# Supplementary material for: DDX3 DEAD-box RNA helicase plays a central role in mitochondrial protein quality control in Leishmania
Source: Cell Death Dis. 2016 Oct 13;7(10):e2406–. doi: 10.1038/cddis.2016.315 (PMC5133982; doi:10.1038/cddis.2016.315)
Supplement: Supplementary Table S1 [file cddis2016315x4.xls]

## Sheet: Protein report DDX3-HA IP
Supplementary Table S1. Protein, peptide and spectrum reports of LC-MS/MS analysis of L. infantum DDX3-HA immunoprecipitations.
This Table presents the protein, peptide and spectrum results of five representative immunoprecipitation experiments from L. infantum DDX3-HA and L. infantum DDX3-/- REV strains analyzed by LC-MS/MS. Each experiment is highlighted by a different color.
21258 PapadopoulouB --LeishmaniaInf-- 20150908, Samples report created on 05/12/2016
Experiment: 21258 PapadopoulouB --LeishmaniaInf-- 20150908
	Version: unknown
	Taxonomy: All Entries
	Number of Proteins: 8241
	Version: 2.5.1
	Samples: All Samples
	Fragment Tolerance: 0,100 Da (Monoisotopic)
	Parent Tolerance: 0,100 Da (Monoisotopic)
	Fixed Modifications: +57 on C (Carbamidomethyl)
	Variable Modifications: -18 on n (Glu->pyro-Glu), -17 on n (Gln->pyro-Glu), +1 on NQ (Deamidated), +16 on M (Oxidation)
	Database: the LeishInfant_LinfantumAnnotatedProteins_TriTrypDB-4.0_20120202 database (unknown version, 8241 entries)
	Digestion Enzyme: Trypsin
	Max Missed Cleavages: 2
	Probability Model:
		Ingel21258 (F063514): LFDR Model, Classifier data: Bayes, Good (68%) m:85,4/s:24,2 m:29,1/s:1,50 m:0,000/s:0,0000000000000000000000374 m:76,5/s:28,2, Bad (32%) m:6,89/s:6,12 m:29,7/s:1,74 m:0,000/s:0,0000000000000000000000374 m:3,27/s:3,34 [all charge states]
	Source: C:\Program Files\Scaffold 4\parameters\unimod.xml
	Comment:
21258 PapadopoulouB --LeishmaniaInf-- 20150908				Uncategorized Sample
#	Identified Proteins (561)	Accession Number	Molecular Weight	21258_WT DDX3-HA int
93	| organism=Leishmania_infantum | product=ATP-dependent RNA helicase, putative | location=LinJ.32:159097-160941(-) | length=614	GeneDB|LinJ.32.0410	67 kDa	41
231	| organism=Leishmania_infantum | product=elongation factor 1-alpha | location=LinJ.17:23994-25343(-) | length=449	GeneDB|LinJ.17.0090 (+5)	49 kDa	35
202	| organism=Leishmania_infantum | product=clathrin heavy chain, putative | location=LinJ.36:626159-631240(-) | length=1693	GeneDB|LinJ.36.1700	191 kDa	65
281	| organism=Leishmania_infantum | product=heat-shock protein hsp70, putative | location=LinJ.28:1066959-1068923(-) | length=654	GeneDB|LinJ.28.2960 (+2)	71 kDa	42
268	| organism=Leishmania_infantum | product=glyceraldehyde 3-phosphate dehydrogenase, glycosomal | location=LinJ.30:1081801-1082886(-) | length=361	GeneDB|LinJ.30.2990 (+1)	39 kDa	30
177	| organism=Leishmania_infantum | product=beta tubulin | location=LinJ.08:487889-489220(+) | length=443	GeneDB|LinJ.08.1290 (+1)	50 kDa	27
282	| organism=Leishmania_infantum | product=hexokinase, putative | location=LinJ.21:78469-79884(+) | length=471	GeneDB|LinJ.21.0300 (+1)	52 kDa	36
134	| organism=Leishmania_infantum | product=RNA-binding protein, putative | location=LinJ.35:888197-889021(+) | length=274	GeneDB|LinJ.35.2240	30 kDa	25
275	| organism=Leishmania_infantum | product=heat shock 70-related protein 1, mitochondrial precursor, putative | location=LinJ.30:922115-924097(-) | length=660	GeneDB|LinJ.30.2480 (+1)	72 kDa	36
277	| organism=Leishmania_infantum | product=heat shock protein 83-1 | location=LinJ.33:117668-119770(-) | length=700	GeneDB|LinJ.33.0360 (+1)	81 kDa	38
376	| organism=Leishmania_infantum | product=hypothetical protein, conserved | location=LinJ.34:68981-70456(+) | length=491	GeneDB|LinJ.34.0210	56 kDa	23
233	| organism=Leishmania_infantum | product=elongation factor 2 | location=LinJ.36:48610-51147(-) | length=845	GeneDB|LinJ.36.0190 (+2)	94 kDa	34
506	| organism=Leishmania_infantum | product=ribosomal protein L1a, putative | location=LinJ.29:422018-423139(+) | length=373	GeneDB|LinJ.29.1160 (+2)	41 kDa	15
256	| organism=Leishmania_infantum | product=fructose-1,6-bisphosphate aldolase | location=LinJ.36:464823-465938(+) | length=371	GeneDB|LinJ.36.1320	41 kDa	19
195	| organism=Leishmania_infantum | product=chaperonin HSP60, mitochondrial precursor | location=LinJ.36:789694-791394(+) | length=566	GeneDB|LinJ.36.2130	61 kDa	28
455	| organism=Leishmania_infantum | product=poly(A)-binding protein 2,poly(a) binding protein, putative | location=LinJ.35:1630915-1632672(+) | length=585	GeneDB|LinJ.35.4200	65 kDa	21
272	| organism=Leishmania_infantum | product=glycosomal phosphoenolpyruvate carboxykinase, putative | location=LinJ.27:769494-771071(-) | length=525	GeneDB|LinJ.27.1710 (+1)	58 kDa	24
279	| organism=Leishmania_infantum | product=heat shock protein, putative | location=LinJ.18:583215-585683(+) | length=822	GeneDB|LinJ.18.1350	92 kDa	30
323	| organism=Leishmania_infantum | product=hypothetical protein, conserved | location=LinJ.21:135688-136932(+) | length=414	GeneDB|LinJ.21.0490	47 kDa	22
159	| organism=Leishmania_infantum | product=alpha tubulin | location=LinJ.13:551745-553217(-) | length=490	GeneDB|LinJ.13.1460	54 kDa	17
330	| organism=Leishmania_infantum | product=hypothetical protein, conserved | location=LinJ.24:797428-798933(-) | length=501	GeneDB|LinJ.24.2200	55 kDa	17
36	| organism=Leishmania_infantum | product=40S ribosomal protein S4, putative | location=LinJ.13:399634-400455(-) | length=273	GeneDB|LinJ.13.1120 (+1)	31 kDa	21
94	| organism=Leishmania_infantum | product=ATP-dependent RNA helicase, putative | location=LinJ.35:1263964-1266738(-) | length=924	GeneDB|LinJ.35.3150	101 kDa	20
493	| organism=Leishmania_infantum | product=pyruvate phosphate dikinase, putative | location=LinJ.11:397386-400130(+) | length=914	GeneDB|LinJ.11.1000	101 kDa	23
35	| organism=Leishmania_infantum | product=40S ribosomal protein S3A, putative | location=LinJ.35:113796-114590(+) | length=264	GeneDB|LinJ.35.0400 (+1)	30 kDa	19
340	| organism=Leishmania_infantum | product=hypothetical protein, conserved | location=LinJ.27:543787-545376(+) | length=529	GeneDB|LinJ.27.1220	60 kDa	24
136	| organism=Leishmania_infantum | product=S-adenosylhomocysteine hydrolase | location=LinJ.36:1483753-1485066(+) | length=437	GeneDB|LinJ.36.4100	48 kDa	18
196	| organism=Leishmania_infantum | product=chaperonin HSP60, mitochondrial precursor | location=LinJ.36:793828-795516(+) | length=562	GeneDB|LinJ.36.2140	59 kDa	16
238	| organism=Leishmania_infantum | product=enolase | location=LinJ.14:513738-515027(+) | length=429	GeneDB|LinJ.14.1240	46 kDa	21
119	| organism=Leishmania_infantum | product=NADH-dependent fumarate reductase, putative | location=LinJ.35:517686-521129(+) | length=1147	GeneDB|LinJ.35.1190	123 kDa	27
78	| organism=Leishmania_infantum | product=60S ribosomal protein L7a, putative | location=LinJ.07:239094-240140(+) | length=348	GeneDB|LinJ.07.0550 (+1)	39 kDa	14
29	| organism=Leishmania_infantum | product=40S ribosomal protein S2 | location=LinJ.19:9594-10391(-) | length=265	GeneDB|LinJ.19.0050 (+1)	29 kDa	10
276	| organism=Leishmania_infantum | product=heat shock protein 70-related protein | location=LinJ.26:406458-408383(+) | length=641	GeneDB|LinJ.26.1220	70 kDa	21
75	| organism=Leishmania_infantum | product=60S ribosomal protein L5, putative | location=LinJ.35:755177-756094(+) | length=305	GeneDB|LinJ.35.1870 (+1)	34 kDa	13
551	| organism=Leishmania_infantum | product=tryparedoxin peroxidase | location=LinJ.15:446136-446735(-) | length=199	GeneDB|LinJ.15.1140	22 kDa	10
128	| organism=Leishmania_infantum | product=RNA binding protein, putative | location=LinJ.32:263828-264535(+) | length=235	GeneDB|LinJ.32.0790	25 kDa	17
240	| organism=Leishmania_infantum | product=eukaryotic initiation factor 4a, putative | location=LinJ.01:239127-240338(+) | length=403	GeneDB|LinJ.01.0790 (+1)	45 kDa	15
264	| organism=Leishmania_infantum | product=glutamate dehydrogenase | location=LinJ.15:428200-431262(-) | length=1020	GeneDB|LinJ.15.1070	115 kDa	24
312	| organism=Leishmania_infantum | product=hypothetical protein, conserved | location=LinJ.17:5073-7397(-) | length=774	GeneDB|LinJ.17.0010	88 kDa	22
510	| organism=Leishmania_infantum | product=ribosomal protein L3, putative | location=LinJ.32:1236041-1237300(+) | length=419	GeneDB|LinJ.32.3330 (+1)	48 kDa	11
370	| organism=Leishmania_infantum | product=hypothetical protein, conserved | location=LinJ.34:1034612-1035208(+) | length=198	GeneDB|LinJ.34.2410	22 kDa	12
517	| organism=Leishmania_infantum | product=ribosomal protein S7, putative | location=LinJ.01:102862-103464(+) | length=200	GeneDB|LinJ.01.0430 (+1)	24 kDa	14
50	| organism=Leishmania_infantum | product=60S ribosomal protein L10, putative | location=LinJ.04:295348-295989(-) | length=213	GeneDB|LinJ.04.0750 (+1)	25 kDa	14
27	| organism=Leishmania_infantum | product=40S ribosomal protein S18, putative | location=LinJ.36:358460-358960(+) | length=166	GeneDB|LinJ.36.0990 (+1)	19 kDa	12
97	| organism=Leishmania_infantum | product=ATPase beta subunit, putative | location=LinJ.25:456394-457971(-) | length=525	GeneDB|LinJ.25.1210	56 kDa	17
104	| organism=Leishmania_infantum | product=EIF3-interacting protein-like protein | location=LinJ.36:70910-72544(-) | length=544	GeneDB|LinJ.36.0270	63 kDa	18
41	| organism=Leishmania_infantum | product=40S ribosomal protein SA, putative | location=LinJ.36:1935498-1936238(-) | length=246	GeneDB|LinJ.36.5240 (+1)	28 kDa	11
263	| organism=Leishmania_infantum | product=glucose-regulated protein 78, putative | location=LinJ.28:460332-462308(+) | length=658	GeneDB|LinJ.28.1310	72 kDa	20
384	| organism=Leishmania_infantum | product=hypothetical protein, conserved | location=LinJ.36:1961011-1963899(-) | length=962	GeneDB|LinJ.36.5330	103 kDa	19
246	| organism=Leishmania_infantum | product=eukaryotic translation initiation factor 3 subunit 8, putative | location=LinJ.36:2662622-2664817(-) | length=731	GeneDB|LinJ.36.7320	82 kDa	18
224	| organism=Leishmania_infantum | product=delta-1-pyrroline-5-carboxylate dehydrogenase, putative | location=LinJ.03:50496-52178(+) | length=560	GeneDB|LinJ.03.0190	62 kDa	15
135	| organism=Leishmania_infantum | product=RNA-binding protein, putative, UPB1 | location=LinJ.25:157613-158314(-) | length=233	GeneDB|LinJ.25.0500 (+1)	27 kDa	7
187	| organism=Leishmania_infantum | product=carboxypeptidase, putative,metallo-peptidase, Clan MA(E), family 32 | location=LinJ.13:24496-26007(-) | length=503	GeneDB|LinJ.13.0090	57 kDa	11
545	| organism=Leishmania_infantum | product=translation initiation factor, putative | location=LinJ.17:595188-597317(+) | length=709	GeneDB|LinJ.17.1390	81 kDa	15
200	| organism=Leishmania_infantum | product=citrate synthase, putative | location=LinJ.18:281930-283342(+) | length=470	GeneDB|LinJ.18.0690	52 kDa	15
210	| organism=Leishmania_infantum | product=cyclophilin a | location=LinJ.25:335111-335644(+) | length=177	GeneDB|LinJ.25.0940	19 kDa	7
95	| organism=Leishmania_infantum | product=ATP-dependent phosphofructokinase | location=LinJ.29:1094688-1096148(+) | length=486	GeneDB|LinJ.29.2620	54 kDa	18
63	| organism=Leishmania_infantum | product=60S ribosomal protein L23a, putative | location=LinJ.06:202832-203269(+) | length=145	GeneDB|LinJ.06.0590 (+1)	16 kDa	11
458	| organism=Leishmania_infantum | product=polyubiquitin | location=LinJ.09:352175-354775(-) | length=866	GeneDB|LinJ.09.0950	98 kDa	7
147	| organism=Leishmania_infantum | product=aconitase, putative | location=LinJ.18:201933-204623(-) | length=896	GeneDB|LinJ.18.0510	97 kDa	19
38	| organism=Leishmania_infantum | product=40S ribosomal protein S6, putative | location=LinJ.21:735162-735911(+) | length=249	GeneDB|LinJ.21.2150 (+1)	28 kDa	10
77	| organism=Leishmania_infantum | product=60S ribosomal protein L7, putative | location=LinJ.26:42603-43418(-) | length=271	GeneDB|LinJ.26.0150 (+1)	31 kDa	10
37	| organism=Leishmania_infantum | product=40S ribosomal protein S5 | location=LinJ.11:384894-385466(+) | length=190	GeneDB|LinJ.11.0960	21 kDa	10
33	| organism=Leishmania_infantum | product=40S ribosomal protein S3, putative | location=LinJ.15:413244-413903(-) | length=219	GeneDB|LinJ.15.1010 (+1)	24 kDa	9
25	| organism=Leishmania_infantum | product=40S ribosomal protein S16, putative | location=LinJ.26:251220-251669(-) | length=149	GeneDB|LinJ.26.0840 (+1)	17 kDa	9
69	| organism=Leishmania_infantum | product=60S ribosomal protein L32 | location=LinJ.35:810291-810692(+) | length=133	GeneDB|LinJ.35.2040	15 kDa	6
227	| organism=Leishmania_infantum | product=dipeptidyl-peptidase III, putative,metallo-peptidase, Clan M-, Family M49 | location=LinJ.05:354919-356958(+) | length=679	GeneDB|LinJ.05.0960	76 kDa	16
456	| organism=Leishmania_infantum | product=poly(A)-binding protein 3, putative;with=GeneDB:LmjF25.0080 | location=LinJ.25:19799-21433(-) | length=544	GeneDB|LinJ.25.0080	61 kDa	13
53	| organism=Leishmania_infantum | product=60S ribosomal protein L13, putative | location=LinJ.29:1079013-1079675(+) | length=220	GeneDB|LinJ.29.2570 (+1)	25 kDa	12
54	| organism=Leishmania_infantum | product=60S ribosomal protein L13a, putative | location=LinJ.15:82892-83560(-) | length=222	GeneDB|LinJ.15.0220 (+1)	25 kDa	7
21	| organism=Leishmania_infantum | product=40S ribosomal protein S13, putative | location=LinJ.19:162718-163173(+) | length=151	GeneDB|LinJ.19.0390 (+1)	17 kDa	7
408	| organism=Leishmania_infantum | product=la RNA binding protein, putative | location=LinJ.21:169186-170196(-) | length=336	GeneDB|LinJ.21.0600	37 kDa	12
79	| organism=Leishmania_infantum | product=60S ribosomal protein L9, putative | location=LinJ.21:434204-434776(+) | length=190	GeneDB|LinJ.21.1290 (+1)	22 kDa	9
16	| organism=Leishmania_infantum | product=3-ketoacyl-CoA thiolase, putative | location=LinJ.23:329735-331060(-) | length=441	GeneDB|LinJ.23.0860	47 kDa	12
538	| organism=Leishmania_infantum | product=thimet oligopeptidase, putative,metallo-peptidase, Clan MA(E), Family M3 | location=LinJ.26:565938-567995(+) | length=685	GeneDB|LinJ.26.1550	77 kDa	8
51	| organism=Leishmania_infantum | product=60S ribosomal protein L10a, putative | location=LinJ.18:255418-256062(+) | length=214	GeneDB|LinJ.18.0630 (+1)	25 kDa	8
137	| organism=Leishmania_infantum | product=S-adenosylmethionine synthetase | location=LinJ.30:1288057-1289235(+) | length=392	GeneDB|LinJ.30.3560 (+1)	43 kDa	9
40	| organism=Leishmania_infantum | product=40S ribosomal protein S9, putative | location=LinJ.07:312607-313179(+) | length=190	GeneDB|LinJ.07.0760 (+1)	22 kDa	7
235	| organism=Leishmania_infantum | product=elongation factor-1 gamma | location=LinJ.09:371404-372765(-) | length=453	GeneDB|LinJ.09.1020 (+1)	52 kDa	11
397	| organism=Leishmania_infantum | product=inosine-5'-monophosphate dehydrogenase | location=LinJ.19:659898-661442(+) | length=514	GeneDB|LinJ.19.1590	56 kDa	16
348	| organism=Leishmania_infantum | product=hypothetical protein, conserved | location=LinJ.30:1125193-1126191(-) | length=332	GeneDB|LinJ.30.3130	36 kDa	8
485	| organism=Leishmania_infantum | product=protein disulfide isomerase | location=LinJ.36:2654759-2656192(-) | length=477	GeneDB|LinJ.36.7280	52 kDa	14
24	| organism=Leishmania_infantum | product=40S ribosomal protein S15A, putative | location=LinJ.11:477119-477511(+) | length=130	GeneDB|LinJ.11.1180 (+1)	15 kDa	6
138	| organism=Leishmania_infantum | product=T-complex protein 1, beta subunit, putative | location=LinJ.27:527521-529110(-) | length=529	GeneDB|LinJ.27.1150	58 kDa	10
12	| organism=Leishmania_infantum | product=2-oxoglutarate dehydrogenase, E2 component, dihydrolipoamide succinyltransferase, putative | location=LinJ.28:954703-955872(+) | length=389	GeneDB|LinJ.28.2600	42 kDa	8
149	| organism=Leishmania_infantum | product=activated protein kinase c receptor (LACK) | location=LinJ.28:1062210-1063148(-) | length=312	GeneDB|LinJ.28.2940 (+1)	34 kDa	12
198	| organism=Leishmania_infantum | product=chaperonin alpha subunit, putative | location=LinJ.32:1310814-1312454(+) | length=546	GeneDB|LinJ.32.3470	59 kDa	13
416	| organism=Leishmania_infantum | product=malate dehydrogenase | location=LinJ.34:47697-48650(+) | length=317	GeneDB|LinJ.34.0150	33 kDa	10
60	| organism=Leishmania_infantum | product=60S ribosomal protein L21, putative | location=LinJ.34:1407420-1407899(+) | length=159	GeneDB|LinJ.34.3440	18 kDa	8
107	| organism=Leishmania_infantum | product=GP63, leishmanolysin | location=LinJ.10:206839-208638(+) | length=599	GeneDB|LinJ.10.0490 (+1)	64 kDa	12
20	| organism=Leishmania_infantum | product=40S ribosomal protein S12, putative | location=LinJ.13:159162-159587(+) | length=141	GeneDB|LinJ.13.0460	16 kDa	9
11	| organism=Leishmania_infantum | product=2-oxoglutarate dehydrogenase subunit, putative | location=LinJ.27:360417-363437(+) | length=1006	GeneDB|LinJ.27.0740	113 kDa	10
543	| organism=Leishmania_infantum | product=translation elongation factor 1-beta, putative | location=LinJ.36:520716-521351(-) | length=211	GeneDB|LinJ.36.1490	23 kDa	10
76	| organism=Leishmania_infantum | product=60S ribosomal protein L6, putative | location=LinJ.15:425000-425587(-) | length=195	GeneDB|LinJ.15.1060 (+1)	21 kDa	7
274	| organism=Leishmania_infantum | product=guanosine monophosphate reductase, putative | location=LinJ.17:365782-367260(-) | length=492	GeneDB|LinJ.17.0870	52 kDa	11
542	| organism=Leishmania_infantum | product=transketolase | location=LinJ.24:784613-786628(-) | length=671	GeneDB|LinJ.24.2150	72 kDa	8
39	| organism=Leishmania_infantum | product=40S ribosomal protein S8, putative | location=LinJ.24:788251-788913(-) | length=220	GeneDB|LinJ.24.2160 (+1)	25 kDa	10
57	| organism=Leishmania_infantum | product=60S ribosomal protein L18a, putative | location=LinJ.32:336243-336782(+) | length=179	GeneDB|LinJ.32.0930 (+1)	21 kDa	10
400	| organism=Leishmania_infantum | product=iron superoxide dismutase, putative | location=LinJ.32:714239-714826(-) | length=195	GeneDB|LinJ.32.1910	22 kDa	7
291	| organism=Leishmania_infantum | product=hypothetical protein, conserved | location=LinJ.07:299058-300065(+) | length=335	GeneDB|LinJ.07.0710	38 kDa	7
56	| organism=Leishmania_infantum | product=60S ribosomal protein L18, putative | location=LinJ.13:157356-157952(+) | length=198	GeneDB|LinJ.13.0450 (+1)	22 kDa	7
64	| organism=Leishmania_infantum | product=60S ribosomal protein L26, putative | location=LinJ.24:782013-782444(-) | length=143	GeneDB|LinJ.24.2140 (+1)	16 kDa	7
250	| organism=Leishmania_infantum | product=eukaryotic translation initiation factor, putative | location=LinJ.28:909572-910789(+) | length=405	GeneDB|LinJ.28.2480	46 kDa	13
140	| organism=Leishmania_infantum | product=T-complex protein 1, eta subunit, putative | location=LinJ.35:1520364-1522076(-) | length=570	GeneDB|LinJ.35.3900	62 kDa	9
236	| organism=Leishmania_infantum | product=elongation initiation factor 2 alpha subunit, putative | location=LinJ.03:378810-380051(-) | length=413	GeneDB|LinJ.03.0960	47 kDa	12
531	| organism=Leishmania_infantum | product=stress-induced protein sti1 | location=LinJ.08:430618-432258(+) | length=546	GeneDB|LinJ.08.1020	62 kDa	10
141	| organism=Leishmania_infantum | product=T-complex protein 1, gamma subunit, putative | location=LinJ.23:571414-573069(+) | length=551	GeneDB|LinJ.23.1460	60 kDa	11
55	| organism=Leishmania_infantum | product=60S ribosomal protein L17, putative | location=LinJ.24:9474-9974(+) | length=166	GeneDB|LinJ.24.0040 (+1)	19 kDa	7
156	| organism=Leishmania_infantum | product=aldehyde dehydrogenase, mitochondrial precursor | location=LinJ.25:440332-441831(-) | length=499	GeneDB|LinJ.25.1160	54 kDa	10
508	| organism=Leishmania_infantum | product=ribosomal protein L27, putative | location=LinJ.32:1061503-1061907(-) | length=134	GeneDB|LinJ.32.2830 (+1)	15 kDa	7
65	| organism=Leishmania_infantum | product=60S ribosomal protein L27A/L29, putative | location=LinJ.35:1502761-1503198(-) | length=145	GeneDB|LinJ.35.3810 (+1)	16 kDa	7
255	| organism=Leishmania_infantum | product=fructose-1,6-bisphosphatase, cytosolic, putative | location=LinJ.04:423346-424401(-) | length=351	GeneDB|LinJ.04.1170	39 kDa	7
96	| organism=Leishmania_infantum | product=ATPase alpha subunit | location=LinJ.05:160707-162431(+) | length=574	GeneDB|LinJ.05.0500 (+1)	63 kDa	8
518	| organism=Leishmania_infantum | product=ribosomal protein l35a, putative | location=LinJ.10:20869-21303(+) | length=144	GeneDB|LinJ.10.0050 (+1)	16 kDa	8
83	| organism=Leishmania_infantum | product=ADP,ATP carrier protein 1, mitochondrial precursor, putative,ADP/ATP translocase 1, putative | location=LinJ.19:52740-53693(-) | length=317	GeneDB|LinJ.19.0190 (+1)	35 kDa	12
129	| organism=Leishmania_infantum | product=RNA helicase, putative | location=LinJ.21:633788-635341(-) | length=517	GeneDB|LinJ.21.1820	59 kDa	11
18	| organism=Leishmania_infantum | product=40S ribosomal protein L14, putative | location=LinJ.22:575787-576488(+) | length=233	GeneDB|LinJ.22.1370 (+1)	26 kDa	7
486	| organism=Leishmania_infantum | product=protein disulfide isomerase, putative | location=LinJ.26:178427-179560(-) | length=377	GeneDB|LinJ.26.0630	41 kDa	10
49	| organism=Leishmania_infantum | product=60S acidic ribosomal subunit protein, putative | location=LinJ.27:577683-578654(+) | length=323	GeneDB|LinJ.27.1300 (+1)	35 kDa	7
158	| organism=Leishmania_infantum | product=alkyldihydroxyacetonephosphate synthase | location=LinJ.30:41096-42961(-) | length=621	GeneDB|LinJ.30.0120	69 kDa	9
466	| organism=Leishmania_infantum | product=prostaglandin f2-alpha synthase/D-arabinose dehydrogenase | location=LinJ.31:1034722-1035576(-) | length=284	GeneDB|LinJ.31.2210	32 kDa	7
439	| organism=Leishmania_infantum | product=nucleoside diphosphate kinase b | location=LinJ.32:1162844-1163299(-) | length=151	GeneDB|LinJ.32.3100 (+1)	17 kDa	10
28	| organism=Leishmania_infantum | product=40S ribosomal protein S19 protein, putative | location=LinJ.34:1122406-1122945(+) | length=179	GeneDB|LinJ.34.2620	20 kDa	9
19	| organism=Leishmania_infantum | product=40S ribosomal protein S10, putative | location=LinJ.36:385894-386400(+) | length=168	GeneDB|LinJ.36.1040 (+1)	19 kDa	7
130	| organism=Leishmania_infantum | product=RNA-binding protein, putative | location=LinJ.04:435548-436483(-) | length=311	GeneDB|LinJ.04.1190	35 kDa	7
299	| organism=Leishmania_infantum | product=hypothetical protein, conserved | location=LinJ.11:311853-312866(+) | length=337	GeneDB|LinJ.11.0820	37 kDa	8
325	| organism=Leishmania_infantum | product=hypothetical protein, conserved | location=LinJ.22:108751-110436(-) | length=561	GeneDB|LinJ.22.0180	61 kDa	10
424	| organism=Leishmania_infantum | product=mitochondrial RNA binding protein 1,gBP21, MRP1 | location=LinJ.27:470621-471325(-) | length=234	GeneDB|LinJ.27.0980	27 kDa	8
22	| organism=Leishmania_infantum | product=40S ribosomal protein S14 | location=LinJ.28:359351-359785(+) | length=144	GeneDB|LinJ.28.1050 (+1)	16 kDa	7
513	| organism=Leishmania_infantum | product=ribosomal protein S20, putative | location=LinJ.28:378862-379212(+) | length=116	GeneDB|LinJ.28.1100 (+1)	13 kDa	8
46	| organism=Leishmania_infantum | product=60S acidic ribosomal protein P2, putative | location=LinJ.30:1352069-1352386(+) | length=105	GeneDB|LinJ.30.3780 (+1)	10 kDa	8
362	| organism=Leishmania_infantum | product=hypothetical protein, conserved | location=LinJ.32:853114-853815(-) | length=233	GeneDB|LinJ.32.2330	26 kDa	7
90	| organism=Leishmania_infantum | product=ATP-dependent DEAD-box RNA helicase, putative | location=LinJ.35:93836-95053(+) | length=405	GeneDB|LinJ.35.0370	46 kDa	9
211	| organism=Leishmania_infantum | product=cystathione gamma lyase, putative | location=LinJ.35:1321315-1322544(-) | length=409	GeneDB|LinJ.35.3280	45 kDa	9
492	| organism=Leishmania_infantum | product=pyruvate kinase | location=LinJ.00:87763-89286(-) | length=507	GeneDB|LinJ.35.5450	55 kDa	7
507	| organism=Leishmania_infantum | product=ribosomal protein L24, putative | location=LinJ.36:417736-418110(+) | length=124	GeneDB|LinJ.36.1130 (+1)	15 kDa	3
31	| organism=Leishmania_infantum | product=40S ribosomal protein S24e | location=LinJ.36:1167585-1167998(-) | length=137	GeneDB|LinJ.36.3010 (+1)	16 kDa	5
443	| organism=Leishmania_infantum | product=oxidoreductase, putative | location=LinJ.36:1585674-1586696(+) | length=340	GeneDB|LinJ.36.4380	36 kDa	10
91	| organism=Leishmania_infantum | product=ATP-dependent DEAD/H RNA helicase, putative | location=LinJ.07:57082-58539(+) | length=485	GeneDB|LinJ.07.0130	53 kDa	11
445	| organism=Leishmania_infantum | product=peptidylprolyl isomerase-like protein | location=LinJ.19:648058-649356(+) | length=432	GeneDB|LinJ.19.1560	48 kDa	5
536	| organism=Leishmania_infantum | product=succinyl-coA:3-ketoacid-coenzyme A transferase, mitochondrial precursor, putative | location=LinJ.33:950216-951685(+) | length=489	GeneDB|LinJ.33.2470	53 kDa	7
62	| organism=Leishmania_infantum | product=60S ribosomal protein L23, putative | location=LinJ.35:1508760-1509179(-) | length=139	GeneDB|LinJ.35.3840	15 kDa	9
534	| organism=Leishmania_infantum | product=succinyl-CoA ligase [GDP-forming] beta-chain, putative;with=GeneDB:LmjF36.2950 | location=LinJ.36:1206742-1207983(-) | length=413	GeneDB|LinJ.36.3100	44 kDa	9
402	| organism=Leishmania_infantum | product=isoleucyl-tRNA synthetase, putative | location=LinJ.36:2159959-2163261(-) | length=1100	GeneDB|LinJ.36.5870	126 kDa	11
8	| organism=Leishmania_infantum | product=2,3-bisphosphoglycerate-independent phosphoglycerate mutase | location=LinJ.36:2561981-2563642(-) | length=553	GeneDB|LinJ.36.6960	61 kDa	10
412	| organism=Leishmania_infantum | product=long chain fatty Acyl CoA synthetase, putative | location=LinJ.03:58064-60178(+) | length=704	GeneDB|LinJ.03.0220	79 kDa	10
148	| organism=Leishmania_infantum | product=actin | location=LinJ.04:462093-463223(-) | length=376	GeneDB|LinJ.04.1250	42 kDa	10
305	| organism=Leishmania_infantum | product=hypothetical protein, conserved | location=LinJ.13:87920-88285(+) | length=121	GeneDB|LinJ.13.0270	13 kDa	5
270	| organism=Leishmania_infantum | product=glycosomal malate dehydrogenase | location=LinJ.19:319007-319975(+) | length=322	GeneDB|LinJ.19.0710	34 kDa	7
139	| organism=Leishmania_infantum | product=T-complex protein 1, delta subunit, putative | location=LinJ.21:443226-444881(+) | length=551	GeneDB|LinJ.21.1330	60 kDa	11
332	| organism=Leishmania_infantum | product=hypothetical protein, conserved | location=LinJ.25:633526-634506(-) | length=326	GeneDB|LinJ.25.1670	37 kDa	7
391	| organism=Leishmania_infantum | product=hypothetical protein, unknown function | location=LinJ.29:491838-494015(+) | length=725	GeneDB|LinJ.29.1330	79 kDa	9
174	| organism=Leishmania_infantum | product=aspartyl-tRNA synthetase, putative | location=LinJ.30:151820-153472(-) | length=550	GeneDB|LinJ.30.0470	63 kDa	8
59	| organism=Leishmania_infantum | product=60S ribosomal protein L2, putative | location=LinJ.32:1500739-1501521(+) | length=260	GeneDB|LinJ.32.4050 (+2)	28 kDa	5
248	| organism=Leishmania_infantum | product=eukaryotic translation initiation factor 5, putative | location=LinJ.34:127118-128254(+) | length=378	GeneDB|LinJ.34.0370	43 kDa	9
371	| organism=Leishmania_infantum | product=hypothetical protein, conserved | location=LinJ.34:1079499-1080266(+) | length=255	GeneDB|LinJ.34.2530	29 kDa	8
80	| organism=Leishmania_infantum | product=60S ribosomal subunit protein L31, putative | location=LinJ.35:1335006-1335695(-) | length=229	GeneDB|LinJ.35.3330 (+1)	26 kDa	5
457	| organism=Leishmania_infantum | product=polyadenylate-binding protein 1, putative | location=LinJ.35:2041904-2043586(+) | length=560	GeneDB|LinJ.35.5360	63 kDa	10
425	| organism=Leishmania_infantum | product=mitochondrial RNA binding protein 2,MRP2, gBP25 | location=LinJ.09:442405-443133(-) | length=242	GeneDB|LinJ.09.1180	27 kDa	6
401	| organism=Leishmania_infantum | product=isocitrate dehydrogenase [NADP], mitochondrial precursor, putative | location=LinJ.10:118941-120248(+) | length=435	GeneDB|LinJ.10.0310	48 kDa	10
197	| organism=Leishmania_infantum | product=chaperonin TCP20, putative | location=LinJ.13:530753-532369(-) | length=538	GeneDB|LinJ.13.1400	59 kDa	9
307	| organism=Leishmania_infantum | product=hypothetical protein, conserved | location=LinJ.14:52632-53231(+) | length=199	GeneDB|LinJ.14.0190	22 kDa	6
442	| organism=Leishmania_infantum | product=orotidine-5-phosphate decarboxylase/orotate phosphoribosyltransferase, putative,OMPDCase-OPRTase, putative | location=LinJ.16:202027-203400(-) | length=457	GeneDB|LinJ.16.0560	50 kDa	5
44	| organism=Leishmania_infantum | product=60S Ribosomal protein L36, putative | location=LinJ.21:230459-230776(+) | length=105	GeneDB|LinJ.21.0800 (+1)	12 kDa	5
446	| organism=Leishmania_infantum | product=peroxidoxin | location=LinJ.23:16567-17247(+) | length=226	GeneDB|LinJ.23.0050	25 kDa	6
120	| organism=Leishmania_infantum | product=NADP-dependent alcohol dehydrogenase, putative | location=LinJ.23:135086-136144(+) | length=352	GeneDB|LinJ.23.0410	38 kDa	7
146	| organism=Leishmania_infantum | product=acetyl-CoA synthetase, putative | location=LinJ.23:336603-338690(-) | length=695	GeneDB|LinJ.23.0880	77 kDa	10
514	| organism=Leishmania_infantum | product=ribosomal protein S25 | location=LinJ.25:458858-459220(-) | length=120	GeneDB|LinJ.25.1220 (+1)	13 kDa	5
535	| organism=Leishmania_infantum | product=succinyl-CoA synthetase alpha subunit, putative | location=LinJ.25:792332-793231(-) | length=299	GeneDB|LinJ.25.2220 (+1)	31 kDa	6
278	| organism=Leishmania_infantum | product=heat shock protein DNAJ, putative | location=LinJ.27:1004464-1005654(+) | length=396	GeneDB|LinJ.27.2350	44 kDa	8
553	| organism=Leishmania_infantum | product=tryparedoxin | location=LinJ.29:459238-459675(+) | length=145	GeneDB|LinJ.29.1250	17 kDa	6
245	| organism=Leishmania_infantum | product=eukaryotic translation initiation factor 3 subunit 7-like protein | location=LinJ.30:1101671-1103266(-) | length=531	GeneDB|LinJ.30.3080	61 kDa	10
363	| organism=Leishmania_infantum | product=hypothetical protein, conserved | location=LinJ.32:8696-10180(-) | length=494	GeneDB|LinJ.32.0020	56 kDa	8
7	| organism=Leishmania_infantum | product=14-3-3 protein-like protein | location=LinJ.36:1277839-1278615(-) | length=258	GeneDB|LinJ.36.3360	30 kDa	7
10	| organism=Leishmania_infantum | product=2-oxoglutarate dehydrogenase E1 component, putative | location=LinJ.36:1348684-1351722(-) | length=1012	GeneDB|LinJ.36.3630	115 kDa	10
549	| organism=Leishmania_infantum | product=trypanothione reductase | location=LinJ.05:105717-107192(+) | length=491	GeneDB|LinJ.05.0350	53 kDa	10
244	| organism=Leishmania_infantum | product=eukaryotic translation initiation factor 2 subunit, putative | location=LinJ.09:429859-431298(-) | length=479	GeneDB|LinJ.09.1130	53 kDa	7
163	| organism=Leishmania_infantum | product=aminopeptidase, putative,metallo-peptidase, Clan MF, Family M17 | location=LinJ.11:241472-243079(+) | length=535	GeneDB|LinJ.11.0640	57 kDa	6
319	| organism=Leishmania_infantum | product=hypothetical protein, conserved | location=LinJ.19:21767-22642(-) | length=291	GeneDB|LinJ.19.0100	30 kDa	4
417	| organism=Leishmania_infantum | product=malic enzyme | location=LinJ.24:276191-277906(+) | length=571	GeneDB|LinJ.24.0780	63 kDa	10
548	| organism=Leishmania_infantum | product=triosephosphate isomerase | location=LinJ.24:310284-311039(+) | length=251	GeneDB|LinJ.24.0870	27 kDa	8
168	| organism=Leishmania_infantum | product=arginyl-tRNA synthetase, putative | location=LinJ.27:548593-550671(+) | length=692	GeneDB|LinJ.27.1230	78 kDa	9
199	| organism=Leishmania_infantum | product=chaperonin containing t-complex protein, putative | location=LinJ.32:405975-407591(+) | length=538	GeneDB|LinJ.32.1060	59 kDa	6
226	| organism=Leishmania_infantum | product=dihydrolipoamide dehydrogenase, putative | location=LinJ.32:1329520-1330950(+) | length=476	GeneDB|LinJ.32.3510	51 kDa	8
232	| organism=Leishmania_infantum | product=elongation factor 1-beta | location=LinJ.34:361627-362346(+) | length=239	GeneDB|LinJ.34.0870 (+1)	26 kDa	5
429	| organism=Leishmania_infantum | product=mitochondrial processing peptidase, beta subunit, putative,metallo-peptidase, Clan ME, Family M16 | location=LinJ.35:577549-579021(+) | length=490	GeneDB|LinJ.35.1390	55 kDa	7
532	| organism=Leishmania_infantum | product=stress-inducible protein STI1 homolog | location=LinJ.36:19080-19847(-) | length=255	GeneDB|LinJ.36.0080	29 kDa	10
388	| organism=Leishmania_infantum | product=hypothetical protein, conserved | location=LinJ.36:241951-243582(+) | length=543	GeneDB|LinJ.36.0800	61 kDa	8
143	| organism=Leishmania_infantum | product=Transitional endoplasmic reticulum ATPase, putative,valosin-containing protein homolog | location=LinJ.36:491965-494036(-) | length=689	GeneDB|LinJ.36.1420	76 kDa	8
273	| organism=Leishmania_infantum | product=glycyl tRNA synthetase, putative | location=LinJ.36:1462711-1464597(+) | length=628	GeneDB|LinJ.36.4030	70 kDa	8
142	| organism=Leishmania_infantum | product=T-complex protein 1, theta subunit, putative,chaperonin, putative | location=LinJ.36:2647185-2648798(-) | length=537	GeneDB|LinJ.36.7240	58 kDa	8
101	| organism=Leishmania_infantum | product=COP-coated vesicle membrane protein erv25 precursor, putative,ER--golgi transport protein erv25 precursor, putative | location=LinJ.36:855019-855825(+) | length=268	GeneDB|LinJ.36.2280	30 kDa	1
184	| organism=Leishmania_infantum | product=carbamoyl-phosphate synthase, putative | location=LinJ.16:212460-217988(-) | length=1842	GeneDB|LinJ.16.0590	206 kDa	8
131	| organism=Leishmania_infantum | product=RNA-binding protein, putative | location=LinJ.17:263228-264115(-) | length=295	GeneDB|LinJ.17.0610	32 kDa	6
316	| organism=Leishmania_infantum | product=hypothetical protein, conserved | location=LinJ.18:5178-8186(-) | length=1002	GeneDB|LinJ.18.0010	114 kDa	7
234	| organism=Leishmania_infantum | product=elongation factor Tu, putative | location=LinJ.18:307413-308813(+) | length=466	GeneDB|LinJ.18.0740	52 kDa	7
512	| organism=Leishmania_infantum | product=ribosomal protein S11 homolog | location=LinJ.20:687465-687890(-) | length=141	GeneDB|LinJ.20.1620 (+1)	16 kDa	6
5	| organism=Leishmania_infantum | product=10 kDa heat shock protein, putative | location=LinJ.26:166361-166663(-) | length=100	GeneDB|LinJ.26.0590 (+1)	11 kDa	4
251	| organism=Leishmania_infantum | product=eukaryotic translation release factor, putative | location=LinJ.27:706539-707900(+) | length=453	GeneDB|LinJ.27.1610	51 kDa	8
26	| organism=Leishmania_infantum | product=40S ribosomal protein S17, putative | location=LinJ.28:1009118-1009549(+) | length=143	GeneDB|LinJ.28.2750 (+1)	16 kDa	5
411	| organism=Leishmania_infantum | product=lipophosphoglycan biosynthetic protein, putative,heat shock protein 90, putative,glucose regulated protein 94, putative | location=LinJ.29:279079-281394(-) | length=771	GeneDB|LinJ.29.0790	87 kDa	7
150	| organism=Leishmania_infantum | product=adenosine kinase, putative | location=LinJ.30:281154-282191(+) | length=345	GeneDB|LinJ.30.0940	37 kDa	6
14	| organism=Leishmania_infantum | product=3,2-trans-enoyl-CoA isomerase, mitochondrial precursor, putative | location=LinJ.31:1105665-1106693(-) | length=342	GeneDB|LinJ.31.2320	39 kDa	5
358	| organism=Leishmania_infantum | product=hypothetical protein, conserved | location=LinJ.32:363249-366053(+) | length=934	GeneDB|LinJ.32.1000	102 kDa	7
239	| organism=Leishmania_infantum | product=enoyl-CoA hydratase/isomerase family protein, conserved | location=LinJ.35:92261-93154(+) | length=297	GeneDB|LinJ.35.0360	31 kDa	4
166	| organism=Leishmania_infantum | product=arginase | location=LinJ.35:627854-628843(-) | length=329	GeneDB|LinJ.35.1490	36 kDa	5
102	| organism=Leishmania_infantum | product=DEAD box RNA helicase, putative | location=LinJ.36:847857-849572(+) | length=571	GeneDB|LinJ.36.2260	63 kDa	3
1	LinJ.19.1140-DECOY	LinJ.19.1140-DECOY	?	1
58	| organism=Leishmania_infantum | product=60S ribosomal protein L19, putative | location=LinJ.06:139293-140030(+) | length=245	GeneDB|LinJ.06.0410 (+1)	28 kDa	6
410	| organism=Leishmania_infantum | product=leucyl-tRNA synthetase, putative | location=LinJ.13:362989-366216(-) | length=1075	GeneDB|LinJ.13.1000	122 kDa	5
45	| organism=Leishmania_infantum | product=60S acidic ribosomal protein P2 | location=LinJ.15:476014-476349(-) | length=111	GeneDB|LinJ.15.1190 (+1)	11 kDa	5
541	| organism=Leishmania_infantum | product=transaldolase, putative | location=LinJ.16:272119-273111(-) | length=330	GeneDB|LinJ.16.0760	37 kDa	4
465	| organism=Leishmania_infantum | product=prolyl-tRNA synthetase, putative,bifunctional aminoacyl-tRNA synthetase, putative | location=LinJ.18:502995-505427(+) | length=810	GeneDB|LinJ.18.1220	90 kDa	7
204	| organism=Leishmania_infantum | product=coatomer beta subunit, putative | location=LinJ.20:602435-605434(+) | length=999	GeneDB|LinJ.20.1390	110 kDa	7
525	| organism=Leishmania_infantum | product=small GTP-binding protein Rab1, putative | location=LinJ.27:307568-308170(+) | length=200	GeneDB|LinJ.27.0620	22 kDa	6
354	| organism=Leishmania_infantum | product=hypothetical protein, conserved | location=LinJ.31:26428-27123(-) | length=231	GeneDB|LinJ.31.0090	26 kDa	3
280	| organism=Leishmania_infantum | product=heat shock protein, putative | location=LinJ.33:974212-976116(+) | length=634	GeneDB|LinJ.33.2520	72 kDa	9
186	| organism=Leishmania_infantum | product=carboxypeptidase, putative,metallo-peptidase, Clan MA(E), Family M32 | location=LinJ.33:1030159-1031658(+) | length=499	GeneDB|LinJ.33.2670	57 kDa	8
556	| organism=Leishmania_infantum | product=ubiquitin/ribosomal protein S27a, putative | location=LinJ.36:177123-177581(+) | length=152	GeneDB|LinJ.36.0660	17 kDa	3
414	| organism=Leishmania_infantum | product=long-chain-fatty-acid-CoA ligase, putative | location=LinJ.01:140440-142587(+) | length=715	GeneDB|LinJ.01.0540	78 kDa	5
434	| organism=Leishmania_infantum | product=nascent polypeptide associated complex subunit- like protein, copy 2 | location=LinJ.04:297069-297869(-) | length=266	GeneDB|LinJ.04.0760 (+1)	29 kDa	5
546	| organism=Leishmania_infantum | product=translation initiation factor-like protein | location=LinJ.08:226230-227267(+) | length=345	GeneDB|LinJ.08.0570	38 kDa	5
526	| organism=Leishmania_infantum | product=small GTP-binding protein Rab11, putative | location=LinJ.10:404061-404687(-) | length=208	GeneDB|LinJ.10.0960	23 kDa	4
394	| organism=Leishmania_infantum | product=immunodominant antigen, putative,tc40 antigen-like | location=LinJ.14:394065-396650(-) | length=861	GeneDB|LinJ.14.0990	91 kDa	5
47	| organism=Leishmania_infantum | product=60S acidic ribosomal protein, putative | location=LinJ.15:144044-144370(+) | length=108	GeneDB|LinJ.15.0420 (+1)	10 kDa	4
99	| organism=Leishmania_infantum | product=C-terminal motor kinesin, putative | location=LinJ.19:82877-85402(+) | length=841	GeneDB|LinJ.19.0250	94 kDa	5
328	| organism=Leishmania_infantum | product=hypothetical protein, conserved | location=LinJ.23:769773-770240(+) | length=155	GeneDB|LinJ.23.1980	17 kDa	5
331	| organism=Leishmania_infantum | product=hypothetical protein, conserved | location=LinJ.25:597178-599418(-) | length=746	GeneDB|LinJ.25.1600	80 kDa	6
336	| organism=Leishmania_infantum | product=hypothetical protein, conserved | location=LinJ.25:867556-870441(+) | length=961	GeneDB|LinJ.25.2520	109 kDa	7
504	| organism=Leishmania_infantum | product=ribonucleoside-diphosphate reductase large chain, putative | location=LinJ.28:331999-334398(+) | length=799	GeneDB|LinJ.28.0980	91 kDa	6
426	| organism=Leishmania_infantum | product=mitochondrial phosphate transporter, putative | location=LinJ.35:1752632-1753585(+) | length=317	GeneDB|LinJ.35.4490	35 kDa	4
247	| organism=Leishmania_infantum | product=eukaryotic translation initiation factor 3 subunit, putative | location=LinJ.36:1477368-1478438(+) | length=356	GeneDB|LinJ.36.4070	39 kDa	7
220	| organism=Leishmania_infantum | product=cytochrome c, putative | location=LinJ.16:526925-527587(-) | length=220	GeneDB|LinJ.16.1380 (+1)	24 kDa	3
23	| organism=Leishmania_infantum | product=40S ribosomal protein S15, putative | location=LinJ.22:160255-160713(-) | length=152	GeneDB|LinJ.22.0310 (+1)	17 kDa	2
515	| organism=Leishmania_infantum | product=ribosomal protein S26, putative | location=LinJ.28:193802-194140(-) | length=112	GeneDB|LinJ.28.0570 (+1)	13 kDa	2
228	| organism=Leishmania_infantum | product=dipeptylcarboxypeptidase | location=LinJ.02:322597-324633(+) | length=678	GeneDB|LinJ.02.0710	77 kDa	7
289	| organism=Leishmania_infantum | product=hypothetical protein, conserved | location=LinJ.06:13840-15867(-) | length=675	GeneDB|LinJ.06.0030	75 kDa	7
438	| organism=Leishmania_infantum | product=nucleolar protein, putative | location=LinJ.10:81344-82765(+) | length=473	GeneDB|LinJ.10.0210	53 kDa	7
522	| organism=Leishmania_infantum | product=seryl-tRNA synthetase, putative | location=LinJ.11:31670-33094(+) | length=474	GeneDB|LinJ.11.0100	53 kDa	5
6	| organism=Leishmania_infantum | product=14-3-3 protein, putative | location=LinJ.11:113572-114333(+) | length=253	GeneDB|LinJ.11.0350	29 kDa	6
477	| organism=Leishmania_infantum | product=proteasome regulatory ATPase subunittcc1l8.3, putative | location=LinJ.12:77120-78355(+) | length=411	GeneDB|LinJ.12.0190	46 kDa	6
262	| organism=Leishmania_infantum | product=glucose-6-phosphate isomerase | location=LinJ.12:298791-300608(+) | length=605	GeneDB|LinJ.12.0490	67 kDa	4
520	| organism=Leishmania_infantum | product=serine hydroxymethyltranferase (SHMT-S) | location=LinJ.14:562358-563755(+) | length=465	GeneDB|LinJ.14.1400	51 kDa	5
436	| organism=Leishmania_infantum | product=nucleolar RNA binding protein, putative | location=LinJ.15:555683-557020(-) | length=445	GeneDB|LinJ.15.1430	49 kDa	8
462	| organism=Leishmania_infantum | product=proliferative cell nuclear antigen (PCNA), putative | location=LinJ.15:573462-574343(-) | length=293	GeneDB|LinJ.15.1500	32 kDa	5
70	| organism=Leishmania_infantum | product=60S ribosomal protein L34, putative | location=LinJ.18:593674-594180(+) | length=168	GeneDB|LinJ.18.1380 (+1)	19 kDa	4
164	| organism=Leishmania_infantum | product=aminopeptidase, putative,metallo-peptidase, Clan MG, Family M24 | location=LinJ.19:34605-35747(-) | length=380	GeneDB|LinJ.19.0150	43 kDa	6
87	| organism=Leishmania_infantum | product=ATP-binding cassette protein subfamily E, member 1, putative | location=LinJ.21:216508-218487(-) | length=659	GeneDB|LinJ.21.0770	74 kDa	5
241	| organism=Leishmania_infantum | product=eukaryotic initiation factor 5a, putative | location=LinJ.25:256010-256510(+) | length=166	GeneDB|LinJ.25.0740 (+2)	18 kDa	4
17	| organism=Leishmania_infantum | product=3-oxo-5-alpha-steroid 4-dehydrogenase, putative | location=LinJ.25:686664-687584(-) | length=306	GeneDB|LinJ.25.1850	34 kDa	6
333	| organism=Leishmania_infantum | product=hypothetical protein, conserved | location=LinJ.25:711823-713727(-) | length=634	GeneDB|LinJ.25.1920	72 kDa	6
266	| organism=Leishmania_infantum | product=glutathione peroxidase-like protein, putative | location=LinJ.26:230249-230773(-) | length=174	GeneDB|LinJ.26.0780	19 kDa	6
34	| organism=Leishmania_infantum | product=40S ribosomal protein S33, putative | location=LinJ.26:588761-589024(+) | length=87	GeneDB|LinJ.26.1610 (+2)	10 kDa	3
423	| organism=Leishmania_infantum | product=mitochondrial DEAD box protein, putative | location=LinJ.28:829369-831003(-) | length=544	GeneDB|LinJ.28.2220	60 kDa	6
558	| organism=Leishmania_infantum | product=vacuolar ATP synthase subunit b, putative | location=LinJ.28:958879-960366(+) | length=495	GeneDB|LinJ.28.2610	56 kDa	5
188	| organism=Leishmania_infantum | product=carnitine/choline acetyltransferase, putative | location=LinJ.29:527552-529435(+) | length=627	GeneDB|LinJ.29.1400	69 kDa	4
539	| organism=Leishmania_infantum | product=thiol-dependent reductase 1 | location=LinJ.33:76536-77888(-) | length=450	GeneDB|LinJ.33.0260	50 kDa	5
519	| organism=Leishmania_infantum | product=ruvb-like 1 DNA helicase, putative | location=LinJ.34:1352981-1354360(+) | length=459	GeneDB|LinJ.34.3280	50 kDa	6
557	| organism=Leishmania_infantum | product=vacuolar ATP synthase catalytic subunit A, putative | location=LinJ.34:1415049-1416881(+) | length=610	GeneDB|LinJ.34.3460	68 kDa	7
540	| organism=Leishmania_infantum | product=threonyl-tRNA synthetase, putative | location=LinJ.35:588807-591173(+) | length=788	GeneDB|LinJ.35.1420	90 kDa	4
110	| organism=Leishmania_infantum | product=Gim5A protein, putative,glycosomal membrane protein | location=LinJ.35:1486935-1487612(-) | length=225	GeneDB|LinJ.35.3750	25 kDa	5
61	| organism=Leishmania_infantum | product=60S ribosomal protein L22, putative | location=LinJ.36:1294646-1295035(-) | length=129	GeneDB|LinJ.36.3430 (+1)	15 kDa	3
385	| organism=Leishmania_infantum | product=hypothetical protein, conserved | location=LinJ.36:2261518-2262642(-) | length=374	GeneDB|LinJ.36.6170	41 kDa	5
9	| organism=Leishmania_infantum | product=2,4-dihydroxyhept-2-ene-1,7-dioic acid aldolase, putative | location=LinJ.25:760142-760981(-) | length=279	GeneDB|LinJ.25.2090	30 kDa	2
68	| organism=Leishmania_infantum | product=60S ribosomal protein L32 | location=LinJ.21:723648-724049(-) | length=133	GeneDB|LinJ.21.2090	15 kDa	2
216	| organism=Leishmania_infantum | product=cysteine peptidase, Clan CA, family C2, putative | location=LinJ.27:200651-213682(+) | length=4343	GeneDB|LinJ.27.2520	490 kDa	2
269	| organism=Leishmania_infantum | product=glycerol-3-phosphate dehydrogenase [NAD ], glycosomal | location=LinJ.10:255468-256571(+) | length=367	GeneDB|LinJ.10.0560	39 kDa	5
415	| organism=Leishmania_infantum | product=lysyl-tRNA synthetase, putative | location=LinJ.15:93752-95512(+) | length=586	GeneDB|LinJ.15.0270	67 kDa	4
450	| organism=Leishmania_infantum | product=phosphoglycerate kinase C, glycosomal | location=LinJ.20:33795-35234(-) | length=479	GeneDB|LinJ.20.0110	51 kDa	6
30	| organism=Leishmania_infantum | product=40S ribosomal protein S23, putative | location=LinJ.21:435987-436418(+) | length=143	GeneDB|LinJ.21.1300 (+1)	16 kDa	4
155	| organism=Leishmania_infantum | product=alanyl-tRNA synthetase, putative | location=LinJ.22:578516-581404(+) | length=962	GeneDB|LinJ.22.1390	106 kDa	5
111	| organism=Leishmania_infantum | product=IgE-dependent histamine-releasing factor, putative | location=LinJ.24:578660-579172(+) | length=170	GeneDB|LinJ.24.1560 (+1)	19 kDa	7
460	| organism=Leishmania_infantum | product=prefoldin-like protein | location=LinJ.26:461454-462038(+) | length=194	GeneDB|LinJ.26.1360	22 kDa	4
206	| organism=Leishmania_infantum | product=coatomer gamma subunit, putative | location=LinJ.28:1031296-1033893(+) | length=865	GeneDB|LinJ.28.2820	96 kDa	5
67	| organism=Leishmania_infantum | product=60S ribosomal protein L30 | location=LinJ.35:60133-60447(+) | length=104	GeneDB|LinJ.35.0240	11 kDa	5
172	| organism=Leishmania_infantum | product=aspartate aminotransferase, putative | location=LinJ.35:359909-361147(+) | length=412	GeneDB|LinJ.35.0840	46 kDa	6
43	| organism=Leishmania_infantum | product=6-phosphogluconate dehydrogenase, decarboxylating, putative | location=LinJ.35:1356089-1357528(-) | length=479	GeneDB|LinJ.35.3390	52 kDa	4
32	| organism=Leishmania_infantum | product=40S ribosomal protein S27-1, putative | location=LinJ.36:1435020-1435280(+) | length=86	GeneDB|LinJ.36.3940	10 kDa	3
359	| organism=Leishmania_infantum | product=hypothetical protein, conserved | location=LinJ.32:432299-437188(+) | length=1629	GeneDB|LinJ.32.1150	179 kDa	2
122	| organism=Leishmania_infantum | product=OSM3-like kinesin, putative | location=LinJ.32:233918-237271(+) | length=1117	GeneDB|LinJ.32.0710	127 kDa	2
222	| organism=Leishmania_infantum | product=cytochrome-b5 reductase, putative | location=LinJ.15:12903-13742(-) | length=279	GeneDB|LinJ.15.0050	32 kDa	1
3	LinJ.34.1500-DECOY	LinJ.34.1500-DECOY	?	1
89	| organism=Leishmania_infantum | product=ATP-dependent Clp protease subunit, heat shock protein 78 (HSP78), putative,serine peptidase, putative | location=LinJ.02:314252-316705(+) | length=817	GeneDB|LinJ.02.0680	91 kDa	5
292	| organism=Leishmania_infantum | product=hypothetical protein, conserved | location=LinJ.08:428519-429616(+) | length=365	GeneDB|LinJ.08.1010	42 kDa	3
176	| organism=Leishmania_infantum | product=beta tubulin | location=LinJ.08:484341-485672(+) | length=443	GeneDB|LinJ.08.1280	50 kDa	3
441	| organism=Leishmania_infantum | product=oligopeptidase b;with=GeneDB:LmjF09.0770 | location=LinJ.09:309084-311279(-) | length=731	GeneDB|LinJ.09.0820	83 kDa	4
66	| organism=Leishmania_infantum | product=60S ribosomal protein L28, putative | location=LinJ.11:457935-458378(+) | length=147	GeneDB|LinJ.11.1110 (+1)	16 kDa	4
427	| organism=Leishmania_infantum | product=mitochondrial processing peptidase alpha subunit, putative,metallo-peptidase, Clan ME, Family M16 | location=LinJ.13:273558-275144(-) | length=528	GeneDB|LinJ.13.0760	58 kDa	4
322	| organism=Leishmania_infantum | product=hypothetical protein, conserved | location=LinJ.19:6009-6782(-) | length=257	GeneDB|LinJ.19.0020	28 kDa	5
237	| organism=Leishmania_infantum | product=endoribonuclease L-PSP (pb5), putative | location=LinJ.23:65306-65797(+) | length=163	GeneDB|LinJ.23.0220	17 kDa	5
418	| organism=Leishmania_infantum | product=malic enzyme, putative | location=LinJ.24:281276-282997(+) | length=573	GeneDB|LinJ.24.0790	63 kDa	3
488	| organism=Leishmania_infantum | product=protein phosphatase, putative | location=LinJ.25:264940-266160(+) | length=406	GeneDB|LinJ.25.0780	45 kDa	3
334	| organism=Leishmania_infantum | product=hypothetical protein, conserved | location=LinJ.25:762185-763102(-) | length=305	GeneDB|LinJ.25.2100	33 kDa	3
339	| organism=Leishmania_infantum | product=hypothetical protein, conserved | location=LinJ.26:727789-730200(+) | length=803	GeneDB|LinJ.26.1960	89 kDa	6
344	| organism=Leishmania_infantum | product=hypothetical protein, conserved | location=LinJ.29:108765-109823(-) | length=352	GeneDB|LinJ.29.0330	37 kDa	4
81	| organism=Leishmania_infantum | product=ADF/Cofilin | location=LinJ.29:186998-187417(-) | length=139	GeneDB|LinJ.29.0520	16 kDa	4
116	| organism=Leishmania_infantum | product=N-myristoyltransferase | location=LinJ.32:28605-29870(-) | length=421	GeneDB|LinJ.32.0080	49 kDa	4
554	| organism=Leishmania_infantum | product=ubiquitin-activating enzyme e1, putative | location=LinJ.35:1239249-1242713(-) | length=1154	GeneDB|LinJ.35.3110	126 kDa	5
175	| organism=Leishmania_infantum | product=basic transcription factor 3a, putative | location=LinJ.36:1437582-1437893(+) | length=103	GeneDB|LinJ.36.3960	12 kDa	3
310	| organism=Leishmania_infantum | product=hypothetical protein, conserved | location=LinJ.15:9448-10446(-) | length=332	GeneDB|LinJ.15.0040	38 kDa	3
403	| organism=Leishmania_infantum | product=isovaleryl-coA dehydrogenase, putative | location=LinJ.27:390349-391581(-) | length=410	GeneDB|LinJ.27.0790	44 kDa	2
478	| organism=Leishmania_infantum | product=proteasome regulatory non-ATP-ase subunit 2, putative | location=LinJ.28:675157-678132(-) | length=991	GeneDB|LinJ.28.1850	108 kDa	2
304	| organism=Leishmania_infantum | product=hypothetical protein, conserved | location=LinJ.13:455992-458505(-) | length=837	GeneDB|LinJ.13.1260	91 kDa	2
182	| organism=Leishmania_infantum | product=calpain-like cysteine peptidase, putative,cysteine peptidase, Clan CA, family C2, putative | location=LinJ.14:355226-355573(-) | length=115	GeneDB|LinJ.14.0910 (+1)	13 kDa	2
498	| organism=Leishmania_infantum | product=reiske iron-sulfur protein precursor, putative | location=LinJ.35:648241-649134(-) | length=297	GeneDB|LinJ.35.1540	34 kDa	2
167	| organism=Leishmania_infantum | product=arginine N-methyltransferase, putative | location=LinJ.03:225866-227083(+) | length=405	GeneDB|LinJ.03.0580	44 kDa	4
286	| organism=Leishmania_infantum | product=hypothetical protein, conserved | location=LinJ.03:262490-269122(-) | length=2210	GeneDB|LinJ.03.0670	247 kDa	4
154	| organism=Leishmania_infantum | product=alanine aminotransferase | location=LinJ.12:348436-349929(+) | length=497	GeneDB|LinJ.12.0580	55 kDa	4
185	| organism=Leishmania_infantum | product=carboxypeptidase, putative,metallo-peptidase, Clan MA(E), Family M32 | location=LinJ.14:50020-51534(+) | length=504	GeneDB|LinJ.14.0180	57 kDa	3
432	| organism=Leishmania_infantum | product=myo-inositol-1-phosphate synthase,inositol-3-phosphate synthase, putative | location=LinJ.14:577705-578958(+) | length=417	GeneDB|LinJ.14.1450	46 kDa	4
243	| organism=Leishmania_infantum | product=eukaryotic translation initiation factor 1A, putative | location=LinJ.16:47524-48030(-) | length=168	GeneDB|LinJ.16.0150	19 kDa	5
173	| organism=Leishmania_infantum | product=aspartate carbamoyltransferase, putative | location=LinJ.16:197923-198906(-) | length=327	GeneDB|LinJ.16.0550	35 kDa	4
481	| organism=Leishmania_infantum | product=proteasome regulatory non-ATP-ase subunit, putative | location=LinJ.19:462803-464041(+) | length=412	GeneDB|LinJ.19.1100	47 kDa	3
180	| organism=Leishmania_infantum | product=calpain-like cysteine peptidase, putative,calpain-like cysteine peptidase, Clan CA, family C2 | location=LinJ.20:577381-577836(+) | length=151	GeneDB|LinJ.20.1320	17 kDa	3
419	| organism=Leishmania_infantum | product=methionyl-tRNA synthetase, putative | location=LinJ.21:263449-265692(+) | length=747	GeneDB|LinJ.21.0890	84 kDa	4
152	| organism=Leishmania_infantum | product=adenylate kinase, putative | location=LinJ.21:514913-515722(-) | length=269	GeneDB|LinJ.21.1490	30 kDa	4
472	| organism=Leishmania_infantum | product=proteasome alpha 5 subunit, putative,20S proteasome subunit alpha 5, (putative) | location=LinJ.21:743999-744733(+) | length=244	GeneDB|LinJ.21.2200	27 kDa	4
229	| organism=Leishmania_infantum | product=electron transfer flavoprotein, putative | location=LinJ.25:32146-32922(-) | length=258	GeneDB|LinJ.25.0120	28 kDa	4
109	| organism=Leishmania_infantum | product=GTP-binding protein, putative | location=LinJ.25:545974-546624(-) | length=216	GeneDB|LinJ.25.1460	24 kDa	4
342	| organism=Leishmania_infantum | product=hypothetical protein, conserved | location=LinJ.27:690702-692318(+) | length=538	GeneDB|LinJ.27.1580	59 kDa	4
550	| organism=Leishmania_infantum | product=trypanothione synthetase, putative | location=LinJ.27:799097-801055(-) | length=652	GeneDB|LinJ.27.1770	74 kDa	4
347	| organism=Leishmania_infantum | product=hypothetical protein, conserved | location=LinJ.29:360304-362577(+) | length=757	GeneDB|LinJ.29.1030	87 kDa	4
162	| organism=Leishmania_infantum | product=aminopeptidase, putative,metallo-peptidase, Clan MA(E), Family M1 | location=LinJ.29:995427-998033(-) | length=868	GeneDB|LinJ.29.2350	96 kDa	4
133	| organism=Leishmania_infantum | product=RNA-binding protein, putative | location=LinJ.30:372582-374441(+) | length=619	GeneDB|LinJ.30.1170	67 kDa	3
501	| organism=Leishmania_infantum | product=reticulon domain protein, 22 kDa potentially aggravating protein (paple22) | location=LinJ.30:968459-969052(-) | length=197	GeneDB|LinJ.30.2570	22 kDa	4
123	| organism=Leishmania_infantum | product=PAS-domain containing phosphoglycerate kinase, putative | location=LinJ.30:1236151-1237734(+) | length=527	GeneDB|LinJ.30.3430	58 kDa	4
100	| organism=Leishmania_infantum | product=CAS/CSE/importin domain protein, putative | location=LinJ.30:1240877-1243804(+) | length=975	GeneDB|LinJ.30.3440	108 kDa	3
440	| organism=Leishmania_infantum | product=nucleosome assembly protein-like protein | location=LinJ.31:802252-803463(-) | length=403	GeneDB|LinJ.31.1770	45 kDa	5
170	| organism=Leishmania_infantum | product=asparaginyl-tRNA synthetase, putative | location=LinJ.34:892980-895652(-) | length=890	GeneDB|LinJ.34.2110	99 kDa	4
189	| organism=Leishmania_infantum | product=casein kinase, putative | location=LinJ.35:428833-429894(+) | length=353	GeneDB|LinJ.35.1030	40 kDa	5
193	| organism=Leishmania_infantum | product=chaperone protein DNAj, putative | location=LinJ.35:1213853-1215289(-) | length=478	GeneDB|LinJ.35.3030	51 kDa	4
379	| organism=Leishmania_infantum | product=hypothetical protein, conserved | location=LinJ.35:1773790-1774389(+) | length=199	GeneDB|LinJ.35.4540	22 kDa	3
468	| organism=Leishmania_infantum | product=proteasome alpha 1 subunit, putative | location=LinJ.35:1871961-1872713(+) | length=250	GeneDB|LinJ.35.4910	27 kDa	3
386	| organism=Leishmania_infantum | product=hypothetical protein, conserved | location=LinJ.36:2272943-2273962(-) | length=339	GeneDB|LinJ.36.6200	38 kDa	4
464	| organism=Leishmania_infantum | product=prolyl oligopeptidase, putative,serine peptidase clan SC, family S9A, putative | location=LinJ.36:2590404-2592497(-) | length=697	GeneDB|LinJ.36.7060	78 kDa	4
313	| organism=Leishmania_infantum | product=hypothetical protein, conserved | location=LinJ.18:104664-105719(-) | length=351	GeneDB|LinJ.18.0210	38 kDa	3
209	| organism=Leishmania_infantum | product=cyclophilin 40 | location=LinJ.35:1847179-1848243(+) | length=354	GeneDB|LinJ.35.4830	39 kDa	3
467	| organism=Leishmania_infantum | product=proteasome activator protein pa26, putative | location=LinJ.35:331517-332188(+) | length=223	GeneDB|LinJ.35.0770	24 kDa	2
242	| organism=Leishmania_infantum | product=eukaryotic release factor 3, putative | location=LinJ.11:469179-471449(+) | length=756	GeneDB|LinJ.11.1160	83 kDa	2
118	| organism=Leishmania_infantum | product=NADH-cytochrome b5 reductase, putative | location=LinJ.13:339330-340256(-) | length=308	GeneDB|LinJ.13.0960	35 kDa	2
433	| organism=Leishmania_infantum | product=myosin XXI | location=LinJ.32:1488055-1491207(+) | length=1050	GeneDB|LinJ.32.4020	119 kDa	2
421	| organism=Leishmania_infantum | product=mevalonate kinase, putative | location=LinJ.31:201004-201993(-) | length=329	GeneDB|LinJ.31.0580	36 kDa	2
308	| organism=Leishmania_infantum | product=hypothetical protein, conserved | location=LinJ.14:72617-73045(+) | length=142	GeneDB|LinJ.14.0240	15 kDa	2
73	| organism=Leishmania_infantum | product=60S ribosomal protein L39, putative | location=LinJ.16:459984-460139(-) | length=51	GeneDB|LinJ.16.1220 (+1)	6 kDa	2
71	| organism=Leishmania_infantum | product=60S ribosomal protein L35, putative | location=LinJ.26:889521-889904(+) | length=127	GeneDB|LinJ.26.2350 (+1)	15 kDa	2
349	| organism=Leishmania_infantum | product=hypothetical protein, conserved | location=LinJ.30:1159315-1159953(-) | length=212	GeneDB|LinJ.30.3190	23 kDa	2
375	| organism=Leishmania_infantum | product=hypothetical protein, conserved | location=LinJ.34:685318-685779(-) | length=153	GeneDB|LinJ.34.1620 (+1)	17 kDa	2
82	| organism=Leishmania_infantum | product=ADP ribosylation factor 3, putative | location=LinJ.29:338855-339394(-) | length=179	GeneDB|LinJ.29.0950	20 kDa	2
326	| organism=Leishmania_infantum | product=hypothetical protein, conserved | location=LinJ.22:236310-237812(-) | length=500	GeneDB|LinJ.22.0520	55 kDa	1
214	| organism=Leishmania_infantum | product=cysteine peptidase A (CPA) | location=LinJ.19:615027-616091(+) | length=354	GeneDB|LinJ.19.1460	39 kDa	1
298	| organism=Leishmania_infantum | product=hypothetical protein, conserved | location=LinJ.11:22384-26388(+) | length=1334	GeneDB|LinJ.11.0070	147 kDa	1
483	| organism=Leishmania_infantum | product=proteasome regulatory non-ATPase subunit 6, putative | location=LinJ.02:164977-166566(-) | length=529	GeneDB|LinJ.02.0340	59 kDa	4
13	| organism=Leishmania_infantum | product=26S protease regulatory subunit, putative,serine peptidase, Clan SJ, family S16, putative | location=LinJ.03:204172-205362(+) | length=396	GeneDB|LinJ.03.0520	44 kDa	3
151	| organism=Leishmania_infantum | product=adenylate kinase, putative | location=LinJ.04:364867-365496(-) | length=209	GeneDB|LinJ.04.0960	23 kDa	3
420	| organism=Leishmania_infantum | product=methylthioadenosine phosphorylase, putative | location=LinJ.05:301359-302279(+) | length=306	GeneDB|LinJ.05.0830	33 kDa	3
295	| organism=Leishmania_infantum | product=hypothetical protein, conserved | location=LinJ.09:403163-405010(+) | length=615	GeneDB|LinJ.09.1070	67 kDa	3
153	| organism=Leishmania_infantum | product=adenylosuccinate synthetase, putative | location=LinJ.13:386707-388839(-) | length=710	GeneDB|LinJ.13.1090	78 kDa	3
502	| organism=Leishmania_infantum | product=ribonucleoprotein p18, mitochondrial precursor, putative | location=LinJ.15:112011-112574(+) | length=187	GeneDB|LinJ.15.0320	21 kDa	3
337	| organism=Leishmania_infantum | product=hypothetical protein, conserved | location=LinJ.26:236240-239077(-) | length=945	GeneDB|LinJ.26.0800	100 kDa	4
463	| organism=Leishmania_infantum | product=proline oxidase, mitochondrial precursor-like protein | location=LinJ.26:579888-581573(+) | length=561	GeneDB|LinJ.26.1590	64 kDa	3
103	| organism=Leishmania_infantum | product=DNA topoisomerase III, putative | location=LinJ.28:696628-699231(-) | length=867	GeneDB|LinJ.28.1900	96 kDa	3
500	| organism=Leishmania_infantum | product=replication factor A, 51kDa subunit, putative | location=LinJ.28:716528-717931(-) | length=467	GeneDB|LinJ.28.1940	52 kDa	3
223	| organism=Leishmania_infantum | product=cytosolic malate dehydrogenase | location=LinJ.28:1103768-1104742(-) | length=324	GeneDB|LinJ.28.3090	34 kDa	4
258	| organism=Leishmania_infantum | product=fumarate hydratase, putative | location=LinJ.29:863142-864848(-) | length=568	GeneDB|LinJ.29.2080	63 kDa	3
351	| organism=Leishmania_infantum | product=hypothetical protein, conserved | location=LinJ.30:182650-183627(-) | length=325	GeneDB|LinJ.30.0580	37 kDa	3
350	| organism=Leishmania_infantum | product=hypothetical protein, conserved | location=LinJ.30:1259564-1261963(+) | length=799	GeneDB|LinJ.30.3480	91 kDa	4
544	| organism=Leishmania_infantum | product=translation initiation factor IF-2, putative | location=LinJ.33:1124006-1126459(+) | length=817	GeneDB|LinJ.33.2880	93 kDa	3
374	| organism=Leishmania_infantum | product=hypothetical protein, conserved | location=LinJ.34:6104-7024(-) | length=306	GeneDB|LinJ.34.0010	33 kDa	3
92	| organism=Leishmania_infantum | product=ATP-dependent DNA helicase, putative,ruvb DNA helicase-like protein, putative | location=LinJ.34:1046907-1048358(+) | length=483	GeneDB|LinJ.34.2440	54 kDa	4
497	| organism=Leishmania_infantum | product=regulatory subunit of protein kinase a-like protein | location=LinJ.34:1149354-1151297(+) | length=647	GeneDB|LinJ.34.2680	72 kDa	3
259	| organism=Leishmania_infantum | product=galactokinase-like protein | location=LinJ.35:1111651-1113081(-) | length=476	GeneDB|LinJ.35.2790	53 kDa	3
249	| organism=Leishmania_infantum | product=eukaryotic translation initiation factor 6 (eIF-6), putative | location=LinJ.36:327651-328400(+) | length=249	GeneDB|LinJ.36.0950	27 kDa	3
145	| organism=Leishmania_infantum | product=UDP-glucose pyrophosphorylase | location=LinJ.18:405811-407295(+) | length=494	GeneDB|LinJ.18.0990	54 kDa	3
479	| organism=Leishmania_infantum | product=proteasome regulatory non-ATP-ase subunit 5, putative,19S proteasome regulatory subunit | location=LinJ.21:235890-237314(+) | length=474	GeneDB|LinJ.21.0840	54 kDa	3
430	| organism=Leishmania_infantum | product=mitochondrial processing peptide beta subunit, putative,metallo-peptidase, Clan ME, Family M16 | location=LinJ.01:188051-189535(+) | length=494	GeneDB|LinJ.01.0670	55 kDa	3
521	| organism=Leishmania_infantum | product=serine/threonine-protein kinase, putative,protein kinase, putative | location=LinJ.25:845288-846457(+) | length=389	GeneDB|LinJ.25.2450	44 kDa	3
108	| organism=Leishmania_infantum | product=GTP binding protein, putative | location=LinJ.27:973786-974964(-) | length=392	GeneDB|LinJ.27.2260	44 kDa	3
126	| organism=Leishmania_infantum | product=RNA binding protein, putative | location=LinJ.18:234270-235535(+) | length=421	GeneDB|LinJ.18.0590	44 kDa	3
428	| organism=Leishmania_infantum | product=mitochondrial processing peptidase alpha subunit, putative,metallo-peptidase, Clan ME, Family M16 | location=LinJ.21:109349-110752(+) | length=467	GeneDB|LinJ.21.0400	51 kDa	3
267	| organism=Leishmania_infantum | product=glyceraldehyde 3-phosphate dehydrogenase, cytosolic | location=LinJ.36:931385-932380(+) | length=331	GeneDB|LinJ.36.2480	35 kDa	2
314	| organism=Leishmania_infantum | product=hypothetical protein, conserved | location=LinJ.18:135962-137122(-) | length=386	GeneDB|LinJ.18.0300	40 kDa	2
165	| organism=Leishmania_infantum | product=ankyrin/TPR repeat protein | location=LinJ.24:27685-28869(+) | length=394	GeneDB|LinJ.24.0130	43 kDa	2
271	| organism=Leishmania_infantum | product=glycosomal membrane protein, putative | location=LinJ.28:890233-890901(+) | length=222	GeneDB|LinJ.28.2430	24 kDa	2
86	| organism=Leishmania_infantum | product=ATP synthase, putative | location=LinJ.36:1241531-1242181(-) | length=216	GeneDB|LinJ.36.3250	25 kDa	2
494	| organism=Leishmania_infantum | product=rab-GDP dissociation inhibitor, putative | location=LinJ.29:962649-963986(-) | length=445	GeneDB|LinJ.29.2270	50 kDa	2
230	| organism=Leishmania_infantum | product=electron-transfer-flavoprotein, alpha polypeptide, putative | location=LinJ.28:437830-438807(+) | length=325	GeneDB|LinJ.28.1240	34 kDa	2
181	| organism=Leishmania_infantum | product=calpain-like cysteine peptidase, putative,cysteine peptidase, Clan CA, family C2, putative | location=LinJ.04:164345-166912(-) | length=855	GeneDB|LinJ.04.0430	95 kDa	2
399	| organism=Leishmania_infantum | product=iron superoxide dismutase | location=LinJ.08:103040-103732(+) | length=230	GeneDB|LinJ.08.0300	26 kDa	2
300	| organism=Leishmania_infantum | product=hypothetical protein, conserved | location=LinJ.11:414828-415634(+) | length=268	GeneDB|LinJ.11.1030	28 kDa	2
435	| organism=Leishmania_infantum | product=nonspecific nucleoside hydrolase;with=GeneDB:LmjF18.1580 | location=LinJ.18:683396-684340(+) | length=314	GeneDB|LinJ.18.1570	34 kDa	2
127	| organism=Leishmania_infantum | product=RNA binding protein, putative | location=LinJ.19:108758-109666(+) | length=302	GeneDB|LinJ.19.0290	34 kDa	2
215	| organism=Leishmania_infantum | product=cysteine peptidase C (CPC),CPC cysteine peptidase, Clan CA, family C1, Cathepsin B-like | location=LinJ.29:307918-308940(-) | length=340	GeneDB|LinJ.29.0860	37 kDa	2
357	| organism=Leishmania_infantum | product=hypothetical protein, conserved | location=LinJ.32:316662-318197(+) | length=511	GeneDB|LinJ.32.0890	56 kDa	2
368	| organism=Leishmania_infantum | product=hypothetical protein, conserved | location=LinJ.33:88040-89575(-) | length=511	GeneDB|LinJ.33.0300	56 kDa	2
537	| organism=Leishmania_infantum | product=succinyl-diaminopimelate desuccinylase-like protein | location=LinJ.31:973653-975068(-) | length=471	GeneDB|LinJ.31.2060	51 kDa	2
117	| organism=Leishmania_infantum | product=NADH dehydrogenase, putative | location=LinJ.36:2078429-2080012(-) | length=527	GeneDB|LinJ.36.5620	57 kDa	2
144	| organism=Leishmania_infantum | product=U-box domain protein, putative | location=LinJ.29:286410-288215(-) | length=601	GeneDB|LinJ.29.0810	67 kDa	2
254	| organism=Leishmania_infantum | product=fatty acyl CoA syntetase 1, putative | location=LinJ.01:124860-126950(+) | length=696	GeneDB|LinJ.01.0490	78 kDa	2
105	| organism=Leishmania_infantum | product=FKBP-type peptidyl-prolyl cis-trans isomerase, putative | location=LinJ.10:396194-396673(-) | length=159	GeneDB|LinJ.10.0940	17 kDa	2
113	| organism=Leishmania_infantum | product=N-acetyltransferase subunit Nat1, putative | location=LinJ.36:480380-482515(+) | length=711	GeneDB|LinJ.36.1390	81 kDa	1
345	| organism=Leishmania_infantum | product=hypothetical protein, conserved | location=LinJ.29:1199152-1199784(+) | length=210	GeneDB|LinJ.29.2940	24 kDa	1
74	| organism=Leishmania_infantum | product=60S ribosomal protein L44, putative | location=LinJ.13:532864-533184(-) | length=106	GeneDB|LinJ.13.1410 (+1)	12 kDa	1
396	| organism=Leishmania_infantum | product=importin beta-1 subunit, putative | location=LinJ.34:187717-190329(+) | length=870	GeneDB|LinJ.34.0510	96 kDa	1
355	| organism=Leishmania_infantum | product=hypothetical protein, conserved | location=LinJ.31:371660-373915(-) | length=751	GeneDB|LinJ.31.1010	80 kDa	1
516	| organism=Leishmania_infantum | product=ribosomal protein S6, putative,NPH2/RS6-like protein | location=LinJ.15:579545-579925(-) | length=126	GeneDB|LinJ.15.1530	14 kDa	1
306	| organism=Leishmania_infantum | product=hypothetical protein, conserved | location=LinJ.14:504947-506377(+) | length=476	GeneDB|LinJ.14.1210	51 kDa	1
303	| organism=Leishmania_infantum | product=hypothetical protein, conserved | location=LinJ.13:306585-308516(-) | length=643	GeneDB|LinJ.13.0860	68 kDa	1
178	| organism=Leishmania_infantum | product=calcium motive p-type ATPase, putative | location=LinJ.35:823447-826776(+) | length=1109	GeneDB|LinJ.35.2080	122 kDa	1
192	| organism=Leishmania_infantum | product=chaperone protein DNAj, putative | location=LinJ.32:1327320-1328522(+) | length=400	GeneDB|LinJ.32.3500	45 kDa	1
431	| organism=Leishmania_infantum | product=mitogen-activated protein kinase, putative,map kinase-like protein | location=LinJ.10:73546-74769(+) | length=407	GeneDB|LinJ.10.0200	46 kDa	1
422	| organism=Leishmania_infantum | product=mevalonate-diphosphate decarboxylase, putative | location=LinJ.18:10260-11411(-) | length=383	GeneDB|LinJ.18.0020	42 kDa	3
321	| organism=Leishmania_infantum | product=hypothetical protein, conserved | location=LinJ.19:49333-49824(-) | length=163	GeneDB|LinJ.19.0180	18 kDa	3
125	| organism=Leishmania_infantum | product=RNA binding protein | location=LinJ.19:114171-115349(+) | length=392	GeneDB|LinJ.19.0300	43 kDa	3
393	| organism=Leishmania_infantum | product=hypoxanthine-guanine phosphoribosyltransferase | location=LinJ.21:310948-311583(+) | length=211	GeneDB|LinJ.21.0980	24 kDa	3
15	| organism=Leishmania_infantum | product=3-hydroxy-3-methylglutaryl-CoA reductase, putative | location=LinJ.30:1171090-1172394(-) | length=434	GeneDB|LinJ.30.3230	46 kDa	3
205	| organism=Leishmania_infantum | product=coatomer epsilon subunit, putative | location=LinJ.32:679076-680047(-) | length=323	GeneDB|LinJ.32.1810	35 kDa	3
524	| organism=Leishmania_infantum | product=short chain dehydrogenase, putative | location=LinJ.35:537578-538342(+) | length=254	GeneDB|LinJ.35.1240	28 kDa	3
217	| organism=Leishmania_infantum | product=cysteine synthase | location=LinJ.36:1387269-1388270(-) | length=333	GeneDB|LinJ.36.3750	35 kDa	3
387	| organism=Leishmania_infantum | product=hypothetical protein, conserved | location=LinJ.36:2322993-2325269(-) | length=758	GeneDB|LinJ.36.6320	84 kDa	3
315	| organism=Leishmania_infantum | product=hypothetical protein, conserved | location=LinJ.18:329420-337405(+) | length=2661	GeneDB|LinJ.18.0820	290 kDa	3
124	| organism=Leishmania_infantum | product=Pyridoxal kinase, putative | location=LinJ.30:423435-424343(+) | length=302	GeneDB|LinJ.30.1310	33 kDa	3
260	| organism=Leishmania_infantum | product=glucosamine-6-phosphate isomerase, putative | location=LinJ.32:1308285-1309124(+) | length=279	GeneDB|LinJ.32.3460	31 kDa	3
194	| organism=Leishmania_infantum | product=chaperone protein DNAj, putative | location=LinJ.36:2399527-2400564(-) | length=345	GeneDB|LinJ.36.6530	38 kDa	3
398	| organism=Leishmania_infantum | product=inosine-guanine nucleoside hydrolase, putative | location=LinJ.14:35394-36452(+) | length=352	GeneDB|LinJ.14.0130	39 kDa	2
491	| organism=Leishmania_infantum | product=pyrroline-5-carboxylate reductase | location=LinJ.13:533920-534738(-) | length=272	GeneDB|LinJ.13.1420	29 kDa	3
484	| organism=Leishmania_infantum | product=proteasome regulatory non-ATPase subunit, putative | location=LinJ.29:40576-43305(-) | length=909	GeneDB|LinJ.29.0120	99 kDa	2
496	| organism=Leishmania_infantum | product=ras-related protein rab-5, putative | location=LinJ.18:466220-466930(+) | length=236	GeneDB|LinJ.18.1140	25 kDa	2
559	| organism=Leishmania_infantum | product=vacuolar-type proton translocating pyrophosphatase 1, putative | location=LinJ.31:480206-482611(-) | length=801	GeneDB|LinJ.31.1240	83 kDa	2
311	| organism=Leishmania_infantum | product=hypothetical protein, conserved | location=LinJ.17:290638-290949(-) | length=103	GeneDB|LinJ.17.0680 (+1)	11 kDa	2
352	| organism=Leishmania_infantum | product=hypothetical protein, conserved | location=LinJ.30:218948-221140(-) | length=730	GeneDB|LinJ.30.0680	80 kDa	2
453	| organism=Leishmania_infantum | product=phosphoribosylpyrophosphate synthetase, putative | location=LinJ.36:2081707-2082783(-) | length=358	GeneDB|LinJ.36.5630	39 kDa	2
160	| organism=Leishmania_infantum | product=aminoacylase, putative,N-acyl-L-amino acid amidohydrolase, putative | location=LinJ.20:712756-713961(-) | length=401	GeneDB|LinJ.20.1720	44 kDa	2
476	| organism=Leishmania_infantum | product=proteasome regulatory ATPase subunit | location=LinJ.36:1686303-1687532(+) | length=409	GeneDB|LinJ.36.4570	46 kDa	2
112	| organism=Leishmania_infantum | product=META domain containing protein, putative;with=GeneDB:LmjF17.0870 | location=LinJ.17:397556-398890(+) | length=444	GeneDB|LinJ.17.0970	48 kDa	2
560	| organism=Leishmania_infantum | product=valyl-tRNA synthetase, putative | location=LinJ.30:1140612-1143515(-) | length=967	GeneDB|LinJ.30.3170	110 kDa	2
360	| organism=Leishmania_infantum | product=hypothetical protein, conserved | location=LinJ.32:685952-688285(-) | length=777	GeneDB|LinJ.32.1830	85 kDa	2
482	| organism=Leishmania_infantum | product=proteasome regulatory non-ATP-ase subunit, putative | location=LinJ.32:1109516-1110742(-) | length=408	GeneDB|LinJ.32.2960	46 kDa	2
361	| organism=Leishmania_infantum | product=hypothetical protein, conserved | location=LinJ.32:835983-839231(-) | length=1082	GeneDB|LinJ.32.2280	118 kDa	2
555	| organism=Leishmania_infantum | product=ubiquitin-protein ligase-like, putative | location=LinJ.07:163560-182363(-) | length=6267	GeneDB|LinJ.07.0440	671 kDa	2
530	| organism=Leishmania_infantum | product=splicing factor ptsr1-like protein | location=LinJ.07:446508-447635(+) | length=375	GeneDB|LinJ.07.1020	42 kDa	2
437	| organism=Leishmania_infantum | product=nucleolar RNA helicase II, putative | location=LinJ.05:42804-44840(+) | length=678	GeneDB|LinJ.05.0140	74 kDa	2
296	| organism=Leishmania_infantum | product=hypothetical protein, conserved | location=LinJ.09:425421-426173(-) | length=250	GeneDB|LinJ.09.1110	27 kDa	2
449	| organism=Leishmania_infantum | product=phosphoglycan beta 1,3 galactosyltransferase 5 | location=LinJ.31:1430017-1433409(-) | length=1130	GeneDB|LinJ.31.3210	124 kDa	2
218	| organism=Leishmania_infantum | product=cysteinyl-tRNA synthetase, putative | location=LinJ.12:91960-94314(+) | length=784	GeneDB|LinJ.12.0230	88 kDa	2
284	| organism=Leishmania_infantum | product=hypothetical protein, conserved | location=LinJ.01:127781-128860(+) | length=359	GeneDB|LinJ.01.0500	39 kDa	2
52	| organism=Leishmania_infantum | product=60S ribosomal protein L11 (L5, L16) | location=LinJ.04:177305-177871(-) | length=188	GeneDB|LinJ.04.0460 (+1)	22 kDa	2
208	| organism=Leishmania_infantum | product=cyclophilin 2 | location=LinJ.06:49406-49969(-) | length=187	GeneDB|LinJ.06.0120	20 kDa	2
459	| organism=Leishmania_infantum | product=prefoldin subunit 2, putative | location=LinJ.09:258190-258606(+) | length=138	GeneDB|LinJ.09.0720	15 kDa	2
294	| organism=Leishmania_infantum | product=hypothetical protein, conserved | location=LinJ.09:330473-331669(-) | length=398	GeneDB|LinJ.09.0890	43 kDa	2
4	| organism=Leishmania_infantum | product=1,2-Dihydroxy-3-keto-5-methylthiopentene dioxygenase, putative;with=GeneDB:LmjF20.0970 | location=LinJ.20:391639-392673(+) | length=344	GeneDB|LinJ.20.0980	39 kDa	2
470	| organism=Leishmania_infantum | product=proteasome alpha 2 subunit, putative | location=LinJ.21:721308-722003(-) | length=231	GeneDB|LinJ.21.2070	25 kDa	2
252	| organism=Leishmania_infantum | product=farnesyl pyrophosphate synthase | location=LinJ.22:528144-529232(-) | length=362	GeneDB|LinJ.22.1210	41 kDa	2
85	| organism=Leishmania_infantum | product=ATP synthase, epsilon chain, putative | location=LinJ.30:1313406-1313951(+) | length=181	GeneDB|LinJ.30.3660	20 kDa	2
505	| organism=Leishmania_infantum | product=ribosomal protein L15, putative | location=LinJ.30:1328795-1329409(+) | length=204	GeneDB|LinJ.30.3710 (+1)	24 kDa	2
183	| organism=Leishmania_infantum | product=calreticulin, putative | location=LinJ.31:1248280-1249482(-) | length=400	GeneDB|LinJ.31.2670	45 kDa	2
356	| organism=Leishmania_infantum | product=hypothetical protein, conserved | location=LinJ.32:1427459-1427902(+) | length=147	GeneDB|LinJ.32.3770	17 kDa	2
367	| organism=Leishmania_infantum | product=hypothetical protein, conserved | location=LinJ.33:648917-649897(+) | length=326	GeneDB|LinJ.33.1690	36 kDa	2
509	| organism=Leishmania_infantum | product=ribosomal protein L29, putative | location=LinJ.36:1331831-1332043(-) | length=70	GeneDB|LinJ.36.3560 (+1)	8 kDa	2
191	| organism=Leishmania_infantum | product=centromere/microtubule binding protein cbf5, putative | location=LinJ.21:730636-731928(+) | length=430	GeneDB|LinJ.21.2130	49 kDa	2
221	| organism=Leishmania_infantum | product=cytochrome c1, heme protein, mitochondrial precursor, putative | location=LinJ.07:77078-77854(+) | length=258	GeneDB|LinJ.07.0210	30 kDa	2
471	| organism=Leishmania_infantum | product=proteasome alpha 3 subunit, putative | location=LinJ.14:89695-90552(+) | length=285	GeneDB|LinJ.14.0310	32 kDa	2
115	| organism=Leishmania_infantum | product=N-acyl-L-amino acid amidohydrolase, putative | location=LinJ.31:436341-437558(-) | length=405	GeneDB|LinJ.31.1140	44 kDa	2
157	| organism=Leishmania_infantum | product=aldehyde dehydrogenase, putative | location=LinJ.36:1987221-1988819(-) | length=532	GeneDB|LinJ.36.5410	58 kDa	2
406	| organism=Leishmania_infantum | product=kinesin, putative | location=LinJ.35:829799-831895(+) | length=698	GeneDB|LinJ.35.2090	77 kDa	1
503	| organism=Leishmania_infantum | product=ribonucleoprotein p18, mitochondrial precursor, putative | location=LinJ.15:114088-114651(+) | length=187	GeneDB|LinJ.15.0330	21 kDa	2
380	| organism=Leishmania_infantum | product=hypothetical protein, conserved | location=LinJ.35:1880959-1882107(+) | length=382	GeneDB|LinJ.35.4940	43 kDa	2
490	| organism=Leishmania_infantum | product=pumillio protein 8, putative | location=LinJ.25:851809-853530(+) | length=573	GeneDB|LinJ.25.2470	65 kDa	1
527	| organism=Leishmania_infantum | product=small glutamine-rich tetratricopeptide repeat protein | location=LinJ.30:1017132-1018358(-) | length=408	GeneDB|LinJ.30.2740	46 kDa	1
201	| organism=Leishmania_infantum | product=citrate synthase, putative | location=LinJ.18:287829-289193(+) | length=454	GeneDB|LinJ.18.0700	50 kDa	1
42	| organism=Leishmania_infantum | product=5'-3' exonuclease, putative | location=LinJ.06:83743-88242(-) | length=1499	GeneDB|LinJ.06.0260	167 kDa	1
523	| organism=Leishmania_infantum | product=short chain dehydrogenase, putative | location=LinJ.35:536256-536957(+) | length=233	GeneDB|LinJ.35.1230	25 kDa	1
413	| organism=Leishmania_infantum | product=long-chain-fatty-acid-CoA ligase, putative | location=LinJ.01:130600-132696(+) | length=698	GeneDB|LinJ.01.0510	77 kDa	1
444	| organism=Leishmania_infantum | product=paraflagellar rod protein 2C | location=LinJ.16:583361-585160(-) | length=599	GeneDB|LinJ.16.1510	69 kDa	1
474	| organism=Leishmania_infantum | product=proteasome regulatory ATPase subunit 2, putative | location=LinJ.13:359500-360816(-) | length=438	GeneDB|LinJ.13.0990	49 kDa	1
327	| organism=Leishmania_infantum | product=hypothetical protein, conserved | location=LinJ.23:11306-12457(+) | length=383	GeneDB|LinJ.23.0020	43 kDa	1
72	| organism=Leishmania_infantum | product=60S ribosomal protein L37 | location=LinJ.33:765210-765461(+) | length=83	GeneDB|LinJ.33.2070	10 kDa	1
84	| organism=Leishmania_infantum | product=ATP synthase F1 subunit gamma protein, putative | location=LinJ.21:733331-734242(+) | length=303	GeneDB|LinJ.21.2140	34 kDa	1
405	| organism=Leishmania_infantum | product=kinesin, putative | location=LinJ.30:513845-517480(+) | length=1211	GeneDB|LinJ.30.1510	133 kDa	1
203	| organism=Leishmania_infantum | product=coatomer alpha subunit, putative | location=LinJ.34:1631727-1635317(+) | length=1196	GeneDB|LinJ.34.4140	133 kDa	1
346	| organism=Leishmania_infantum | product=hypothetical protein, conserved | location=LinJ.29:336792-338267(-) | length=491	GeneDB|LinJ.29.0940	53 kDa	1
366	| organism=Leishmania_infantum | product=hypothetical protein, conserved | location=LinJ.33:511672-512946(+) | length=424	GeneDB|LinJ.33.1460	45 kDa	1
369	| organism=Leishmania_infantum | product=hypothetical protein, conserved | location=LinJ.33:963622-965313(+) | length=563	GeneDB|LinJ.33.2500	60 kDa	1
283	| organism=Leishmania_infantum | product=hs1vu complex proteolytic subunit-like,hs1vu complex proteolytic subunit-like, threonine peptidase, Clan T(1), family T1B | location=LinJ.36:1519964-1520626(+) | length=220	GeneDB|LinJ.36.4180	24 kDa	1
511	| organism=Leishmania_infantum | product=ribosomal protein L38, putative | location=LinJ.03:64404-64655(+) | length=83	GeneDB|LinJ.03.0240 (+1)	9 kDa	2
287	| organism=Leishmania_infantum | product=hypothetical protein, conserved | location=LinJ.04:137923-139008(-) | length=361	GeneDB|LinJ.04.0400	39 kDa	2
495	| organism=Leishmania_infantum | product=ras-like small GTPases, putative | location=LinJ.05:10566-11153(+) | length=195	GeneDB|LinJ.05.0030	22 kDa	2
389	| organism=Leishmania_infantum | product=hypothetical protein, unknown function | location=LinJ.08:271295-272197(+) | length=300	GeneDB|LinJ.08.0650	32 kDa	2
179	| organism=Leishmania_infantum | product=calmodulin, putative | location=LinJ.09:357843-358292(-) | length=149	GeneDB|LinJ.09.0970 (+1)	17 kDa	2
297	| organism=Leishmania_infantum | product=hypothetical protein, conserved | location=LinJ.11:206739-209921(-) | length=1060	GeneDB|LinJ.11.0590	118 kDa	2
302	| organism=Leishmania_infantum | product=hypothetical protein, conserved | location=LinJ.13:195279-197003(+) | length=574	GeneDB|LinJ.13.0570	62 kDa	2
253	| organism=Leishmania_infantum | product=fatty acid elongase, putative | location=LinJ.14:250606-251490(-) | length=294	GeneDB|LinJ.14.0700	33 kDa	2
212	| organism=Leishmania_infantum | product=cystathionine beta-synthase | location=LinJ.17:115901-116980(-) | length=359	GeneDB|LinJ.17.0300	39 kDa	2
88	| organism=Leishmania_infantum | product=ATP-binding cassette protein subfamily F, member 2, putative | location=LinJ.19:341821-343659(+) | length=612	GeneDB|LinJ.19.0800	68 kDa	2
324	| organism=Leishmania_infantum | product=hypothetical protein, conserved | location=LinJ.21:270463-273609(+) | length=1048	GeneDB|LinJ.21.0900	116 kDa	2
475	| organism=Leishmania_infantum | product=proteasome regulatory ATPase subunit 5, putative | location=LinJ.22:217035-218369(-) | length=444	GeneDB|LinJ.22.0490	50 kDa	2
106	| organism=Leishmania_infantum | product=GDP-mannose pyrophosphorylase | location=LinJ.23:28957-30096(+) | length=379	GeneDB|LinJ.23.0120	42 kDa	2
257	| organism=Leishmania_infantum | product=fumarate hydratase, putative | location=LinJ.24:94989-96638(+) | length=549	GeneDB|LinJ.24.0310	61 kDa	2
533	| organism=Leishmania_infantum | product=succinate dehydrogenase flavoprotein, putative | location=LinJ.24:635731-637554(+) | length=607	GeneDB|LinJ.24.1700	67 kDa	2
98	| organism=Leishmania_infantum | product=C-1-tetrahydrofolate synthase, cytoplasmic, putative | location=LinJ.26:79542-80438(-) | length=298	GeneDB|LinJ.26.0310	32 kDa	2
547	| organism=Leishmania_infantum | product=trifunctional enzyme alpha subunit, mitochondrial precursor-like protein | location=LinJ.26:551026-553206(+) | length=726	GeneDB|LinJ.26.1530	79 kDa	2
341	| organism=Leishmania_infantum | product=hypothetical protein, conserved | location=LinJ.27:595312-595959(+) | length=215	GeneDB|LinJ.27.1350	25 kDa	2
132	| organism=Leishmania_infantum | product=RNA-binding protein, putative | location=LinJ.27:884112-885461(-) | length=449	GeneDB|LinJ.27.2020	50 kDa	2
353	| organism=Leishmania_infantum | product=hypothetical protein, conserved | location=LinJ.31:1153847-1158616(-) | length=1589	GeneDB|LinJ.31.2430	174 kDa	2
529	| organism=Leishmania_infantum | product=small nuclear ribonucleoprotein, putative | location=LinJ.32:428046-428291(+) | length=81	GeneDB|LinJ.32.1130	9 kDa	2
364	| organism=Leishmania_infantum | product=hypothetical protein, conserved | location=LinJ.32:892635-893198(-) | length=187	GeneDB|LinJ.32.2410	20 kDa	2
489	| organism=Leishmania_infantum | product=pumilio protein 6, putative | location=LinJ.33:427479-429992(+) | length=837	GeneDB|LinJ.33.1210	92 kDa	2
528	| organism=Leishmania_infantum | product=small nuclear ribonucleoprotein SmD2 | location=LinJ.33:1420844-1421155(+) | length=103	GeneDB|LinJ.33.3340	12 kDa	2
169	| organism=Leishmania_infantum | product=ascorbate-dependent peroxidase, putative | location=LinJ.34:23760-24671(+) | length=303	GeneDB|LinJ.34.0070	34 kDa	2
261	| organism=Leishmania_infantum | product=glucose-6-phosphate 1-dehydrogenase, putative | location=LinJ.34:27174-28862(+) | length=562	GeneDB|LinJ.34.0080	63 kDa	2
121	| organism=Leishmania_infantum | product=NLI-interacting factor, putative | location=LinJ.34:562917-563993(-) | length=358	GeneDB|LinJ.34.1360	41 kDa	2
190	| organism=Leishmania_infantum | product=cell differentiation protein-like protein | location=LinJ.34:1648703-1649779(+) | length=358	GeneDB|LinJ.34.4180	41 kDa	2
381	| organism=Leishmania_infantum | product=hypothetical protein, conserved | location=LinJ.35:32409-32768(-) | length=119	GeneDB|LinJ.35.0140	14 kDa	2
378	| organism=Leishmania_infantum | product=hypothetical protein, conserved | location=LinJ.35:1370405-1373659(-) | length=1084	GeneDB|LinJ.35.3420	117 kDa	2
225	| organism=Leishmania_infantum | product=developmentally regulated GTP-binding protein 1, putative | location=LinJ.36:892542-893648(+) | length=368	GeneDB|LinJ.36.2380	41 kDa	2
48	| organism=Leishmania_infantum | product=60S acidic ribosomal protein, putative | location=LinJ.36:1795996-1796679(+) | length=227	GeneDB|LinJ.36.4880	25 kDa	2
114	| organism=Leishmania_infantum | product=N-acyl-L-amino acid amidohydrolase, putative | location=LinJ.30:475939-477264(+) | length=441	GeneDB|LinJ.30.1440	48 kDa	2
288	| organism=Leishmania_infantum | product=hypothetical protein, conserved | location=LinJ.05:146531-147121(+) | length=196	GeneDB|LinJ.05.0450	22 kDa	2
377	| organism=Leishmania_infantum | product=hypothetical protein, conserved | location=LinJ.34:842929-844230(-) | length=433	GeneDB|LinJ.34.1960	47 kDa	2
285	| organism=Leishmania_infantum | product=hypothetical protein, conserved | location=LinJ.02:197171-198046(-) | length=291	GeneDB|LinJ.02.0430	32 kDa	2
409	| organism=Leishmania_infantum | product=lanosterol 14-alpha-demethylase, putative | location=LinJ.11:453693-455135(+) | length=480	GeneDB|LinJ.11.1100	54 kDa	2
213	| organism=Leishmania_infantum | product=cysteine desulfurase, putative | location=LinJ.27:450165-451487(-) | length=440	GeneDB|LinJ.27.0930	48 kDa	2
407	| organism=Leishmania_infantum | product=kinetoplast-associated protein, putative | location=LinJ.36:2229567-2229941(-) | length=124	GeneDB|LinJ.36.6100	14 kDa	2
338	| organism=Leishmania_infantum | product=hypothetical protein, conserved | location=LinJ.26:280040-281731(-) | length=563	GeneDB|LinJ.26.0940	64 kDa	2
301	| organism=Leishmania_infantum | product=hypothetical protein, conserved | location=LinJ.13:144718-145554(+) | length=278	GeneDB|LinJ.13.0410	32 kDa	2
161	| organism=Leishmania_infantum | product=aminopeptidase P, putative,metallo-peptidase, Clan MG, Family M24 | location=LinJ.35:958791-960245(+) | length=484	GeneDB|LinJ.35.2400	54 kDa	2
499	| organism=Leishmania_infantum | product=replication Factor A 28 kDa subunit, putative | location=LinJ.15:109462-110235(+) | length=257	GeneDB|LinJ.15.0310	28 kDa	2
454	| organism=Leishmania_infantum | product=phosphoribosylpyrophosphate synthetase, putative,phosphoribosyl transferase, putative | location=LinJ.33:753885-754955(+) | length=356	GeneDB|LinJ.33.2040	39 kDa	2
293	| organism=Leishmania_infantum | product=hypothetical protein, conserved | location=LinJ.08:451795-453123(+) | length=442	GeneDB|LinJ.08.1080	50 kDa	2
452	| organism=Leishmania_infantum | product=phosphoribosylpyrophosphate synthetase | location=LinJ.08:438336-439451(+) | length=371	GeneDB|LinJ.08.1040	41 kDa	2
382	| organism=Leishmania_infantum | product=hypothetical protein, conserved | location=LinJ.35:489187-490182(+) | length=331	GeneDB|LinJ.35.1120	36 kDa	2
561	| organism=Leishmania_infantum | product=ysine decarboxylase-like protein | location=LinJ.17:368002-368970(-) | length=322	GeneDB|LinJ.17.0880	35 kDa	1
318	| organism=Leishmania_infantum | product=hypothetical protein, conserved | location=LinJ.18:702174-702530(+) | length=118	GeneDB|LinJ.18.1640	13 kDa	1
552	| organism=Leishmania_infantum | product=tryparedoxin | location=LinJ.29:457410-457859(+) | length=149	GeneDB|LinJ.29.1240	17 kDa	1
461	| organism=Leishmania_infantum | product=profilin, putative | location=LinJ.32:191923-192375(+) | length=150	GeneDB|LinJ.32.0550	16 kDa	1
265	| organism=Leishmania_infantum | product=glutamyl-tRNA synthetase, putative | location=LinJ.30:1184895-1186679(+) | length=594	GeneDB|LinJ.30.3290	68 kDa	1
343	| organism=Leishmania_infantum | product=hypothetical protein, conserved | location=LinJ.28:856793-857779(+) | length=328	GeneDB|LinJ.28.2320	36 kDa	1
447	| organism=Leishmania_infantum | product=phenylalanyl-tRNA synthetase, putative | location=LinJ.19:417973-419874(+) | length=633	GeneDB|LinJ.19.1010	71 kDa	1
373	| organism=Leishmania_infantum | product=hypothetical protein, conserved | location=LinJ.34:1429439-1430347(+) | length=302	GeneDB|LinJ.34.3510	33 kDa	1
219	| organism=Leishmania_infantum | product=cytochrome c oxidase subunit V, putative | location=LinJ.26:606337-606927(+) | length=196	GeneDB|LinJ.26.1690	22 kDa	1
473	| organism=Leishmania_infantum | product=proteasome beta-1 subunit, putative | location=LinJ.12:11842-12693(+) | length=283	GeneDB|LinJ.12.0003	30 kDa	1
451	| organism=Leishmania_infantum | product=phosphomannomutase, putative | location=LinJ.36:774008-774751(+) | length=247	GeneDB|LinJ.36.2070	28 kDa	1
448	| organism=Leishmania_infantum | product=phosphatase 2C, putative | location=LinJ.30:124394-125548(-) | length=384	GeneDB|LinJ.30.0380	42 kDa	1
469	| organism=Leishmania_infantum | product=proteasome alpha 1 subunit, putative | location=LinJ.36:612682-613476(-) | length=264	GeneDB|LinJ.36.1670	30 kDa	1
317	| organism=Leishmania_infantum | product=hypothetical protein, conserved | location=LinJ.18:549057-551360(+) | length=767	GeneDB|LinJ.18.1320	78 kDa	1
309	| organism=Leishmania_infantum | product=hypothetical protein, conserved | location=LinJ.15:460778-464542(-) | length=1254	GeneDB|LinJ.15.1170	138 kDa	1
404	| organism=Leishmania_infantum | product=kinesin, putative | location=LinJ.30:113063-114895(-) | length=610	GeneDB|LinJ.30.0350	68 kDa	1
392	| organism=Leishmania_infantum | product=hypothetical protein, unknown function | location=LinJ.34:141682-143400(+) | length=572	GeneDB|LinJ.34.0410	62 kDa	1
2	LinJ.20.1100-DECOY	LinJ.20.1100-DECOY	?	1
390	| organism=Leishmania_infantum | product=hypothetical protein, unknown function | location=LinJ.17:87149-89752(-) | length=867	GeneDB|LinJ.17.0240	94 kDa	1
395	| organism=Leishmania_infantum | product=importin alpha, putative | location=LinJ.30:379116-380735(+) | length=539	GeneDB|LinJ.30.1180	58 kDa	1
372	| organism=Leishmania_infantum | product=hypothetical protein, conserved | location=LinJ.34:1241660-1243192(+) | length=510	GeneDB|LinJ.34.2970	55 kDa	1
487	| organism=Leishmania_infantum | product=protein kinase, putative | location=LinJ.14:460568-463285(+) | length=905	GeneDB|LinJ.14.1140	100 kDa	1
365	| organism=Leishmania_infantum | product=hypothetical protein, conserved | location=LinJ.32:997063-999084(-) | length=673	GeneDB|LinJ.32.2680	75 kDa	1
335	| organism=Leishmania_infantum | product=hypothetical protein, conserved | location=LinJ.25:814333-816246(+) | length=637	GeneDB|LinJ.25.2320	72 kDa	1
290	| organism=Leishmania_infantum | product=hypothetical protein, conserved | location=LinJ.06:219188-222220(+) | length=1010	GeneDB|LinJ.06.0640	111 kDa	1
171	| organism=Leishmania_infantum | product=aspartate aminotransferase, putative | location=LinJ.24:124517-125812(+) | length=431	GeneDB|LinJ.24.0370	48 kDa	1
320	| organism=Leishmania_infantum | product=hypothetical protein, conserved | location=LinJ.19:489423-497459(+) | length=2678	GeneDB|LinJ.19.1140	291 kDa	1
383	| organism=Leishmania_infantum | product=hypothetical protein, conserved | location=LinJ.35:949636-952395(+) | length=919	GeneDB|LinJ.35.2380	99 kDa	1
329	| organism=Leishmania_infantum | product=hypothetical protein, conserved | location=LinJ.24:693486-694223(-) | length=245	GeneDB|LinJ.24.1860	27 kDa	1
207	| organism=Leishmania_infantum | product=coproporphyrinogen III oxidase | location=LinJ.06:509805-510710(-) | length=301	GeneDB|LinJ.06.1330	35 kDa	1
480	| organism=Leishmania_infantum | product=proteasome regulatory non-ATP-ase subunit 8, putative,26S proteasome regulatory subunit, putative | location=LinJ.32:144838-145917(-) | length=359	GeneDB|LinJ.32.0400	40 kDa	1
END OF FILE
Experiment: 22013-22016 PapadopoulouB --LeishmaniaInf-- 20160308
	Peak List Generator: unknown
		Version: unknown
		Charge States Calculated: unknown
		Deisotoped: unknown
		Textual Annotation: unknown
	Database Set: 1 Database
		Database Name: the LeishInfant_LinfantumAnnotatedProteins_TriTrypDB-4.0_20120202 database
			Version: unknown
			Taxonomy: All Entries
			Number of Proteins: 8241
		Does database contain common contaminants?: unknown
	Search Engine Set: 1 Search Engine
		Search Engine: Mascot
			Version: 2.5.1
			Samples: All Samples
			Fragment Tolerance: 0,100 Da (Monoisotopic)
			Parent Tolerance: 0,100 Da (Monoisotopic)
			Fixed Modifications: +57 on C (Carbamidomethyl)
			Variable Modifications: +1 on NQ (Deamidated), +16 on M (Oxidation)
			Database: the LeishInfant_LinfantumAnnotatedProteins_TriTrypDB-4.0_20120202 database (unknown version, 8241 entries)
			Digestion Enzyme: Trypsin
			Max Missed Cleavages: 2
			Probability Model:
				Ingel22016 (F065203): LFDR Model, Classifier data: Bayes, Good (50%) m:85,5/s:25,4 m:28,7/s:1,37 m:NA m:74,0/s:29,4, Bad (50%) m:8,92/s:7,40 m:28,9/s:1,41 m:NA m:3,42/s:3,55 [all charge states]
	Scaffold: Version: Scaffold_4.4.1.1
		Modification Metadata Set: 0 modifications
			Source: None
			Comment:
		Protein Grouping Strategy: Experiment-wide grouping with binary peptide-protein weights
		Peptide Thresholds: 99,0 % minimum
		Protein Thresholds: 97,0 % minimum and 1 peptide minimum
		Peptide FDR: 0,1 % (Decoy)
		Protein FDR: 0,5 % (Decoy)
		GO Annotation Source(s):
22013-22016 PapadopoulouB --LeishmaniaInf-- 20160308	Displaying:Exclusive Unique Peptide Count					Uncategorized Sample
#	Identified Proteins (398)	Accession Number	Molecular Weight	22016_DDX3
1	| organism=Leishmania_infantum | product=elongation factor 1-alpha | location=LinJ.17:23994-25343(-) | length=449	GeneDB|LinJ.17.0090 (+5)	49 kDa	21
2	| organism=Leishmania_infantum | product=glyceraldehyde 3-phosphate dehydrogenase, glycosomal | location=LinJ.30:1081801-1082886(-) | length=361	GeneDB|LinJ.30.2990 (+1)	39 kDa	20
3	| organism=Leishmania_infantum | product=ATP-dependent RNA helicase, putative | location=LinJ.32:159097-160941(-) | length=614	GeneDB|LinJ.32.0410	67 kDa	29
4	| organism=Leishmania_infantum | product=hexokinase, putative | location=LinJ.21:78469-79884(+) | length=471	GeneDB|LinJ.21.0300 (+1)	52 kDa	24
5	| organism=Leishmania_infantum | product=beta tubulin | location=LinJ.08:487889-489220(+) | length=443	GeneDB|LinJ.08.1290 (+1)	50 kDa	16
6	| organism=Leishmania_infantum | product=RNA-binding protein, putative | location=LinJ.35:888197-889021(+) | length=274	GeneDB|LinJ.35.2240	30 kDa	17
7	| organism=Leishmania_infantum | product=hypothetical protein, conserved | location=LinJ.34:68981-70456(+) | length=491	GeneDB|LinJ.34.0210	56 kDa	15
8	| organism=Leishmania_infantum | product=pyruvate dehydrogenase E1 component alpha subunit, putative | location=LinJ.18:588489-589625(+) | length=378	GeneDB|LinJ.18.1360	43 kDa	16
9	| organism=Leishmania_infantum | product=inosine-5'-monophosphate dehydrogenase | location=LinJ.19:659898-661442(+) | length=514	GeneDB|LinJ.19.1590	56 kDa	18
10	| organism=Leishmania_infantum | product=citrate synthase, putative | location=LinJ.18:281930-283342(+) | length=470	GeneDB|LinJ.18.0690	52 kDa	19
11	| organism=Leishmania_infantum | product=fructose-1,6-bisphosphate aldolase | location=LinJ.36:464823-465938(+) | length=371	GeneDB|LinJ.36.1320	41 kDa	16
12	| organism=Leishmania_infantum | product=DEAD box RNA helicase, putative | location=LinJ.36:847857-849572(+) | length=571	GeneDB|LinJ.36.2260	63 kDa	8
13	| organism=Leishmania_infantum | product=glycosomal phosphoenolpyruvate carboxykinase, putative | location=LinJ.27:769494-771071(-) | length=525	GeneDB|LinJ.27.1710 (+1)	58 kDa	17
14	| organism=Leishmania_infantum | product=pyruvate dehydrogenase E1 beta subunit, putative | location=LinJ.25:668142-669194(-) | length=350	GeneDB|LinJ.25.1790	38 kDa	14
15	| organism=Leishmania_infantum | product=ATP-dependent phosphofructokinase | location=LinJ.29:1094688-1096148(+) | length=486	GeneDB|LinJ.29.2620	54 kDa	20
16	| organism=Leishmania_infantum | product=clathrin heavy chain, putative | location=LinJ.36:626159-631240(-) | length=1693	GeneDB|LinJ.36.1700	191 kDa	33
17	| organism=Leishmania_infantum | product=ATP-dependent RNA helicase, putative | location=LinJ.35:1263964-1266738(-) | length=924	GeneDB|LinJ.35.3150	101 kDa	22
18	| organism=Leishmania_infantum | product=NADH-dependent fumarate reductase, putative | location=LinJ.35:517686-521129(+) | length=1147	GeneDB|LinJ.35.1190	123 kDa	28
19	| organism=Leishmania_infantum | product=dihydrolipoamide acetyltransferase precursor, putative | location=LinJ.36:1082714-1084105(-) | length=463	GeneDB|LinJ.36.2790	49 kDa	13
20	| organism=Leishmania_infantum | product=guanosine monophosphate reductase, putative | location=LinJ.17:365782-367260(-) | length=492	GeneDB|LinJ.17.0870	52 kDa	14
21	| organism=Leishmania_infantum | product=fructose-1,6-bisphosphatase, cytosolic, putative | location=LinJ.04:423346-424401(-) | length=351	GeneDB|LinJ.04.1170	39 kDa	12
22	| organism=Leishmania_infantum | product=orotidine-5-phosphate decarboxylase/orotate phosphoribosyltransferase, putative,OMPDCase-OPRTase, putative | location=LinJ.16:202027-203400(-) | length=457	GeneDB|LinJ.16.0560	50 kDa	15
23	| organism=Leishmania_infantum | product=dihydrolipoamide dehydrogenase, putative | location=LinJ.32:1329520-1330950(+) | length=476	GeneDB|LinJ.32.3510	51 kDa	15
24	| organism=Leishmania_infantum | product=poly(A)-binding protein 2,poly(a) binding protein, putative | location=LinJ.35:1630915-1632672(+) | length=585	GeneDB|LinJ.35.4200	65 kDa	18
25	| organism=Leishmania_infantum | product=delta-1-pyrroline-5-carboxylate dehydrogenase, putative | location=LinJ.03:50496-52178(+) | length=560	GeneDB|LinJ.03.0190	62 kDa	17
26	| organism=Leishmania_infantum | product=EIF3-interacting protein-like protein | location=LinJ.36:70910-72544(-) | length=544	GeneDB|LinJ.36.0270	63 kDa	16
27	| organism=Leishmania_infantum | product=hypothetical protein, conserved | location=LinJ.21:135688-136932(+) | length=414	GeneDB|LinJ.21.0490	47 kDa	18
28	| organism=Leishmania_infantum | product=heat-shock protein hsp70, putative | location=LinJ.28:1066959-1068923(-) | length=654	GeneDB|LinJ.28.2960 (+2)	71 kDa	19
29	| organism=Leishmania_infantum | product=ribosomal protein L1a, putative | location=LinJ.29:422018-423139(+) | length=373	GeneDB|LinJ.29.1160 (+2)	41 kDa	11
30	| organism=Leishmania_infantum | product=hypothetical protein, conserved | location=LinJ.17:5073-7397(-) | length=774	GeneDB|LinJ.17.0010	88 kDa	18
31	| organism=Leishmania_infantum | product=40S ribosomal protein S4, putative | location=LinJ.13:402290-403732(-) | length=480	GeneDB|LinJ.13.1130	53 kDa	10
32	| organism=Leishmania_infantum | product=40S ribosomal protein S3, putative | location=LinJ.15:413244-413903(-) | length=219	GeneDB|LinJ.15.1010 (+1)	24 kDa	8
33	| organism=Leishmania_infantum | product=2-oxoglutarate dehydrogenase, E2 component, dihydrolipoamide succinyltransferase, putative | location=LinJ.28:954703-955872(+) | length=389	GeneDB|LinJ.28.2600	42 kDa	11
34	| organism=Leishmania_infantum | product=RNA-binding protein, putative, UPB1 | location=LinJ.25:157613-158314(-) | length=233	GeneDB|LinJ.25.0500 (+1)	27 kDa	6
35	| organism=Leishmania_infantum | product=RNA binding protein, putative | location=LinJ.32:263828-264535(+) | length=235	GeneDB|LinJ.32.0790	25 kDa	11
36	| organism=Leishmania_infantum | product=alpha tubulin | location=LinJ.13:112107-113462(+) | length=451	GeneDB|LinJ.13.0330 (+1)	50 kDa	11
37	| organism=Leishmania_infantum | product=eukaryotic translation release factor, putative | location=LinJ.27:706539-707900(+) | length=453	GeneDB|LinJ.27.1610	51 kDa	16
38	| organism=Leishmania_infantum | product=PAS-domain containing phosphoglycerate kinase, putative | location=LinJ.30:1236151-1237734(+) | length=527	GeneDB|LinJ.30.3430	58 kDa	12
39	| organism=Leishmania_infantum | product=eukaryotic translation initiation factor 3 subunit 8, putative | location=LinJ.36:2662622-2664817(-) | length=731	GeneDB|LinJ.36.7320	82 kDa	13
40	| organism=Leishmania_infantum | product=ATP-dependent DEAD/H RNA helicase, putative | location=LinJ.07:57082-58539(+) | length=485	GeneDB|LinJ.07.0130	53 kDa	11
41	| organism=Leishmania_infantum | product=translation initiation factor, putative | location=LinJ.17:595188-597317(+) | length=709	GeneDB|LinJ.17.1390	81 kDa	15
42	| organism=Leishmania_infantum | product=hypothetical protein, conserved | location=LinJ.34:1034612-1035208(+) | length=198	GeneDB|LinJ.34.2410	22 kDa	9
43	| organism=Leishmania_infantum | product=heat shock protein 70-related protein | location=LinJ.26:406458-408383(+) | length=641	GeneDB|LinJ.26.1220	70 kDa	19
44	| organism=Leishmania_infantum | product=polyadenylate-binding protein 1, putative | location=LinJ.35:2041904-2043586(+) | length=560	GeneDB|LinJ.35.5360	63 kDa	10
45	| organism=Leishmania_infantum | product=hypothetical protein, conserved | location=LinJ.27:543787-545376(+) | length=529	GeneDB|LinJ.27.1220	60 kDa	11
46	| organism=Leishmania_infantum | product=hypothetical protein, conserved | location=LinJ.25:597178-599418(-) | length=746	GeneDB|LinJ.25.1600	80 kDa	13
47	| organism=Leishmania_infantum | product=40S ribosomal protein S3A, putative | location=LinJ.35:113796-114590(+) | length=264	GeneDB|LinJ.35.0400 (+1)	30 kDa	11
48	| organism=Leishmania_infantum | product=40S ribosomal protein SA, putative | location=LinJ.36:1935498-1936238(-) | length=246	GeneDB|LinJ.36.5240 (+1)	28 kDa	8
49	| organism=Leishmania_infantum | product=ATP-dependent DEAD-box RNA helicase, putative | location=LinJ.35:93836-95053(+) | length=405	GeneDB|LinJ.35.0370	46 kDa	12
51	| organism=Leishmania_infantum | product=mitochondrial RNA binding protein 1,gBP21, MRP1 | location=LinJ.27:470621-471325(-) | length=234	GeneDB|LinJ.27.0980	27 kDa	9
52	| organism=Leishmania_infantum | product=alkyldihydroxyacetonephosphate synthase | location=LinJ.30:41096-42961(-) | length=621	GeneDB|LinJ.30.0120	69 kDa	12
53	| organism=Leishmania_infantum | product=casein kinase, putative | location=LinJ.35:428833-429894(+) | length=353	GeneDB|LinJ.35.1030	40 kDa	11
54	| organism=Leishmania_infantum | product=mitochondrial RNA binding protein 2,MRP2, gBP25 | location=LinJ.09:442405-443133(-) | length=242	GeneDB|LinJ.09.1180	27 kDa	6
55	| organism=Leishmania_infantum | product=hypothetical protein, conserved | location=LinJ.25:711823-713727(-) | length=634	GeneDB|LinJ.25.1920	72 kDa	9
56	| organism=Leishmania_infantum | product=60S ribosomal protein L7, putative | location=LinJ.26:44330-45088(-) | length=252	GeneDB|LinJ.26.0160 (+1)	29 kDa	6
57	| organism=Leishmania_infantum | product=eukaryotic translation initiation factor, putative | location=LinJ.28:909572-910789(+) | length=405	GeneDB|LinJ.28.2480	46 kDa	10
58	| organism=Leishmania_infantum | product=acetyl-CoA carboxylase, putative | location=LinJ.31:1378813-1385319(-) | length=2168	GeneDB|LinJ.31.3080	241 kDa	12
59	| organism=Leishmania_infantum | product=ribosomal protein S7, putative | location=LinJ.01:102862-103464(+) | length=200	GeneDB|LinJ.01.0430 (+1)	24 kDa	6
60	| organism=Leishmania_infantum | product=glycosomal malate dehydrogenase | location=LinJ.19:319007-319975(+) | length=322	GeneDB|LinJ.19.0710	34 kDa	8
61	| organism=Leishmania_infantum | product=dihydrolipoamide acetyltransferase precursorlike protein | location=LinJ.21:172216-173400(-) | length=394	GeneDB|LinJ.21.0610	40 kDa	8
62	| organism=Leishmania_infantum | product=2-oxoglutarate dehydrogenase E1 component, putative | location=LinJ.36:1348684-1351722(-) | length=1012	GeneDB|LinJ.36.3630	115 kDa	12
63	| organism=Leishmania_infantum | product=elongation factor Tu, putative | location=LinJ.18:307413-308813(+) | length=466	GeneDB|LinJ.18.0740	52 kDa	11
64	| organism=Leishmania_infantum | product=40S ribosomal protein S2 | location=LinJ.19:9594-10391(-) | length=265	GeneDB|LinJ.19.0050 (+1)	29 kDa	8
65	| organism=Leishmania_infantum | product=2-oxoglutarate dehydrogenase subunit, putative | location=LinJ.27:360417-363437(+) | length=1006	GeneDB|LinJ.27.0740	113 kDa	14
66	| organism=Leishmania_infantum | product=elongation initiation factor 2 alpha subunit, putative | location=LinJ.03:378810-380051(-) | length=413	GeneDB|LinJ.03.0960	47 kDa	8
67	| organism=Leishmania_infantum | product=nascent polypeptide associated complex subunit- like protein, copy 2 | location=LinJ.04:297069-297869(-) | length=266	GeneDB|LinJ.04.0760 (+1)	29 kDa	5
68	| organism=Leishmania_infantum | product=hypothetical protein, conserved | location=LinJ.07:299058-300065(+) | length=335	GeneDB|LinJ.07.0710	38 kDa	8
69	| organism=Leishmania_infantum | product=60S ribosomal protein L7a, putative | location=LinJ.07:239094-240140(+) | length=348	GeneDB|LinJ.07.0550 (+1)	39 kDa	5
70	| organism=Leishmania_infantum | product=eukaryotic translation initiation factor 2 subunit, putative | location=LinJ.09:429859-431298(-) | length=479	GeneDB|LinJ.09.1130	53 kDa	10
71	| organism=Leishmania_infantum | product=poly(A)-binding protein 3, putative;with=GeneDB:LmjF25.0080 | location=LinJ.25:19799-21433(-) | length=544	GeneDB|LinJ.25.0080	61 kDa	10
72	| organism=Leishmania_infantum | product=activated protein kinase c receptor (LACK) | location=LinJ.28:1062210-1063148(-) | length=312	GeneDB|LinJ.28.2940 (+1)	34 kDa	7
73	| organism=Leishmania_infantum | product=60S ribosomal protein L13, putative | location=LinJ.29:1079013-1079675(+) | length=220	GeneDB|LinJ.29.2570 (+1)	25 kDa	6
74	| organism=Leishmania_infantum | product=eukaryotic translation initiation factor 3 subunit 7-like protein | location=LinJ.30:1101671-1103266(-) | length=531	GeneDB|LinJ.30.3080	61 kDa	7
75	| organism=Leishmania_infantum | product=succinyl-coA:3-ketoacid-coenzyme A transferase, mitochondrial precursor, putative | location=LinJ.33:950216-951685(+) | length=489	GeneDB|LinJ.33.2470	53 kDa	10
76	| organism=Leishmania_infantum | product=40S ribosomal protein S18, putative | location=LinJ.36:358460-358960(+) | length=166	GeneDB|LinJ.36.0990 (+1)	19 kDa	8
77	| organism=Leishmania_infantum | product=hypothetical protein, conserved | location=LinJ.18:5178-8186(-) | length=1002	GeneDB|LinJ.18.0010	114 kDa	8
78	| organism=Leishmania_infantum | product=60S ribosomal protein L9, putative | location=LinJ.21:434204-434776(+) | length=190	GeneDB|LinJ.21.1290 (+1)	22 kDa	5
79	| organism=Leishmania_infantum | product=40S ribosomal protein S6, putative | location=LinJ.21:735162-735911(+) | length=249	GeneDB|LinJ.21.2150 (+1)	28 kDa	8
80	| organism=Leishmania_infantum | product=60S acidic ribosomal subunit protein, putative | location=LinJ.27:577683-578654(+) | length=323	GeneDB|LinJ.27.1300 (+1)	35 kDa	6
81	| organism=Leishmania_infantum | product=methylcrotonoyl-coa carboxylase biotinylated subunitprotein-like protein | location=LinJ.31:1443296-1445359(-) | length=687	GeneDB|LinJ.31.3260	76 kDa	9
82	| organism=Leishmania_infantum | product=60S ribosomal protein L10, putative | location=LinJ.04:295348-295989(-) | length=213	GeneDB|LinJ.04.0750 (+1)	25 kDa	5
83	| organism=Leishmania_infantum | product=60S ribosomal protein L6, putative | location=LinJ.15:425000-425587(-) | length=195	GeneDB|LinJ.15.1060 (+1)	21 kDa	7
84	| organism=Leishmania_infantum | product=hypothetical protein, conserved | location=LinJ.36:1961011-1963899(-) | length=962	GeneDB|LinJ.36.5330	103 kDa	9
85	| organism=Leishmania_infantum | product=long chain fatty Acyl CoA synthetase, putative | location=LinJ.03:58064-60178(+) | length=704	GeneDB|LinJ.03.0220	79 kDa	9
86	| organism=Leishmania_infantum | product=3-methylcrotonoyl-CoA carboxylase beta subunit, putative | location=LinJ.11:217299-218909(+) | length=536	GeneDB|LinJ.11.0600	58 kDa	9
87	| organism=Leishmania_infantum | product=40S ribosomal protein S12, putative | location=LinJ.13:159162-159587(+) | length=141	GeneDB|LinJ.13.0460	16 kDa	5
88	| organism=Leishmania_infantum | product=ADP,ATP carrier protein 1, mitochondrial precursor, putative,ADP/ATP translocase 1, putative | location=LinJ.19:52740-53693(-) | length=317	GeneDB|LinJ.19.0190 (+1)	35 kDa	6
89	| organism=Leishmania_infantum | product=3-oxo-5-alpha-steroid 4-dehydrogenase, putative | location=LinJ.25:686664-687584(-) | length=306	GeneDB|LinJ.25.1850	34 kDa	6
90	| organism=Leishmania_infantum | product=protein disulfide isomerase, putative | location=LinJ.26:178427-179560(-) | length=377	GeneDB|LinJ.26.0630	41 kDa	7
91	| organism=Leishmania_infantum | product=40S ribosomal protein S16, putative | location=LinJ.26:251220-251669(-) | length=149	GeneDB|LinJ.26.0840 (+1)	17 kDa	6
92	| organism=Leishmania_infantum | product=GTP-binding protein, putative | location=LinJ.29:981102-983204(-) | length=700	GeneDB|LinJ.29.2310	78 kDa	9
93	| organism=Leishmania_infantum | product=hypothetical protein, conserved | location=LinJ.32:853114-853815(-) | length=233	GeneDB|LinJ.32.2330	26 kDa	7
94	| organism=Leishmania_infantum | product=60S ribosomal protein L5, putative | location=LinJ.35:755177-756094(+) | length=305	GeneDB|LinJ.35.1870 (+1)	34 kDa	5
95	| organism=Leishmania_infantum | product=Transitional endoplasmic reticulum ATPase, putative,valosin-containing protein homolog | location=LinJ.36:491965-494036(-) | length=689	GeneDB|LinJ.36.1420	76 kDa	6
96	| organism=Leishmania_infantum | product=eukaryotic translation initiation factor 3 subunit, putative | location=LinJ.36:1477368-1478438(+) | length=356	GeneDB|LinJ.36.4070	39 kDa	8
97	| organism=Leishmania_infantum | product=translation initiation factor-like protein | location=LinJ.08:226230-227267(+) | length=345	GeneDB|LinJ.08.0570	38 kDa	5
98	| organism=Leishmania_infantum | product=40S ribosomal protein S15A, putative | location=LinJ.11:477119-477511(+) | length=130	GeneDB|LinJ.11.1180 (+1)	15 kDa	3
99	| organism=Leishmania_infantum | product=adenylosuccinate synthetase, putative | location=LinJ.13:386707-388839(-) | length=710	GeneDB|LinJ.13.1090	78 kDa	7
100	| organism=Leishmania_infantum | product=tryparedoxin peroxidase | location=LinJ.15:446136-446735(-) | length=199	GeneDB|LinJ.15.1140	22 kDa	4
101	| organism=Leishmania_infantum | product=4-coumarate:coa ligase-like protein | location=LinJ.19:404085-405896(+) | length=603	GeneDB|LinJ.19.0970	66 kDa	7
102	| organism=Leishmania_infantum | product=hypothetical protein, conserved | location=LinJ.30:546053-548593(+) | length=846	GeneDB|LinJ.30.1600	93 kDa	3
103	| organism=Leishmania_infantum | product=ribosomal protein L3, putative | location=LinJ.32:1236041-1237300(+) | length=419	GeneDB|LinJ.32.3330 (+1)	48 kDa	4
104	| organism=Leishmania_infantum | product=enoyl-CoA hydratase/isomerase family protein, conserved | location=LinJ.35:92261-93154(+) | length=297	GeneDB|LinJ.35.0360	31 kDa	8
105	| organism=Leishmania_infantum | product=60S ribosomal protein L23a, putative | location=LinJ.06:202832-203269(+) | length=145	GeneDB|LinJ.06.0590 (+1)	16 kDa	5
106	| organism=Leishmania_infantum | product=40S ribosomal protein S9, putative | location=LinJ.07:312607-313179(+) | length=190	GeneDB|LinJ.07.0760 (+1)	22 kDa	4
107	| organism=Leishmania_infantum | product=adenylate kinase, putative | location=LinJ.21:514913-515722(-) | length=269	GeneDB|LinJ.21.1490	30 kDa	6
108	| organism=Leishmania_infantum | product=peroxidoxin | location=LinJ.23:16567-17247(+) | length=226	GeneDB|LinJ.23.0050	25 kDa	4
109	| organism=Leishmania_infantum | product=ATP-binding cassette protein subfamily G, member 5, putative | location=LinJ.23:142900-146640(+) | length=1246	GeneDB|LinJ.23.0430	135 kDa	8
110	| organism=Leishmania_infantum | product=60S ribosomal protein L32 | location=LinJ.35:810291-810692(+) | length=133	GeneDB|LinJ.35.2040	15 kDa	4
111	| organism=Leishmania_infantum | product=glycerol-3-phosphate dehydrogenase [NAD ], glycosomal | location=LinJ.10:255468-256571(+) | length=367	GeneDB|LinJ.10.0560	39 kDa	4
112	| organism=Leishmania_infantum | product=hypothetical protein, conserved | location=LinJ.14:566351-568075(+) | length=574	GeneDB|LinJ.14.1410	65 kDa	7
113	| organism=Leishmania_infantum | product=60S ribosomal protein L10a, putative | location=LinJ.18:255418-256062(+) | length=214	GeneDB|LinJ.18.0630 (+1)	25 kDa	5
114	| organism=Leishmania_infantum | product=2-oxoisovalerate dehydrogenase alpha subunit, putative | location=LinJ.21:577832-579271(-) | length=479	GeneDB|LinJ.21.1670	53 kDa	5
115	| organism=Leishmania_infantum | product=ATP-dependent RNA helicase, putative | location=LinJ.28:496502-499204(+) | length=900	GeneDB|LinJ.28.1420	100 kDa	8
116	| organism=Leishmania_infantum | product=60S ribosomal protein L18a, putative | location=LinJ.32:336243-336782(+) | length=179	GeneDB|LinJ.32.0930 (+1)	21 kDa	7
117	| organism=Leishmania_infantum | product=arginase | location=LinJ.35:627854-628843(-) | length=329	GeneDB|LinJ.35.1490	36 kDa	5
118	| organism=Leishmania_infantum | product=protein disulfide isomerase | location=LinJ.36:2654759-2656192(-) | length=477	GeneDB|LinJ.36.7280	52 kDa	9
119	| organism=Leishmania_infantum | product=eukaryotic initiation factor 4a, putative | location=LinJ.01:239127-240338(+) | length=403	GeneDB|LinJ.01.0790 (+1)	45 kDa	7
120	| organism=Leishmania_infantum | product=40S ribosomal protein S5 | location=LinJ.11:384894-385466(+) | length=190	GeneDB|LinJ.11.0960	21 kDa	4
121	| organism=Leishmania_infantum | product=60S ribosomal protein L18, putative | location=LinJ.13:157356-157952(+) | length=198	GeneDB|LinJ.13.0450 (+1)	22 kDa	3
122	| organism=Leishmania_infantum | product=calpain-like cysteine peptidase, putative,calpain-like cysteine peptidase, Clan CA, family C2 | location=LinJ.20:577381-577836(+) | length=151	GeneDB|LinJ.20.1320	17 kDa	3
123	| organism=Leishmania_infantum | product=hypothetical protein, conserved | location=LinJ.22:108751-110436(-) | length=561	GeneDB|LinJ.22.0180	61 kDa	6
124	| organism=Leishmania_infantum | product=40S ribosomal protein S8, putative | location=LinJ.24:788251-788913(-) | length=220	GeneDB|LinJ.24.2160 (+1)	25 kDa	4
125	| organism=Leishmania_infantum | product=eukaryotic initiation factor 5a, putative | location=LinJ.25:256010-256510(+) | length=166	GeneDB|LinJ.25.0740 (+2)	18 kDa	4
126	| organism=Leishmania_infantum | product=ATPase beta subunit, putative | location=LinJ.25:456394-457971(-) | length=525	GeneDB|LinJ.25.1210	56 kDa	6
127	| organism=Leishmania_infantum | product=hypothetical protein, conserved | location=LinJ.32:8696-10180(-) | length=494	GeneDB|LinJ.32.0020	56 kDa	8
128	| organism=Leishmania_infantum | product=eukaryotic translation initiation factor 5, putative | location=LinJ.34:127118-128254(+) | length=378	GeneDB|LinJ.34.0370	43 kDa	3
129	| organism=Leishmania_infantum | product=C-terminal motor kinesin, putative | location=LinJ.19:82877-85402(+) | length=841	GeneDB|LinJ.19.0250	94 kDa	3
130	| organism=Leishmania_infantum | product=dihydrolipoamide branched chain transacylase, putative | location=LinJ.05:54700-56133(+) | length=477	GeneDB|LinJ.05.0180	50 kDa	5
131	| organism=Leishmania_infantum | product=nucleolar protein, putative | location=LinJ.10:81344-82765(+) | length=473	GeneDB|LinJ.10.0210	53 kDa	4
132	| organism=Leishmania_infantum | product=la RNA binding protein, putative | location=LinJ.21:169186-170196(-) | length=336	GeneDB|LinJ.21.0600	37 kDa	6
133	| organism=Leishmania_infantum | product=hypothetical protein, conserved | location=LinJ.25:633526-634506(-) | length=326	GeneDB|LinJ.25.1670	37 kDa	7
134	| organism=Leishmania_infantum | product=40S ribosomal protein S14 | location=LinJ.28:359351-359785(+) | length=144	GeneDB|LinJ.28.1050 (+1)	16 kDa	4
135	| organism=Leishmania_infantum | product=40S ribosomal protein S17, putative | location=LinJ.28:1009118-1009549(+) | length=143	GeneDB|LinJ.28.2750 (+1)	16 kDa	6
136	| organism=Leishmania_infantum | product=mevalonate kinase, putative | location=LinJ.31:201004-201993(-) | length=329	GeneDB|LinJ.31.0580	36 kDa	6
137	| organism=Leishmania_infantum | product=myosin XXI | location=LinJ.32:1488055-1491207(+) | length=1050	GeneDB|LinJ.32.4020	119 kDa	4
138	| organism=Leishmania_infantum | product=chaperone protein DNAj, putative | location=LinJ.35:1213853-1215289(-) | length=478	GeneDB|LinJ.35.3030	51 kDa	6
139	| organism=Leishmania_infantum | product=ribosomal protein S25 | location=LinJ.25:458858-459220(-) | length=120	GeneDB|LinJ.25.1220 (+1)	13 kDa	4
140	| organism=Leishmania_infantum | product=pumillio protein 8, putative | location=LinJ.25:851809-853530(+) | length=573	GeneDB|LinJ.25.2470	65 kDa	4
141	| organism=Leishmania_infantum | product=hypothetical protein, conserved | location=LinJ.27:711948-712967(+) | length=339	GeneDB|LinJ.27.1630	38 kDa	4
142	| organism=Leishmania_infantum | product=hypothetical protein, conserved | location=LinJ.36:241951-243582(+) | length=543	GeneDB|LinJ.36.0800	61 kDa	7
143	| organism=Leishmania_infantum | product=mitochondrial carrier protein, putative | location=LinJ.02:303077-304018(+) | length=313	GeneDB|LinJ.02.0640	34 kDa	2
144	| organism=Leishmania_infantum | product=60S ribosomal protein L13a, putative | location=LinJ.15:82892-83560(-) | length=222	GeneDB|LinJ.15.0220 (+1)	25 kDa	3
145	| organism=Leishmania_infantum | product=dynein heavy chain, cytosolic, putative | location=LinJ.22:414400-431382(+) | length=5660	GeneDB|LinJ.22.0930	622 kDa	1
146	| organism=Leishmania_infantum | product=40S ribosomal protein S13, putative | location=LinJ.19:162718-163173(+) | length=151	GeneDB|LinJ.19.0390 (+1)	17 kDa	2
147	| organism=Leishmania_infantum | product=60S ribosomal protein L26, putative | location=LinJ.24:782013-782444(-) | length=143	GeneDB|LinJ.24.2140 (+1)	16 kDa	3
148	| organism=Leishmania_infantum | product=serine/threonine protein kinase, putative,protein kinase, putative | location=LinJ.29:886885-889332(-) | length=815	GeneDB|LinJ.29.2140	88 kDa	5
149	| organism=Leishmania_infantum | product=RNA-binding protein, putative | location=LinJ.30:372582-374441(+) | length=619	GeneDB|LinJ.30.1170	67 kDa	4
150	| organism=Leishmania_infantum | product=RNA guanylyltransferase, putative | location=LinJ.32:531466-534783(+) | length=1105	GeneDB|LinJ.32.1420	118 kDa	3
151	| organism=Leishmania_infantum | product=60S ribosomal protein L21, putative | location=LinJ.34:1407420-1407899(+) | length=159	GeneDB|LinJ.34.3440	18 kDa	5
152	| organism=Leishmania_infantum | product=40S ribosomal protein S10, putative | location=LinJ.36:385894-386400(+) | length=168	GeneDB|LinJ.36.1040 (+1)	19 kDa	3
153	| organism=Leishmania_infantum | product=ribosomal protein l35a, putative | location=LinJ.10:20869-21303(+) | length=144	GeneDB|LinJ.10.0050 (+1)	16 kDa	3
154	| organism=Leishmania_infantum | product=hypothetical protein, conserved | location=LinJ.13:87920-88285(+) | length=121	GeneDB|LinJ.13.0270	13 kDa	3
155	| organism=Leishmania_infantum | product=60S ribosomal protein L27A/L29, putative | location=LinJ.35:1502761-1503198(-) | length=145	GeneDB|LinJ.35.3810 (+1)	16 kDa	2
156	| organism=Leishmania_infantum | product=hypothetical protein, conserved,CG1104 protein-like protein | location=LinJ.36:2616931-2619144(-) | length=737	GeneDB|LinJ.36.7120	80 kDa	2
157	| organism=Leishmania_infantum | product=malate dehydrogenase, putative | location=LinJ.34:51891-52886(+) | length=331	GeneDB|LinJ.34.0160	36 kDa	2
158	| organism=Leishmania_infantum | product=hypothetical protein, conserved | location=LinJ.22:276554-278548(-) | length=664	GeneDB|LinJ.22.0610	74 kDa	2
159	| organism=Leishmania_infantum | product=centromere/microtubule binding protein cbf5, putative | location=LinJ.21:730636-731928(+) | length=430	GeneDB|LinJ.21.2130	49 kDa	2
161	| organism=Leishmania_infantum | product=hypothetical protein, conserved | location=LinJ.36:294863-300346(+) | length=1827	GeneDB|LinJ.36.0890	198 kDa	1
162	| organism=Leishmania_infantum | product=RNA-binding protein, putative | location=LinJ.04:435548-436483(-) | length=311	GeneDB|LinJ.04.1190	35 kDa	4
163	| organism=Leishmania_infantum | product=polyubiquitin | location=LinJ.09:352175-354775(-) | length=866	GeneDB|LinJ.09.0950 (+3)	98 kDa	3
164	| organism=Leishmania_infantum | product=glutamate dehydrogenase | location=LinJ.15:428200-431262(-) | length=1020	GeneDB|LinJ.15.1070	115 kDa	3
165	| organism=Leishmania_infantum | product=nucleolar RNA binding protein, putative | location=LinJ.15:555683-557020(-) | length=445	GeneDB|LinJ.15.1430	49 kDa	4
166	| organism=Leishmania_infantum | product=RNA binding protein, putative | location=LinJ.18:234270-235535(+) | length=421	GeneDB|LinJ.18.0590	44 kDa	3
167	| organism=Leishmania_infantum | product=hypothetical protein, conserved | location=LinJ.21:485999-486796(-) | length=265	GeneDB|LinJ.21.1420	29 kDa	4
168	| organism=Leishmania_infantum | product=ATP-dependent DEAD/H RNA helicase, putative | location=LinJ.22:568702-571965(+) | length=1087	GeneDB|LinJ.22.1350	120 kDa	3
169	| organism=Leishmania_infantum | product=60S ribosomal protein L17, putative | location=LinJ.24:9474-9974(+) | length=166	GeneDB|LinJ.24.0040 (+1)	19 kDa	3
170	| organism=Leishmania_infantum | product=mitotubule-associated protein Gb4, putative | location=LinJ.26:718189-725787(+) | length=2532	GeneDB|LinJ.26.1950	287 kDa	5
171	| organism=Leishmania_infantum | product=hypothetical protein, conserved | location=LinJ.26:727789-730200(+) | length=803	GeneDB|LinJ.26.1960	89 kDa	3
172	| organism=Leishmania_infantum | product=heat shock protein DNAJ, putative | location=LinJ.27:1004464-1005654(+) | length=396	GeneDB|LinJ.27.2350	44 kDa	5
173	| organism=Leishmania_infantum | product=ribosomal protein S20, putative | location=LinJ.28:378862-379212(+) | length=116	GeneDB|LinJ.28.1100 (+1)	13 kDa	3
174	| organism=Leishmania_infantum | product=acyl-CoA dehydrogenase, putative | location=LinJ.28:985302-987191(+) | length=629	GeneDB|LinJ.28.2700	69 kDa	4
175	| organism=Leishmania_infantum | product=kinesin, putative | location=LinJ.30:513845-517480(+) | length=1211	GeneDB|LinJ.30.1510	133 kDa	5
176	| organism=Leishmania_infantum | product=iron superoxide dismutase, putative | location=LinJ.32:716735-717361(-) | length=208	GeneDB|LinJ.32.1920	23 kDa	4
177	| organism=Leishmania_infantum | product=hypothetical protein, conserved | location=LinJ.34:1079499-1080266(+) | length=255	GeneDB|LinJ.34.2530	29 kDa	4
178	| organism=Leishmania_infantum | product=60S ribosomal subunit protein L31, putative | location=LinJ.35:1335006-1335695(-) | length=229	GeneDB|LinJ.35.3330 (+1)	26 kDa	4
179	| organism=Leishmania_infantum | product=glucokinase | location=LinJ.36:923328-924563(+) | length=411	GeneDB|LinJ.36.2450	44 kDa	3
180	| organism=Leishmania_infantum | product=40S ribosomal protein S24e | location=LinJ.36:1167585-1167998(-) | length=137	GeneDB|LinJ.36.3010 (+1)	16 kDa	3
181	| organism=Leishmania_infantum | product=hypothetical protein, conserved | location=LinJ.36:1846359-1847312(+) | length=317	GeneDB|LinJ.36.5010	34 kDa	4
182	| organism=Leishmania_infantum | product=pyrroline-5-carboxylate reductase | location=LinJ.13:533920-534738(-) | length=272	GeneDB|LinJ.13.1420	29 kDa	3
183	| organism=Leishmania_infantum | product=60S ribosomal protein L23, putative | location=LinJ.35:1508760-1509179(-) | length=139	GeneDB|LinJ.35.3840	15 kDa	3
184	| organism=Leishmania_infantum | product=serine-threonine dehydratase, putative;with=GeneDB:LmjF06.0730 | location=LinJ.06:290338-291354(+) | length=338	GeneDB|LinJ.06.0760	37 kDa	2
185	| organism=Leishmania_infantum | product=ruvb-like 1 DNA helicase, putative | location=LinJ.34:1352981-1354360(+) | length=459	GeneDB|LinJ.34.3280	50 kDa	1
186	| organism=Leishmania_infantum | product=hypothetical protein, conserved | location=LinJ.35:1433238-1434356(-) | length=372	GeneDB|LinJ.35.3610	44 kDa	2
187	| organism=Leishmania_infantum | product=chaperonin alpha subunit, putative | location=LinJ.32:1310814-1312454(+) | length=546	GeneDB|LinJ.32.3470	59 kDa	2
188	| organism=Leishmania_infantum | product=citrate synthase, putative | location=LinJ.18:287829-289193(+) | length=454	GeneDB|LinJ.18.0700	50 kDa	1
189	| organism=Leishmania_infantum | product=protein phosphatase type 1 regulator-like protein | location=LinJ.05:436530-437720(-) | length=396	GeneDB|LinJ.05.1200	45 kDa	5
190	| organism=Leishmania_infantum | product=hypothetical protein, conserved | location=LinJ.14:504947-506377(+) | length=476	GeneDB|LinJ.14.1210	51 kDa	3
191	| organism=Leishmania_infantum | product=hypothetical protein, conserved | location=LinJ.16:37376-39856(-) | length=826	GeneDB|LinJ.16.0120	95 kDa	2
192	| organism=Leishmania_infantum | product=paraflagellar rod protein 2C | location=LinJ.16:583361-585160(-) | length=599	GeneDB|LinJ.16.1510	69 kDa	3
193	| organism=Leishmania_infantum | product=hypothetical protein, conserved | location=LinJ.17:401500-403185(+) | length=561	GeneDB|LinJ.17.0980	61 kDa	3
194	| organism=Leishmania_infantum | product=fibrillarin, putative | location=LinJ.19:19508-20392(-) | length=294	GeneDB|LinJ.19.0090	31 kDa	2
195	| organism=Leishmania_infantum | product=hypothetical protein, unknown function | location=LinJ.24:207132-209195(+) | length=687	GeneDB|LinJ.24.0600	76 kDa	2
196	| organism=Leishmania_infantum | product=hypothetical protein, conserved | location=LinJ.26:236240-239077(-) | length=945	GeneDB|LinJ.26.0800	100 kDa	5
197	| organism=Leishmania_infantum | product=DNA topoisomerase III, putative | location=LinJ.28:696628-699231(-) | length=867	GeneDB|LinJ.28.1900	96 kDa	3
198	| organism=Leishmania_infantum | product=aspartyl-tRNA synthetase, putative | location=LinJ.30:151820-153472(-) | length=550	GeneDB|LinJ.30.0470	63 kDa	3
199	| organism=Leishmania_infantum | product=ADP-ribosylation factor, putative | location=LinJ.31:1328182-1328718(-) | length=178	GeneDB|LinJ.31.2890	20 kDa	4
200	| organism=Leishmania_infantum | product=enoyl-[acyl-carrier-protein] reductase, putative | location=LinJ.34:251066-252019(+) | length=317	GeneDB|LinJ.34.0630	34 kDa	4
201	| organism=Leishmania_infantum | product=mitochondrial phosphate transporter, putative | location=LinJ.35:1752632-1753585(+) | length=317	GeneDB|LinJ.35.4490	35 kDa	4
202	| organism=Leishmania_infantum | product=NADH dehydrogenase, putative | location=LinJ.36:2078429-2080012(-) | length=527	GeneDB|LinJ.36.5620	57 kDa	4
203	| organism=Leishmania_infantum | product=S-adenosylmethionine synthetase | location=LinJ.30:1288057-1289235(+) | length=392	GeneDB|LinJ.30.3560 (+1)	43 kDa	3
204	| organism=Leishmania_infantum | product=ATP-dependent Clp protease subunit, heat shock protein 78 (HSP78), putative,serine peptidase, putative | location=LinJ.02:314252-316705(+) | length=817	GeneDB|LinJ.02.0680	91 kDa	3
205	| organism=Leishmania_infantum | product=nucleolar RNA helicase II, putative | location=LinJ.05:42804-44840(+) | length=678	GeneDB|LinJ.05.0140	74 kDa	2
206	| organism=Leishmania_infantum | product=histidyl-tRNA synthetase, putative | location=LinJ.30:211178-212599(-) | length=473	GeneDB|LinJ.30.0650	53 kDa	2
207	| organism=Leishmania_infantum | product=stomatin-like protein | location=LinJ.05:381289-382362(-) | length=357	GeneDB|LinJ.05.1040	40 kDa	1
208	| organism=Leishmania_infantum | product=hypothetical protein, conserved | location=LinJ.24:676258-677430(-) | length=390	GeneDB|LinJ.24.1810	43 kDa	2
209	| organism=Leishmania_infantum | product=hypothetical protein, conserved | location=LinJ.32:137308-140193(-) | length=961	GeneDB|LinJ.32.0380	106 kDa	2
210	| organism=Leishmania_infantum | product=60S ribosomal protein L19, putative | location=LinJ.06:139293-140030(+) | length=245	GeneDB|LinJ.06.0410 (+1)	28 kDa	2
211	| organism=Leishmania_infantum | product=40S ribosomal protein L14, putative | location=LinJ.22:575787-576488(+) | length=233	GeneDB|LinJ.22.1370 (+1)	26 kDa	2
212	| organism=Leishmania_infantum | product=basic transcription factor 3a, putative | location=LinJ.36:1437582-1437893(+) | length=103	GeneDB|LinJ.36.3960	12 kDa	2
213	| organism=Leishmania_infantum | product=hypothetical protein, conserved | location=LinJ.19:70433-72394(+) | length=653	GeneDB|LinJ.19.0220	77 kDa	1
214	| organism=Leishmania_infantum | product=ATPase alpha subunit | location=LinJ.05:160707-162431(+) | length=574	GeneDB|LinJ.05.0500 (+1)	63 kDa	4
215	| organism=Leishmania_infantum | product=hypothetical protein, conserved | location=LinJ.06:401096-402445(+) | length=449	GeneDB|LinJ.06.0950	49 kDa	3
216	| organism=Leishmania_infantum | product=hypothetical protein, conserved | location=LinJ.09:545339-545734(-) | length=131	GeneDB|LinJ.09.1530	15 kDa	3
217	| organism=Leishmania_infantum | product=60S acidic ribosomal protein P2, putative | location=LinJ.30:1352069-1352386(+) | length=105	GeneDB|LinJ.30.3780 (+1)	10 kDa	4
218	| organism=Leishmania_infantum | product=hypothetical protein, conserved | location=LinJ.31:26428-27123(-) | length=231	GeneDB|LinJ.31.0090	26 kDa	3
219	| organism=Leishmania_infantum | product=ribosomal protein L27, putative | location=LinJ.32:1061503-1061907(-) | length=134	GeneDB|LinJ.32.2830 (+1)	15 kDa	3
220	| organism=Leishmania_infantum | product=40S ribosomal protein S19 protein, putative | location=LinJ.34:1122406-1122945(+) | length=179	GeneDB|LinJ.34.2620	20 kDa	3
221	| organism=Leishmania_infantum | product=eukaryotic release factor 3, putative | location=LinJ.11:469179-471449(+) | length=756	GeneDB|LinJ.11.1160	83 kDa	3
222	| organism=Leishmania_infantum | product=hypothetical protein, conserved | location=LinJ.24:21972-23288(+) | length=438	GeneDB|LinJ.24.0110	50 kDa	3
223	| organism=Leishmania_infantum | product=hypothetical protein, conserved | location=LinJ.30:1210796-1211878(+) | length=360	GeneDB|LinJ.30.3370	39 kDa	3
224	| organism=Leishmania_infantum | product=hypothetical protein, conserved | location=LinJ.31:228958-231732(-) | length=924	GeneDB|LinJ.31.0670	101 kDa	2
225	| organism=Leishmania_infantum | product=hypothetical protein, conserved | location=LinJ.33:88040-89575(-) | length=511	GeneDB|LinJ.33.0300	56 kDa	2
226	| organism=Leishmania_infantum | product=META domain containing protein, putative;with=GeneDB:LmjF17.0870 | location=LinJ.17:397556-398890(+) | length=444	GeneDB|LinJ.17.0970	48 kDa	2
227	| organism=Leishmania_infantum | product=hypothetical protein, conserved | location=LinJ.29:30416-37774(-) | length=2452	GeneDB|LinJ.29.0110	278 kDa	2
228	| organism=Leishmania_infantum | product=nuclear receptor binding factor-like protein | location=LinJ.05:168156-169178(+) | length=340	GeneDB|LinJ.05.0520	36 kDa	2
229	| organism=Leishmania_infantum | product=hypothetical protein, conserved | location=LinJ.14:134841-135773(+) | length=310	GeneDB|LinJ.14.0390	35 kDa	2
230	| organism=Leishmania_infantum | product=40S ribosomal protein S23, putative | location=LinJ.21:435987-436418(+) | length=143	GeneDB|LinJ.21.1300 (+1)	16 kDa	2
231	| organism=Leishmania_infantum | product=40S ribosomal protein S33, putative | location=LinJ.26:588761-589024(+) | length=87	GeneDB|LinJ.26.1610 (+2)	10 kDa	2
232	| organism=Leishmania_infantum | product=nucleolar protein family a, putative | location=LinJ.34:1627855-1628490(+) | length=211	GeneDB|LinJ.34.4120	21 kDa	2
233	| organism=Leishmania_infantum | product=hypothetical protein, conserved | location=LinJ.36:1975169-1976725(-) | length=518	GeneDB|LinJ.36.5370	56 kDa	2
234	| organism=Leishmania_infantum | product=hypothetical protein, conserved | location=LinJ.36:2272943-2273962(-) | length=339	GeneDB|LinJ.36.6200	38 kDa	2
235	| organism=Leishmania_infantum | product=hypothetical protein, conserved | location=LinJ.14:524227-525909(+) | length=560	GeneDB|LinJ.14.1270	58 kDa	2
236	| organism=Leishmania_infantum | product=hypothetical protein, conserved | location=LinJ.01:157745-159613(+) | length=622	GeneDB|LinJ.01.0580	67 kDa	2
237	| organism=Leishmania_infantum | product=carbamoyl-phosphate synthase, putative | location=LinJ.16:212460-217988(-) | length=1842	GeneDB|LinJ.16.0590	206 kDa	2
238	| organism=Leishmania_infantum | product=60S ribosomal protein L34, putative | location=LinJ.18:593674-594180(+) | length=168	GeneDB|LinJ.18.1380 (+1)	19 kDa	2
239	| organism=Leishmania_infantum | product=hypothetical protein, conserved | location=LinJ.36:1345770-1346372(-) | length=200	GeneDB|LinJ.36.3620	23 kDa	2
240	| organism=Leishmania_infantum | product=rRNA biogenesis protein-like protein | location=LinJ.20:240038-242239(+) | length=733	GeneDB|LinJ.20.0710	81 kDa	1
241	| organism=Leishmania_infantum | product=hypothetical protein, conserved | location=LinJ.31:1153847-1158616(-) | length=1589	GeneDB|LinJ.31.2430	174 kDa	1
242	| organism=Leishmania_infantum | product=2-oxoisovalerate dehydrogenase beta subunit, mitochondrial precursor, putative | location=LinJ.35:13050-14150(-) | length=366	GeneDB|LinJ.35.0050	40 kDa	1
243	| organism=Leishmania_infantum | product=serine/threonine protein phosphatase-like protein | location=LinJ.12:360765-363650(+) | length=961	GeneDB|LinJ.12.0610	110 kDa	1
244	| organism=Leishmania_infantum | product=60S ribosomal protein L2, putative | location=LinJ.32:1500739-1501521(+) | length=260	GeneDB|LinJ.32.4050 (+2)	28 kDa	1
245	| organism=Leishmania_infantum | product=hypothetical protein, unknown function | location=LinJ.33:1357959-1361186(+) | length=1075	GeneDB|LinJ.33.3190	115 kDa	1
246	| organism=Leishmania_infantum | product=ribosomal protein L24, putative | location=LinJ.36:417736-418110(+) | length=124	GeneDB|LinJ.36.1130 (+1)	15 kDa	1
247	| organism=Leishmania_infantum | product=nucleolar GTP-binding protein, putative | location=LinJ.33:735779-737737(+) | length=652	GeneDB|LinJ.33.1970	74 kDa	1
248	| organism=Leishmania_infantum | product=hypothetical protein, conserved | location=LinJ.04:25223-26812(+) | length=529	GeneDB|LinJ.04.0060	59 kDa	1
249	| organism=Leishmania_infantum | product=hypothetical protein, conserved | location=LinJ.30:1036851-1039247(-) | length=798	GeneDB|LinJ.30.2840	92 kDa	1
250	| organism=Leishmania_infantum | product=60S ribosomal protein L12, putative | location=LinJ.24:832770-833264(-) | length=164	GeneDB|LinJ.24.2300 (+1)	18 kDa	1
251	| organism=Leishmania_infantum | product=heat shock 70-related protein 1, mitochondrial precursor, putative | location=LinJ.30:922115-924097(-) | length=660	GeneDB|LinJ.30.2480 (+3)	72 kDa	3
252	| organism=Leishmania_infantum | product=hypothetical protein, conserved | location=LinJ.06:13840-15867(-) | length=675	GeneDB|LinJ.06.0030	75 kDa	3
253	| organism=Leishmania_infantum | product=nucleolar protein, putative | location=LinJ.31:51393-53279(-) | length=628	GeneDB|LinJ.31.0200	70 kDa	3
254	| organism=Leishmania_infantum | product=heat shock protein DNAJ, putative | location=LinJ.22:16009-17004(-) | length=331	GeneDB|LinJ.22.0009	36 kDa	2
255	| organism=Leishmania_infantum | product=hypothetical protein, conserved | location=LinJ.29:1199152-1199784(+) | length=210	GeneDB|LinJ.29.2940	24 kDa	2
256	| organism=Leishmania_infantum | product=hypothetical protein, conserved | location=LinJ.19:21767-22642(-) | length=291	GeneDB|LinJ.19.0100	30 kDa	2
257	| organism=Leishmania_infantum | product=60S ribosomal protein L11 (L5, L16) | location=LinJ.04:177305-177871(-) | length=188	GeneDB|LinJ.04.0460 (+1)	22 kDa	2
258	| organism=Leishmania_infantum | product=hypothetical protein, conserved | location=LinJ.27:595312-595959(+) | length=215	GeneDB|LinJ.27.1350	25 kDa	2
259	| organism=Leishmania_infantum | product=hypothetical protein, conserved | location=LinJ.26:102325-103128(-) | length=267	GeneDB|LinJ.26.0370	29 kDa	2
260	| organism=Leishmania_infantum | product=serine hydroxymethyltranferase (SHMT-S) | location=LinJ.14:562358-563755(+) | length=465	GeneDB|LinJ.14.1400	51 kDa	2
261	| organism=Leishmania_infantum | product=fatty acid elongase, putative | location=LinJ.14:279074-280045(-) | length=323	GeneDB|LinJ.14.0760	37 kDa	2
262	| organism=Leishmania_infantum | product=hypothetical protein, conserved | location=LinJ.34:842929-844230(-) | length=433	GeneDB|LinJ.34.1960	47 kDa	2
263	| organism=Leishmania_infantum | product=hypothetical protein, conserved | location=LinJ.19:77784-80411(+) | length=875	GeneDB|LinJ.19.0240	95 kDa	2
264	| organism=Leishmania_infantum | product=exosome complex exonuclease RRP40, putative | location=LinJ.04:45056-45958(+) | length=300	GeneDB|LinJ.04.0130	32 kDa	2
265	| organism=Leishmania_infantum | product=hypothetical protein, conserved | location=LinJ.05:146531-147121(+) | length=196	GeneDB|LinJ.05.0450	22 kDa	2
266	| organism=Leishmania_infantum | product=nucleolar RNA-binding protein, putative | location=LinJ.07:519059-519688(+) | length=209	GeneDB|LinJ.07.1140	22 kDa	2
267	| organism=Leishmania_infantum | product=phenylalanine-4-hydroxylase, putative | location=LinJ.28:488298-489656(+) | length=452	GeneDB|LinJ.28.1390	51 kDa	2
268	| organism=Leishmania_infantum | product=hypothetical protein, conserved | location=LinJ.36:1782905-1786627(+) | length=1240	GeneDB|LinJ.36.4850	133 kDa	1
269	| organism=Leishmania_infantum | product=cleavage and polyadenylation specificity factor, putative | location=LinJ.34:1329932-1332202(+) | length=756	GeneDB|LinJ.34.3210	84 kDa	2
270	| organism=Leishmania_infantum | product=prohibitin, putative | location=LinJ.35:19603-20481(-) | length=292	GeneDB|LinJ.35.0070	32 kDa	2
271	| organism=Leishmania_infantum | product=hypothetical protein, conserved | location=LinJ.28:361108-361605(+) | length=165	GeneDB|LinJ.28.1060	18 kDa	1
272	| organism=Leishmania_infantum | product=hypothetical protein, conserved | location=LinJ.21:156476-157120(+) | length=214	GeneDB|LinJ.21.0560	24 kDa	1
273	| organism=Leishmania_infantum | product=hypothetical protein, conserved | location=LinJ.25:867556-870441(+) | length=961	GeneDB|LinJ.25.2520	109 kDa	1
274	| organism=Leishmania_infantum | product=isovaleryl-coA dehydrogenase, putative | location=LinJ.27:390349-391581(-) | length=410	GeneDB|LinJ.27.0790	44 kDa	1
275	| organism=Leishmania_infantum | product=hypothetical protein, conserved | location=LinJ.14:529601-530386(+) | length=261	GeneDB|LinJ.14.1290	29 kDa	1
276	| organism=Leishmania_infantum | product=hypothetical protein, conserved | location=LinJ.02:197171-198046(-) | length=291	GeneDB|LinJ.02.0430	32 kDa	1
277	| organism=Leishmania_infantum | product=phosphoprotein phosphatase, putative | location=LinJ.05:28985-30898(+) | length=637	GeneDB|LinJ.05.0100	72 kDa	1
278	| organism=Leishmania_infantum | product=U2 splicing auxiliary factor, putative | location=LinJ.03:48321-48953(+) | length=210	GeneDB|LinJ.03.0180	25 kDa	1
279	| organism=Leishmania_infantum | product=pre-mRNA splicing factor, putative | location=LinJ.24:390655-393915(+) | length=1086	GeneDB|LinJ.24.1120	119 kDa	1
280	| organism=Leishmania_infantum | product=trifunctional enzyme alpha subunit, mitochondrial precursor-like protein | location=LinJ.26:551026-553206(+) | length=726	GeneDB|LinJ.26.1530	79 kDa	1
281	| organism=Leishmania_infantum | product=hypothetical protein, conserved | location=LinJ.32:831841-833055(-) | length=404	GeneDB|LinJ.32.2260	44 kDa	1
282	| organism=Leishmania_infantum | product=hypothetical protein, conserved | location=LinJ.30:1032499-1033116(-) | length=205	GeneDB|LinJ.30.2820	25 kDa	1
283	| organism=Leishmania_infantum | product=immunodominant antigen, putative,tc40 antigen-like | location=LinJ.14:394065-396650(-) | length=861	GeneDB|LinJ.14.0990	91 kDa	1
284	| organism=Leishmania_infantum | product=MCAK-like kinesin, putative | location=LinJ.24:229891-231624(+) | length=577	GeneDB|LinJ.24.0650	63 kDa	1
285	| organism=Leishmania_infantum | product=cyclophilin 11, putative | location=LinJ.23:18059-18949(+) | length=296	GeneDB|LinJ.23.0060	32 kDa	1
286	| organism=Leishmania_infantum | product=aminopeptidase, putative,metallo-peptidase, Clan MG, Family M24 | location=LinJ.19:34605-35747(-) | length=380	GeneDB|LinJ.19.0150	43 kDa	1
287	| organism=Leishmania_infantum | product=hypothetical protein, conserved | location=LinJ.34:1343311-1344738(+) | length=475	GeneDB|LinJ.34.3240	54 kDa	1
288	| organism=Leishmania_infantum | product=glycosyl hydrolase, putative | location=LinJ.36:2009168-2012632(-) | length=1154	GeneDB|LinJ.36.5470	129 kDa	1
289	| organism=Leishmania_infantum | product=T-complex protein 1, eta subunit, putative | location=LinJ.35:1520364-1522076(-) | length=570	GeneDB|LinJ.35.3900	62 kDa	1
290	| organism=Leishmania_infantum | product=casein kinase II, putative | location=LinJ.35:708453-709571(-) | length=372	GeneDB|LinJ.35.1720	43 kDa	1
291	| organism=Leishmania_infantum | product=hypothetical protein, conserved | location=LinJ.30:1259564-1261963(+) | length=799	GeneDB|LinJ.30.3480	91 kDa	1
292	| organism=Leishmania_infantum | product=hypothetical protein, conserved | location=LinJ.16:26725-28932(-) | length=735	GeneDB|LinJ.16.0090	83 kDa	1
293	| organism=Leishmania_infantum | product=beta tubulin | location=LinJ.08:484341-485672(+) | length=443	GeneDB|LinJ.08.1280 (+1)	50 kDa	1
294	| organism=Leishmania_infantum | product=40S ribosomal protein S15, putative | location=LinJ.22:160255-160713(-) | length=152	GeneDB|LinJ.22.0310 (+1)	17 kDa	1
295	| organism=Leishmania_infantum | product=ribosomal protein S26, putative | location=LinJ.28:193802-194140(-) | length=112	GeneDB|LinJ.28.0570 (+1)	13 kDa	1
296	| organism=Leishmania_infantum | product=hypothetical protein, conserved | location=LinJ.07:62170-64593(+) | length=807	GeneDB|LinJ.07.0140	91 kDa	2
297	| organism=Leishmania_infantum | product=60S acidic ribosomal protein P2 | location=LinJ.15:476014-476349(-) | length=111	GeneDB|LinJ.15.1190 (+1)	11 kDa	2
298	| organism=Leishmania_infantum | product=hypothetical protein, conserved | location=LinJ.21:232592-234760(+) | length=722	GeneDB|LinJ.21.0830	79 kDa	2
299	| organism=Leishmania_infantum | product=ADP ribosylation factor 3, putative | location=LinJ.29:338855-339394(-) | length=179	GeneDB|LinJ.29.0950	20 kDa	2
300	| organism=Leishmania_infantum | product=ATP synthase, epsilon chain, putative | location=LinJ.30:1313406-1313951(+) | length=181	GeneDB|LinJ.30.3660	20 kDa	2
301	| organism=Leishmania_infantum | product=hypothetical protein, conserved | location=LinJ.32:432299-437188(+) | length=1629	GeneDB|LinJ.32.1150	179 kDa	2
302	| organism=Leishmania_infantum | product=hypothetical protein, unknown function | location=LinJ.36:429754-431121(+) | length=455	GeneDB|LinJ.36.1190	50 kDa	2
303	| organism=Leishmania_infantum | product=protein-l-isoaspartate o-methyltransferase, putative | location=LinJ.36:2529556-2530335(-) | length=259	GeneDB|LinJ.36.6860	29 kDa	2
304	| organism=Leishmania_infantum | product=hypothetical protein, conserved | location=LinJ.09:9695-11554(+) | length=619	GeneDB|LinJ.09.0040	69 kDa	2
305	| organism=Leishmania_infantum | product=hypothetical protein, conserved | location=LinJ.35:1427658-1428323(-) | length=221	GeneDB|LinJ.35.3590	24 kDa	2
306	| organism=Leishmania_infantum | product=hypothetical protein, conserved | location=LinJ.03:99135-100163(+) | length=342	GeneDB|LinJ.03.0320	38 kDa	2
307	| organism=Leishmania_infantum | product=60S acidic ribosomal protein, putative | location=LinJ.36:1795996-1796679(+) | length=227	GeneDB|LinJ.36.4880	25 kDa	2
308	| organism=Leishmania_infantum | product=kinetoplast-associated protein, putative | location=LinJ.36:2229567-2229941(-) | length=124	GeneDB|LinJ.36.6100	14 kDa	2
309	| organism=Leishmania_infantum | product=ribosomal protein S6, putative,NPH2/RS6-like protein | location=LinJ.15:579545-579925(-) | length=126	GeneDB|LinJ.15.1530	14 kDa	2
310	| organism=Leishmania_infantum | product=N-acetyltransferase subunit Nat1, putative | location=LinJ.36:480380-482515(+) | length=711	GeneDB|LinJ.36.1390	81 kDa	1
311	| organism=Leishmania_infantum | product=pumilio protein 6, putative | location=LinJ.33:427479-429992(+) | length=837	GeneDB|LinJ.33.1210	92 kDa	1
312	| organism=Leishmania_infantum | product=elongation factor 2 | location=LinJ.36:48610-51147(-) | length=845	GeneDB|LinJ.36.0190 (+2)	94 kDa	1
313	| organism=Leishmania_infantum | product=small nuclear ribonucleoprotein SmD2 | location=LinJ.33:1420844-1421155(+) | length=103	GeneDB|LinJ.33.3340	12 kDa	1
314	| organism=Leishmania_infantum | product=hypothetical protein, conserved | location=LinJ.36:2205021-2206415(-) | length=464	GeneDB|LinJ.36.6030	51 kDa	1
315	| organism=Leishmania_infantum | product=GTP-binding protein, putative | location=LinJ.25:545974-546624(-) | length=216	GeneDB|LinJ.25.1460	24 kDa	1
316	| organism=Leishmania_infantum | product=ATP-dependent DNA helicase, putative,ruvb DNA helicase-like protein, putative | location=LinJ.34:1046907-1048358(+) | length=483	GeneDB|LinJ.34.2440	54 kDa	1
317	| organism=Leishmania_infantum | product=hypothetical protein, conserved | location=LinJ.27:669932-672679(+) | length=915	GeneDB|LinJ.27.1540	102 kDa	1
318	| organism=Leishmania_infantum | product=kinetoplastid membrane protein-11 | location=LinJ.35:895538-895816(+) | length=92	GeneDB|LinJ.35.2250 (+2)	11 kDa	1
319	| organism=Leishmania_infantum | product=hypothetical protein, conserved | location=LinJ.26:280040-281731(-) | length=563	GeneDB|LinJ.26.0940	64 kDa	1
320	| organism=Leishmania_infantum | product=hypothetical protein, conserved | location=LinJ.11:27348-28025(+) | length=225	GeneDB|LinJ.11.0080	25 kDa	1
321	| organism=Leishmania_infantum | product=hypothetical protein, conserved | location=LinJ.28:12032-14740(+) | length=902	GeneDB|LinJ.28.0040	99 kDa	1
322	| organism=Leishmania_infantum | product=proteasome regulatory ATPase subunittcc1l8.3, putative | location=LinJ.12:77120-78355(+) | length=411	GeneDB|LinJ.12.0190	46 kDa	1
323	| organism=Leishmania_infantum | product=leucine-rich repeat protein, putative | location=LinJ.34:220147-222012(+) | length=621	GeneDB|LinJ.34.0570	66 kDa	1
324	| organism=Leishmania_infantum | product=hypothetical protein, conserved | location=LinJ.36:121769-123217(-) | length=482	GeneDB|LinJ.36.0470	53 kDa	1
325	| organism=Leishmania_infantum | product=hypothetical protein, conserved | location=LinJ.35:70663-74364(+) | length=1233	GeneDB|LinJ.35.0290	127 kDa	1
326	| organism=Leishmania_infantum | product=hypothetical protein, conserved | location=LinJ.30:187049-188488(-) | length=479	GeneDB|LinJ.30.0600	54 kDa	1
327	| organism=Leishmania_infantum | product=ribosomal protein L38, putative | location=LinJ.03:64404-64655(+) | length=83	GeneDB|LinJ.03.0240 (+1)	9 kDa	1
328	| organism=Leishmania_infantum | product=hypothetical protein, conserved | location=LinJ.33:511672-512946(+) | length=424	GeneDB|LinJ.33.1460	45 kDa	1
329	| organism=Leishmania_infantum | product=hypothetical protein, conserved | location=LinJ.19:611131-613932(+) | length=933	GeneDB|LinJ.19.1450	104 kDa	1
330	| organism=Leishmania_infantum | product=hypothetical protein, conserved | location=LinJ.09:425421-426173(-) | length=250	GeneDB|LinJ.09.1110	27 kDa	1
331	| organism=Leishmania_infantum | product=mitochondrial associated ribonuclease, putative | location=LinJ.08:109294-109971(+) | length=225	GeneDB|LinJ.08.0330	25 kDa	1
332	| organism=Leishmania_infantum | product=5'-3' exonuclease, putative | location=LinJ.06:83743-88242(-) | length=1499	GeneDB|LinJ.06.0260	167 kDa	1
333	| organism=Leishmania_infantum | product=ubiquitin/ribosomal protein S27a, putative | location=LinJ.14:545525-545983(+) | length=152	GeneDB|LinJ.14.1350 (+1)	17 kDa	1
334	| organism=Leishmania_infantum | product=3-oxoacyl-(acyl-carrier protein) reductase, putative | location=LinJ.24:777219-777998(-) | length=259	GeneDB|LinJ.24.2110	27 kDa	1
335	| organism=Leishmania_infantum | product=kinesin, putative | location=LinJ.30:1113703-1117275(-) | length=1190	GeneDB|LinJ.30.3100	134 kDa	1
336	| organism=Leishmania_infantum | product=hypothetical protein, conserved | location=LinJ.36:2649664-2650470(-) | length=268	GeneDB|LinJ.36.7250	30 kDa	1
337	| organism=Leishmania_infantum | product=glycogen synthase kinase 3 | location=LinJ.18:125355-126422(-) | length=355	GeneDB|LinJ.18.0270	41 kDa	1
338	| organism=Leishmania_infantum | product=protein tyrosine phosphatase, putative | location=LinJ.05:87849-88523(+) | length=224	GeneDB|LinJ.05.0280	25 kDa	1
339	| organism=Leishmania_infantum | product=protoporphyrinogen oxidase-like protein | location=LinJ.06:511736-512431(-) | length=231	GeneDB|LinJ.06.1340	25 kDa	1
340	| organism=Leishmania_infantum | product=RNA binding protein-like protein | location=LinJ.07:522741-523835(+) | length=364	GeneDB|LinJ.07.1150	39 kDa	1
341	| organism=Leishmania_infantum | product=40S ribosomal protein S21, putative | location=LinJ.11:298222-298716(+) | length=164	GeneDB|LinJ.11.0770 (+1)	17 kDa	1
342	| organism=Leishmania_infantum | product=60S ribosomal protein L28, putative | location=LinJ.11:457935-458378(+) | length=147	GeneDB|LinJ.11.1110 (+1)	16 kDa	1
343	| organism=Leishmania_infantum | product=surface antigen protein 2, putative | location=LinJ.12:411072-412325(+) | length=417	GeneDB|LinJ.12.0666	44 kDa	1
344	| organism=Leishmania_infantum | product=hypothetical protein, conserved | location=LinJ.19:6009-6782(-) | length=257	GeneDB|LinJ.19.0020	28 kDa	1
345	| organism=Leishmania_infantum | product=60S Ribosomal protein L36, putative | location=LinJ.21:230459-230776(+) | length=105	GeneDB|LinJ.21.0800 (+1)	12 kDa	1
346	| organism=Leishmania_infantum | product=RNA helicase, putative | location=LinJ.21:633788-635341(-) | length=517	GeneDB|LinJ.21.1820	59 kDa	1
347	| organism=Leishmania_infantum | product=glucose-regulated protein 78, putative | location=LinJ.28:460332-462308(+) | length=658	GeneDB|LinJ.28.1310	72 kDa	1
348	| organism=Leishmania_infantum | product=cystathione gamma lyase, putative | location=LinJ.35:1321315-1322544(-) | length=409	GeneDB|LinJ.35.3280	45 kDa	1
349	| organism=Leishmania_infantum | product=hypothetical protein, conserved,nima-related protein kinase, putative | location=LinJ.36:567628-569160(-) | length=510	GeneDB|LinJ.36.1580	57 kDa	1
350	| organism=Leishmania_infantum | product=40S ribosomal protein S27-1, putative | location=LinJ.36:1435020-1435280(+) | length=86	GeneDB|LinJ.36.3940	10 kDa	1
351	| organism=Leishmania_infantum | product=hypothetical protein, conserved | location=LinJ.22:236310-237812(-) | length=500	GeneDB|LinJ.22.0520	55 kDa	1
352	| organism=Leishmania_infantum | product=60S acidic ribosomal protein P2, putative | location=LinJ.03:144322-144657(+) | length=111	GeneDB|LinJ.03.0420 (+1)	11 kDa	1
353	| organism=Leishmania_infantum | product=hypothetical protein, conserved | location=LinJ.06:422633-425722(+) | length=1029	GeneDB|LinJ.06.1010	114 kDa	1
354	| organism=Leishmania_infantum | product=vacuolar-type Ca2 -ATPase, putative | location=LinJ.07:293270-296056(+) | length=929	GeneDB|LinJ.07.0700 (+1)	102 kDa	1
355	| organism=Leishmania_infantum | product=elongation factor-1 gamma | location=LinJ.09:371404-372765(-) | length=453	GeneDB|LinJ.09.1020 (+1)	52 kDa	1
356	| organism=Leishmania_infantum | product=rab1 small GTP-binding protein, putative | location=LinJ.10:484906-485556(-) | length=216	GeneDB|LinJ.10.1250	25 kDa	1
357	| organism=Leishmania_infantum | product=pretranslocation protein, alpha subunit, putative,SEC61-like (pretranslocation process) protein, putative | location=LinJ.11:432075-433535(+) | length=486	GeneDB|LinJ.11.1050	54 kDa	1
358	| organism=Leishmania_infantum | product=hypothetical protein, conserved | location=LinJ.11:562920-564230(+) | length=436	GeneDB|LinJ.11.1350	50 kDa	1
359	| organism=Leishmania_infantum | product=programmed cell death 6 protein-like protein | location=LinJ.13:565828-566532(-) | length=234	GeneDB|LinJ.13.1500	26 kDa	1
360	| organism=Leishmania_infantum | product=hypothetical protein, conserved | location=LinJ.14:72617-73045(+) | length=142	GeneDB|LinJ.14.0240	15 kDa	1
361	| organism=Leishmania_infantum | product=hypothetical protein, conserved | location=LinJ.14:153065-154717(+) | length=550	GeneDB|LinJ.14.0450	62 kDa	1
362	| organism=Leishmania_infantum | product=ribonucleoprotein p18, mitochondrial precursor, putative | location=LinJ.15:112011-112574(+) | length=187	GeneDB|LinJ.15.0320 (+1)	21 kDa	1
363	| organism=Leishmania_infantum | product=eukaryotic translation initiation factor 1A, putative | location=LinJ.16:47524-48030(-) | length=168	GeneDB|LinJ.16.0150	19 kDa	1
364	| organism=Leishmania_infantum | product=RNA-binding protein, putative | location=LinJ.17:263228-264115(-) | length=295	GeneDB|LinJ.17.0610	32 kDa	1
365	| organism=Leishmania_infantum | product=intraflagellar transport protein component, putative | location=LinJ.19:121589-123613(+) | length=674	GeneDB|LinJ.19.0320	74 kDa	1
366	| organism=Leishmania_infantum | product=hypothetical protein, conserved | location=LinJ.19:489423-497459(+) | length=2678	GeneDB|LinJ.19.1140	291 kDa	1
367	| organism=Leishmania_infantum | product=hypothetical protein, conserved | location=LinJ.20:254382-258398(+) | length=1338	GeneDB|LinJ.20.0750	142 kDa	1
368	| organism=Leishmania_infantum | product=ribosomal protein S11 homolog | location=LinJ.20:687465-687890(-) | length=141	GeneDB|LinJ.20.1620 (+1)	16 kDa	1
369	| organism=Leishmania_infantum | product=DnaJ protein, putative | location=LinJ.21:153592-154953(+) | length=453	GeneDB|LinJ.21.0550	50 kDa	1
370	| organism=Leishmania_infantum | product=T-complex protein 1, delta subunit, putative | location=LinJ.21:443226-444881(+) | length=551	GeneDB|LinJ.21.1330	60 kDa	1
371	| organism=Leishmania_infantum | product=adaptor complex AP-1 medium subunit, putative,Mu-adaptin 1, putative | location=LinJ.22:436816-437775(+) | length=319	GeneDB|LinJ.22.0960	36 kDa	1
372	| organism=Leishmania_infantum | product=cytosolic leucyl aminopeptidase,metallo-peptidase, Clan MF, Family M17 | location=LinJ.23:459450-461147(-) | length=565	GeneDB|LinJ.23.1120	60 kDa	1
373	| organism=Leishmania_infantum | product=hypothetical protein, conserved | location=LinJ.23:518824-520287(-) | length=487	GeneDB|LinJ.23.1310	54 kDa	1
374	| organism=Leishmania_infantum | product=T-complex protein 1, gamma subunit, putative | location=LinJ.23:571414-573069(+) | length=551	GeneDB|LinJ.23.1460	60 kDa	1
375	| organism=Leishmania_infantum | product=translation factor sui1, putative | location=LinJ.24:441867-442190(+) | length=107	GeneDB|LinJ.24.1240	12 kDa	1
376	| organism=Leishmania_infantum | product=hypothetical protein, conserved | location=LinJ.24:765093-766862(-) | length=589	GeneDB|LinJ.24.2080	65 kDa	1
377	| organism=Leishmania_infantum | product=hypothetical protein, conserved | location=LinJ.25:665060-665455(-) | length=131	GeneDB|LinJ.25.1780	14 kDa	1
378	| organism=Leishmania_infantum | product=guanine nucleotide-binding protein-like protein,GTP-binding protein-like protein | location=LinJ.26:457860-460577(+) | length=905	GeneDB|LinJ.26.1350	98 kDa	1
379	| organism=Leishmania_infantum | product=60S ribosomal protein L35, putative | location=LinJ.26:889521-889904(+) | length=127	GeneDB|LinJ.26.2350 (+1)	15 kDa	1
380	| organism=Leishmania_infantum | product=cysteine desulfurase, putative | location=LinJ.27:450165-451487(-) | length=440	GeneDB|LinJ.27.0930	48 kDa	1
381	| organism=Leishmania_infantum | product=FtsJ cell division protein, putative | location=LinJ.27:843764-846541(-) | length=925	GeneDB|LinJ.27.1900	105 kDa	1
382	| organism=Leishmania_infantum | product=RNA-binding protein, putative | location=LinJ.27:884112-885461(-) | length=449	GeneDB|LinJ.27.2020	50 kDa	1
383	| organism=Leishmania_infantum | product=hypothetical protein, conserved | location=LinJ.28:351040-352275(+) | length=411	GeneDB|LinJ.28.1020	46 kDa	1
384	| organism=Leishmania_infantum | product=hypothetical protein, conserved | location=LinJ.28:679319-681088(-) | length=589	GeneDB|LinJ.28.1860	65 kDa	1
385	| organism=Leishmania_infantum | product=D-lactate dehydrogenase-like protein | location=LinJ.29:97384-98859(-) | length=491	GeneDB|LinJ.29.0290	53 kDa	1
386	| organism=Leishmania_infantum | product=40S ribosomal protein S19-like protein | location=LinJ.29:1206638-1207123(+) | length=161	GeneDB|LinJ.29.2970	18 kDa	1
387	| organism=Leishmania_infantum | product=hypothetical protein, conserved | location=LinJ.30:58555-60033(-) | length=492	GeneDB|LinJ.30.0190	54 kDa	1
388	| organism=Leishmania_infantum | product=hypothetical protein, conserved | location=LinJ.30:552212-553360(+) | length=382	GeneDB|LinJ.30.1610	41 kDa	1
389	| organism=Leishmania_infantum | product=succinyl-coa:3-ketoacid-coenzyme a transferase- like protein | location=LinJ.30:681255-682751(+) | length=498	GeneDB|LinJ.30.1910 (+1)	54 kDa	1
390	| organism=Leishmania_infantum | product=hypothetical protein, conserved | location=LinJ.30:897655-898476(-) | length=273	GeneDB|LinJ.30.2410	31 kDa	1
391	| organism=Leishmania_infantum | product=hypothetical protein, conserved | location=LinJ.30:1125193-1126191(-) | length=332	GeneDB|LinJ.30.3130	36 kDa	1
392	| organism=Leishmania_infantum | product=hypothetical protein, conserved | location=LinJ.32:1528481-1531465(+) | length=994	GeneDB|LinJ.32.4100	112 kDa	1
393	| organism=Leishmania_infantum | product=translation initiation factor IF-2, putative | location=LinJ.33:1124006-1126459(+) | length=817	GeneDB|LinJ.33.2880	93 kDa	1
394	| organism=Leishmania_infantum | product=nucleolar protein family a member-like protein | location=LinJ.34:1536789-1537235(+) | length=148	GeneDB|LinJ.34.3810	17 kDa	1
395	| organism=Leishmania_infantum | product=hypothetical protein, conserved | location=LinJ.34:1663786-1666191(+) | length=801	GeneDB|LinJ.34.4250	89 kDa	1
396	| organism=Leishmania_infantum | product=hypothetical protein, conserved | location=LinJ.35:564756-566435(+) | length=559	GeneDB|LinJ.35.1340	63 kDa	1
397	| organism=Leishmania_infantum | product=nuclear protein family a (nop10p), putative | location=LinJ.36:94228-94419(-) | length=63	GeneDB|LinJ.36.0370	7 kDa	1
398	| organism=Leishmania_infantum | product=hypothetical protein, conserved | location=LinJ.36:2335339-2336937(-) | length=532	GeneDB|LinJ.36.6350	61 kDa	1
21565, Samples report created on 05/12/2016										21565, Samples report created on 05/12/2017
Experiment: 21565										Experiment: 21566
	Peak List Generator: unknown
		Version: unknown
		Charge States Calculated: unknown
		Deisotoped: unknown
		Textual Annotation: unknown
	Database Set: 1 Database
		Database Name: the LeishInfant_LinfantumAnnotatedProteins_TriTrypDB-4.0_20120202 database
			Version: unknown
			Taxonomy: All Entries
			Number of Proteins: 8241
		Does database contain common contaminants?: unknown
	Search Engine Set: 1 Search Engine
		Search Engine: Mascot
			Version: 2.5.1
			Samples: All Samples
			Fragment Tolerance: 0,100 Da (Monoisotopic)
			Parent Tolerance: 0,100 Da (Monoisotopic)
			Fixed Modifications: +57 on C (Carbamidomethyl)
			Variable Modifications: +1 on NQ (Deamidated), +16 on M (Oxidation)
			Database: the LeishInfant_LinfantumAnnotatedProteins_TriTrypDB-4.0_20120202 database (unknown version, 8241 entries)
			Digestion Enzyme: Trypsin
			Max Missed Cleavages: 2
			Probability Model:
				Ingel21565r (F064236): LFDR Model, Classifier data: Bayes, Good (62%) m:68,8/s:18,7 m:28,7/s:1,17 m:0,000/s:0,0000000000000000000000374 m:57,3/s:22,1, Bad (38%) m:10,0/s:7,96 m:28,6/s:1,36 m:0,000/s:0,0000000000000000000000374 m:3,83/s:4,14 [all charge states]
	Scaffold: Version: Scaffold_4.0.5
		Modification Metadata Set: 1541 modifications
			Source: C:\Program Files\Scaffold 4\parameters\unimod.xml
			Comment:
		Protein Grouping Strategy: Experiment-wide grouping with binary peptide-protein weights
		Peptide Thresholds: 100,0 % minimum
		Protein Thresholds: 97,0 % minimum and 1 peptide minimum
		Peptide FDR: 0,0 % (Decoy)
		Protein FDR: 0,0 % (Decoy)
		GO Annotation Source(s):
21565	Displaying:Exclusive Unique Peptide Count								Uncategorized Sample	21566
#	Identified Proteins (200)	Accession Number	Molecular Weight	21565_DDX3-HA						#
1	| organism=Leishmania_infantum | product=ATP-dependent RNA helicase, putative | location=LinJ.32:159097-160941(-) | length=614	GeneDB|LinJ.32.0410	67 kDa	21						1
2	| organism=Leishmania_infantum | product=glyceraldehyde 3-phosphate dehydrogenase, glycosomal | location=LinJ.30:1081801-1082886(-) | length=361	GeneDB|LinJ.30.2990 (+1)	39 kDa	15						2
3	| organism=Leishmania_infantum | product=elongation factor 1-alpha | location=LinJ.17:23994-25343(-) | length=449	GeneDB|LinJ.17.0090 (+5)	49 kDa	13						3
4	| organism=Leishmania_infantum | product=clathrin heavy chain, putative | location=LinJ.36:626159-631240(-) | length=1693	GeneDB|LinJ.36.1700	191 kDa	30						4
5	| organism=Leishmania_infantum | product=RNA-binding protein, putative | location=LinJ.35:888197-889021(+) | length=274	GeneDB|LinJ.35.2240	30 kDa	10						5
6	| organism=Leishmania_infantum | product=inosine-5'-monophosphate dehydrogenase | location=LinJ.19:659898-661442(+) | length=514	GeneDB|LinJ.19.1590	56 kDa	16						6
7	| organism=Leishmania_infantum | product=NADH-dependent fumarate reductase, putative | location=LinJ.35:517686-521129(+) | length=1147	GeneDB|LinJ.35.1190	123 kDa	18						7
8	| organism=Leishmania_infantum | product=hexokinase, putative | location=LinJ.21:78469-79884(+) | length=471	GeneDB|LinJ.21.0300 (+1)	52 kDa	17						8
9	| organism=Leishmania_infantum | product=poly(A)-binding protein 2,poly(a) binding protein, putative | location=LinJ.35:1630915-1632672(+) | length=585	GeneDB|LinJ.35.4200	65 kDa	16						9
10	| organism=Leishmania_infantum | product=fructose-1,6-bisphosphate aldolase | location=LinJ.36:464823-465938(+) | length=371	GeneDB|LinJ.36.1320	41 kDa	10						10
11	| organism=Leishmania_infantum | product=hypothetical protein, conserved | location=LinJ.17:5073-7397(-) | length=774	GeneDB|LinJ.17.0010	88 kDa	11						11
12	| organism=Leishmania_infantum | product=glycosomal phosphoenolpyruvate carboxykinase, putative | location=LinJ.27:769494-771071(-) | length=525	GeneDB|LinJ.27.1710 (+1)	58 kDa	13						12
13	| organism=Leishmania_infantum | product=ATP-dependent phosphofructokinase | location=LinJ.29:1094688-1096148(+) | length=486	GeneDB|LinJ.29.2620	54 kDa	12						13
14	| organism=Leishmania_infantum | product=beta tubulin | location=LinJ.08:487889-489220(+) | length=443	GeneDB|LinJ.08.1290 (+1)	50 kDa	12						14
15	| organism=Leishmania_infantum | product=hypothetical protein, conserved | location=LinJ.27:543787-545376(+) | length=529	GeneDB|LinJ.27.1220	60 kDa	12						15
16	| organism=Leishmania_infantum | product=hypothetical protein, conserved | location=LinJ.34:68981-70456(+) | length=491	GeneDB|LinJ.34.0210	56 kDa	10						16
17	| organism=Leishmania_infantum | product=hypothetical protein, conserved | location=LinJ.21:135688-136932(+) | length=414	GeneDB|LinJ.21.0490	47 kDa	8						17
18	| organism=Leishmania_infantum | product=ATP-dependent RNA helicase, putative | location=LinJ.35:1263964-1266738(-) | length=924	GeneDB|LinJ.35.3150	101 kDa	10						18
19	| organism=Leishmania_infantum | product=EIF3-interacting protein-like protein | location=LinJ.36:70910-72544(-) | length=544	GeneDB|LinJ.36.0270	63 kDa	8						19
20	| organism=Leishmania_infantum | product=translation initiation factor, putative | location=LinJ.17:595188-597317(+) | length=709	GeneDB|LinJ.17.1390	81 kDa	7						20
21	| organism=Leishmania_infantum | product=40S ribosomal protein S4, putative | location=LinJ.13:402290-403732(-) | length=480	GeneDB|LinJ.13.1130 (+1)	53 kDa	8						21
22	| organism=Leishmania_infantum | product=ribosomal protein L1a, putative | location=LinJ.29:422018-423139(+) | length=373	GeneDB|LinJ.29.1160 (+2)	41 kDa	9						22
23	| organism=Leishmania_infantum | product=eukaryotic translation initiation factor 3 subunit 8, putative | location=LinJ.36:2662622-2664817(-) | length=731	GeneDB|LinJ.36.7320	82 kDa	8						23
24	| organism=Leishmania_infantum | product=RNA-binding protein, putative, UPB1 | location=LinJ.25:157613-158314(-) | length=233	GeneDB|LinJ.25.0500 (+1)	27 kDa	5						24
25	| organism=Leishmania_infantum | product=2-oxoglutarate dehydrogenase subunit, putative | location=LinJ.27:360417-363437(+) | length=1006	GeneDB|LinJ.27.0740	113 kDa	7						25
26	| organism=Leishmania_infantum | product=heat-shock protein hsp70, putative | location=LinJ.28:1066959-1068923(-) | length=654	GeneDB|LinJ.28.2960 (+2)	71 kDa	9						26
27	| organism=Leishmania_infantum | product=guanosine monophosphate reductase, putative | location=LinJ.17:365782-367260(-) | length=492	GeneDB|LinJ.17.0870	52 kDa	8						27
28	| organism=Leishmania_infantum | product=mitochondrial RNA binding protein 1,gBP21, MRP1 | location=LinJ.27:470621-471325(-) | length=234	GeneDB|LinJ.27.0980	27 kDa	7						28
29	| organism=Leishmania_infantum | product=RNA binding protein, putative | location=LinJ.32:263828-264535(+) | length=235	GeneDB|LinJ.32.0790	25 kDa	10						29
30	| organism=Leishmania_infantum | product=fructose-1,6-bisphosphatase, cytosolic, putative | location=LinJ.04:423346-424401(-) | length=351	GeneDB|LinJ.04.1170	39 kDa	6						30
31	| organism=Leishmania_infantum | product=poly(A)-binding protein 3, putative;with=GeneDB:LmjF25.0080 | location=LinJ.25:19799-21433(-) | length=544	GeneDB|LinJ.25.0080	61 kDa	6						31
32	| organism=Leishmania_infantum | product=eukaryotic translation initiation factor, putative | location=LinJ.28:909572-910789(+) | length=405	GeneDB|LinJ.28.2480	46 kDa	10						32
33	| organism=Leishmania_infantum | product=40S ribosomal protein S3A, putative | location=LinJ.35:113796-114590(+) | length=264	GeneDB|LinJ.35.0400 (+1)	30 kDa	8						33
34	| organism=Leishmania_infantum | product=citrate synthase, putative | location=LinJ.18:281930-283342(+) | length=470	GeneDB|LinJ.18.0690	52 kDa	9						34
35	| organism=Leishmania_infantum | product=2-oxoglutarate dehydrogenase, E2 component, dihydrolipoamide succinyltransferase, putative | location=LinJ.28:954703-955872(+) | length=389	GeneDB|LinJ.28.2600	42 kDa	6						35
36	| organism=Leishmania_infantum | product=hypothetical protein, conserved | location=LinJ.34:1034612-1035208(+) | length=198	GeneDB|LinJ.34.2410	22 kDa	9						36
37	| organism=Leishmania_infantum | product=60S ribosomal protein L5, putative | location=LinJ.35:755177-756094(+) | length=305	GeneDB|LinJ.35.1870 (+1)	34 kDa	4						37
38	| organism=Leishmania_infantum | product=60S ribosomal protein L7a, putative | location=LinJ.07:239094-240140(+) | length=348	GeneDB|LinJ.07.0550 (+1)	39 kDa	4						38
39	| organism=Leishmania_infantum | product=40S ribosomal protein S16, putative | location=LinJ.26:251220-251669(-) | length=149	GeneDB|LinJ.26.0840 (+1)	17 kDa	5						39
40	| organism=Leishmania_infantum | product=succinyl-coA:3-ketoacid-coenzyme A transferase, mitochondrial precursor, putative | location=LinJ.33:950216-951685(+) | length=489	GeneDB|LinJ.33.2470	53 kDa	9						40
41	| organism=Leishmania_infantum | product=mitochondrial RNA binding protein 2,MRP2, gBP25 | location=LinJ.09:442405-443133(-) | length=242	GeneDB|LinJ.09.1180	27 kDa	3						41
42	| organism=Leishmania_infantum | product=40S ribosomal protein S15A, putative | location=LinJ.11:477119-477511(+) | length=130	GeneDB|LinJ.11.1180 (+1)	15 kDa	2						42
43	| organism=Leishmania_infantum | product=40S ribosomal protein S13, putative | location=LinJ.19:162718-163173(+) | length=151	GeneDB|LinJ.19.0390 (+1)	17 kDa	4						43
44	| organism=Leishmania_infantum | product=60S ribosomal protein L21, putative | location=LinJ.34:1407420-1407899(+) | length=159	GeneDB|LinJ.34.3440	18 kDa	4						44
45	| organism=Leishmania_infantum | product=polyadenylate-binding protein 1, putative | location=LinJ.35:2041904-2043586(+) | length=560	GeneDB|LinJ.35.5360	63 kDa	5						45
46	| organism=Leishmania_infantum | product=delta-1-pyrroline-5-carboxylate dehydrogenase, putative | location=LinJ.03:50496-52178(+) | length=560	GeneDB|LinJ.03.0190	62 kDa	6						46
47	| organism=Leishmania_infantum | product=ATP-dependent DEAD/H RNA helicase, putative | location=LinJ.07:57082-58539(+) | length=485	GeneDB|LinJ.07.0130	53 kDa	7						47
48	| organism=Leishmania_infantum | product=3-methylcrotonoyl-CoA carboxylase beta subunit, putative | location=LinJ.11:217299-218909(+) | length=536	GeneDB|LinJ.11.0600	58 kDa	6						48
49	| organism=Leishmania_infantum | product=40S ribosomal protein S3, putative | location=LinJ.15:413244-413903(-) | length=219	GeneDB|LinJ.15.1010 (+1)	24 kDa	4						49
50	| organism=Leishmania_infantum | product=40S ribosomal protein S6, putative | location=LinJ.21:735162-735911(+) | length=249	GeneDB|LinJ.21.2150 (+1)	28 kDa	5						50
51	| organism=Leishmania_infantum | product=hypothetical protein, conserved | location=LinJ.25:597178-599418(-) | length=746	GeneDB|LinJ.25.1600	80 kDa	9						51
52	| organism=Leishmania_infantum | product=60S ribosomal protein L13, putative | location=LinJ.29:1079013-1079675(+) | length=220	GeneDB|LinJ.29.2570 (+1)	25 kDa	6						52
53	| organism=Leishmania_infantum | product=eukaryotic translation initiation factor 3 subunit, putative | location=LinJ.36:1477368-1478438(+) | length=356	GeneDB|LinJ.36.4070	39 kDa	8						53
54	| organism=Leishmania_infantum | product=ribosomal protein S7, putative | location=LinJ.01:102862-103464(+) | length=200	GeneDB|LinJ.01.0430 (+1)	24 kDa	5						54
55	| organism=Leishmania_infantum | product=60S ribosomal protein L10, putative | location=LinJ.04:295348-295989(-) | length=213	GeneDB|LinJ.04.0750 (+1)	25 kDa	4						55
56	| organism=Leishmania_infantum | product=40S ribosomal protein S18, putative | location=LinJ.36:358460-358960(+) | length=166	GeneDB|LinJ.36.0990 (+1)	19 kDa	6						56
57	| organism=Leishmania_infantum | product=40S ribosomal protein S2 | location=LinJ.19:9594-10391(-) | length=265	GeneDB|LinJ.19.0050 (+1)	29 kDa	5						57
58	| organism=Leishmania_infantum | product=eukaryotic translation release factor, putative | location=LinJ.27:706539-707900(+) | length=453	GeneDB|LinJ.27.1610	51 kDa	8						58
59	| organism=Leishmania_infantum | product=60S ribosomal protein L18a, putative | location=LinJ.32:336243-336782(+) | length=179	GeneDB|LinJ.32.0930 (+1)	21 kDa	5						59
60	| organism=Leishmania_infantum | product=hypothetical protein, conserved | location=LinJ.32:853114-853815(-) | length=233	GeneDB|LinJ.32.2330	26 kDa	5						60
61	| organism=Leishmania_infantum | product=ribosomal protein L3, putative | location=LinJ.32:1236041-1237300(+) | length=419	GeneDB|LinJ.32.3330 (+1)	48 kDa	3						61
62	| organism=Leishmania_infantum | product=ATP-dependent DEAD-box RNA helicase, putative | location=LinJ.35:93836-95053(+) | length=405	GeneDB|LinJ.35.0370	46 kDa	8						62
63	| organism=Leishmania_infantum | product=2-oxoglutarate dehydrogenase E1 component, putative | location=LinJ.36:1348684-1351722(-) | length=1012	GeneDB|LinJ.36.3630	115 kDa	7						63
64	| organism=Leishmania_infantum | product=elongation initiation factor 2 alpha subunit, putative | location=LinJ.03:378810-380051(-) | length=413	GeneDB|LinJ.03.0960	47 kDa	5						64
65	| organism=Leishmania_infantum | product=splicing factor ptsr1-like protein | location=LinJ.07:446508-447635(+) | length=375	GeneDB|LinJ.07.1020	42 kDa	5						65
66	| organism=Leishmania_infantum | product=40S ribosomal protein S12, putative | location=LinJ.13:159162-159587(+) | length=141	GeneDB|LinJ.13.0460	16 kDa	3						66
67	| organism=Leishmania_infantum | product=60S ribosomal protein L17, putative | location=LinJ.24:9474-9974(+) | length=166	GeneDB|LinJ.24.0040 (+1)	19 kDa	4						67
68	| organism=Leishmania_infantum | product=activated protein kinase c receptor (LACK) | location=LinJ.28:1062210-1063148(-) | length=312	GeneDB|LinJ.28.2940 (+1)	34 kDa	4						68
69	| organism=Leishmania_infantum | product=methylcrotonoyl-coa carboxylase biotinylated subunitprotein-like protein | location=LinJ.31:1443296-1445359(-) | length=687	GeneDB|LinJ.31.3260	76 kDa	1						69
70	| organism=Leishmania_infantum | product=hypothetical protein, conserved | location=LinJ.36:241951-243582(+) | length=543	GeneDB|LinJ.36.0800	61 kDa	7						70
71	| organism=Leishmania_infantum | product=ribosomal protein l35a, putative | location=LinJ.10:20869-21303(+) | length=144	GeneDB|LinJ.10.0050 (+1)	16 kDa	2						71
72	| organism=Leishmania_infantum | product=elongation factor Tu, putative | location=LinJ.18:307413-308813(+) | length=466	GeneDB|LinJ.18.0740	52 kDa	7						72
73	| organism=Leishmania_infantum | product=peroxidoxin | location=LinJ.23:16567-17247(+) | length=226	GeneDB|LinJ.23.0050	25 kDa	2						73
74	| organism=Leishmania_infantum | product=60S ribosomal protein L7, putative | location=LinJ.26:44330-45088(-) | length=252	GeneDB|LinJ.26.0160 (+1)	29 kDa	3						74
75	| organism=Leishmania_infantum | product=40S ribosomal protein SA, putative | location=LinJ.36:1935498-1936238(-) | length=246	GeneDB|LinJ.36.5240 (+1)	28 kDa	4						75
76	| organism=Leishmania_infantum | product=60S ribosomal protein L23a, putative | location=LinJ.06:203727-204164(+) | length=145	GeneDB|LinJ.06.0600 (+1)	16 kDa	4						76
77	| organism=Leishmania_infantum | product=40S ribosomal protein S9, putative | location=LinJ.07:312607-313179(+) | length=190	GeneDB|LinJ.07.0760 (+1)	22 kDa	4						77
78	| organism=Leishmania_infantum | product=translation initiation factor-like protein | location=LinJ.08:226230-227267(+) | length=345	GeneDB|LinJ.08.0570	38 kDa	1						78
79	| organism=Leishmania_infantum | product=40S ribosomal protein S5 | location=LinJ.11:384894-385466(+) | length=190	GeneDB|LinJ.11.0960	21 kDa	4						79
80	| organism=Leishmania_infantum | product=hypothetical protein, conserved | location=LinJ.13:87920-88285(+) | length=121	GeneDB|LinJ.13.0270	13 kDa	3						80
81	| organism=Leishmania_infantum | product=alpha tubulin | location=LinJ.13:112107-113462(+) | length=451	GeneDB|LinJ.13.0330 (+1)	50 kDa	4						81
82	| organism=Leishmania_infantum | product=60S ribosomal protein L6, putative | location=LinJ.15:425000-425587(-) | length=195	GeneDB|LinJ.15.1060 (+1)	21 kDa	3						82
83	| organism=Leishmania_infantum | product=hypothetical protein, conserved | location=LinJ.25:633526-634506(-) | length=326	GeneDB|LinJ.25.1670	37 kDa	5						83
84	| organism=Leishmania_infantum | product=eukaryotic translation initiation factor 3 subunit 7-like protein | location=LinJ.30:1101671-1103266(-) | length=531	GeneDB|LinJ.30.3080	61 kDa	5						84
85	| organism=Leishmania_infantum | product=casein kinase, putative | location=LinJ.35:428833-429894(+) | length=353	GeneDB|LinJ.35.1030	40 kDa	4						85
86	| organism=Leishmania_infantum | product=DEAD box RNA helicase, putative | location=LinJ.36:847857-849572(+) | length=571	GeneDB|LinJ.36.2260	63 kDa	2						86
87	| organism=Leishmania_infantum | product=hypothetical protein, conserved | location=LinJ.07:299058-300065(+) | length=335	GeneDB|LinJ.07.0710	38 kDa	4						87
88	| organism=Leishmania_infantum | product=eukaryotic translation initiation factor 2 subunit, putative | location=LinJ.09:429859-431298(-) | length=479	GeneDB|LinJ.09.1130	53 kDa	1						88
89	| organism=Leishmania_infantum | product=carbamoyl-phosphate synthase, putative | location=LinJ.16:212460-217988(-) | length=1842	GeneDB|LinJ.16.0590	206 kDa	2						89
90	| organism=Leishmania_infantum | product=60S ribosomal protein L9, putative | location=LinJ.21:434204-434776(+) | length=190	GeneDB|LinJ.21.1290 (+1)	22 kDa	4						90
91	| organism=Leishmania_infantum | product=eukaryotic initiation factor 5a, putative | location=LinJ.25:256010-256510(+) | length=166	GeneDB|LinJ.25.0740 (+2)	18 kDa	2						91
92	| organism=Leishmania_infantum | product=ribosomal protein S25 | location=LinJ.25:458858-459220(-) | length=120	GeneDB|LinJ.25.1220 (+1)	13 kDa	3						92
93	| organism=Leishmania_infantum | product=60S acidic ribosomal subunit protein, putative | location=LinJ.27:577683-578654(+) | length=323	GeneDB|LinJ.27.1300 (+1)	35 kDa	4						93
94	| organism=Leishmania_infantum | product=40S ribosomal protein S14 | location=LinJ.28:359351-359785(+) | length=144	GeneDB|LinJ.28.1050 (+1)	16 kDa	5						94
95	| organism=Leishmania_infantum | product=hypothetical protein, conserved | location=LinJ.29:30416-37774(-) | length=2452	GeneDB|LinJ.29.0110	278 kDa	4						95
96	| organism=Leishmania_infantum | product=hypothetical protein, conserved | location=LinJ.32:8696-10180(-) | length=494	GeneDB|LinJ.32.0020	56 kDa	6						96
97	| organism=Leishmania_infantum | product=hypothetical protein, conserved | location=LinJ.34:1079499-1080266(+) | length=255	GeneDB|LinJ.34.2530	29 kDa	2						97
98	| organism=Leishmania_infantum | product=60S ribosomal protein L23, putative | location=LinJ.35:1508760-1509179(-) | length=139	GeneDB|LinJ.35.3840	15 kDa	2						98
99	| organism=Leishmania_infantum | product=orotidine-5-phosphate decarboxylase/orotate phosphoribosyltransferase, putative,OMPDCase-OPRTase, putative | location=LinJ.16:202027-203400(-) | length=457	GeneDB|LinJ.16.0560	50 kDa	3						99
100	| organism=Leishmania_infantum | product=hypothetical protein, conserved | location=LinJ.18:5178-8186(-) | length=1002	GeneDB|LinJ.18.0010	114 kDa	3						100
101	| organism=Leishmania_infantum | product=60S ribosomal protein L10a, putative | location=LinJ.18:255418-256062(+) | length=214	GeneDB|LinJ.18.0630 (+1)	25 kDa	4						101
102	| organism=Leishmania_infantum | product=hypothetical protein, conserved | location=LinJ.19:21767-22642(-) | length=291	GeneDB|LinJ.19.0100	30 kDa	3						102
103	| organism=Leishmania_infantum | product=glycosomal malate dehydrogenase | location=LinJ.19:319007-319975(+) | length=322	GeneDB|LinJ.19.0710	34 kDa	2						103
104	| organism=Leishmania_infantum | product=mitochondrial DEAD box protein, putative | location=LinJ.28:829369-831003(-) | length=544	GeneDB|LinJ.28.2220	60 kDa	4						104
105	| organism=Leishmania_infantum | product=ribosomal protein L27, putative | location=LinJ.32:1061503-1061907(-) | length=134	GeneDB|LinJ.32.2830 (+1)	15 kDa	2						105
106	| organism=Leishmania_infantum | product=eukaryotic translation initiation factor 5, putative | location=LinJ.34:127118-128254(+) | length=378	GeneDB|LinJ.34.0370	43 kDa	2						106
107	| organism=Leishmania_infantum | product=40S ribosomal protein S19 protein, putative | location=LinJ.34:1122406-1122945(+) | length=179	GeneDB|LinJ.34.2620	20 kDa	4						107
108	| organism=Leishmania_infantum | product=enoyl-CoA hydratase/isomerase family protein, conserved | location=LinJ.35:92261-93154(+) | length=297	GeneDB|LinJ.35.0360	31 kDa	5						108
109	| organism=Leishmania_infantum | product=60S ribosomal protein L2, putative | location=LinJ.32:1500739-1501521(+) | length=260	GeneDB|LinJ.32.4050 (+2)	28 kDa	1						109
110	| organism=Leishmania_infantum | product=60S acidic ribosomal protein P2 | location=LinJ.15:476014-476349(-) | length=111	GeneDB|LinJ.15.1190 (+1)	11 kDa	3						110
111	| organism=Leishmania_infantum | product=la RNA binding protein, putative | location=LinJ.21:169186-170196(-) | length=336	GeneDB|LinJ.21.0600	37 kDa	3						111
112	| organism=Leishmania_infantum | product=60S Ribosomal protein L36, putative | location=LinJ.21:230459-230776(+) | length=105	GeneDB|LinJ.21.0800 (+1)	12 kDa	3						112
113	| organism=Leishmania_infantum | product=protein disulfide isomerase, putative | location=LinJ.26:178427-179560(-) | length=377	GeneDB|LinJ.26.0630	41 kDa	4						113
114	| organism=Leishmania_infantum | product=isovaleryl-coA dehydrogenase, putative | location=LinJ.27:390349-391581(-) | length=410	GeneDB|LinJ.27.0790	44 kDa	2						114
115	| organism=Leishmania_infantum | product=ribosomal protein S20, putative | location=LinJ.28:378862-379212(+) | length=116	GeneDB|LinJ.28.1100 (+1)	13 kDa	3						115
116	| organism=Leishmania_infantum | product=60S acidic ribosomal protein P2, putative | location=LinJ.30:1352935-1353252(+) | length=105	GeneDB|LinJ.30.3790 (+1)	10 kDa	4						116
117	| organism=Leishmania_infantum | product=acetyl-CoA carboxylase, putative | location=LinJ.31:1378813-1385319(-) | length=2168	GeneDB|LinJ.31.3080	241 kDa	1						117
118	| organism=Leishmania_infantum | product=40S ribosomal protein S10, putative | location=LinJ.36:385894-386400(+) | length=168	GeneDB|LinJ.36.1040 (+1)	19 kDa	3						118
119	| organism=Leishmania_infantum | product=60S ribosomal protein L13a, putative | location=LinJ.15:82892-83560(-) | length=222	GeneDB|LinJ.15.0220 (+1)	25 kDa	2						119
120	| organism=Leishmania_infantum | product=hypothetical protein, conserved | location=LinJ.25:867556-870441(+) | length=961	GeneDB|LinJ.25.2520	109 kDa	1						120
121	| organism=Leishmania_infantum | product=paraflagellar rod protein 2C | location=LinJ.16:583361-585160(-) | length=599	GeneDB|LinJ.16.1510	69 kDa	1						121
122	| organism=Leishmania_infantum | product=40S ribosomal protein L14, putative | location=LinJ.22:575787-576488(+) | length=233	GeneDB|LinJ.22.1370 (+1)	26 kDa	2						122
123	| organism=Leishmania_infantum | product=ribosomal protein L24, putative | location=LinJ.36:417736-418110(+) | length=124	GeneDB|LinJ.36.1130 (+1)	15 kDa	1						123
124	| organism=Leishmania_infantum | product=5'-3' exonuclease, putative | location=LinJ.06:83743-88242(-) | length=1499	GeneDB|LinJ.06.0260	167 kDa	1						124
125	| organism=Leishmania_infantum | product=nucleolar protein, putative | location=LinJ.10:81344-82765(+) | length=473	GeneDB|LinJ.10.0210	53 kDa	2						125
126	| organism=Leishmania_infantum | product=hypothetical protein, conserved | location=LinJ.11:311853-312866(+) | length=337	GeneDB|LinJ.11.0820	37 kDa	3						126
127	| organism=Leishmania_infantum | product=60S ribosomal protein L18, putative | location=LinJ.13:157356-157952(+) | length=198	GeneDB|LinJ.13.0450 (+1)	22 kDa	3						127
128	| organism=Leishmania_infantum | product=adenylosuccinate synthetase, putative | location=LinJ.13:386707-388839(-) | length=710	GeneDB|LinJ.13.1090	78 kDa	2						128
129	| organism=Leishmania_infantum | product=tryparedoxin peroxidase | location=LinJ.15:446136-446735(-) | length=199	GeneDB|LinJ.15.1140 (+2)	22 kDa	2						129
130	| organism=Leishmania_infantum | product=RNA binding protein, putative | location=LinJ.18:234270-235535(+) | length=421	GeneDB|LinJ.18.0590	44 kDa	2						130
131	| organism=Leishmania_infantum | product=hypothetical protein, conserved | location=LinJ.26:236240-239077(-) | length=945	GeneDB|LinJ.26.0800	100 kDa	1						131
132	| organism=Leishmania_infantum | product=40S ribosomal protein S33, putative | location=LinJ.26:588761-589024(+) | length=87	GeneDB|LinJ.26.1610 (+2)	10 kDa	2						132
133	| organism=Leishmania_infantum | product=RNA-binding protein, putative | location=LinJ.30:372582-374441(+) | length=619	GeneDB|LinJ.30.1170	67 kDa	4						133
134	| organism=Leishmania_infantum | product=hypothetical protein, conserved | location=LinJ.30:1125193-1126191(-) | length=332	GeneDB|LinJ.30.3130	36 kDa	3						134
135	| organism=Leishmania_infantum | product=PAS-domain containing phosphoglycerate kinase, putative | location=LinJ.30:1236151-1237734(+) | length=527	GeneDB|LinJ.30.3430	58 kDa	4						135
136	| organism=Leishmania_infantum | product=elongation factor 2 | location=LinJ.36:48610-51147(-) | length=845	GeneDB|LinJ.36.0190 (+2)	94 kDa	3						136
137	| organism=Leishmania_infantum | product=40S ribosomal protein S24e | location=LinJ.36:1167585-1167998(-) | length=137	GeneDB|LinJ.36.3010 (+1)	16 kDa	3						137
138	| organism=Leishmania_infantum | product=hypothetical protein, conserved | location=LinJ.17:401500-403185(+) | length=561	GeneDB|LinJ.17.0980	61 kDa	2						138
139	| organism=Leishmania_infantum | product=40S ribosomal protein S8, putative | location=LinJ.24:788251-788913(-) | length=220	GeneDB|LinJ.24.2160 (+1)	25 kDa	2						139
140	| organism=Leishmania_infantum | product=40S ribosomal protein S17, putative | location=LinJ.28:1009118-1009549(+) | length=143	GeneDB|LinJ.28.2750 (+1)	16 kDa	2						140
141	| organism=Leishmania_infantum | product=eukaryotic initiation factor 4a, putative | location=LinJ.01:239127-240338(+) | length=403	GeneDB|LinJ.01.0790 (+1)	45 kDa	2						141
142	| organism=Leishmania_infantum | product=RNA-binding protein, putative | location=LinJ.04:435548-436483(-) | length=311	GeneDB|LinJ.04.1190	35 kDa	3						142
143	| organism=Leishmania_infantum | product=ADP,ATP carrier protein 1, mitochondrial precursor, putative,ADP/ATP translocase 1, putative | location=LinJ.19:52740-53693(-) | length=317	GeneDB|LinJ.19.0190 (+1)	35 kDa	2						143
144	| organism=Leishmania_infantum | product=60S ribosomal protein L32 | location=LinJ.21:723648-724049(-) | length=133	GeneDB|LinJ.21.2090	15 kDa	2						144
145	| organism=Leishmania_infantum | product=hypothetical protein, conserved | location=LinJ.28:679319-681088(-) | length=589	GeneDB|LinJ.28.1860	65 kDa	1						145
146	| organism=Leishmania_infantum | product=aspartyl-tRNA synthetase, putative | location=LinJ.30:151820-153472(-) | length=550	GeneDB|LinJ.30.0470	63 kDa	1						146
147	| organism=Leishmania_infantum | product=chaperone protein DNAj, putative | location=LinJ.35:1213853-1215289(-) | length=478	GeneDB|LinJ.35.3030	51 kDa	1						147
148	| organism=Leishmania_infantum | product=hypothetical protein, conserved | location=LinJ.33:88040-89575(-) | length=511	GeneDB|LinJ.33.0300	56 kDa	1						148
149	| organism=Leishmania_infantum | product=60S ribosomal subunit protein L31, putative | location=LinJ.35:1335006-1335695(-) | length=229	GeneDB|LinJ.35.3330 (+1)	26 kDa	2						149
150	| organism=Leishmania_infantum | product=60S ribosomal protein L27A/L29, putative | location=LinJ.35:1502761-1503198(-) | length=145	GeneDB|LinJ.35.3810 (+1)	16 kDa	1						150
151	| organism=Leishmania_infantum | product=RNA-binding protein, putative | location=LinJ.17:263228-264115(-) | length=295	GeneDB|LinJ.17.0610	32 kDa	2						151
152	| organism=Leishmania_infantum | product=hypothetical protein, conserved | location=LinJ.25:711823-713727(-) | length=634	GeneDB|LinJ.25.1920	72 kDa	1						152
153	| organism=Leishmania_infantum | product=60S ribosomal protein L35, putative | location=LinJ.26:889521-889904(+) | length=127	GeneDB|LinJ.26.2350 (+1)	15 kDa	2						153
154	| organism=Leishmania_infantum | product=60S ribosomal protein L19, putative | location=LinJ.06:139293-140030(+) | length=245	GeneDB|LinJ.06.0410 (+1)	28 kDa	2						154
155	| organism=Leishmania_infantum | product=60S ribosomal protein L22, putative | location=LinJ.36:1711975-1712391(+) | length=138	GeneDB|LinJ.36.4640 (+1)	16 kDa	2						155
156	| organism=Leishmania_infantum | product=hypothetical protein, conserved | location=LinJ.29:1199152-1199784(+) | length=210	GeneDB|LinJ.29.2940	24 kDa	1						156
157	| organism=Leishmania_infantum | product=ribosomal protein S11 homolog | location=LinJ.20:687465-687890(-) | length=141	GeneDB|LinJ.20.1620 (+1)	16 kDa	1						157
158	| organism=Leishmania_infantum | product=RNA binding protein, putative | location=LinJ.19:108758-109666(+) | length=302	GeneDB|LinJ.19.0290	34 kDa	2						158
159	| organism=Leishmania_infantum | product=heat shock protein 70-related protein | location=LinJ.26:406458-408383(+) | length=641	GeneDB|LinJ.26.1220	70 kDa	3						159
160	| organism=Leishmania_infantum | product=mevalonate kinase, putative | location=LinJ.31:201004-201993(-) | length=329	GeneDB|LinJ.31.0580	36 kDa	3						160
161	| organism=Leishmania_infantum | product=iron superoxide dismutase, putative | location=LinJ.32:716735-717361(-) | length=208	GeneDB|LinJ.32.1920	23 kDa	3						161
162	| organism=Leishmania_infantum | product=basic transcription factor 3a, putative | location=LinJ.36:1437582-1437893(+) | length=103	GeneDB|LinJ.36.3960	12 kDa	3						162
163	| organism=Leishmania_infantum | product=nascent polypeptide associated complex subunit- like protein, copy 2 | location=LinJ.04:297069-297869(-) | length=266	GeneDB|LinJ.04.0760 (+1)	29 kDa	1						163
164	| organism=Leishmania_infantum | product=heat shock protein DNAJ, putative | location=LinJ.27:1004464-1005654(+) | length=396	GeneDB|LinJ.27.2350	44 kDa	2						164
165	| organism=Leishmania_infantum | product=translation factor sui1, putative | location=LinJ.24:441867-442190(+) | length=107	GeneDB|LinJ.24.1240	12 kDa	1						165
166	| organism=Leishmania_infantum | product=ADP ribosylation factor 3, putative | location=LinJ.29:338855-339394(-) | length=179	GeneDB|LinJ.29.0950	20 kDa	2						166
167	| organism=Leishmania_infantum | product=serine/threonine protein kinase, putative,protein kinase, putative | location=LinJ.29:886885-889332(-) | length=815	GeneDB|LinJ.29.2140	88 kDa	2						167
168	| organism=Leishmania_infantum | product=kinesin, putative | location=LinJ.30:513845-517480(+) | length=1211	GeneDB|LinJ.30.1510	133 kDa	2						168
169	| organism=Leishmania_infantum | product=arginine N-methyltransferase, putative | location=LinJ.03:225866-227083(+) | length=405	GeneDB|LinJ.03.0580	44 kDa	2						169
170	| organism=Leishmania_infantum | product=hypothetical protein, conserved | location=LinJ.23:24932-25972(+) | length=346	GeneDB|LinJ.23.0100	37 kDa	2						170
171	| organism=Leishmania_infantum | product=2-oxoisovalerate dehydrogenase alpha subunit, putative | location=LinJ.21:577832-579271(-) | length=479	GeneDB|LinJ.21.1670	53 kDa	1						171
172	| organism=Leishmania_infantum | product=ADP-ribosylation factor, putative | location=LinJ.31:1328182-1328718(-) | length=178	GeneDB|LinJ.31.2890	20 kDa	1						172
173	| organism=Leishmania_infantum | product=3-hydroxy-3-methylglutaryl-CoA reductase, putative | location=LinJ.30:1171090-1172394(-) | length=434	GeneDB|LinJ.30.3230	46 kDa	2						173
174	| organism=Leishmania_infantum | product=hypothetical protein, conserved | location=LinJ.36:2272943-2273962(-) | length=339	GeneDB|LinJ.36.6200	38 kDa	2						174
175	| organism=Leishmania_infantum | product=ATPase alpha subunit | location=LinJ.05:160707-162431(+) | length=574	GeneDB|LinJ.05.0500 (+1)	63 kDa	1						175
176	| organism=Leishmania_infantum | product=RNA guanylyltransferase, putative | location=LinJ.32:531466-534783(+) | length=1105	GeneDB|LinJ.32.1420	118 kDa	2						176
177	| organism=Leishmania_infantum | product=DNA topoisomerase III, putative | location=LinJ.28:696628-699231(-) | length=867	GeneDB|LinJ.28.1900	96 kDa	1						177
178	| organism=Leishmania_infantum | product=2-oxoisovalerate dehydrogenase beta subunit, mitochondrial precursor, putative | location=LinJ.35:13050-14150(-) | length=366	GeneDB|LinJ.35.0050	40 kDa	1						178
179	| organism=Leishmania_infantum | product=60S ribosomal protein L34, putative | location=LinJ.18:593674-594180(+) | length=168	GeneDB|LinJ.18.1380 (+1)	19 kDa	1						179
180	| organism=Leishmania_infantum | product=hypothetical protein, conserved | location=LinJ.19:6009-6782(-) | length=257	GeneDB|LinJ.19.0020	28 kDa	1						180
181	| organism=Leishmania_infantum | product=C-terminal motor kinesin, putative | location=LinJ.19:82877-85402(+) | length=841	GeneDB|LinJ.19.0250	94 kDa	1						181
182	| organism=Leishmania_infantum | product=serine-threonine dehydratase, putative;with=GeneDB:LmjF06.0730 | location=LinJ.06:290338-291354(+) | length=338	GeneDB|LinJ.06.0760	37 kDa	2						182
183	| organism=Leishmania_infantum | product=ribosomal protein S6, putative,NPH2/RS6-like protein | location=LinJ.15:579545-579925(-) | length=126	GeneDB|LinJ.15.1530	14 kDa	2						183
184	| organism=Leishmania_infantum | product=hypothetical protein, conserved | location=LinJ.19:77784-80411(+) | length=875	GeneDB|LinJ.19.0240	95 kDa	1						184
185	| organism=Leishmania_infantum | product=hypothetical protein, conserved | location=LinJ.26:746213-747262(+) | length=349	GeneDB|LinJ.26.2000	39 kDa	2						185
186	| organism=Leishmania_infantum | product=hypothetical protein, conserved | location=LinJ.31:26428-27123(-) | length=231	GeneDB|LinJ.31.0090	26 kDa	2						186
187	| organism=Leishmania_infantum | product=protein disulfide isomerase | location=LinJ.36:2654759-2656192(-) | length=477	GeneDB|LinJ.36.7280	52 kDa	1						187
188	| organism=Leishmania_infantum | product=eukaryotic translation initiation factor 1A, putative | location=LinJ.16:47524-48030(-) | length=168	GeneDB|LinJ.16.0150	19 kDa	1						188
189	| organism=Leishmania_infantum | product=hypothetical protein, conserved | location=LinJ.09:545339-545734(-) | length=131	GeneDB|LinJ.09.1530	15 kDa	1						189
190	| organism=Leishmania_infantum | product=small nuclear ribonucleoprotein SmD2 | location=LinJ.33:1420844-1421155(+) | length=103	GeneDB|LinJ.33.3340	12 kDa	1						190
191	| organism=Leishmania_infantum | product=hypothetical protein, conserved | location=LinJ.34:842929-844230(-) | length=433	GeneDB|LinJ.34.1960	47 kDa	1						191
192	| organism=Leishmania_infantum | product=glycerol-3-phosphate dehydrogenase [NAD ], glycosomal | location=LinJ.10:255468-256571(+) | length=367	GeneDB|LinJ.10.0560	39 kDa	1						192
193	| organism=Leishmania_infantum | product=hypothetical protein, conserved | location=LinJ.27:595312-595959(+) | length=215	GeneDB|LinJ.27.1350	25 kDa	1						193
194	| organism=Leishmania_infantum | product=dihydrolipoamide dehydrogenase, putative | location=LinJ.32:1329520-1330950(+) | length=476	GeneDB|LinJ.32.3510	51 kDa	1						194
195	| organism=Leishmania_infantum | product=hypothetical protein, conserved | location=LinJ.12:468013-472245(+) | length=1410	GeneDB|LinJ.12.0060	151 kDa	1						195
196	| organism=Leishmania_infantum | product=hypothetical protein, conserved | location=LinJ.32:831841-833055(-) | length=404	GeneDB|LinJ.32.2260	44 kDa	1						196
197	| organism=Leishmania_infantum | product=2,4-dienoyl-coa reductase fadh1, putative | location=LinJ.33:292095-294287(+) | length=730	GeneDB|LinJ.33.0870	79 kDa	1						197
198	| organism=Leishmania_infantum | product=acyl-CoA dehydrogenase, putative | location=LinJ.28:985302-987191(+) | length=629	GeneDB|LinJ.28.2700	69 kDa	1						198
199	| organism=Leishmania_infantum | product=RNA binding protein rbp16, putative | location=LinJ.28:304269-304700(+) | length=143	GeneDB|LinJ.28.0900	15 kDa	1						199
200	| organism=Leishmania_infantum | product=pumilio protein 6, putative | location=LinJ.33:427479-429992(+) | length=837	GeneDB|LinJ.33.1210	92 kDa	1						200
END OF FILE										END OF FILE
16074, Samples report created on 05/12/2016
Experiment: 16074
	Version: unknown
	Taxonomy: All Entries
	Number of Proteins: 8241
	Version: 2.3.02
	Samples: All Samples
	Fragment Tolerance: 0,50 Da (Monoisotopic)
	Parent Tolerance: 2,0 Da (Monoisotopic)
	Fixed Modifications: +57 on C (Carbamidomethyl)
	Variable Modifications: +16 on M (Oxidation)
	Database: the LinfantumAnnotatedProteins_TriTrypDB-4.0_20120202 database (unknown version, 8241 entries)
	Digestion Enzyme: Trypsin
	Max Missed Cleavages: 2
	Probability Model:
		Ingel16074PapadopoulouB_LiWT+DDX3-HA-HA_MGFPeaklist (F031134): Peptide Prophet [+2 and below,+3,+4,+5,+6,+7,+8 and above]
	Version: CYCLONE (2010.12.01.1)
	Samples: All Samples
	Fragment Tolerance: 0,50 Da (Monoisotopic)
	Parent Tolerance: 2,0 Da (Monoisotopic)
	Fixed Modifications: +57 on C (Carbamidomethyl)
	Variable Modifications: +16 on M (Oxidation)
	Database: the LinfantumAnnotatedProteins_TriTrypDB-4.0_20120202 database (unknown version, 8241 entries)
	Digestion Enzyme: Trypsin
	Max Missed Cleavages: 2
	Probability Model:
		Ingel16074PapadopoulouB_LiWT+DDX3-HA-HA_MGFPeaklist (F031134): Peptide Prophet [+2 and below,+3,+4 and above]
	Source: Unknown
	Comment:
16074				vc
#	Identified Proteins (176)	Accession Number	Molecular Weight	16074_PapadopoulouB_LiwtDDX3-HAHA
1	| organism=Leishmania_infantum | product=ATP-dependent RNA helicase, putative | location=LinJ.32:159097-160941(-) | length=614	GeneDB|LinJ.32.0410	67 kDa	30
2	| organism=Leishmania_infantum | product=beta tubulin | location=LinJ.08:487889-489220(+) | length=443	GeneDB|LinJ.08.1290 (+1)	50 kDa	16
3	| organism=Leishmania_infantum | product=hypothetical protein, conserved | location=LinJ.27:711948-712967(+) | length=339	GeneDB|LinJ.27.1630	38 kDa	13
4	| organism=Leishmania_infantum | product=RNA-binding protein, putative | location=LinJ.35:888197-889021(+) | length=274	GeneDB|LinJ.35.2240	30 kDa	12
5	| organism=Leishmania_infantum | product=elongation factor 1-alpha | location=LinJ.17:23994-25343(-) | length=449	GeneDB|LinJ.17.0090 (+5)	49 kDa	10
6	| organism=Leishmania_infantum | product=ADP,ATP carrier protein 1, mitochondrial precursor, putative,ADP/ATP translocase 1, putative | location=LinJ.19:52740-53693(-) | length=317	GeneDB|LinJ.19.0190 (+1)	35 kDa	9
7	| organism=Leishmania_infantum | product=ATPase beta subunit, putative | location=LinJ.25:456394-457971(-) | length=525	GeneDB|LinJ.25.1210	56 kDa	9
8	| organism=Leishmania_infantum | product=alpha tubulin | location=LinJ.13:112107-113462(+) | length=451	GeneDB|LinJ.13.0330 (+1)	50 kDa	8
9	| organism=Leishmania_infantum | product=heat shock 70-related protein 1, mitochondrial precursor, putative | location=LinJ.30:922115-924097(-) | length=660	GeneDB|LinJ.30.2480 (+1)	72 kDa	10
10	| organism=Leishmania_infantum | product=heat-shock protein hsp70, putative | location=LinJ.28:1066959-1068923(-) | length=654	GeneDB|LinJ.28.2960 (+3)	71 kDa	7
11	| organism=Leishmania_infantum | product=poly(A)-binding protein 2,poly(a) binding protein, putative | location=LinJ.35:1630915-1632672(+) | length=585	GeneDB|LinJ.35.4200	65 kDa	6
12	| organism=Leishmania_infantum | product=programmed cell death 6 protein-like protein | location=LinJ.13:565828-566532(-) | length=234	GeneDB|LinJ.13.1500	26 kDa	4
13	| organism=Leishmania_infantum | product=cytochrome c oxidase subunit IV | location=LinJ.12:368203-369234(+) | length=343	GeneDB|LinJ.12.0620	40 kDa	6
14	| organism=Leishmania_infantum | product=40S ribosomal protein S3A, putative | location=LinJ.35:113796-114590(+) | length=264	GeneDB|LinJ.35.0400 (+1)	30 kDa	4
15	| organism=Leishmania_infantum | product=Transitional endoplasmic reticulum ATPase, putative,valosin-containing protein homolog | location=LinJ.36:491965-494036(-) | length=689	GeneDB|LinJ.36.1420	76 kDa	5
16	| organism=Leishmania_infantum | product=inosine-5'-monophosphate dehydrogenase | location=LinJ.19:659898-661442(+) | length=514	GeneDB|LinJ.19.1590	56 kDa	5
17	| organism=Leishmania_infantum | product=3-oxo-5-alpha-steroid 4-dehydrogenase, putative | location=LinJ.25:686664-687584(-) | length=306	GeneDB|LinJ.25.1850	34 kDa	4
18	| organism=Leishmania_infantum | product=RNA binding protein, putative | location=LinJ.32:263828-264535(+) | length=235	GeneDB|LinJ.32.0790	25 kDa	6
19	| organism=Leishmania_infantum | product=nucleolar RNA-binding protein, putative | location=LinJ.07:519059-519688(+) | length=209	GeneDB|LinJ.07.1140	22 kDa	3
20	| organism=Leishmania_infantum | product=hypothetical protein, conserved | location=LinJ.35:773526-774524(+) | length=332	GeneDB|LinJ.35.1960	37 kDa	2
21	| organism=Leishmania_infantum | product=mitochondrial RNA binding protein 2,MRP2, gBP25 | location=LinJ.09:442405-443133(-) | length=242	GeneDB|LinJ.09.1180	27 kDa	3
22	| organism=Leishmania_infantum | product=P-type H -ATPase, putative | location=LinJ.18:656653-659577(+) | length=974	GeneDB|LinJ.18.1500 (+1)	107 kDa	4
23	| organism=Leishmania_infantum | product=heat shock protein 83-1 | location=LinJ.33:117668-119770(-) | length=700	GeneDB|LinJ.33.0360 (+1)	81 kDa	3
24	| organism=Leishmania_infantum | product=methionine aminopeptidase 2, putative | location=LinJ.21:305050-306447(+) | length=465	GeneDB|LinJ.21.0960	51 kDa	3
25	| organism=Leishmania_infantum | product=chaperonin HSP60, mitochondrial precursor | location=LinJ.36:789694-791394(+) | length=566	GeneDB|LinJ.36.2130	61 kDa	2
26	| organism=Leishmania_infantum | product=eukaryotic initiation factor 4a, putative | location=LinJ.01:239127-240338(+) | length=403	GeneDB|LinJ.01.0790 (+1)	45 kDa	3
27	| organism=Leishmania_infantum | product=GP63, leishmanolysin | location=LinJ.10:206839-208638(+) | length=599	GeneDB|LinJ.10.0490 (+2)	64 kDa	4
28	| organism=Leishmania_infantum | product=60S ribosomal protein L6, putative | location=LinJ.15:425000-425587(-) | length=195	GeneDB|LinJ.15.1060 (+1)	21 kDa	3
29	| organism=Leishmania_infantum | product=60S ribosomal protein L10a, putative | location=LinJ.18:255418-256062(+) | length=214	GeneDB|LinJ.18.0630 (+1)	25 kDa	3
30	| organism=Leishmania_infantum | product=heat shock protein DNAJ, putative | location=LinJ.27:1004464-1005654(+) | length=396	GeneDB|LinJ.27.2350	44 kDa	3
31	| organism=Leishmania_infantum | product=60S ribosomal protein L13, putative | location=LinJ.29:1079013-1079675(+) | length=220	GeneDB|LinJ.29.2570 (+1)	25 kDa	4
32	| organism=Leishmania_infantum | product=40S ribosomal protein SA, putative | location=LinJ.36:1935498-1936238(-) | length=246	GeneDB|LinJ.36.5240 (+1)	28 kDa	3
33	| organism=Leishmania_infantum | product=2-oxoglutarate dehydrogenase, E2 component, dihydrolipoamide succinyltransferase, putative | location=LinJ.28:954703-955872(+) | length=389	GeneDB|LinJ.28.2600	42 kDa	3
34	| organism=Leishmania_infantum | product=glyceraldehyde 3-phosphate dehydrogenase, glycosomal | location=LinJ.30:1081801-1082886(-) | length=361	GeneDB|LinJ.30.2990 (+1)	39 kDa	3
35	| organism=Leishmania_infantum | product=S-adenosylhomocysteine hydrolase | location=LinJ.36:1483753-1485066(+) | length=437	GeneDB|LinJ.36.4100	48 kDa	3
36	| organism=Leishmania_infantum | product=glutamate dehydrogenase | location=LinJ.15:428200-431262(-) | length=1020	GeneDB|LinJ.15.1070	115 kDa	3
37	| organism=Leishmania_infantum | product=actin | location=LinJ.04:462093-463223(-) | length=376	GeneDB|LinJ.04.1250	42 kDa	3
38	| organism=Leishmania_infantum | product=mitochondrial RNA binding protein 1,gBP21, MRP1 | location=LinJ.27:470621-471325(-) | length=234	GeneDB|LinJ.27.0980	27 kDa	2
39	| organism=Leishmania_infantum | product=hypothetical protein, conserved | location=LinJ.02:197171-198046(-) | length=291	GeneDB|LinJ.02.0430	32 kDa	2
40	| organism=Leishmania_infantum | product=methylcrotonoyl-coa carboxylase biotinylated subunitprotein-like protein | location=LinJ.31:1443296-1445359(-) | length=687	GeneDB|LinJ.31.3260	76 kDa	2
41	| organism=Leishmania_infantum | product=polyubiquitin | location=LinJ.09:352175-354775(-) | length=866	GeneDB|LinJ.09.0950 (+3)	98 kDa	2
42	| organism=Leishmania_infantum | product=40S ribosomal protein S3, putative | location=LinJ.15:413244-413903(-) | length=219	GeneDB|LinJ.15.1010 (+1)	24 kDa	2
43	| organism=Leishmania_infantum | product=ATPase alpha subunit | location=LinJ.05:160707-162431(+) | length=574	GeneDB|LinJ.05.0500 (+1)	63 kDa	3
44	| organism=Leishmania_infantum | product=elongation factor Tu, putative | location=LinJ.18:307413-308813(+) | length=466	GeneDB|LinJ.18.0740	52 kDa	3
45	| organism=Leishmania_infantum | product=60S ribosomal protein L9, putative | location=LinJ.21:434204-434776(+) | length=190	GeneDB|LinJ.21.1290 (+1)	22 kDa	3
46	| organism=Leishmania_infantum | product=hypothetical protein, conserved | location=LinJ.27:543787-545376(+) | length=529	GeneDB|LinJ.27.1220	60 kDa	3
47	| organism=Leishmania_infantum | product=glucose-regulated protein 78, putative | location=LinJ.28:460332-462308(+) | length=658	GeneDB|LinJ.28.1310	72 kDa	4
48	| organism=Leishmania_infantum | product=RNA binding protein, putative | location=LinJ.19:108758-109666(+) | length=302	GeneDB|LinJ.19.0290	34 kDa	3
49	| organism=Leishmania_infantum | product=poly(A)-binding protein 3, putative;with=GeneDB:LmjF25.0080 | location=LinJ.25:19799-21433(-) | length=544	GeneDB|LinJ.25.0080	61 kDa	3
50	| organism=Leishmania_infantum | product=calpain-like cysteine peptidase, putative,cysteine peptidase, Clan CA, family C2, putative | location=LinJ.04:164345-166912(-) | length=855	GeneDB|LinJ.04.0430	95 kDa	2
51	| organism=Leishmania_infantum | product=RNA binding protein-like protein | location=LinJ.07:522741-523835(+) | length=364	GeneDB|LinJ.07.1150	39 kDa	2
52	| organism=Leishmania_infantum | product=isocitrate dehydrogenase [NADP], mitochondrial precursor, putative | location=LinJ.10:118941-120248(+) | length=435	GeneDB|LinJ.10.0310	48 kDa	2
53	| organism=Leishmania_infantum | product=RNA-binding protein, putative, UPB1 | location=LinJ.25:157613-158314(-) | length=233	GeneDB|LinJ.25.0500 (+1)	27 kDa	2
54	| organism=Leishmania_infantum | product=glycosomal phosphoenolpyruvate carboxykinase, putative | location=LinJ.27:769494-771071(-) | length=525	GeneDB|LinJ.27.1710 (+1)	58 kDa	2
55	| organism=Leishmania_infantum | product=protein tyrosine phosphatase, putative | location=LinJ.05:87849-88523(+) | length=224	GeneDB|LinJ.05.0280	25 kDa	1
56	| organism=Leishmania_infantum | product=ATP-dependent DNA helicase, putative,ruvb DNA helicase-like protein, putative | location=LinJ.34:1046907-1048358(+) | length=483	GeneDB|LinJ.34.2440	54 kDa	2
57	| organism=Leishmania_infantum | product=heat shock protein 70-related protein | location=LinJ.26:406458-408383(+) | length=641	GeneDB|LinJ.26.1220	70 kDa	1
58	| organism=Leishmania_infantum | product=hypothetical protein, conserved | location=LinJ.36:2593723-2594499(-) | length=258	GeneDB|LinJ.36.7070	29 kDa	1
59	| organism=Leishmania_infantum | product=enolase | location=LinJ.14:513738-515027(+) | length=429	GeneDB|LinJ.14.1240	46 kDa	3
60	| organism=Leishmania_infantum | product=ATP-dependent phosphofructokinase | location=LinJ.29:1094688-1096148(+) | length=486	GeneDB|LinJ.29.2620	54 kDa	2
61	| organism=Leishmania_infantum | product=elongation initiation factor 2 alpha subunit, putative | location=LinJ.03:378810-380051(-) | length=413	GeneDB|LinJ.03.0960	47 kDa	2
62	| organism=Leishmania_infantum | product=3-methylcrotonoyl-CoA carboxylase beta subunit, putative | location=LinJ.11:217299-218909(+) | length=536	GeneDB|LinJ.11.0600	58 kDa	2
63	| organism=Leishmania_infantum | product=cytochrome c oxidase subunit V, putative | location=LinJ.26:606337-606927(+) | length=196	GeneDB|LinJ.26.1690	22 kDa	2
64	| organism=Leishmania_infantum | product=ribosomal protein L1a, putative | location=LinJ.29:422018-423139(+) | length=373	GeneDB|LinJ.29.1160 (+2)	41 kDa	2
65	| organism=Leishmania_infantum | product=hypothetical protein, conserved | location=LinJ.29:675789-677927(-) | length=712	GeneDB|LinJ.29.1570	75 kDa	2
66	| organism=Leishmania_infantum | product=hypothetical protein, conserved | location=LinJ.34:1034612-1035208(+) | length=198	GeneDB|LinJ.34.2410	22 kDa	2
67	| organism=Leishmania_infantum | product=hypothetical protein, conserved | location=LinJ.34:1663786-1666191(+) | length=801	GeneDB|LinJ.34.4250	89 kDa	2
68	| organism=Leishmania_infantum | product=pyruvate dehydrogenase E1 beta subunit, putative | location=LinJ.25:668142-669194(-) | length=350	GeneDB|LinJ.25.1790	38 kDa	2
69	| organism=Leishmania_infantum | product=beta tubulin | location=LinJ.08:484341-485672(+) | length=443	GeneDB|LinJ.08.1280	50 kDa	2
70	| organism=Leishmania_infantum | product=hypothetical protein, conserved | location=LinJ.21:636749-637936(-) | length=395	GeneDB|LinJ.21.1830	47 kDa	2
71	| organism=Leishmania_infantum | product=elongation factor-1 gamma | location=LinJ.09:371404-372765(-) | length=453	GeneDB|LinJ.09.1020 (+1)	52 kDa	2
72	| organism=Leishmania_infantum | product=orotidine-5-phosphate decarboxylase/orotate phosphoribosyltransferase, putative,OMPDCase-OPRTase, putative | location=LinJ.16:202027-203400(-) | length=457	GeneDB|LinJ.16.0560	50 kDa	2
73	| organism=Leishmania_infantum | product=immunodominant antigen, putative,tc40 antigen-like | location=LinJ.14:394065-396650(-) | length=861	GeneDB|LinJ.14.0990	91 kDa	2
74	| organism=Leishmania_infantum | product=40S ribosomal protein S10, putative | location=LinJ.36:385894-386400(+) | length=168	GeneDB|LinJ.36.1040 (+1)	19 kDa	2
75	| organism=Leishmania_infantum | product=T-complex protein 1, gamma subunit, putative | location=LinJ.23:571414-573069(+) | length=551	GeneDB|LinJ.23.1460	60 kDa	1
76	| organism=Leishmania_infantum | product=chaperone protein DNAj, putative | location=LinJ.35:1213853-1215289(-) | length=478	GeneDB|LinJ.35.3030	51 kDa	1
77	| organism=Leishmania_infantum | product=nucleoside diphosphate kinase b | location=LinJ.32:1162844-1163299(-) | length=151	GeneDB|LinJ.32.3100 (+1)	17 kDa	1
78	| organism=Leishmania_infantum | product=hypothetical protein, conserved | location=LinJ.15:460778-464542(-) | length=1254	GeneDB|LinJ.15.1170	138 kDa	1
79	| organism=Leishmania_infantum | product=proteasome regulatory non-ATP-ase subunit 5, putative,19S proteasome regulatory subunit | location=LinJ.21:235890-237314(+) | length=474	GeneDB|LinJ.21.0840	54 kDa	1
80	| organism=Leishmania_infantum | product=40S ribosomal protein S21, putative | location=LinJ.11:298222-298716(+) | length=164	GeneDB|LinJ.11.0770 (+1)	17 kDa	1
81	| organism=Leishmania_infantum | product=pyruvate dehydrogenase E1 component alpha subunit, putative | location=LinJ.18:588489-589625(+) | length=378	GeneDB|LinJ.18.1360	43 kDa	1
82	| organism=Leishmania_infantum | product=mitochondrial phosphate transporter, putative | location=LinJ.35:1752632-1753585(+) | length=317	GeneDB|LinJ.35.4490 (+1)	35 kDa	1
83	| organism=Leishmania_infantum | product=protein kinase, putative | location=LinJ.30:537961-543027(+) | length=1688	GeneDB|LinJ.30.1580	182 kDa	1
84	| organism=Leishmania_infantum | product=40S ribosomal protein S12, putative | location=LinJ.13:159162-159587(+) | length=141	GeneDB|LinJ.13.0460	16 kDa	2
85	| organism=Leishmania_infantum | product=dihydrolipoamide acetyltransferase precursor, putative | location=LinJ.36:1082714-1084105(-) | length=463	GeneDB|LinJ.36.2790	49 kDa	2
86	| organism=Leishmania_infantum | product=40S ribosomal protein S4, putative | location=LinJ.13:399634-400455(-) | length=273	GeneDB|LinJ.13.1120 (+1)	31 kDa	2
87	| organism=Leishmania_infantum | product=casein kinase, putative | location=LinJ.35:428833-429894(+) | length=353	GeneDB|LinJ.35.1030	40 kDa	2
88	| organism=Leishmania_infantum | product=hypothetical protein, conserved | location=LinJ.27:808469-812452(-) | length=1327	GeneDB|LinJ.27.1800	149 kDa	2
89	| organism=Leishmania_infantum | product=60S ribosomal protein L10, putative | location=LinJ.04:295348-295989(-) | length=213	GeneDB|LinJ.04.0750 (+1)	25 kDa	2
90	| organism=Leishmania_infantum | product=hypothetical protein, conserved | location=LinJ.18:265978-269904(+) | length=1308	GeneDB|LinJ.18.0660	137 kDa	2
91	| organism=Leishmania_infantum | product=ribonucleoprotein p18, mitochondrial precursor, putative | location=LinJ.15:114088-114651(+) | length=187	GeneDB|LinJ.15.0330	21 kDa	2
92	| organism=Leishmania_infantum | product=hypothetical protein, conserved | location=LinJ.11:414828-415634(+) | length=268	GeneDB|LinJ.11.1030	28 kDa	1
93	| organism=Leishmania_infantum | product=cystathione gamma lyase, putative | location=LinJ.35:1321315-1322544(-) | length=409	GeneDB|LinJ.35.3280	45 kDa	1
94	| organism=Leishmania_infantum | product=protoporphyrinogen oxidase-like protein | location=LinJ.06:511736-512431(-) | length=231	GeneDB|LinJ.06.1340	25 kDa	1
95	| organism=Leishmania_infantum | product=mitochondrial carrier protein, putative | location=LinJ.02:303077-304018(+) | length=313	GeneDB|LinJ.02.0640	34 kDa	1
96	| organism=Leishmania_infantum | product=ATP-binding cassette protein subfamily F, member 1, putative | location=LinJ.03:41208-43382(+) | length=724	GeneDB|LinJ.03.0150	82 kDa	1
97	| organism=Leishmania_infantum | product=long chain fatty Acyl CoA synthetase, putative | location=LinJ.03:58064-60178(+) | length=704	GeneDB|LinJ.03.0220	79 kDa	1
98	| organism=Leishmania_infantum | product=eukaryotic translation initiation factor 2 subunit, putative | location=LinJ.09:429859-431298(-) | length=479	GeneDB|LinJ.09.1130	53 kDa	1
99	| organism=Leishmania_infantum | product=fatty acid elongase, putative | location=LinJ.14:242003-242860(-) | length=285	GeneDB|LinJ.14.0670	32 kDa	1
100	| organism=Leishmania_infantum | product=hypothetical protein, conserved | location=LinJ.17:84512-85465(-) | length=317	GeneDB|LinJ.17.0230	36 kDa	1
101	| organism=Leishmania_infantum | product=vacuolar ATP synthase subunit c, putative | location=LinJ.18:221080-222318(-) | length=412	GeneDB|LinJ.18.0560	47 kDa	1
102	| organism=Leishmania_infantum | product=RNA binding protein, putative | location=LinJ.18:234270-235535(+) | length=421	GeneDB|LinJ.18.0590	44 kDa	1
103	| organism=Leishmania_infantum | product=citrate synthase, putative | location=LinJ.18:281930-283342(+) | length=470	GeneDB|LinJ.18.0690 (+1)	52 kDa	1
104	| organism=Leishmania_infantum | product=ribosomal protein S11 homolog | location=LinJ.20:687465-687890(-) | length=141	GeneDB|LinJ.20.1620 (+1)	16 kDa	1
105	| organism=Leishmania_infantum | product=40S ribosomal protein S6, putative | location=LinJ.21:735162-735911(+) | length=249	GeneDB|LinJ.21.2150 (+1)	28 kDa	1
106	| organism=Leishmania_infantum | product=GDP-mannose pyrophosphorylase | location=LinJ.23:28957-30096(+) | length=379	GeneDB|LinJ.23.0120	42 kDa	1
107	| organism=Leishmania_infantum | product=hypothetical protein, conserved | location=LinJ.24:304633-307068(+) | length=811	GeneDB|LinJ.24.0850	95 kDa	1
108	| organism=Leishmania_infantum | product=hypothetical protein, conserved | location=LinJ.24:797428-798933(-) | length=501	GeneDB|LinJ.24.2200	55 kDa	1
109	| organism=Leishmania_infantum | product=60S acidic ribosomal subunit protein, putative | location=LinJ.27:577683-578654(+) | length=323	GeneDB|LinJ.27.1300 (+1)	35 kDa	1
110	| organism=Leishmania_infantum | product=vacuolar ATP synthase subunit b, putative | location=LinJ.28:958879-960366(+) | length=495	GeneDB|LinJ.28.2610	56 kDa	1
111	| organism=Leishmania_infantum | product=ATP synthase, epsilon chain, putative | location=LinJ.30:1313406-1313951(+) | length=181	GeneDB|LinJ.30.3660	20 kDa	1
112	| organism=Leishmania_infantum | product=hypothetical protein, conserved | location=LinJ.31:225452-228490(-) | length=1012	GeneDB|LinJ.31.0660	112 kDa	1
113	| organism=Leishmania_infantum | product=prostaglandin f2-alpha synthase/D-arabinose dehydrogenase | location=LinJ.31:1034722-1035576(-) | length=284	GeneDB|LinJ.31.2210	32 kDa	1
114	| organism=Leishmania_infantum | product=3,2-trans-enoyl-CoA isomerase, mitochondrial precursor, putative | location=LinJ.31:1105665-1106693(-) | length=342	GeneDB|LinJ.31.2320 (+1)	39 kDa	1
115	| organism=Leishmania_infantum | product=hypothetical protein, conserved | location=LinJ.32:137308-140193(-) | length=961	GeneDB|LinJ.32.0380	106 kDa	1
116	| organism=Leishmania_infantum | product=hypothetical protein, conserved | location=LinJ.32:432299-437188(+) | length=1629	GeneDB|LinJ.32.1150	179 kDa	1
117	| organism=Leishmania_infantum | product=hypothetical protein, conserved | location=LinJ.32:959517-960767(-) | length=416	GeneDB|LinJ.32.2590	46 kDa	1
118	| organism=Leishmania_infantum | product=chaperonin alpha subunit, putative | location=LinJ.32:1310814-1312454(+) | length=546	GeneDB|LinJ.32.3470	59 kDa	1
119	| organism=Leishmania_infantum | product=hypothetical protein, conserved | location=LinJ.34:6104-7024(-) | length=306	GeneDB|LinJ.34.0010	33 kDa	1
120	| organism=Leishmania_infantum | product=40S ribosomal protein S19 protein, putative | location=LinJ.34:1122406-1122945(+) | length=179	GeneDB|LinJ.34.2620	20 kDa	1
121	| organism=Leishmania_infantum | product=ruvb-like 1 DNA helicase, putative | location=LinJ.34:1352981-1354360(+) | length=459	GeneDB|LinJ.34.3280	50 kDa	1
122	| organism=Leishmania_infantum | product=CBS domain protein, conserved | location=LinJ.35:334071-335516(+) | length=481	GeneDB|LinJ.35.0780	52 kDa	1
123	| organism=Leishmania_infantum | product=60S ribosomal subunit protein L31, putative | location=LinJ.35:1335006-1335695(-) | length=229	GeneDB|LinJ.35.3330 (+1)	26 kDa	1
124	| organism=Leishmania_infantum | product=Gim5A protein, putative,glycosomal membrane protein | location=LinJ.35:1486935-1487612(-) | length=225	GeneDB|LinJ.35.3750	25 kDa	1
125	| organism=Leishmania_infantum | product=clathrin heavy chain, putative | location=LinJ.36:626159-631240(-) | length=1693	GeneDB|LinJ.36.1700	191 kDa	1
126	| organism=Leishmania_infantum | product=inosine-guanosine transporter | location=LinJ.36:764670-766169(-) | length=499	GeneDB|LinJ.36.2040	54 kDa	1
127	| organism=Leishmania_infantum | product=sterol 24-c-methyltransferase, putative | location=LinJ.36:953295-954356(+) | length=353	GeneDB|LinJ.36.2510 (+1)	40 kDa	1
128	| organism=Leishmania_infantum | product=14-3-3 protein-like protein | location=LinJ.36:1277839-1278615(-) | length=258	GeneDB|LinJ.36.3360	30 kDa	1
129	| organism=Leishmania_infantum | product=hypothetical protein, conserved | location=LinJ.35:874112-875434(+) | length=440	GeneDB|LinJ.35.2190	48 kDa	1
130	| organism=Leishmania_infantum | product=adenylate kinase, putative | location=LinJ.21:514913-515722(-) | length=269	GeneDB|LinJ.21.1490	30 kDa	1
131	| organism=Leishmania_infantum | product=hypothetical protein, conserved | location=LinJ.18:224124-227321(+) | length=1065	GeneDB|LinJ.18.0570	117 kDa	1
132	| organism=Leishmania_infantum | product=ribosomal protein S7, putative | location=LinJ.01:102862-103464(+) | length=200	GeneDB|LinJ.01.0430 (+1)	24 kDa	1
133	| organism=Leishmania_infantum | product=hypothetical protein, conserved | location=LinJ.05:103146-104261(+) | length=371	GeneDB|LinJ.05.0340	41 kDa	1
134	| organism=Leishmania_infantum | product=60S ribosomal protein L7a, putative | location=LinJ.07:239094-240140(+) | length=348	GeneDB|LinJ.07.0550 (+1)	39 kDa	1
135	| organism=Leishmania_infantum | product=hypothetical protein, conserved | location=LinJ.07:299058-300065(+) | length=335	GeneDB|LinJ.07.0710	38 kDa	1
136	| organism=Leishmania_infantum | product=dehydrogenase-like protein | location=LinJ.10:27005-28243(+) | length=412	GeneDB|LinJ.10.0070	45 kDa	1
137	| organism=Leishmania_infantum | product=nucleolar protein, putative | location=LinJ.10:81344-82765(+) | length=473	GeneDB|LinJ.10.0210	53 kDa	1
138	| organism=Leishmania_infantum | product=fatty acid elongase, putative | location=LinJ.14:250606-251490(-) | length=294	GeneDB|LinJ.14.0700	33 kDa	1
139	| organism=Leishmania_infantum | product=fatty acid elongase, putative | location=LinJ.14:279074-280045(-) | length=323	GeneDB|LinJ.14.0760	37 kDa	1
140	| organism=Leishmania_infantum | product=hypothetical protein, conserved | location=LinJ.18:5178-8186(-) | length=1002	GeneDB|LinJ.18.0010	114 kDa	1
141	| organism=Leishmania_infantum | product=RNA binding protein | location=LinJ.19:114171-115349(+) | length=392	GeneDB|LinJ.19.0300	43 kDa	1
142	| organism=Leishmania_infantum | product=proteasome regulatory non-ATP-ase subunit, putative | location=LinJ.19:462803-464041(+) | length=412	GeneDB|LinJ.19.1100	47 kDa	1
143	| organism=Leishmania_infantum | product=hexokinase, putative | location=LinJ.21:78469-79884(+) | length=471	GeneDB|LinJ.21.0300 (+1)	52 kDa	1
144	| organism=Leishmania_infantum | product=40S ribosomal protein S15, putative | location=LinJ.22:160255-160713(-) | length=152	GeneDB|LinJ.22.0310 (+1)	17 kDa	1
145	| organism=Leishmania_infantum | product=peroxidoxin | location=LinJ.23:16567-17247(+) | length=226	GeneDB|LinJ.23.0050	25 kDa	1
146	| organism=Leishmania_infantum | product=endoribonuclease L-PSP (pb5), putative | location=LinJ.23:65306-65797(+) | length=163	GeneDB|LinJ.23.0220	17 kDa	1
147	| organism=Leishmania_infantum | product=transketolase | location=LinJ.24:784613-786628(-) | length=671	GeneDB|LinJ.24.2150	72 kDa	1
148	| organism=Leishmania_infantum | product=MGT2 magnesium transporter | location=LinJ.25:411517-412758(-) | length=413	GeneDB|LinJ.25.1130	46 kDa	1
149	| organism=Leishmania_infantum | product=hypothetical protein, conserved | location=LinJ.26:236240-239077(-) | length=945	GeneDB|LinJ.26.0800	100 kDa	1
150	| organism=Leishmania_infantum | product=hypothetical protein, conserved | location=LinJ.29:823362-824783(-) | length=473	GeneDB|LinJ.29.1940	53 kDa	1
151	| organism=Leishmania_infantum | product=hypothetical protein, conserved | location=LinJ.31:1153847-1158616(-) | length=1589	GeneDB|LinJ.31.2430	174 kDa	1
152	| organism=Leishmania_infantum | product=hypothetical protein, conserved | location=LinJ.33:661890-664607(+) | length=905	GeneDB|LinJ.33.1720	101 kDa	1
153	| organism=Leishmania_infantum | product=hypothetical protein, conserved | location=LinJ.34:1578220-1580667(+) | length=815	GeneDB|LinJ.34.3960	87 kDa	1
154	| organism=Leishmania_infantum | product=ATP-dependent DEAD-box RNA helicase, putative | location=LinJ.35:93836-95053(+) | length=405	GeneDB|LinJ.35.0370	46 kDa	1
155	| organism=Leishmania_infantum | product=30S Ribosomal protein S17-like protein | location=LinJ.35:1517411-1518349(-) | length=312	GeneDB|LinJ.35.3890	36 kDa	1
156	| organism=Leishmania_infantum | product=elongation factor 2 | location=LinJ.36:48610-51147(-) | length=845	GeneDB|LinJ.36.0190 (+2)	94 kDa	1
157	| organism=Leishmania_infantum | product=40S ribosomal protein S18, putative | location=LinJ.36:358460-358960(+) | length=166	GeneDB|LinJ.36.0990 (+1)	19 kDa	1
158	| organism=Leishmania_infantum | product=hypothetical protein, conserved | location=LinJ.36:691418-693070(-) | length=550	GeneDB|LinJ.36.1830	60 kDa	1
159	| organism=Leishmania_infantum | product=hypothetical protein, conserved | location=LinJ.36:2095844-2097412(-) | length=522	GeneDB|LinJ.36.5700	57 kDa	1
160	| organism=Leishmania_infantum | product=hypothetical protein, conserved | location=LinJ.35:902307-903182(+) | length=291	GeneDB|LinJ.35.2280	33 kDa	1
161	| organism=Leishmania_infantum | product=hypothetical protein, conserved | location=LinJ.30:1159315-1159953(-) | length=212	GeneDB|LinJ.30.3190	23 kDa	1
162	| organism=Leishmania_infantum | product=60S ribosomal protein L11 (L5, L16) | location=LinJ.04:177305-177871(-) | length=188	GeneDB|LinJ.04.0460 (+1)	22 kDa	1
163	| organism=Leishmania_infantum | product=trifunctional enzyme alpha subunit, mitochondrial precursor-like protein | location=LinJ.26:551026-553206(+) | length=726	GeneDB|LinJ.26.1530	79 kDa	1
164	| organism=Leishmania_infantum | product=hypothetical protein, conserved | location=LinJ.34:321840-323300(+) | length=486	GeneDB|LinJ.34.0760	52 kDa	1
165	| organism=Leishmania_infantum | product=60S ribosomal protein L2, putative | location=LinJ.32:1500739-1501521(+) | length=260	GeneDB|LinJ.32.4050 (+2)	28 kDa	1
166	| organism=Leishmania_infantum | product=prohibitin;with=GeneDB:LmjF16.1610 | location=LinJ.16:666707-667513(+) | length=268	GeneDB|LinJ.16.1710	30 kDa	1
167	| organism=Leishmania_infantum | product=nucleolar RNA helicase II, putative | location=LinJ.05:42804-44840(+) | length=678	GeneDB|LinJ.05.0140	74 kDa	1
168	| organism=Leishmania_infantum | product=2,3-bisphosphoglycerate-independent phosphoglycerate mutase | location=LinJ.36:2561981-2563642(-) | length=553	GeneDB|LinJ.36.6960	61 kDa	1
169	| organism=Leishmania_infantum | product=40S ribosomal protein S27-1, putative | location=LinJ.36:1435020-1435280(+) | length=86	GeneDB|LinJ.36.3940	10 kDa	1
170	| organism=Leishmania_infantum | product=ribosomal protein L24, putative | location=LinJ.36:417736-418110(+) | length=124	GeneDB|LinJ.36.1130 (+1)	15 kDa	1
171	| organism=Leishmania_infantum | product=hypothetical protein, conserved | location=LinJ.30:187049-188488(-) | length=479	GeneDB|LinJ.30.0600	54 kDa	1
172	| organism=Leishmania_infantum | product=kinetoplast-associated protein-like protein | location=LinJ.27:59025-61004(-) | length=660	GeneDB|LinJ.27.0250	72 kDa	1
173	| organism=Leishmania_infantum | product=phosphoglycerate kinase C, glycosomal | location=LinJ.20:33795-35234(-) | length=479	GeneDB|LinJ.20.0110 (+1)	51 kDa	1
174	| organism=Leishmania_infantum | product=aminopeptidase, putative,metallo-peptidase, Clan MA(E), Family M1 | location=LinJ.29:995427-998033(-) | length=868	GeneDB|LinJ.29.2350	96 kDa	1
175	| organism=Leishmania_infantum | product=60S ribosomal protein L19, putative | location=LinJ.06:139293-140030(+) | length=245	GeneDB|LinJ.06.0410 (+1)	28 kDa	1
176	| organism=Leishmania_infantum | product=arginase | location=LinJ.35:627854-628843(-) | length=329	GeneDB|LinJ.35.1490	36 kDa	1
END OF FILE
Version: unknown
Taxonomy: All Entries
Number of Proteins: 8241
Version: 2.3.02
Samples: All Samples
Fragment Tolerance: 0,50 Da (Monoisotopic)
Parent Tolerance: 2,0 Da (Monoisotopic)
Fixed Modifications: +57 on C (Carbamidomethyl)
Variable Modifications: +16 on M (Oxidation)
Database: the LinfantumAnnotatedProteins_TriTrypDB-4.0_20120202 database (unknown version, 8241 entries)
Digestion Enzyme: Trypsin
Max Missed Cleavages: 2
Probability Model:
	Ingel16075_PapadopoulouB_DDX3-HA-REV_MGFPeaklist (F031133): Peptide Prophet [+2 and below,+3,+4,+5,+6,+7,+8 and above]
Version: CYCLONE (2010.12.01.1)
Samples: All Samples
Fragment Tolerance: 0,50 Da (Monoisotopic)
Parent Tolerance: 2,0 Da (Monoisotopic)
Fixed Modifications: +57 on C (Carbamidomethyl)
Variable Modifications: +16 on M (Oxidation)
Database: the LinfantumAnnotatedProteins_TriTrypDB-4.0_20120202 database (unknown version, 8241 entries)
Digestion Enzyme: Trypsin
Max Missed Cleavages: 2
Probability Model:
	Ingel16075_PapadopoulouB_DDX3-HA-REV_MGFPeaklist (F031133): Peptide Prophet [+2 and below,+3,+4 and above]
Source: Unknown
Comment:
			vc
	Identified Proteins (242)	Accession Number	Molecular Weight	16075_PapadopoulouB_DDX3-HAREV
	| organism=Leishmania_infantum | product=ATP-dependent RNA helicase, putative | location=LinJ.32:159097-160941(-) | length=614	GeneDB|LinJ.32.0410	67 kDa	38
	| organism=Leishmania_infantum | product=beta tubulin | location=LinJ.08:487889-489220(+) | length=443	GeneDB|LinJ.08.1290 (+1)	50 kDa	16
	| organism=Leishmania_infantum | product=RNA-binding protein, putative | location=LinJ.35:888197-889021(+) | length=274	GeneDB|LinJ.35.2240	30 kDa	15
	| organism=Leishmania_infantum | product=elongation factor 1-alpha | location=LinJ.17:23994-25343(-) | length=449	GeneDB|LinJ.17.0090 (+5)	49 kDa	15
	| organism=Leishmania_infantum | product=heat shock 70-related protein 1, mitochondrial precursor, putative | location=LinJ.30:922115-924097(-) | length=660	GeneDB|LinJ.30.2480 (+1)	72 kDa	15
	| organism=Leishmania_infantum | product=alpha tubulin | location=LinJ.13:112107-113462(+) | length=451	GeneDB|LinJ.13.0330 (+1)	50 kDa	12
	| organism=Leishmania_infantum | product=hypothetical protein, conserved | location=LinJ.27:711948-712967(+) | length=339	GeneDB|LinJ.27.1630	38 kDa	11
	| organism=Leishmania_infantum | product=clathrin heavy chain, putative | location=LinJ.36:626159-631240(-) | length=1693	GeneDB|LinJ.36.1700	191 kDa	13
	| organism=Leishmania_infantum | product=ADP,ATP carrier protein 1, mitochondrial precursor, putative,ADP/ATP translocase 1, putative | location=LinJ.19:52740-53693(-) | length=317	GeneDB|LinJ.19.0190 (+1)	35 kDa	8
	| organism=Leishmania_infantum | product=heat-shock protein hsp70, putative | location=LinJ.28:1066959-1068923(-) | length=654	GeneDB|LinJ.28.2960 (+3)	71 kDa	12
	| organism=Leishmania_infantum | product=poly(A)-binding protein 2,poly(a) binding protein, putative | location=LinJ.35:1630915-1632672(+) | length=585	GeneDB|LinJ.35.4200	65 kDa	9
	| organism=Leishmania_infantum | product=ATP-dependent phosphofructokinase | location=LinJ.29:1094688-1096148(+) | length=486	GeneDB|LinJ.29.2620	54 kDa	6
	| organism=Leishmania_infantum | product=eukaryotic initiation factor 4a, putative | location=LinJ.01:239127-240338(+) | length=403	GeneDB|LinJ.01.0790 (+1)	45 kDa	6
	| organism=Leishmania_infantum | product=ATPase beta subunit, putative | location=LinJ.25:456394-457971(-) | length=525	GeneDB|LinJ.25.1210	56 kDa	8
	| organism=Leishmania_infantum | product=inosine-5'-monophosphate dehydrogenase | location=LinJ.19:659898-661442(+) | length=514	GeneDB|LinJ.19.1590	56 kDa	6
	| organism=Leishmania_infantum | product=40S ribosomal protein S3A, putative | location=LinJ.35:113796-114590(+) | length=264	GeneDB|LinJ.35.0400 (+1)	30 kDa	8
	| organism=Leishmania_infantum | product=P-type H -ATPase, putative | location=LinJ.18:656653-659577(+) | length=974	GeneDB|LinJ.18.1500 (+1)	107 kDa	6
	| organism=Leishmania_infantum | product=40S ribosomal protein SA, putative | location=LinJ.36:1935498-1936238(-) | length=246	GeneDB|LinJ.36.5240 (+1)	28 kDa	4
	| organism=Leishmania_infantum | product=beta tubulin | location=LinJ.08:484341-485672(+) | length=443	GeneDB|LinJ.08.1280	50 kDa	2
	| organism=Leishmania_infantum | product=hexokinase, putative | location=LinJ.21:78469-79884(+) | length=471	GeneDB|LinJ.21.0300 (+1)	52 kDa	5
	| organism=Leishmania_infantum | product=40S ribosomal protein S2 | location=LinJ.32:172769-173563(-) | length=264	GeneDB|LinJ.32.0460	29 kDa	5
	| organism=Leishmania_infantum | product=heat shock protein 83-1 | location=LinJ.33:117668-119770(-) | length=700	GeneDB|LinJ.33.0360 (+1)	81 kDa	6
	| organism=Leishmania_infantum | product=hypothetical protein, conserved | location=LinJ.02:197171-198046(-) | length=291	GeneDB|LinJ.02.0430	32 kDa	2
	| organism=Leishmania_infantum | product=elongation initiation factor 2 alpha subunit, putative | location=LinJ.03:378810-380051(-) | length=413	GeneDB|LinJ.03.0960	47 kDa	5
	| organism=Leishmania_infantum | product=ATPase alpha subunit | location=LinJ.05:160707-162431(+) | length=574	GeneDB|LinJ.05.0500 (+1)	63 kDa	5
	| organism=Leishmania_infantum | product=nucleolar RNA-binding protein, putative | location=LinJ.07:519059-519688(+) | length=209	GeneDB|LinJ.07.1140	22 kDa	4
	| organism=Leishmania_infantum | product=isocitrate dehydrogenase [NADP], mitochondrial precursor, putative | location=LinJ.10:118941-120248(+) | length=435	GeneDB|LinJ.10.0310	48 kDa	4
	| organism=Leishmania_infantum | product=60S ribosomal protein L10a, putative | location=LinJ.18:255418-256062(+) | length=214	GeneDB|LinJ.18.0630 (+1)	25 kDa	3
	| organism=Leishmania_infantum | product=hypothetical protein, conserved | location=LinJ.18:329420-337405(+) | length=2661	GeneDB|LinJ.18.0820	290 kDa	4
	| organism=Leishmania_infantum | product=adenylate kinase, putative | location=LinJ.21:514913-515722(-) | length=269	GeneDB|LinJ.21.1490	30 kDa	5
	| organism=Leishmania_infantum | product=glyceraldehyde 3-phosphate dehydrogenase, glycosomal | location=LinJ.30:1081801-1082886(-) | length=361	GeneDB|LinJ.30.2990 (+1)	39 kDa	5
	| organism=Leishmania_infantum | product=cystathione gamma lyase, putative | location=LinJ.35:1321315-1322544(-) | length=409	GeneDB|LinJ.35.3280	45 kDa	5
	| organism=Leishmania_infantum | product=chaperonin HSP60, mitochondrial precursor | location=LinJ.36:793828-795516(+) | length=562	GeneDB|LinJ.36.2140	59 kDa	4
	| organism=Leishmania_infantum | product=2-oxoglutarate dehydrogenase E1 component, putative | location=LinJ.36:1348684-1351722(-) | length=1012	GeneDB|LinJ.36.3630	115 kDa	5
	| organism=Leishmania_infantum | product=programmed cell death 6 protein-like protein | location=LinJ.13:565828-566532(-) | length=234	GeneDB|LinJ.13.1500	26 kDa	4
	| organism=Leishmania_infantum | product=proteasome regulatory non-ATP-ase subunit, putative | location=LinJ.19:462803-464041(+) | length=412	GeneDB|LinJ.19.1100	47 kDa	4
	| organism=Leishmania_infantum | product=2-oxoglutarate dehydrogenase subunit, putative | location=LinJ.27:360417-363437(+) | length=1006	GeneDB|LinJ.27.0740	113 kDa	5
	| organism=Leishmania_infantum | product=mitochondrial RNA binding protein 1,gBP21, MRP1 | location=LinJ.27:470621-471325(-) | length=234	GeneDB|LinJ.27.0980	27 kDa	4
	| organism=Leishmania_infantum | product=myosin XXI | location=LinJ.32:1488055-1491207(+) | length=1050	GeneDB|LinJ.32.4020	119 kDa	4
	| organism=Leishmania_infantum | product=splicing factor ptsr1-like protein | location=LinJ.07:446508-447635(+) | length=375	GeneDB|LinJ.07.1020	42 kDa	5
	| organism=Leishmania_infantum | product=3-oxo-5-alpha-steroid 4-dehydrogenase, putative | location=LinJ.25:686664-687584(-) | length=306	GeneDB|LinJ.25.1850	34 kDa	4
	| organism=Leishmania_infantum | product=ribosomal protein L1a, putative | location=LinJ.29:422018-423139(+) | length=373	GeneDB|LinJ.29.1160 (+2)	41 kDa	4
	| organism=Leishmania_infantum | product=hypothetical protein, conserved | location=LinJ.34:1663786-1666191(+) | length=801	GeneDB|LinJ.34.4250	89 kDa	5
	| organism=Leishmania_infantum | product=elongation factor 2 | location=LinJ.36:48610-51147(-) | length=845	GeneDB|LinJ.36.0190 (+2)	94 kDa	4
	| organism=Leishmania_infantum | product=succinyl-CoA ligase [GDP-forming] beta-chain, putative;with=GeneDB:LmjF36.2950 | location=LinJ.36:1206742-1207983(-) | length=413	GeneDB|LinJ.36.3100	44 kDa	4
	| organism=Leishmania_infantum | product=isoleucyl-tRNA synthetase, putative | location=LinJ.36:2159959-2163261(-) | length=1100	GeneDB|LinJ.36.5870	126 kDa	4
	| organism=Leishmania_infantum | product=chaperonin TCP20, putative | location=LinJ.13:530753-532369(-) | length=538	GeneDB|LinJ.13.1400	59 kDa	3
	| organism=Leishmania_infantum | product=60S ribosomal protein L9, putative | location=LinJ.21:434204-434776(+) | length=190	GeneDB|LinJ.21.1290 (+1)	22 kDa	3
	| organism=Leishmania_infantum | product=aminopeptidase, putative,metallo-peptidase, Clan MA(E), Family M1 | location=LinJ.29:995427-998033(-) | length=868	GeneDB|LinJ.29.2350	96 kDa	2
	| organism=Leishmania_infantum | product=2-oxoglutarate dehydrogenase, E2 component, dihydrolipoamide succinyltransferase, putative | location=LinJ.28:954703-955872(+) | length=389	GeneDB|LinJ.28.2600	42 kDa	2
	| organism=Leishmania_infantum | product=GP63, leishmanolysin | location=LinJ.10:206839-208638(+) | length=599	GeneDB|LinJ.10.0490 (+2)	64 kDa	3
	| organism=Leishmania_infantum | product=3-methylcrotonoyl-CoA carboxylase beta subunit, putative | location=LinJ.11:217299-218909(+) | length=536	GeneDB|LinJ.11.0600	58 kDa	4
	| organism=Leishmania_infantum | product=cytochrome c oxidase subunit IV | location=LinJ.12:368203-369234(+) | length=343	GeneDB|LinJ.12.0620	40 kDa	4
	| organism=Leishmania_infantum | product=guanosine monophosphate reductase, putative | location=LinJ.17:365782-367260(-) | length=492	GeneDB|LinJ.17.0870	52 kDa	4
	| organism=Leishmania_infantum | product=40S ribosomal protein S8, putative | location=LinJ.24:788251-788913(-) | length=220	GeneDB|LinJ.24.2160 (+1)	25 kDa	3
	| organism=Leishmania_infantum | product=poly(A)-binding protein 3, putative;with=GeneDB:LmjF25.0080 | location=LinJ.25:19799-21433(-) | length=544	GeneDB|LinJ.25.0080	61 kDa	3
	| organism=Leishmania_infantum | product=d-isomer specific 2-hydroxyacid dehydrogenase- like protein | location=LinJ.00:69704-70711(+) | length=335	GeneDB|LinJ.34.4360	37 kDa	4
	| organism=Leishmania_infantum | product=Transitional endoplasmic reticulum ATPase, putative,valosin-containing protein homolog | location=LinJ.36:491965-494036(-) | length=689	GeneDB|LinJ.36.1420	76 kDa	4
	| organism=Leishmania_infantum | product=40S ribosomal protein S4, putative | location=LinJ.13:399634-400455(-) | length=273	GeneDB|LinJ.13.1120 (+1)	31 kDa	3
	| organism=Leishmania_infantum | product=40S ribosomal protein S6, putative | location=LinJ.21:735162-735911(+) | length=249	GeneDB|LinJ.21.2150 (+1)	28 kDa	3
	| organism=Leishmania_infantum | product=calpain-like cysteine peptidase, putative,cysteine peptidase, Clan CA, family C2, putative | location=LinJ.04:164345-166912(-) | length=855	GeneDB|LinJ.04.0430	95 kDa	3
	| organism=Leishmania_infantum | product=glutamate dehydrogenase | location=LinJ.15:428200-431262(-) | length=1020	GeneDB|LinJ.15.1070	115 kDa	3
	| organism=Leishmania_infantum | product=hypothetical protein, conserved | location=LinJ.31:225452-228490(-) | length=1012	GeneDB|LinJ.31.0660	112 kDa	3
	| organism=Leishmania_infantum | product=60S ribosomal protein L13, putative | location=LinJ.29:1079013-1079675(+) | length=220	GeneDB|LinJ.29.2570 (+1)	25 kDa	3
	| organism=Leishmania_infantum | product=methylcrotonoyl-coa carboxylase biotinylated subunitprotein-like protein | location=LinJ.31:1443296-1445359(-) | length=687	GeneDB|LinJ.31.3260	76 kDa	3
	| organism=Leishmania_infantum | product=hypothetical protein, conserved | location=LinJ.30:1259564-1261963(+) | length=799	GeneDB|LinJ.30.3480	91 kDa	3
	| organism=Leishmania_infantum | product=hypothetical protein, conserved | location=LinJ.16:558802-560601(-) | length=599	GeneDB|LinJ.16.1430	66 kDa	3
	| organism=Leishmania_infantum | product=hypothetical protein, conserved | location=LinJ.22:108751-110436(-) | length=561	GeneDB|LinJ.22.0180	61 kDa	2
	| organism=Leishmania_infantum | product=T-complex protein 1, eta subunit, putative | location=LinJ.35:1520364-1522076(-) | length=570	GeneDB|LinJ.35.3900	62 kDa	3
	| organism=Leishmania_infantum | product=proteasome regulatory ATPase subunittcc1l8.3, putative | location=LinJ.12:77120-78355(+) | length=411	GeneDB|LinJ.12.0190	46 kDa	3
	| organism=Leishmania_infantum | product=alanyl-tRNA synthetase, putative | location=LinJ.22:578516-581404(+) | length=962	GeneDB|LinJ.22.1390	106 kDa	2
	| organism=Leishmania_infantum | product=S-adenosylhomocysteine hydrolase | location=LinJ.36:1483753-1485066(+) | length=437	GeneDB|LinJ.36.4100	48 kDa	2
	| organism=Leishmania_infantum | product=long chain fatty Acyl CoA synthetase, putative | location=LinJ.03:58064-60178(+) | length=704	GeneDB|LinJ.03.0220	79 kDa	2
	| organism=Leishmania_infantum | product=hypothetical protein, conserved | location=LinJ.29:144144-145838(-) | length=564	GeneDB|LinJ.29.0440	65 kDa	2
	| organism=Leishmania_infantum | product=polyubiquitin | location=LinJ.09:352175-354775(-) | length=866	GeneDB|LinJ.09.0950 (+3)	98 kDa	2
	| organism=Leishmania_infantum | product=ATP-dependent DEAD-box RNA helicase, putative | location=LinJ.35:93836-95053(+) | length=405	GeneDB|LinJ.35.0370	46 kDa	2
	| organism=Leishmania_infantum | product=hypothetical protein, conserved | location=LinJ.15:339005-340972(-) | length=655	GeneDB|LinJ.15.0820	72 kDa	2
	| organism=Leishmania_infantum | product=RNA binding protein, putative | location=LinJ.18:234270-235535(+) | length=421	GeneDB|LinJ.18.0590	44 kDa	2
	| organism=Leishmania_infantum | product=prolyl-tRNA synthetase, putative,bifunctional aminoacyl-tRNA synthetase, putative | location=LinJ.18:502995-505427(+) | length=810	GeneDB|LinJ.18.1220 (+1)	90 kDa	2
	| organism=Leishmania_infantum | product=glycosomal phosphoenolpyruvate carboxykinase, putative | location=LinJ.27:769494-771071(-) | length=525	GeneDB|LinJ.27.1710 (+1)	58 kDa	2
	| organism=Leishmania_infantum | product=CAS/CSE/importin domain protein, putative | location=LinJ.30:1240877-1243804(+) | length=975	GeneDB|LinJ.30.3440	108 kDa	2
	| organism=Leishmania_infantum | product=hypothetical protein, conserved | location=LinJ.32:137308-140193(-) | length=961	GeneDB|LinJ.32.0380	106 kDa	2
	| organism=Leishmania_infantum | product=fatty acid elongase, putative | location=LinJ.14:242003-242860(-) | length=285	GeneDB|LinJ.14.0670	32 kDa	2
	| organism=Leishmania_infantum | product=RNA binding protein | location=LinJ.19:114171-115349(+) | length=392	GeneDB|LinJ.19.0300	43 kDa	2
	| organism=Leishmania_infantum | product=fatty acid elongase, putative | location=LinJ.14:250606-251490(-) | length=294	GeneDB|LinJ.14.0700	33 kDa	2
	| organism=Leishmania_infantum | product=heat shock protein 70-related protein | location=LinJ.26:406458-408383(+) | length=641	GeneDB|LinJ.26.1220	70 kDa	2
	| organism=Leishmania_infantum | product=GTP-binding protein, putative | location=LinJ.25:545974-546624(-) | length=216	GeneDB|LinJ.25.1460	24 kDa	1
	| organism=Leishmania_infantum | product=phosphoglycerate kinase C, glycosomal | location=LinJ.20:33795-35234(-) | length=479	GeneDB|LinJ.20.0110 (+1)	51 kDa	1
	| organism=Leishmania_infantum | product=acetyl-CoA carboxylase, putative | location=LinJ.31:1378813-1385319(-) | length=2168	GeneDB|LinJ.31.3080	241 kDa	1
	| organism=Leishmania_infantum | product=proteasome regulatory non-ATPase subunit 6, putative | location=LinJ.02:164977-166566(-) | length=529	GeneDB|LinJ.02.0340	59 kDa	3
	| organism=Leishmania_infantum | product=elongation factor Tu, putative | location=LinJ.18:307413-308813(+) | length=466	GeneDB|LinJ.18.0740	52 kDa	3
	| organism=Leishmania_infantum | product=RNA binding protein, putative | location=LinJ.32:263828-264535(+) | length=235	GeneDB|LinJ.32.0790	25 kDa	3
	| organism=Leishmania_infantum | product=coatomer beta subunit, putative | location=LinJ.20:602435-605434(+) | length=999	GeneDB|LinJ.20.1390	110 kDa	3
	| organism=Leishmania_infantum | product=hypothetical protein, conserved | location=LinJ.27:808469-812452(-) | length=1327	GeneDB|LinJ.27.1800	149 kDa	2
	| organism=Leishmania_infantum | product=60S ribosomal protein L2, putative | location=LinJ.32:1500739-1501521(+) | length=260	GeneDB|LinJ.32.4050 (+2)	28 kDa	2
	| organism=Leishmania_infantum | product=mitochondrial carrier protein, putative | location=LinJ.02:303077-304018(+) | length=313	GeneDB|LinJ.02.0640	34 kDa	2
	| organism=Leishmania_infantum | product=hypothetical protein, conserved | location=LinJ.08:229274-229987(+) | length=237	GeneDB|LinJ.08.0580	26 kDa	2
	| organism=Leishmania_infantum | product=proteasome regulatory non-ATP-ase subunit 2, putative | location=LinJ.28:675157-678132(-) | length=991	GeneDB|LinJ.28.1850	108 kDa	2
	| organism=Leishmania_infantum | product=hypothetical protein, conserved | location=LinJ.35:874112-875434(+) | length=440	GeneDB|LinJ.35.2190	48 kDa	2
	| organism=Leishmania_infantum | product=glycogen synthase kinase 3 | location=LinJ.18:125355-126422(-) | length=355	GeneDB|LinJ.18.0270	41 kDa	2
	| organism=Leishmania_infantum | product=hypothetical protein, conserved | location=LinJ.36:2095844-2097412(-) | length=522	GeneDB|LinJ.36.5700	57 kDa	2
	| organism=Leishmania_infantum | product=ATP-dependent DEAD/H RNA helicase, putative | location=LinJ.07:57082-58539(+) | length=485	GeneDB|LinJ.07.0130	53 kDa	2
	| organism=Leishmania_infantum | product=40S ribosomal protein S3, putative | location=LinJ.15:413244-413903(-) | length=219	GeneDB|LinJ.15.1010 (+1)	24 kDa	2
	| organism=Leishmania_infantum | product=acyl-CoA dehydrogenase, mitochondrial precursor, putative | location=LinJ.07:65103-66662(+) | length=519	GeneDB|LinJ.07.0150	56 kDa	2
	| organism=Leishmania_infantum | product=hypothetical protein, conserved | location=LinJ.24:797428-798933(-) | length=501	GeneDB|LinJ.24.2200	55 kDa	2
	| organism=Leishmania_infantum | product=heat shock protein DNAJ, putative | location=LinJ.27:1004464-1005654(+) | length=396	GeneDB|LinJ.27.2350	44 kDa	1
	| organism=Leishmania_infantum | product=ruvb-like 1 DNA helicase, putative | location=LinJ.34:1352981-1354360(+) | length=459	GeneDB|LinJ.34.3280	50 kDa	1
	| organism=Leishmania_infantum | product=60S ribosomal protein L7, putative | location=LinJ.26:42603-43418(-) | length=271	GeneDB|LinJ.26.0150 (+1)	31 kDa	1
	| organism=Leishmania_infantum | product=40S ribosomal protein S24e | location=LinJ.36:1167585-1167998(-) | length=137	GeneDB|LinJ.36.3010 (+1)	16 kDa	1
	| organism=Leishmania_infantum | product=40S ribosomal protein S12, putative | location=LinJ.13:159162-159587(+) | length=141	GeneDB|LinJ.13.0460	16 kDa	1
	| organism=Leishmania_infantum | product=40S ribosomal protein S21, putative | location=LinJ.11:298222-298716(+) | length=164	GeneDB|LinJ.11.0770 (+1)	17 kDa	1
	| organism=Leishmania_infantum | product=chaperonin HSP60, mitochondrial precursor | location=LinJ.36:789694-791394(+) | length=566	GeneDB|LinJ.36.2130	61 kDa	1
	| organism=Leishmania_infantum | product=ribosomal protein S7, putative | location=LinJ.01:102862-103464(+) | length=200	GeneDB|LinJ.01.0430 (+1)	24 kDa	2
	| organism=Leishmania_infantum | product=hypothetical protein, conserved | location=LinJ.18:265978-269904(+) | length=1308	GeneDB|LinJ.18.0660	137 kDa	2
	| organism=Leishmania_infantum | product=T-complex protein 1, theta subunit, putative,chaperonin, putative | location=LinJ.36:2647185-2648798(-) | length=537	GeneDB|LinJ.36.7240	58 kDa	2
	| organism=Leishmania_infantum | product=translation initiation factor, putative | location=LinJ.17:595188-597317(+) | length=709	GeneDB|LinJ.17.1390	81 kDa	2
	| organism=Leishmania_infantum | product=immunodominant antigen, putative,tc40 antigen-like | location=LinJ.14:394065-396650(-) | length=861	GeneDB|LinJ.14.0990	91 kDa	2
	| organism=Leishmania_infantum | product=hypothetical protein, conserved | location=LinJ.33:661890-664607(+) | length=905	GeneDB|LinJ.33.1720	101 kDa	2
	| organism=Leishmania_infantum | product=vacuolar-type proton translocating pyrophosphatase 1, putative | location=LinJ.31:480206-482611(-) | length=801	GeneDB|LinJ.31.1240	83 kDa	2
	| organism=Leishmania_infantum | product=proteasome regulatory non-ATP-ase subunit 5, putative,19S proteasome regulatory subunit | location=LinJ.21:235890-237314(+) | length=474	GeneDB|LinJ.21.0840	54 kDa	2
	| organism=Leishmania_infantum | product=MGT2 magnesium transporter | location=LinJ.25:411517-412758(-) | length=413	GeneDB|LinJ.25.1130	46 kDa	2
	| organism=Leishmania_infantum | product=elongation factor-1 gamma | location=LinJ.09:371404-372765(-) | length=453	GeneDB|LinJ.09.1020 (+1)	52 kDa	1
	| organism=Leishmania_infantum | product=eukaryotic translation initiation factor 3 subunit 7-like protein | location=LinJ.30:1101671-1103266(-) | length=531	GeneDB|LinJ.30.3080	61 kDa	1
	| organism=Leishmania_infantum | product=T-complex protein 1, gamma subunit, putative | location=LinJ.23:571414-573069(+) | length=551	GeneDB|LinJ.23.1460	60 kDa	1
	| organism=Leishmania_infantum | product=WD-40 repeat protein | location=LinJ.30:137726-139165(-) | length=479	GeneDB|LinJ.30.0420	53 kDa	1
	| organism=Leishmania_infantum | product=ribosomal protein L3, putative | location=LinJ.32:1236041-1237300(+) | length=419	GeneDB|LinJ.32.3330 (+1)	48 kDa	1
	| organism=Leishmania_infantum | product=cation-transporting ATPase, putative | location=LinJ.07:539341-543075(+) | length=1244	GeneDB|LinJ.07.1210	140 kDa	1
	| organism=Leishmania_infantum | product=hypothetical protein, conserved | location=LinJ.21:636749-637936(-) | length=395	GeneDB|LinJ.21.1830	47 kDa	1
	| organism=Leishmania_infantum | product=ATP-binding cassette protein subfamily F, member 1, putative | location=LinJ.03:41208-43382(+) | length=724	GeneDB|LinJ.03.0150	82 kDa	1
	| organism=Leishmania_infantum | product=arginine N-methyltransferase, putative | location=LinJ.03:225866-227083(+) | length=405	GeneDB|LinJ.03.0580	44 kDa	1
	| organism=Leishmania_infantum | product=nucleolar RNA helicase II, putative | location=LinJ.05:42804-44840(+) | length=678	GeneDB|LinJ.05.0140	74 kDa	1
	| organism=Leishmania_infantum | product=40S ribosomal protein S9, putative | location=LinJ.07:312607-313179(+) | length=190	GeneDB|LinJ.07.0760 (+1)	22 kDa	1
	| organism=Leishmania_infantum | product=mitochondrial RNA binding protein 2,MRP2, gBP25 | location=LinJ.09:442405-443133(-) | length=242	GeneDB|LinJ.09.1180	27 kDa	1
	| organism=Leishmania_infantum | product=dehydrogenase-like protein | location=LinJ.10:27005-28243(+) | length=412	GeneDB|LinJ.10.0070	45 kDa	1
	| organism=Leishmania_infantum | product=nucleolar protein, putative | location=LinJ.10:81344-82765(+) | length=473	GeneDB|LinJ.10.0210	53 kDa	1
	| organism=Leishmania_infantum | product=aminopeptidase, putative,metallo-peptidase, Clan MF, Family M17 | location=LinJ.11:241472-243079(+) | length=535	GeneDB|LinJ.11.0640	57 kDa	1
	| organism=Leishmania_infantum | product=hypothetical protein, conserved | location=LinJ.12:13230-14726(+) | length=498	GeneDB|LinJ.12.0004	57 kDa	1
	| organism=Leishmania_infantum | product=hypothetical protein, conserved | location=LinJ.13:455992-458505(-) | length=837	GeneDB|LinJ.13.1260	91 kDa	1
	| organism=Leishmania_infantum | product=fatty acid elongase, putative | location=LinJ.14:279074-280045(-) | length=323	GeneDB|LinJ.14.0760	37 kDa	1
	| organism=Leishmania_infantum | product=enolase | location=LinJ.14:513738-515027(+) | length=429	GeneDB|LinJ.14.1240	46 kDa	1
	| organism=Leishmania_infantum | product=ubiquitin/ribosomal protein S27a, putative | location=LinJ.14:545525-545983(+) | length=152	GeneDB|LinJ.14.1350 (+1)	17 kDa	1
	| organism=Leishmania_infantum | product=tryparedoxin peroxidase | location=LinJ.15:439896-440495(-) | length=199	GeneDB|LinJ.15.1100 (+2)	22 kDa	1
	| organism=Leishmania_infantum | product=hypothetical protein, conserved | location=LinJ.17:84512-85465(-) | length=317	GeneDB|LinJ.17.0230	36 kDa	1
	| organism=Leishmania_infantum | product=hypothetical protein, conserved | location=LinJ.18:526096-527022(+) | length=308	GeneDB|LinJ.18.1280 (+1)	33 kDa	1
	| organism=Leishmania_infantum | product=heat shock protein, putative | location=LinJ.18:583215-585683(+) | length=822	GeneDB|LinJ.18.1350	92 kDa	1
	| organism=Leishmania_infantum | product=hypothetical protein, conserved | location=LinJ.21:270463-273609(+) | length=1048	GeneDB|LinJ.21.0900	116 kDa	1
	| organism=Leishmania_infantum | product=hypothetical protein, conserved | location=LinJ.22:365154-368801(+) | length=1215	GeneDB|LinJ.22.0810	134 kDa	1
	| organism=Leishmania_infantum | product=hypothetical protein, conserved | location=LinJ.22:475806-479018(-) | length=1070	GeneDB|LinJ.22.1080	111 kDa	1
	| organism=Leishmania_infantum | product=hypothetical protein, conserved | location=LinJ.24:304633-307068(+) | length=811	GeneDB|LinJ.24.0850	95 kDa	1
	| organism=Leishmania_infantum | product=transketolase | location=LinJ.24:784613-786628(-) | length=671	GeneDB|LinJ.24.2150	72 kDa	1
	| organism=Leishmania_infantum | product=aminopeptidase-like protein,metallo-peptidase, Clan MA(E), Family M1 | location=LinJ.26:73180-75831(-) | length=883	GeneDB|LinJ.26.0290	98 kDa	1
	| organism=Leishmania_infantum | product=glucose-regulated protein 78, putative | location=LinJ.28:460332-462308(+) | length=658	GeneDB|LinJ.28.1310	72 kDa	1
	| organism=Leishmania_infantum | product=hypothetical protein, conserved | location=LinJ.30:552212-553360(+) | length=382	GeneDB|LinJ.30.1610	41 kDa	1
	| organism=Leishmania_infantum | product=3-hydroxy-3-methylglutaryl-CoA reductase, putative | location=LinJ.30:1171090-1172394(-) | length=434	GeneDB|LinJ.30.3230	46 kDa	1
	| organism=Leishmania_infantum | product=ATP synthase, epsilon chain, putative | location=LinJ.30:1313406-1313951(+) | length=181	GeneDB|LinJ.30.3660	20 kDa	1
	| organism=Leishmania_infantum | product=prostaglandin f2-alpha synthase/D-arabinose dehydrogenase | location=LinJ.31:1034722-1035576(-) | length=284	GeneDB|LinJ.31.2210	32 kDa	1
	| organism=Leishmania_infantum | product=hypothetical protein, conserved | location=LinJ.31:1153847-1158616(-) | length=1589	GeneDB|LinJ.31.2430	174 kDa	1
	| organism=Leishmania_infantum | product=proteasome regulatory non-ATP-ase subunit 8, putative,26S proteasome regulatory subunit, putative | location=LinJ.32:144838-145917(-) | length=359	GeneDB|LinJ.32.0400	40 kDa	1
	| organism=Leishmania_infantum | product=hypothetical protein, conserved | location=LinJ.32:432299-437188(+) | length=1629	GeneDB|LinJ.32.1150	179 kDa	1
	| organism=Leishmania_infantum | product=proteasome regulatory non-ATP-ase subunit, putative | location=LinJ.32:473630-474454(+) | length=274	GeneDB|LinJ.32.1260	31 kDa	1
	| organism=Leishmania_infantum | product=hypothetical protein, conserved | location=LinJ.32:835983-839231(-) | length=1082	GeneDB|LinJ.32.2280	118 kDa	1
	| organism=Leishmania_infantum | product=proteasome regulatory non-ATP-ase subunit, putative | location=LinJ.32:1109516-1110742(-) | length=408	GeneDB|LinJ.32.2960	46 kDa	1
	| organism=Leishmania_infantum | product=chaperonin alpha subunit, putative | location=LinJ.32:1310814-1312454(+) | length=546	GeneDB|LinJ.32.3470	59 kDa	1
	| organism=Leishmania_infantum | product=hypothetical protein, conserved | location=LinJ.34:1034612-1035208(+) | length=198	GeneDB|LinJ.34.2410	22 kDa	1
	| organism=Leishmania_infantum | product=hypothetical protein, conserved | location=LinJ.34:1327110-1328657(+) | length=515	GeneDB|LinJ.34.3200	56 kDa	1
	| organism=Leishmania_infantum | product=hypothetical protein, conserved | location=LinJ.34:1578220-1580667(+) | length=815	GeneDB|LinJ.34.3960	87 kDa	1
	| organism=Leishmania_infantum | product=serine palmitoyltransferase, putative | location=LinJ.35:80105-81685(+) | length=526	GeneDB|LinJ.35.0320	59 kDa	1
	| organism=Leishmania_infantum | product=CBS domain protein, conserved | location=LinJ.35:334071-335516(+) | length=481	GeneDB|LinJ.35.0780	52 kDa	1
	| organism=Leishmania_infantum | product=casein kinase, putative | location=LinJ.35:428833-429894(+) | length=353	GeneDB|LinJ.35.1030	40 kDa	1
	| organism=Leishmania_infantum | product=ATP-dependent RNA helicase, putative | location=LinJ.35:1263964-1266738(-) | length=924	GeneDB|LinJ.35.3150	101 kDa	1
	| organism=Leishmania_infantum | product=60S ribosomal protein L27A/L29, putative | location=LinJ.35:1502761-1503198(-) | length=145	GeneDB|LinJ.35.3810 (+1)	16 kDa	1
	| organism=Leishmania_infantum | product=40S ribosomal protein S10, putative | location=LinJ.36:385894-386400(+) | length=168	GeneDB|LinJ.36.1040 (+1)	19 kDa	1
	| organism=Leishmania_infantum | product=hypothetical protein, conserved | location=LinJ.36:691418-693070(-) | length=550	GeneDB|LinJ.36.1830	60 kDa	1
	| organism=Leishmania_infantum | product=dihydrolipoamide acetyltransferase precursor, putative | location=LinJ.36:1082714-1084105(-) | length=463	GeneDB|LinJ.36.2790	49 kDa	1
	| organism=Leishmania_infantum | product=hypothetical protein, conserved | location=LinJ.36:2320507-2321502(-) | length=331	GeneDB|LinJ.36.6310	39 kDa	1
	| organism=Leishmania_infantum | product=hypothetical protein, conserved | location=LinJ.03:39402-40337(+) | length=311	GeneDB|LinJ.03.0140	35 kDa	1
	| organism=Leishmania_infantum | product=serine palmitoyltransferase-like protein | location=LinJ.34:1432858-1434324(+) | length=488	GeneDB|LinJ.34.3530	54 kDa	1
	| organism=Leishmania_infantum | product=hypothetical protein, conserved | location=LinJ.33:1120511-1122019(+) | length=502	GeneDB|LinJ.33.2870	57 kDa	1
	| organism=Leishmania_infantum | product=delta-1-pyrroline-5-carboxylate dehydrogenase, putative | location=LinJ.03:50496-52178(+) | length=560	GeneDB|LinJ.03.0190	62 kDa	1
	| organism=Leishmania_infantum | product=60S ribosomal protein L11 (L5, L16) | location=LinJ.04:177305-177871(-) | length=188	GeneDB|LinJ.04.0460 (+1)	22 kDa	1
	| organism=Leishmania_infantum | product=trypanothione reductase | location=LinJ.05:105717-107192(+) | length=491	GeneDB|LinJ.05.0350	53 kDa	1
	| organism=Leishmania_infantum | product=60S ribosomal protein L19, putative | location=LinJ.06:139293-140030(+) | length=245	GeneDB|LinJ.06.0410 (+1)	28 kDa	1
	| organism=Leishmania_infantum | product=protoporphyrinogen oxidase-like protein | location=LinJ.06:511736-512431(-) | length=231	GeneDB|LinJ.06.1340	25 kDa	1
	| organism=Leishmania_infantum | product=60S ribosomal protein L7a, putative | location=LinJ.07:239094-240140(+) | length=348	GeneDB|LinJ.07.0550 (+1)	39 kDa	1
	| organism=Leishmania_infantum | product=hypothetical protein, conserved | location=LinJ.07:299058-300065(+) | length=335	GeneDB|LinJ.07.0710	38 kDa	1
	| organism=Leishmania_infantum | product=inositol phosphosphingolipid phospholipase C-Like;with=GeneDB:LmjF08.0200 | location=LinJ.08:75947-77908(+) | length=653	GeneDB|LinJ.08.0210	72 kDa	1
	| organism=Leishmania_infantum | product=hypothetical protein, conserved | location=LinJ.11:414828-415634(+) | length=268	GeneDB|LinJ.11.1030	28 kDa	1
	| organism=Leishmania_infantum | product=hypothetical protein, conserved | location=LinJ.11:566329-568185(+) | length=618	GeneDB|LinJ.11.1360	69 kDa	1
	| organism=Leishmania_infantum | product=60S ribosomal protein L18, putative | location=LinJ.13:157356-157952(+) | length=198	GeneDB|LinJ.13.0450 (+1)	22 kDa	1
	| organism=Leishmania_infantum | product=squalene monooxygenase-like protein | location=LinJ.13:502205-503914(-) | length=569	GeneDB|LinJ.13.1360	63 kDa	1
	| organism=Leishmania_infantum | product=60S ribosomal protein L13a, putative | location=LinJ.15:82892-83560(-) | length=222	GeneDB|LinJ.15.0220 (+1)	25 kDa	1
	| organism=Leishmania_infantum | product=ribonucleoprotein p18, mitochondrial precursor, putative | location=LinJ.15:114088-114651(+) | length=187	GeneDB|LinJ.15.0330	21 kDa	1
	| organism=Leishmania_infantum | product=60S ribosomal protein L6, putative | location=LinJ.15:425000-425587(-) | length=195	GeneDB|LinJ.15.1060 (+1)	21 kDa	1
	| organism=Leishmania_infantum | product=carbamoyl-phosphate synthase, putative | location=LinJ.16:212460-217988(-) | length=1842	GeneDB|LinJ.16.0590	206 kDa	1
	| organism=Leishmania_infantum | product=META domain containing protein, putative;with=GeneDB:LmjF17.0870 | location=LinJ.17:397556-398890(+) | length=444	GeneDB|LinJ.17.0970	48 kDa	1
	| organism=Leishmania_infantum | product=T-complex protein 1, delta subunit, putative | location=LinJ.21:443226-444881(+) | length=551	GeneDB|LinJ.21.1330	60 kDa	1
	| organism=Leishmania_infantum | product=ATP synthase F1 subunit gamma protein, putative | location=LinJ.21:733331-734242(+) | length=303	GeneDB|LinJ.21.2140	34 kDa	1
	| organism=Leishmania_infantum | product=40S ribosomal protein S15, putative | location=LinJ.22:160255-160713(-) | length=152	GeneDB|LinJ.22.0310 (+1)	17 kDa	1
	| organism=Leishmania_infantum | product=proteasome regulatory ATPase subunit 5, putative | location=LinJ.22:217035-218369(-) | length=444	GeneDB|LinJ.22.0490	50 kDa	1
	| organism=Leishmania_infantum | product=GDP-mannose pyrophosphorylase | location=LinJ.23:28957-30096(+) | length=379	GeneDB|LinJ.23.0120	42 kDa	1
	| organism=Leishmania_infantum | product=endoribonuclease L-PSP (pb5), putative | location=LinJ.23:65306-65797(+) | length=163	GeneDB|LinJ.23.0220	17 kDa	1
	| organism=Leishmania_infantum | product=IgE-dependent histamine-releasing factor, putative | location=LinJ.24:578660-579172(+) | length=170	GeneDB|LinJ.24.1560 (+1)	19 kDa	1
	| organism=Leishmania_infantum | product=hypothetical protein, conserved | location=LinJ.26:319656-321305(+) | length=549	GeneDB|LinJ.26.1020	60 kDa	1
	| organism=Leishmania_infantum | product=60S acidic ribosomal subunit protein, putative | location=LinJ.27:577683-578654(+) | length=323	GeneDB|LinJ.27.1300 (+1)	35 kDa	1
	| organism=Leishmania_infantum | product=hypothetical protein, conserved | location=LinJ.27:669932-672679(+) | length=915	GeneDB|LinJ.27.1540	102 kDa	1
	| organism=Leishmania_infantum | product=amino acid permease, putative | location=LinJ.27:263760-265262(+) | length=500	GeneDB|LinJ.27.2680	55 kDa	1
	| organism=Leishmania_infantum | product=hypothetical protein, conserved | location=LinJ.28:12032-14740(+) | length=902	GeneDB|LinJ.28.0040	99 kDa	1
	| organism=Leishmania_infantum | product=ribonuclease II-like protein, putative | location=LinJ.28:98239-101067(+) | length=942	GeneDB|LinJ.28.0310	105 kDa	1
	| organism=Leishmania_infantum | product=hypothetical protein, conserved | location=LinJ.28:351040-352275(+) | length=411	GeneDB|LinJ.28.1020	46 kDa	1
	| organism=Leishmania_infantum | product=vacuolar ATP synthase subunit b, putative | location=LinJ.28:958879-960366(+) | length=495	GeneDB|LinJ.28.2610	56 kDa	1
	| organism=Leishmania_infantum | product=coatomer gamma subunit, putative | location=LinJ.28:1031296-1033893(+) | length=865	GeneDB|LinJ.28.2820	96 kDa	1
	| organism=Leishmania_infantum | product=hypothetical protein, conserved | location=LinJ.30:1032499-1033116(-) | length=205	GeneDB|LinJ.30.2820	25 kDa	1
	| organism=Leishmania_infantum | product=hypothetical protein, conserved | location=LinJ.32:8696-10180(-) | length=494	GeneDB|LinJ.32.0020	56 kDa	1
	| organism=Leishmania_infantum | product=hypothetical protein, conserved | location=LinJ.32:959517-960767(-) | length=416	GeneDB|LinJ.32.2590	46 kDa	1
	| organism=Leishmania_infantum | product=hypothetical protein, conserved | location=LinJ.32:997063-999084(-) | length=673	GeneDB|LinJ.32.2680	75 kDa	1
	| organism=Leishmania_infantum | product=pumilio protein 6, putative | location=LinJ.33:427479-429992(+) | length=837	GeneDB|LinJ.33.1210	92 kDa	1
	| organism=Leishmania_infantum | product=succinyl-coA:3-ketoacid-coenzyme A transferase, mitochondrial precursor, putative | location=LinJ.33:950216-951685(+) | length=489	GeneDB|LinJ.33.2470	53 kDa	1
	| organism=Leishmania_infantum | product=hypothetical protein, conserved | location=LinJ.33:1017395-1019428(+) | length=677	GeneDB|LinJ.33.2640	75 kDa	1
	| organism=Leishmania_infantum | product=translation initiation factor IF-2, putative | location=LinJ.33:1124006-1126459(+) | length=817	GeneDB|LinJ.33.2880	93 kDa	1
	| organism=Leishmania_infantum | product=asparaginyl-tRNA synthetase, putative | location=LinJ.34:892980-895652(-) | length=890	GeneDB|LinJ.34.2110	99 kDa	1
	| organism=Leishmania_infantum | product=ATP-dependent DNA helicase, putative,ruvb DNA helicase-like protein, putative | location=LinJ.34:1046907-1048358(+) | length=483	GeneDB|LinJ.34.2440	54 kDa	1
	| organism=Leishmania_infantum | product=cleavage and polyadenylation specificity factor, putative | location=LinJ.34:1329932-1332202(+) | length=756	GeneDB|LinJ.34.3210	84 kDa	1
	| organism=Leishmania_infantum | product=vacuolar ATP synthase catalytic subunit A, putative | location=LinJ.34:1415049-1416881(+) | length=610	GeneDB|LinJ.34.3460	68 kDa	1
	| organism=Leishmania_infantum | product=phosphomannomutase-like protein | location=LinJ.34:1448034-1449815(+) | length=593	GeneDB|LinJ.34.3580	65 kDa	1
	| organism=Leishmania_infantum | product=prohibitin, putative | location=LinJ.35:19603-20481(-) | length=292	GeneDB|LinJ.35.0070	32 kDa	1
	| organism=Leishmania_infantum | product=60S ribosomal protein L32 | location=LinJ.35:810291-810692(+) | length=133	GeneDB|LinJ.35.2040 (+1)	15 kDa	1
	| organism=Leishmania_infantum | product=60S ribosomal subunit protein L31, putative | location=LinJ.35:1335006-1335695(-) | length=229	GeneDB|LinJ.35.3330 (+1)	26 kDa	1
	| organism=Leishmania_infantum | product=30S Ribosomal protein S17-like protein | location=LinJ.35:1517411-1518349(-) | length=312	GeneDB|LinJ.35.3890	36 kDa	1
	| organism=Leishmania_infantum | product=translation elongation factor 1-beta, putative | location=LinJ.36:520716-521351(-) | length=211	GeneDB|LinJ.36.1490 (+2)	23 kDa	1
	| organism=Leishmania_infantum | product=hypothetical protein, conserved | location=LinJ.35:1796411-1800850(+) | length=1479	GeneDB|LinJ.35.4620	161 kDa	1
	| organism=Leishmania_infantum | product=NADP-dependent alcohol dehydrogenase, putative | location=LinJ.23:135086-136144(+) | length=352	GeneDB|LinJ.23.0410	38 kDa	1
	| organism=Leishmania_infantum | product=orotidine-5-phosphate decarboxylase/orotate phosphoribosyltransferase, putative,OMPDCase-OPRTase, putative | location=LinJ.16:202027-203400(-) | length=457	GeneDB|LinJ.16.0560	50 kDa	1
	| organism=Leishmania_infantum | product=eukaryotic translation initiation factor 2 subunit, putative | location=LinJ.09:429859-431298(-) | length=479	GeneDB|LinJ.09.1130	53 kDa	1
	| organism=Leishmania_infantum | product=hypothetical protein, conserved | location=LinJ.03:56189-57130(+) | length=313	GeneDB|LinJ.03.0210	36 kDa	1
	| organism=Leishmania_infantum | product=cytochrome c1, heme protein, mitochondrial precursor, putative | location=LinJ.07:77078-77854(+) | length=258	GeneDB|LinJ.07.0210	30 kDa	1
	| organism=Leishmania_infantum | product=hypothetical protein, conserved | location=LinJ.34:377434-379116(+) | length=560	GeneDB|LinJ.34.0920	60 kDa	1
	| organism=Leishmania_infantum | product=mitochondrial processing peptidase, beta subunit, putative,metallo-peptidase, Clan ME, Family M16 | location=LinJ.35:577549-579021(+) | length=490	GeneDB|LinJ.35.1390	55 kDa	1
	| organism=Leishmania_infantum | product=phospholipase A1, putative | location=LinJ.35:1228381-1229742(-) | length=453	GeneDB|LinJ.35.3070	50 kDa	1
	| organism=Leishmania_infantum | product=RNA-binding protein, putative | location=LinJ.27:884112-885461(-) | length=449	GeneDB|LinJ.27.2020	50 kDa	1
	| organism=Leishmania_infantum | product=hypothetical protein, conserved | location=LinJ.16:485560-491004(-) | length=1814	GeneDB|LinJ.16.1280	200 kDa	1
	| organism=Leishmania_infantum | product=hypothetical protein, conserved | location=LinJ.13:42321-42881(-) | length=186	GeneDB|LinJ.13.0140	21 kDa	1
	| organism=Leishmania_infantum | product=RNA-binding protein, putative, UPB1 | location=LinJ.25:157613-158314(-) | length=233	GeneDB|LinJ.25.0500 (+1)	27 kDa	2
	END OF FILE

## Sheet: Peptide report DDX3-HA IP
21258 PapadopoulouB --LeishmaniaInf-- 20150908, Peptide report created on 05/12/2016
Experiment: 21258 PapadopoulouB --LeishmaniaInf-- 20150908
	Peak List Generator: unknown
		Version: unknown
		Charge States Calculated: unknown
		Deisotoped: unknown
		Textual Annotation: unknown
	Database Set: 1 Database
		Database Name: the LeishInfant_LinfantumAnnotatedProteins_TriTrypDB-4.0_20120202 database
			Version: unknown
			Taxonomy: All Entries
			Number of Proteins: 8241
		Does database contain common contaminants?: unknown
	Search Engine Set: 1 Search Engine
		Search Engine: Mascot
			Version: 2.5.1
			Samples: All Samples
			Fragment Tolerance: 0,100 Da (Monoisotopic)
			Parent Tolerance: 0,100 Da (Monoisotopic)
			Fixed Modifications: +57 on C (Carbamidomethyl)
			Variable Modifications: -18 on n (Glu->pyro-Glu), -17 on n (Gln->pyro-Glu), +1 on NQ (Deamidated), +16 on M (Oxidation)
			Database: the LeishInfant_LinfantumAnnotatedProteins_TriTrypDB-4.0_20120202 database (unknown version, 8241 entries)
			Digestion Enzyme: Trypsin
			Max Missed Cleavages: 2
			Probability Model:
				Ingel21258 (F063514): LFDR Model, Classifier data: Bayes, Good (68%) m:85,4/s:24,2 m:29,1/s:1,50 m:0,000/s:0,0000000000000000000000374 m:76,5/s:28,2, Bad (32%) m:6,89/s:6,12 m:29,7/s:1,74 m:0,000/s:0,0000000000000000000000374 m:3,27/s:3,34 [all charge states]
	Scaffold: Version: Scaffold_4.0.5
		Modification Metadata Set: 1545 modifications
			Source: C:\Program Files\Scaffold 4\parameters\unimod.xml
			Comment:
		Protein Grouping Strategy: Experiment-wide grouping with binary peptide-protein weights
		Peptide Thresholds: 95,0 % minimum
		Protein Thresholds: 99,0 % minimum and 1 peptide minimum
		Peptide FDR: 0,0 % (Decoy)
		Protein FDR: 0,5 % (Decoy)
		GO Annotation Source(s):
Experiment name	Biological sample category	Biological sample name	MS/MS sample name	Protein name	Protein accession numbers	Database sources	Protein molecular weight (Da)	Protein identification probability	Exclusive unique peptide count	Exclusive unique spectrum count	Total spectrum count	Percentage of total spectra	Percentage sequence coverage	Peptide sequence	Previous amino acid	Next amino acid	Best Peptide identification probability	Best Mascot Ion score	Best Mascot Identity score	Best Mascot Delta Ion score	Number of identified +1H spectra	Number of identified +2H spectra	Number of identified +3H spectra	Number of identified +4H spectra	Number of enzymatic termini	Calculated +1H Peptide Mass (AMU)	Median Retention Time	Total Precursor Intensity	Total TIC	Peptide start index	Peptide stop index	Star Category	Assigned	Other Proteins
21258 PapadopoulouB --LeishmaniaInf-- 20150908	Uncategorized Sample	21258_WT DDX3-HA int	Ingel21258 (F063514)	| organism=Leishmania_infantum | product=isovaleryl-coA dehydrogenase, putative | location=LinJ.27:390349-391581(-) | length=410	GeneDB|LinJ.27.0790	LinfantumAnnotatedProteins_TriTrypDB-4.0_20120202.fasta	44 470,5	1	2	2	2	0.000113	0.0683	ALVYSVSHNVHPGNK	K	N	0.997	83.4	29.9	83.4	0	0	0	1	2	1 621,8444	856		66 572,1	325	339	Empty	true
21258 PapadopoulouB --LeishmaniaInf-- 20150908	Uncategorized Sample	21258_WT DDX3-HA int	Ingel21258 (F063514)	| organism=Leishmania_infantum | product=isovaleryl-coA dehydrogenase, putative | location=LinJ.27:390349-391581(-) | length=410	GeneDB|LinJ.27.0790	LinfantumAnnotatedProteins_TriTrypDB-4.0_20120202.fasta	44 470,5	1	2	2	2	0.000113	0.0683	VTLAAMAVGIAER	R	S	0.997	100	29.7	26.7	0	1	0	0	2	1 301,7246	1 842,00		26 915,8	272	284	Empty	true
21258 PapadopoulouB --LeishmaniaInf-- 20150908	Uncategorized Sample	21258_WT DDX3-HA int	Ingel21258 (F063514)	| organism=Leishmania_infantum | product=hypothetical protein, conserved | location=LinJ.17:5073-7397(-) | length=774	GeneDB|LinJ.17.0010	LinfantumAnnotatedProteins_TriTrypDB-4.0_20120202.fasta	87 576,9	1	22	27	32	0.00181	0.295	AVSHMALDHLHDHDDAASR	R	N	0.997	114	27.6	112	0	0	1	1	2	2 113,9470	703		96 530,3	203	221	Empty	true
21258 PapadopoulouB --LeishmaniaInf-- 20150908	Uncategorized Sample	21258_WT DDX3-HA int	Ingel21258 (F063514)	| organism=Leishmania_infantum | product=hypothetical protein, conserved | location=LinJ.17:5073-7397(-) | length=774	GeneDB|LinJ.17.0010	LinfantumAnnotatedProteins_TriTrypDB-4.0_20120202.fasta	87 576,9	1	22	27	32	0.00181	0.295	EILQANLYER	K	A	0.997	79.9	30.1	66.6	0	1	0	0	2	1 248,6583	1 294,00		23 416,4	672	681	Empty	true
21258 PapadopoulouB --LeishmaniaInf-- 20150908	Uncategorized Sample	21258_WT DDX3-HA int	Ingel21258 (F063514)	| organism=Leishmania_infantum | product=hypothetical protein, conserved | location=LinJ.17:5073-7397(-) | length=774	GeneDB|LinJ.17.0010	LinfantumAnnotatedProteins_TriTrypDB-4.0_20120202.fasta	87 576,9	1	22	27	32	0.00181	0.295	FLHDADEFER	K	T	0.997	44.1	29.1	32.4	0	1	1	0	2	1 278,5750	1 050,50		158812	734	743	Empty	true
21258 PapadopoulouB --LeishmaniaInf-- 20150908	Uncategorized Sample	21258_WT DDX3-HA int	Ingel21258 (F063514)	| organism=Leishmania_infantum | product=hypothetical protein, conserved | location=LinJ.17:5073-7397(-) | length=774	GeneDB|LinJ.17.0010	LinfantumAnnotatedProteins_TriTrypDB-4.0_20120202.fasta	87 576,9	1	22	27	32	0.00181	0.295	GSQHVEESVQR	R	I	0.997	29.9	29.5	27.1	0	0	1	0	2	1 255,6025	588		2 069,60	82	92	Empty	true
21258 PapadopoulouB --LeishmaniaInf-- 20150908	Uncategorized Sample	21258_WT DDX3-HA int	Ingel21258 (F063514)	| organism=Leishmania_infantum | product=hypothetical protein, conserved | location=LinJ.17:5073-7397(-) | length=774	GeneDB|LinJ.17.0010	LinfantumAnnotatedProteins_TriTrypDB-4.0_20120202.fasta	87 576,9	1	22	27	32	0.00181	0.295	GVDNDRKEILQANLYER	R	A	0.997	60	29.6	55	0	0	1	0	2	2 033,0412	1 150,00		17 305,0	665	681	Empty	true
21258 PapadopoulouB --LeishmaniaInf-- 20150908	Uncategorized Sample	21258_WT DDX3-HA int	Ingel21258 (F063514)	| organism=Leishmania_infantum | product=hypothetical protein, conserved | location=LinJ.17:5073-7397(-) | length=774	GeneDB|LinJ.17.0010	LinfantumAnnotatedProteins_TriTrypDB-4.0_20120202.fasta	87 576,9	1	22	27	32	0.00181	0.295	GVYTLASPEIVK	K	I	0.997	52.5	29.7	44.2	0	1	0	0	2	1 276,7148	1 388,00		97 091,4	380	391	Empty	true
21258 PapadopoulouB --LeishmaniaInf-- 20150908	Uncategorized Sample	21258_WT DDX3-HA int	Ingel21258 (F063514)	| organism=Leishmania_infantum | product=hypothetical protein, conserved | location=LinJ.17:5073-7397(-) | length=774	GeneDB|LinJ.17.0010	LinfantumAnnotatedProteins_TriTrypDB-4.0_20120202.fasta	87 576,9	1	22	27	32	0.00181	0.295	IAANLEDPDFSDFTGLHK	K	S	0.997	154	29.6	151	0	0	2	0	2	1 989,9555	1 669,00		112961	392	409	Empty	true
21258 PapadopoulouB --LeishmaniaInf-- 20150908	Uncategorized Sample	21258_WT DDX3-HA int	Ingel21258 (F063514)	| organism=Leishmania_infantum | product=hypothetical protein, conserved | location=LinJ.17:5073-7397(-) | length=774	GeneDB|LinJ.17.0010	LinfantumAnnotatedProteins_TriTrypDB-4.0_20120202.fasta	87 576,9	1	22	27	32	0.00181	0.295	IDELFESPITTK	R	T	0.997	62.6	30.1	52.8	0	2	0	0	2	1 392,7259	1 598,50		118470	358	369	Empty	true
21258 PapadopoulouB --LeishmaniaInf-- 20150908	Uncategorized Sample	21258_WT DDX3-HA int	Ingel21258 (F063514)	| organism=Leishmania_infantum | product=hypothetical protein, conserved | location=LinJ.17:5073-7397(-) | length=774	GeneDB|LinJ.17.0010	LinfantumAnnotatedProteins_TriTrypDB-4.0_20120202.fasta	87 576,9	1	22	27	32	0.00181	0.295	IKYPGFKVDESIVYR	R	S	0.997	52.2	28.9	46.2	0	0	1	0	2	1 813,9848	1 388,00		27 411,9	631	645	Empty	true
21258 PapadopoulouB --LeishmaniaInf-- 20150908	Uncategorized Sample	21258_WT DDX3-HA int	Ingel21258 (F063514)	| organism=Leishmania_infantum | product=hypothetical protein, conserved | location=LinJ.17:5073-7397(-) | length=774	GeneDB|LinJ.17.0010	LinfantumAnnotatedProteins_TriTrypDB-4.0_20120202.fasta	87 576,9	1	22	27	32	0.00181	0.295	IVANVDTVPASSLATTSGR	K	Y	0.997	92.4	29.5	90.2	0	1	0	0	2	1 858,9869	1 258,00		215412	506	524	Empty	true
21258 PapadopoulouB --LeishmaniaInf-- 20150908	Uncategorized Sample	21258_WT DDX3-HA int	Ingel21258 (F063514)	| organism=Leishmania_infantum | product=hypothetical protein, conserved | location=LinJ.17:5073-7397(-) | length=774	GeneDB|LinJ.17.0010	LinfantumAnnotatedProteins_TriTrypDB-4.0_20120202.fasta	87 576,9	1	22	27	32	0.00181	0.295	NAVQELLK	R	E	0.99	42.5	29.9	22.1	0	1	0	0	2	914.531	1 336,00		33 366,7	222	229	Empty	true
21258 PapadopoulouB --LeishmaniaInf-- 20150908	Uncategorized Sample	21258_WT DDX3-HA int	Ingel21258 (F063514)	| organism=Leishmania_infantum | product=hypothetical protein, conserved | location=LinJ.17:5073-7397(-) | length=774	GeneDB|LinJ.17.0010	LinfantumAnnotatedProteins_TriTrypDB-4.0_20120202.fasta	87 576,9	1	22	27	32	0.00181	0.295	NAVQELLKER	R	A	0.997	50.1	29.3	35.9	0	1	0	0	2	1 199,6743	1 323,00		25 631,7	222	231	Empty	true
21258 PapadopoulouB --LeishmaniaInf-- 20150908	Uncategorized Sample	21258_WT DDX3-HA int	Ingel21258 (F063514)	| organism=Leishmania_infantum | product=hypothetical protein, conserved | location=LinJ.17:5073-7397(-) | length=774	GeneDB|LinJ.17.0010	LinfantumAnnotatedProteins_TriTrypDB-4.0_20120202.fasta	87 576,9	1	22	27	32	0.00181	0.295	QVMPSAADLDAAR	R	A	0.997	75.6	30.4	34.9	0	3	0	0	2	1 344,6577	1 005,00		142168	539	551	Empty	true
21258 PapadopoulouB --LeishmaniaInf-- 20150908	Uncategorized Sample	21258_WT DDX3-HA int	Ingel21258 (F063514)	| organism=Leishmania_infantum | product=hypothetical protein, conserved | location=LinJ.17:5073-7397(-) | length=774	GeneDB|LinJ.17.0010	LinfantumAnnotatedProteins_TriTrypDB-4.0_20120202.fasta	87 576,9	1	22	27	32	0.00181	0.295	SAAGFEDELTR	R	L	0.997	59.2	29	42.6	0	2	0	0	2	1 195,5590	1 218,00		78 603,1	646	656	Empty	true
21258 PapadopoulouB --LeishmaniaInf-- 20150908	Uncategorized Sample	21258_WT DDX3-HA int	Ingel21258 (F063514)	| organism=Leishmania_infantum | product=hypothetical protein, conserved | location=LinJ.17:5073-7397(-) | length=774	GeneDB|LinJ.17.0010	LinfantumAnnotatedProteins_TriTrypDB-4.0_20120202.fasta	87 576,9	1	22	27	32	0.00181	0.295	SAAGFEDELTRLLAAFK	R	R	0.997	76.6	29.2	76.6	0	0	1	0	2	1 838,9648	2 538,00		15 396,4	646	662	Empty	true
21258 PapadopoulouB --LeishmaniaInf-- 20150908	Uncategorized Sample	21258_WT DDX3-HA int	Ingel21258 (F063514)	| organism=Leishmania_infantum | product=hypothetical protein, conserved | location=LinJ.17:5073-7397(-) | length=774	GeneDB|LinJ.17.0010	LinfantumAnnotatedProteins_TriTrypDB-4.0_20120202.fasta	87 576,9	1	22	27	32	0.00181	0.295	SGLRGSQHVEESVQR	R	I	0.997	35.8	29.9	32.3	0	0	0	1	2	1 668,8412	675		6 707,54	78	92	Empty	true
21258 PapadopoulouB --LeishmaniaInf-- 20150908	Uncategorized Sample	21258_WT DDX3-HA int	Ingel21258 (F063514)	| organism=Leishmania_infantum | product=hypothetical protein, conserved | location=LinJ.17:5073-7397(-) | length=774	GeneDB|LinJ.17.0010	LinfantumAnnotatedProteins_TriTrypDB-4.0_20120202.fasta	87 576,9	1	22	27	32	0.00181	0.295	SVTALTAANSDLAR	K	Y	0.997	85.1	30.3	65	0	2	1	0	2	1 389,7332	1 168,00		118729	410	423	Empty	true
21258 PapadopoulouB --LeishmaniaInf-- 20150908	Uncategorized Sample	21258_WT DDX3-HA int	Ingel21258 (F063514)	| organism=Leishmania_infantum | product=hypothetical protein, conserved | location=LinJ.17:5073-7397(-) | length=774	GeneDB|LinJ.17.0010	LinfantumAnnotatedProteins_TriTrypDB-4.0_20120202.fasta	87 576,9	1	22	27	32	0.00181	0.295	TEAMQINATEGDR	R	M	0.997	92.4	27.8	87.1	0	1	0	0	2	1 451,6433	742		7 838,69	112	124	Empty	true
21258 PapadopoulouB --LeishmaniaInf-- 20150908	Uncategorized Sample	21258_WT DDX3-HA int	Ingel21258 (F063514)	| organism=Leishmania_infantum | product=hypothetical protein, conserved | location=LinJ.17:5073-7397(-) | length=774	GeneDB|LinJ.17.0010	LinfantumAnnotatedProteins_TriTrypDB-4.0_20120202.fasta	87 576,9	1	22	27	32	0.00181	0.295	TKGVYTLASPEIVK	K	I	0.997	75.6	27.6	68.6	0	1	0	0	2	1 505,8575	1 208,00		22 638,8	378	391	Empty	true
21258 PapadopoulouB --LeishmaniaInf-- 20150908	Uncategorized Sample	21258_WT DDX3-HA int	Ingel21258 (F063514)	| organism=Leishmania_infantum | product=hypothetical protein, conserved | location=LinJ.17:5073-7397(-) | length=774	GeneDB|LinJ.17.0010	LinfantumAnnotatedProteins_TriTrypDB-4.0_20120202.fasta	87 576,9	1	22	27	32	0.00181	0.295	TSLIANLK	K	T	0.99	48.3	30.5	30.1	0	1	0	0	2	859.525	1 220,00		132466	370	377	Empty	true
21258 PapadopoulouB --LeishmaniaInf-- 20150908	Uncategorized Sample	21258_WT DDX3-HA int	Ingel21258 (F063514)	| organism=Leishmania_infantum | product=hypothetical protein, conserved | location=LinJ.17:5073-7397(-) | length=774	GeneDB|LinJ.17.0010	LinfantumAnnotatedProteins_TriTrypDB-4.0_20120202.fasta	87 576,9	1	22	27	32	0.00181	0.295	YSDFTHVAASSSK	R	R	0.997	81.2	29.2	81.2	0	0	1	0	2	1 399,6487	881		62 358,4	525	537	Empty	true
21258 PapadopoulouB --LeishmaniaInf-- 20150908	Uncategorized Sample	21258_WT DDX3-HA int	Ingel21258 (F063514)	| organism=Leishmania_infantum | product=hypothetical protein, conserved | location=LinJ.17:5073-7397(-) | length=774	GeneDB|LinJ.17.0010	LinfantumAnnotatedProteins_TriTrypDB-4.0_20120202.fasta	87 576,9	1	22	27	32	0.00181	0.295	YSDFTHVAASSSKR	R	Q	0.997	81.3	29.4	76	0	0	1	0	2	1 555,7498	815		47 795,7	525	538	Empty	true
21258 PapadopoulouB --LeishmaniaInf-- 20150908	Uncategorized Sample	21258_WT DDX3-HA int	Ingel21258 (F063514)	| organism=Leishmania_infantum | product=60S ribosomal protein L35, putative | location=LinJ.26:889521-889904(+) | length=127	GeneDB|LinJ.26.2350,GeneDB|LinJ.26.2360	LinfantumAnnotatedProteins_TriTrypDB-4.0_20120202.fasta	15 191,9	1	2	2	5	0.000283	0.165	ILTVLNQNER	R	S	0.997	61.5	29.2	38.9	0	3	0	0	2	1 199,6743	1 168,00		255135	58	67	Empty	true
21258 PapadopoulouB --LeishmaniaInf-- 20150908	Uncategorized Sample	21258_WT DDX3-HA int	Ingel21258 (F063514)	| organism=Leishmania_infantum | product=60S ribosomal protein L35, putative | location=LinJ.26:889521-889904(+) | length=127	GeneDB|LinJ.26.2350,GeneDB|LinJ.26.2360	LinfantumAnnotatedProteins_TriTrypDB-4.0_20120202.fasta	15 191,9	1	2	2	5	0.000283	0.165	VVQQTGGAETR	R	L	0.997	77.4	30.6	63.6	0	2	0	0	2	1 145,5910	564		8 669,77	34	44	Empty	true
21258 PapadopoulouB --LeishmaniaInf-- 20150908	Uncategorized Sample	21258_WT DDX3-HA int	Ingel21258 (F063514)	| organism=Leishmania_infantum | product=hypothetical protein, conserved | location=LinJ.25:762185-763102(-) | length=305	GeneDB|LinJ.25.2100	LinfantumAnnotatedProteins_TriTrypDB-4.0_20120202.fasta	33 069,9	1	3	3	4	0.000226	0.151	EITEESLTDELLSSVEKR	K	V	0.997	102	34.5	87.5	0	0	0	1	2	2 078,0501	2 046,00		9 239,44	153	170	Empty	true
21258 PapadopoulouB --LeishmaniaInf-- 20150908	Uncategorized Sample	21258_WT DDX3-HA int	Ingel21258 (F063514)	| organism=Leishmania_infantum | product=hypothetical protein, conserved | location=LinJ.25:762185-763102(-) | length=305	GeneDB|LinJ.25.2100	LinfantumAnnotatedProteins_TriTrypDB-4.0_20120202.fasta	33 069,9	1	3	3	4	0.000226	0.151	QLSADGYNVILEGR	K	S	0.997	102	30.3	90.9	0	1	0	0	2	1 534,7861	1 519,00		36 585,7	229	242	Empty	true
21258 PapadopoulouB --LeishmaniaInf-- 20150908	Uncategorized Sample	21258_WT DDX3-HA int	Ingel21258 (F063514)	| organism=Leishmania_infantum | product=hypothetical protein, conserved | location=LinJ.25:762185-763102(-) | length=305	GeneDB|LinJ.25.2100	LinfantumAnnotatedProteins_TriTrypDB-4.0_20120202.fasta	33 069,9	1	3	3	4	0.000226	0.151	VPTVAQQTQGEVIR	K	F	0.997	77.6	29.4	64.9	0	2	0	0	2	1 525,8334	1 031,00		53 110,0	208	221	Empty	true
21258 PapadopoulouB --LeishmaniaInf-- 20150908	Uncategorized Sample	21258_WT DDX3-HA int	Ingel21258 (F063514)	| organism=Leishmania_infantum | product=hs1vu complex proteolytic subunit-like,hs1vu complex proteolytic subunit-like, threonine peptidase, Clan T(1), family T1B | location=LinJ.36:1519964-1520626(+) | length=220	GeneDB|LinJ.36.4180	LinfantumAnnotatedProteins_TriTrypDB-4.0_20120202.fasta	24 125,0	0.986	1	1	1	5.65e-05	0.0545	ALIDVDGYDAER	R	I	0.997	58.8	29.8	49.7	0	1	0	0	2	1 336,6381	1 362,00		57 223,6	158	169	Empty	true
21258 PapadopoulouB --LeishmaniaInf-- 20150908	Uncategorized Sample	21258_WT DDX3-HA int	Ingel21258 (F063514)	| organism=Leishmania_infantum | product=phenylalanyl-tRNA synthetase, putative | location=LinJ.19:417973-419874(+) | length=633	GeneDB|LinJ.19.1010	LinfantumAnnotatedProteins_TriTrypDB-4.0_20120202.fasta	70 503,8	0.999	1	1	1	5.65e-05	0.0506	YVPLISSFPTYPVVYDGTGQNVLSLPPIINSR	K	Y	0.992	27.8	31.1	26.2	0	0	1	0	2	3 506,8572	2 468,00		4 955,83	222	253	Empty	true
21258 PapadopoulouB --LeishmaniaInf-- 20150908	Uncategorized Sample	21258_WT DDX3-HA int	Ingel21258 (F063514)	| organism=Leishmania_infantum | product=2-oxoglutarate dehydrogenase subunit, putative | location=LinJ.27:360417-363437(+) | length=1006	GeneDB|LinJ.27.0740	LinfantumAnnotatedProteins_TriTrypDB-4.0_20120202.fasta	112 905,4	1	10	14	20	0.00113	0.176	AAILTSSDLGVQSAIIGMAHR	K	G	0.997	47.2	29.4	47.2	0	0	3	0	2	2 127,1229	1 569,00		61 634,6	262	282	Empty	true
21258 PapadopoulouB --LeishmaniaInf-- 20150908	Uncategorized Sample	21258_WT DDX3-HA int	Ingel21258 (F063514)	| organism=Leishmania_infantum | product=2-oxoglutarate dehydrogenase subunit, putative | location=LinJ.27:360417-363437(+) | length=1006	GeneDB|LinJ.27.0740	LinfantumAnnotatedProteins_TriTrypDB-4.0_20120202.fasta	112 905,4	1	10	14	20	0.00113	0.176	FGLDGGEALIPALK	R	A	0.997	88.9	29.4	77.7	0	2	0	0	2	1 400,7787	1 954,50		39 249,6	248	261	Empty	true
21258 PapadopoulouB --LeishmaniaInf-- 20150908	Uncategorized Sample	21258_WT DDX3-HA int	Ingel21258 (F063514)	| organism=Leishmania_infantum | product=2-oxoglutarate dehydrogenase subunit, putative | location=LinJ.27:360417-363437(+) | length=1006	GeneDB|LinJ.27.0740	LinfantumAnnotatedProteins_TriTrypDB-4.0_20120202.fasta	112 905,4	1	10	14	20	0.00113	0.176	INVVSRPSAASPSTGYGSVHVAEEK	R	K	0.997	104	29.5	104	0	0	0	1	2	2 542,2895	1 017,00		61 701,7	974	998	Empty	true
21258 PapadopoulouB --LeishmaniaInf-- 20150908	Uncategorized Sample	21258_WT DDX3-HA int	Ingel21258 (F063514)	| organism=Leishmania_infantum | product=2-oxoglutarate dehydrogenase subunit, putative | location=LinJ.27:360417-363437(+) | length=1006	GeneDB|LinJ.27.0740	LinfantumAnnotatedProteins_TriTrypDB-4.0_20120202.fasta	112 905,4	1	10	14	20	0.00113	0.176	LSDMTQGTSFK	K	A	0.997	93.8	29.5	89.7	0	2	0	0	2	1 230,5673	910.5		43 041,0	853	863	Empty	true
21258 PapadopoulouB --LeishmaniaInf-- 20150908	Uncategorized Sample	21258_WT DDX3-HA int	Ingel21258 (F063514)	| organism=Leishmania_infantum | product=2-oxoglutarate dehydrogenase subunit, putative | location=LinJ.27:360417-363437(+) | length=1006	GeneDB|LinJ.27.0740	LinfantumAnnotatedProteins_TriTrypDB-4.0_20120202.fasta	112 905,4	1	10	14	20	0.00113	0.176	NLNTEFVWLQEEPR	R	N	0.997	67.4	30.1	58.3	0	1	1	0	2	1 774,8759	1 903,50		34 306,5	935	948	Empty	true
21258 PapadopoulouB --LeishmaniaInf-- 20150908	Uncategorized Sample	21258_WT DDX3-HA int	Ingel21258 (F063514)	| organism=Leishmania_infantum | product=2-oxoglutarate dehydrogenase subunit, putative | location=LinJ.27:360417-363437(+) | length=1006	GeneDB|LinJ.27.0740	LinfantumAnnotatedProteins_TriTrypDB-4.0_20120202.fasta	112 905,4	1	10	14	20	0.00113	0.176	QHPSVVDIYTK	R	T	0.997	60	30.6	54.9	0	0	1	0	2	1 286,6740	1 021,00		47 716,3	502	512	Empty	true
21258 PapadopoulouB --LeishmaniaInf-- 20150908	Uncategorized Sample	21258_WT DDX3-HA int	Ingel21258 (F063514)	| organism=Leishmania_infantum | product=2-oxoglutarate dehydrogenase subunit, putative | location=LinJ.27:360417-363437(+) | length=1006	GeneDB|LinJ.27.0740	LinfantumAnnotatedProteins_TriTrypDB-4.0_20120202.fasta	112 905,4	1	10	14	20	0.00113	0.176	QYEADSALVDPSWVPVLEAIR	R	S	0.997	87.8	29.7	87.8	0	1	2	0	2	2 358,1977	2 373,00		36 588,4	50	70	Empty	true
21258 PapadopoulouB --LeishmaniaInf-- 20150908	Uncategorized Sample	21258_WT DDX3-HA int	Ingel21258 (F063514)	| organism=Leishmania_infantum | product=2-oxoglutarate dehydrogenase subunit, putative | location=LinJ.27:360417-363437(+) | length=1006	GeneDB|LinJ.27.0740	LinfantumAnnotatedProteins_TriTrypDB-4.0_20120202.fasta	112 905,4	1	10	14	20	0.00113	0.176	SGSDDSPVVATFSRPTDAK	R	S	0.997	104	29.5	96.8	0	0	2	0	2	1 936,9248	1 115,50		45 886,9	71	89	Empty	true
21258 PapadopoulouB --LeishmaniaInf-- 20150908	Uncategorized Sample	21258_WT DDX3-HA int	Ingel21258 (F063514)	| organism=Leishmania_infantum | product=2-oxoglutarate dehydrogenase subunit, putative | location=LinJ.27:360417-363437(+) | length=1006	GeneDB|LinJ.27.0740	LinfantumAnnotatedProteins_TriTrypDB-4.0_20120202.fasta	112 905,4	1	10	14	20	0.00113	0.176	SIELDLLPNPSHLEAVNPLVLGK	K	A	0.997	101	25	101	0	0	3	0	2	2 468,3762	2 178,00		82 347,1	335	357	Empty	true
21258 PapadopoulouB --LeishmaniaInf-- 20150908	Uncategorized Sample	21258_WT DDX3-HA int	Ingel21258 (F063514)	| organism=Leishmania_infantum | product=2-oxoglutarate dehydrogenase subunit, putative | location=LinJ.27:360417-363437(+) | length=1006	GeneDB|LinJ.27.0740	LinfantumAnnotatedProteins_TriTrypDB-4.0_20120202.fasta	112 905,4	1	10	14	20	0.00113	0.176	VPPPVSAVDTGVETQTLR	R	M	0.997	106	28.8	106	0	1	0	0	2	1 865,9969	1 355,00		20 153,0	577	594	Empty	true
21258 PapadopoulouB --LeishmaniaInf-- 20150908	Uncategorized Sample	21258_WT DDX3-HA int	Ingel21258 (F063514)	| organism=Leishmania_infantum | product=malic enzyme, putative | location=LinJ.24:281276-282997(+) | length=573	GeneDB|LinJ.24.0790	LinfantumAnnotatedProteins_TriTrypDB-4.0_20120202.fasta	63 407,2	1	3	4	4	0.000226	0.106	ADLPDNRPDLMK	K	L	0.997	40.7	30.1	33.3	0	0	2	0	2	1 400,6842	945		89 380,0	538	549	Empty	true
21258 PapadopoulouB --LeishmaniaInf-- 20150908	Uncategorized Sample	21258_WT DDX3-HA int	Ingel21258 (F063514)	| organism=Leishmania_infantum | product=malic enzyme, putative | location=LinJ.24:281276-282997(+) | length=573	GeneDB|LinJ.24.0790	LinfantumAnnotatedProteins_TriTrypDB-4.0_20120202.fasta	63 407,2	1	3	4	4	0.000226	0.106	ILGLGDLGANGIGISIGK	R	C	0.997	65.1	27.2	63.7	0	1	0	0	2	1 668,9536	2 110,00		14 755,5	160	177	Empty	false	GeneDB|LinJ.24.0780
21258 PapadopoulouB --LeishmaniaInf-- 20150908	Uncategorized Sample	21258_WT DDX3-HA int	Ingel21258 (F063514)	| organism=Leishmania_infantum | product=malic enzyme, putative | location=LinJ.24:281276-282997(+) | length=573	GeneDB|LinJ.24.0790	LinfantumAnnotatedProteins_TriTrypDB-4.0_20120202.fasta	63 407,2	1	3	4	4	0.000226	0.106	TDIPDAVIASLK	R	T	0.997	29	30	21.4	0	1	0	0	2	1 242,6942	1 875,00		39 301,0	361	372	Empty	true
21258 PapadopoulouB --LeishmaniaInf-- 20150908	Uncategorized Sample	21258_WT DDX3-HA int	Ingel21258 (F063514)	| organism=Leishmania_infantum | product=malic enzyme, putative | location=LinJ.24:281276-282997(+) | length=573	GeneDB|LinJ.24.0790	LinfantumAnnotatedProteins_TriTrypDB-4.0_20120202.fasta	63 407,2	1	3	4	4	0.000226	0.106	YVRPTALIGLGATANVFSR	R	E	0.997	58.2	27.4	55.8	0	0	1	0	2	2 006,1182	1 796,00		30 377,2	380	398	Empty	true
21258 PapadopoulouB --LeishmaniaInf-- 20150908	Uncategorized Sample	21258_WT DDX3-HA int	Ingel21258 (F063514)	| organism=Leishmania_infantum | product=hypothetical protein, conserved | location=LinJ.30:182650-183627(-) | length=325	GeneDB|LinJ.30.0580	LinfantumAnnotatedProteins_TriTrypDB-4.0_20120202.fasta	36 715,1	1	3	3	4	0.000226	0.0892	AAAIGEPAAPTK	R	E	0.997	55.7	28.9	46.1	0	2	0	0	2	1 096,5998	797		32 148,8	254	265	Empty	true
21258 PapadopoulouB --LeishmaniaInf-- 20150908	Uncategorized Sample	21258_WT DDX3-HA int	Ingel21258 (F063514)	| organism=Leishmania_infantum | product=hypothetical protein, conserved | location=LinJ.30:182650-183627(-) | length=325	GeneDB|LinJ.30.0580	LinfantumAnnotatedProteins_TriTrypDB-4.0_20120202.fasta	36 715,1	1	3	3	4	0.000226	0.0892	AAAIGEPAAPTKEMSK	R	S	0.997	45.6	30.3	23.8	0	0	1	0	2	1 587,8049	729		26 885,7	254	269	Empty	true
21258 PapadopoulouB --LeishmaniaInf-- 20150908	Uncategorized Sample	21258_WT DDX3-HA int	Ingel21258 (F063514)	| organism=Leishmania_infantum | product=hypothetical protein, conserved | location=LinJ.30:182650-183627(-) | length=325	GeneDB|LinJ.30.0580	LinfantumAnnotatedProteins_TriTrypDB-4.0_20120202.fasta	36 715,1	1	3	3	4	0.000226	0.0892	GAVLVDSGLPTKK	R	K	0.997	72.4	28.1	63	0	0	1	0	2	1 284,7524	992		26 560,0	179	191	Empty	true
21258 PapadopoulouB --LeishmaniaInf-- 20150908	Uncategorized Sample	21258_WT DDX3-HA int	Ingel21258 (F063514)	| organism=Leishmania_infantum | product=6-phosphogluconate dehydrogenase, decarboxylating, putative | location=LinJ.35:1356089-1357528(-) | length=479	GeneDB|LinJ.35.3390	LinfantumAnnotatedProteins_TriTrypDB-4.0_20120202.fasta	51 946,1	1	4	5	6	0.000339	0.148	AEDGRPCVTFNGK	K	G	0.997	34.5	29.5	26.1	0	0	1	0	2	1 450,6745	866		15 156,5	166	178	Empty	true
21258 PapadopoulouB --LeishmaniaInf-- 20150908	Uncategorized Sample	21258_WT DDX3-HA int	Ingel21258 (F063514)	| organism=Leishmania_infantum | product=6-phosphogluconate dehydrogenase, decarboxylating, putative | location=LinJ.35:1356089-1357528(-) | length=479	GeneDB|LinJ.35.3390	LinfantumAnnotatedProteins_TriTrypDB-4.0_20120202.fasta	51 946,1	1	4	5	6	0.000339	0.148	AFEENPSLPNLMDAFTK	K	E	0.997	54.7	29.7	48.3	0	2	0	0	2	1 923,9158	2 163,00		29 178,1	386	402	Empty	true
21258 PapadopoulouB --LeishmaniaInf-- 20150908	Uncategorized Sample	21258_WT DDX3-HA int	Ingel21258 (F063514)	| organism=Leishmania_infantum | product=6-phosphogluconate dehydrogenase, decarboxylating, putative | location=LinJ.35:1356089-1357528(-) | length=479	GeneDB|LinJ.35.3390	LinfantumAnnotatedProteins_TriTrypDB-4.0_20120202.fasta	51 946,1	1	4	5	6	0.000339	0.148	FLGMGISGGEEGAR	R	K	0.997	80.8	29.7	74.6	0	1	0	0	2	1 396,6528	1 095,00		29 112,2	125	138	Empty	true
21258 PapadopoulouB --LeishmaniaInf-- 20150908	Uncategorized Sample	21258_WT DDX3-HA int	Ingel21258 (F063514)	| organism=Leishmania_infantum | product=6-phosphogluconate dehydrogenase, decarboxylating, putative | location=LinJ.35:1356089-1357528(-) | length=479	GeneDB|LinJ.35.3390	LinfantumAnnotatedProteins_TriTrypDB-4.0_20120202.fasta	51 946,1	1	4	5	6	0.000339	0.148	KGPAFFPGGTPSVWEEVRPIVEAAAAK	R	A	0.997	88.6	27.1	86.1	0	0	1	1	2	2 811,4830	2 100,50		71 584,6	139	165	Empty	true
21258 PapadopoulouB --LeishmaniaInf-- 20150908	Uncategorized Sample	21258_WT DDX3-HA int	Ingel21258 (F063514)	| organism=Leishmania_infantum | product=adenylosuccinate synthetase, putative | location=LinJ.13:386707-388839(-) | length=710	GeneDB|LinJ.13.1090	LinfantumAnnotatedProteins_TriTrypDB-4.0_20120202.fasta	78 411,4	1	3	3	3	0.00017	0.0634	FVFNLAPSGLLLPGKR	K	N	0.997	52.5	25	52.5	0	0	1	0	2	1 729,0161	2 015,00		16 311,8	221	236	Empty	true
21258 PapadopoulouB --LeishmaniaInf-- 20150908	Uncategorized Sample	21258_WT DDX3-HA int	Ingel21258 (F063514)	| organism=Leishmania_infantum | product=adenylosuccinate synthetase, putative | location=LinJ.13:386707-388839(-) | length=710	GeneDB|LinJ.13.1090	LinfantumAnnotatedProteins_TriTrypDB-4.0_20120202.fasta	78 411,4	1	3	3	3	0.00017	0.0634	SLRPLAELQEPR	R	R	0.997	55.6	28	44.4	0	0	1	0	2	1 408,7908	1 218,00		51 135,7	137	148	Empty	true
21258 PapadopoulouB --LeishmaniaInf-- 20150908	Uncategorized Sample	21258_WT DDX3-HA int	Ingel21258 (F063514)	| organism=Leishmania_infantum | product=adenylosuccinate synthetase, putative | location=LinJ.13:386707-388839(-) | length=710	GeneDB|LinJ.13.1090	LinfantumAnnotatedProteins_TriTrypDB-4.0_20120202.fasta	78 411,4	1	3	3	3	0.00017	0.0634	VNSGENAGHTVYDKAGR	R	K	0.997	26.1	29.7	26.1	0	0	0	1	2	1 774,8467	655		3 982,57	203	219	Empty	true
21258 PapadopoulouB --LeishmaniaInf-- 20150908	Uncategorized Sample	21258_WT DDX3-HA int	Ingel21258 (F063514)	| organism=Leishmania_infantum | product=lysyl-tRNA synthetase, putative | location=LinJ.15:93752-95512(+) | length=586	GeneDB|LinJ.15.0270	LinfantumAnnotatedProteins_TriTrypDB-4.0_20120202.fasta	67 192,0	1	4	4	5	0.000283	0.0939	ELANAYTELNNPIVQREEFVK	K	Q	0.997	76.9	29.5	76.9	0	0	2	0	2	2 477,2671	1 626,00		47 689,7	483	503	Empty	true
21258 PapadopoulouB --LeishmaniaInf-- 20150908	Uncategorized Sample	21258_WT DDX3-HA int	Ingel21258 (F063514)	| organism=Leishmania_infantum | product=lysyl-tRNA synthetase, putative | location=LinJ.15:93752-95512(+) | length=586	GeneDB|LinJ.15.0270	LinfantumAnnotatedProteins_TriTrypDB-4.0_20120202.fasta	67 192,0	1	4	4	5	0.000283	0.0939	GTDSDEYKSLVK	K	Q	0.997	57	29.4	50.9	0	0	1	0	2	1 341,6534	931		34 352,8	26	37	Empty	true
21258 PapadopoulouB --LeishmaniaInf-- 20150908	Uncategorized Sample	21258_WT DDX3-HA int	Ingel21258 (F063514)	| organism=Leishmania_infantum | product=lysyl-tRNA synthetase, putative | location=LinJ.15:93752-95512(+) | length=586	GeneDB|LinJ.15.0270	LinfantumAnnotatedProteins_TriTrypDB-4.0_20120202.fasta	67 192,0	1	4	4	5	0.000283	0.0939	IAPELYLK	R	E	0.977	22.8	30.5	20.9	0	1	0	0	2	946.561	1 351,00		17 948,8	285	292	Empty	true
21258 PapadopoulouB --LeishmaniaInf-- 20150908	Uncategorized Sample	21258_WT DDX3-HA int	Ingel21258 (F063514)	| organism=Leishmania_infantum | product=lysyl-tRNA synthetase, putative | location=LinJ.15:93752-95512(+) | length=586	GeneDB|LinJ.15.0270	LinfantumAnnotatedProteins_TriTrypDB-4.0_20120202.fasta	67 192,0	1	4	4	5	0.000283	0.0939	QIEAIASQIADNKK	K	T	0.997	69	29.6	56.5	0	0	1	0	2	1 528,8331	1 089,00		45 840,5	10	23	Empty	true
21258 PapadopoulouB --LeishmaniaInf-- 20150908	Uncategorized Sample	21258_WT DDX3-HA int	Ingel21258 (F063514)	| organism=Leishmania_infantum | product=malic enzyme | location=LinJ.24:276191-277906(+) | length=571	GeneDB|LinJ.24.0780	LinfantumAnnotatedProteins_TriTrypDB-4.0_20120202.fasta	62 839,1	1	10	10	11	0.000622	0.231	EKDAILAAIK	R	T	0.997	41.5	29.3	26.5	0	1	0	0	2	1 071,6410	1 163,00		30 844,3	545	554	Empty	true
21258 PapadopoulouB --LeishmaniaInf-- 20150908	Uncategorized Sample	21258_WT DDX3-HA int	Ingel21258 (F063514)	| organism=Leishmania_infantum | product=malic enzyme | location=LinJ.24:276191-277906(+) | length=571	GeneDB|LinJ.24.0780	LinfantumAnnotatedProteins_TriTrypDB-4.0_20120202.fasta	62 839,1	1	10	10	11	0.000622	0.231	ILGLGDLGANGIGISIGK	R	C	0.997	65.1	27.2	63.7	0	1	0	0	2	1 668,9536	2 110,00		14 755,5	160	177	Empty	true	GeneDB|LinJ.24.0790
21258 PapadopoulouB --LeishmaniaInf-- 20150908	Uncategorized Sample	21258_WT DDX3-HA int	Ingel21258 (F063514)	| organism=Leishmania_infantum | product=malic enzyme | location=LinJ.24:276191-277906(+) | length=571	GeneDB|LinJ.24.0780	LinfantumAnnotatedProteins_TriTrypDB-4.0_20120202.fasta	62 839,1	1	10	10	11	0.000622	0.231	LGIDGNKDLPR	R	E	0.978	26.6	28.5	21.2	0	0	1	0	2	1 198,6430	982		40 383,2	534	544	Empty	true
21258 PapadopoulouB --LeishmaniaInf-- 20150908	Uncategorized Sample	21258_WT DDX3-HA int	Ingel21258 (F063514)	| organism=Leishmania_infantum | product=malic enzyme | location=LinJ.24:276191-277906(+) | length=571	GeneDB|LinJ.24.0780	LinfantumAnnotatedProteins_TriTrypDB-4.0_20120202.fasta	62 839,1	1	10	10	11	0.000622	0.231	LGILGALPPTVETLEMQIER	K	A	0.997	109	27.3	103	0	0	1	0	2	2 180,1999	2 461,00		8 228,62	42	61	Empty	true
21258 PapadopoulouB --LeishmaniaInf-- 20150908	Uncategorized Sample	21258_WT DDX3-HA int	Ingel21258 (F063514)	| organism=Leishmania_infantum | product=malic enzyme | location=LinJ.24:276191-277906(+) | length=571	GeneDB|LinJ.24.0780	LinfantumAnnotatedProteins_TriTrypDB-4.0_20120202.fasta	62 839,1	1	10	10	11	0.000622	0.231	MYNVDIAEVLK	R	T	0.997	58.2	29.5	51.8	0	1	0	0	2	1 294,6712	1 794,00		33 862,6	323	333	Empty	true
21258 PapadopoulouB --LeishmaniaInf-- 20150908	Uncategorized Sample	21258_WT DDX3-HA int	Ingel21258 (F063514)	| organism=Leishmania_infantum | product=malic enzyme | location=LinJ.24:276191-277906(+) | length=571	GeneDB|LinJ.24.0780	LinfantumAnnotatedProteins_TriTrypDB-4.0_20120202.fasta	62 839,1	1	10	10	11	0.000622	0.231	SGLGPLEQR	K	I	0.997	59.1	29.8	40.9	0	1	0	0	2	956.516	1 041,00		33 375,9	291	299	Empty	true
21258 PapadopoulouB --LeishmaniaInf-- 20150908	Uncategorized Sample	21258_WT DDX3-HA int	Ingel21258 (F063514)	| organism=Leishmania_infantum | product=malic enzyme | location=LinJ.24:276191-277906(+) | length=571	GeneDB|LinJ.24.0780	LinfantumAnnotatedProteins_TriTrypDB-4.0_20120202.fasta	62 839,1	1	10	10	11	0.000622	0.231	SVAANAARPIIFPLSNPTSK	K	S	0.997	93.8	27.1	93.8	0	0	2	0	2	2 054,1393	1 510,00		59 093,7	404	423	Empty	true
21258 PapadopoulouB --LeishmaniaInf-- 20150908	Uncategorized Sample	21258_WT DDX3-HA int	Ingel21258 (F063514)	| organism=Leishmania_infantum | product=malic enzyme | location=LinJ.24:276191-277906(+) | length=571	GeneDB|LinJ.24.0780	LinfantumAnnotatedProteins_TriTrypDB-4.0_20120202.fasta	62 839,1	1	10	10	11	0.000622	0.231	TFYLVDTK	K	G	0.99	34.2	30.9	25.8	0	1	0	0	2	986.519	1 329,00		20 125,0	334	341	Empty	true
21258 PapadopoulouB --LeishmaniaInf-- 20150908	Uncategorized Sample	21258_WT DDX3-HA int	Ingel21258 (F063514)	| organism=Leishmania_infantum | product=malic enzyme | location=LinJ.24:276191-277906(+) | length=571	GeneDB|LinJ.24.0780	LinfantumAnnotatedProteins_TriTrypDB-4.0_20120202.fasta	62 839,1	1	10	10	11	0.000622	0.231	VLPVVMDVGTNTER	R	Y	0.997	81.5	30.2	79.7	0	1	0	0	2	1 529,7993	1 490,00		59 277,7	192	205	Empty	true
21258 PapadopoulouB --LeishmaniaInf-- 20150908	Uncategorized Sample	21258_WT DDX3-HA int	Ingel21258 (F063514)	| organism=Leishmania_infantum | product=malic enzyme | location=LinJ.24:276191-277906(+) | length=571	GeneDB|LinJ.24.0780	LinfantumAnnotatedProteins_TriTrypDB-4.0_20120202.fasta	62 839,1	1	10	10	11	0.000622	0.231	YLNDREYLGTR	R	E	0.997	71.1	30.2	62.1	0	0	1	0	2	1 399,6965	999		45 292,1	206	216	Empty	true
21258 PapadopoulouB --LeishmaniaInf-- 20150908	Uncategorized Sample	21258_WT DDX3-HA int	Ingel21258 (F063514)	| organism=Leishmania_infantum | product=reiske iron-sulfur protein precursor, putative | location=LinJ.35:648241-649134(-) | length=297	GeneDB|LinJ.35.1540	LinfantumAnnotatedProteins_TriTrypDB-4.0_20120202.fasta	33 726,3	1	2	3	5	0.000283	0.0875	QGPAPLNLEVPPYR	R	W	0.997	109	29.4	89.7	0	3	0	0	2	1 550,8327	1 558,00		65 796,6	272	285	Empty	true
21258 PapadopoulouB --LeishmaniaInf-- 20150908	Uncategorized Sample	21258_WT DDX3-HA int	Ingel21258 (F063514)	| organism=Leishmania_infantum | product=reiske iron-sulfur protein precursor, putative | location=LinJ.35:648241-649134(-) | length=297	GeneDB|LinJ.35.1540	LinfantumAnnotatedProteins_TriTrypDB-4.0_20120202.fasta	33 726,3	1	2	3	5	0.000283	0.0875	WIDDNTIYMGKL	R	-	0.997	51	29.6	50.8	0	2	0	0	2	1 484,7093	1 710,00		37 369,6	286	297	Empty	true
21258 PapadopoulouB --LeishmaniaInf-- 20150908	Uncategorized Sample	21258_WT DDX3-HA int	Ingel21258 (F063514)	| organism=Leishmania_infantum | product=ribonucleoside-diphosphate reductase large chain, putative | location=LinJ.28:331999-334398(+) | length=799	GeneDB|LinJ.28.0980	LinfantumAnnotatedProteins_TriTrypDB-4.0_20120202.fasta	90 967,1	1	6	7	9	0.000509	0.0876	DLNFEFFGYK	R	T	0.997	39.7	29.7	26.7	0	1	0	0	2	1 279,5994	2 083,00		7 484,77	145	154	Empty	true
21258 PapadopoulouB --LeishmaniaInf-- 20150908	Uncategorized Sample	21258_WT DDX3-HA int	Ingel21258 (F063514)	| organism=Leishmania_infantum | product=ribonucleoside-diphosphate reductase large chain, putative | location=LinJ.28:331999-334398(+) | length=799	GeneDB|LinJ.28.0980	LinfantumAnnotatedProteins_TriTrypDB-4.0_20120202.fasta	90 967,1	1	6	7	9	0.000509	0.0876	LPFVSAEAQR	R	V	0.997	57.5	30.6	40.8	0	2	0	0	2	1 117,6000	1 257,00		47 548,2	528	537	Empty	true
21258 PapadopoulouB --LeishmaniaInf-- 20150908	Uncategorized Sample	21258_WT DDX3-HA int	Ingel21258 (F063514)	| organism=Leishmania_infantum | product=ribonucleoside-diphosphate reductase large chain, putative | location=LinJ.28:331999-334398(+) | length=799	GeneDB|LinJ.28.0980	LinfantumAnnotatedProteins_TriTrypDB-4.0_20120202.fasta	90 967,1	1	6	7	9	0.000509	0.0876	NRPIGLGVQGLADAFILMR	R	L	0.997	79.3	26.7	79.3	0	0	2	0	2	2 057,1328	2 175,50		32 667,3	509	527	Empty	true
21258 PapadopoulouB --LeishmaniaInf-- 20150908	Uncategorized Sample	21258_WT DDX3-HA int	Ingel21258 (F063514)	| organism=Leishmania_infantum | product=ribonucleoside-diphosphate reductase large chain, putative | location=LinJ.28:331999-334398(+) | length=799	GeneDB|LinJ.28.0980	LinfantumAnnotatedProteins_TriTrypDB-4.0_20120202.fasta	90 967,1	1	6	7	9	0.000509	0.0876	QTNESLLETFR	K	L	0.997	51.1	30	46.6	0	2	0	0	2	1 337,6696	1 529,50		31 530,3	94	104	Empty	true
21258 PapadopoulouB --LeishmaniaInf-- 20150908	Uncategorized Sample	21258_WT DDX3-HA int	Ingel21258 (F063514)	| organism=Leishmania_infantum | product=ribonucleoside-diphosphate reductase large chain, putative | location=LinJ.28:331999-334398(+) | length=799	GeneDB|LinJ.28.0980	LinfantumAnnotatedProteins_TriTrypDB-4.0_20120202.fasta	90 967,1	1	6	7	9	0.000509	0.0876	VLSGEFPVVNK	R	Y	0.997	56.3	30	47.2	0	1	0	0	2	1 188,6623	1 301,00		38 113,7	642	652	Empty	true
21258 PapadopoulouB --LeishmaniaInf-- 20150908	Uncategorized Sample	21258_WT DDX3-HA int	Ingel21258 (F063514)	| organism=Leishmania_infantum | product=ribonucleoside-diphosphate reductase large chain, putative | location=LinJ.28:331999-334398(+) | length=799	GeneDB|LinJ.28.0980	LinfantumAnnotatedProteins_TriTrypDB-4.0_20120202.fasta	90 967,1	1	6	7	9	0.000509	0.0876	YLVMDLIAR	K	G	0.996	31.5	29.4	22.2	0	1	0	0	2	1 093,6075	1 889,00		16 160,6	653	661	Empty	true
21258 PapadopoulouB --LeishmaniaInf-- 20150908	Uncategorized Sample	21258_WT DDX3-HA int	Ingel21258 (F063514)	| organism=Leishmania_infantum | product=hypothetical protein, conserved | location=LinJ.18:104664-105719(-) | length=351	GeneDB|LinJ.18.0210	LinfantumAnnotatedProteins_TriTrypDB-4.0_20120202.fasta	38 463,7	1	3	4	5	0.000283	0.117	ANFFEAIK	R	A	0.99	36.7	28.5	27.7	0	1	0	0	2	939.493	1 544,00		39 129,6	334	341	Empty	true
21258 PapadopoulouB --LeishmaniaInf-- 20150908	Uncategorized Sample	21258_WT DDX3-HA int	Ingel21258 (F063514)	| organism=Leishmania_infantum | product=hypothetical protein, conserved | location=LinJ.18:104664-105719(-) | length=351	GeneDB|LinJ.18.0210	LinfantumAnnotatedProteins_TriTrypDB-4.0_20120202.fasta	38 463,7	1	3	4	5	0.000283	0.117	SIFAEHAIPVPEDMGK	K	S	0.997	26.7	30	26.4	0	0	1	0	2	1 740,8627	1 518,00		37 031,7	42	57	Empty	true
21258 PapadopoulouB --LeishmaniaInf-- 20150908	Uncategorized Sample	21258_WT DDX3-HA int	Ingel21258 (F063514)	| organism=Leishmania_infantum | product=hypothetical protein, conserved | location=LinJ.18:104664-105719(-) | length=351	GeneDB|LinJ.18.0210	LinfantumAnnotatedProteins_TriTrypDB-4.0_20120202.fasta	38 463,7	1	3	4	5	0.000283	0.117	WGAPVAELYAALTDPSK	R	A	0.997	83.7	30	70.9	0	2	1	0	2	1 788,9168	2 389,00		17 326,4	227	243	Empty	true
21258 PapadopoulouB --LeishmaniaInf-- 20150908	Uncategorized Sample	21258_WT DDX3-HA int	Ingel21258 (F063514)	| organism=Leishmania_infantum | product=T-complex protein 1, delta subunit, putative | location=LinJ.21:443226-444881(+) | length=551	GeneDB|LinJ.21.1330	LinfantumAnnotatedProteins_TriTrypDB-4.0_20120202.fasta	59 651,7	1	11	11	12	0.000678	0.263	AIKDAGVNVLLVQK	K	S	0.997	65.4	25	61.1	0	0	1	0	2	1 467,8895	1 288,00		52 899,5	290	303	Empty	true
21258 PapadopoulouB --LeishmaniaInf-- 20150908	Uncategorized Sample	21258_WT DDX3-HA int	Ingel21258 (F063514)	| organism=Leishmania_infantum | product=T-complex protein 1, delta subunit, putative | location=LinJ.21:443226-444881(+) | length=551	GeneDB|LinJ.21.1330	LinfantumAnnotatedProteins_TriTrypDB-4.0_20120202.fasta	59 651,7	1	11	11	12	0.000678	0.263	AVEELLNK	R	G	0.99	31.1	31	15.6	0	1	0	0	2	915.515	1 033,00		28 471,4	119	126	Empty	true
21258 PapadopoulouB --LeishmaniaInf-- 20150908	Uncategorized Sample	21258_WT DDX3-HA int	Ingel21258 (F063514)	| organism=Leishmania_infantum | product=T-complex protein 1, delta subunit, putative | location=LinJ.21:443226-444881(+) | length=551	GeneDB|LinJ.21.1330	LinfantumAnnotatedProteins_TriTrypDB-4.0_20120202.fasta	59 651,7	1	11	11	12	0.000678	0.263	AYADAFEIIPYTLAENAGMQPISIVTELR	R	N	0.997	57.3	33.1	57.3	0	1	0	0	2	3 212,6187	2 542,00		6 409,91	464	492	Empty	true
21258 PapadopoulouB --LeishmaniaInf-- 20150908	Uncategorized Sample	21258_WT DDX3-HA int	Ingel21258 (F063514)	| organism=Leishmania_infantum | product=T-complex protein 1, delta subunit, putative | location=LinJ.21:443226-444881(+) | length=551	GeneDB|LinJ.21.1330	LinfantumAnnotatedProteins_TriTrypDB-4.0_20120202.fasta	59 651,7	1	11	11	12	0.000678	0.263	DAVTAQSLDFLAK	R	M	0.997	61.5	30.2	51.4	0	2	0	0	2	1 378,7214	1 727,50		55 231,0	308	320	Empty	true
21258 PapadopoulouB --LeishmaniaInf-- 20150908	Uncategorized Sample	21258_WT DDX3-HA int	Ingel21258 (F063514)	| organism=Leishmania_infantum | product=T-complex protein 1, delta subunit, putative | location=LinJ.21:443226-444881(+) | length=551	GeneDB|LinJ.21.1330	LinfantumAnnotatedProteins_TriTrypDB-4.0_20120202.fasta	59 651,7	1	11	11	12	0.000678	0.263	GSNSLMLEEAER	R	A	0.997	70.9	29.5	60.3	0	1	0	0	2	1 335,6209	1 162,00		24 661,8	402	413	Empty	true
21258 PapadopoulouB --LeishmaniaInf-- 20150908	Uncategorized Sample	21258_WT DDX3-HA int	Ingel21258 (F063514)	| organism=Leishmania_infantum | product=T-complex protein 1, delta subunit, putative | location=LinJ.21:443226-444881(+) | length=551	GeneDB|LinJ.21.1330	LinfantumAnnotatedProteins_TriTrypDB-4.0_20120202.fasta	59 651,7	1	11	11	12	0.000678	0.263	IDDIIMTRI	K	-	0.997	41.5	30.4	14.6	0	1	0	0	2	1 089,5975	1 675,00		33 209,1	543	551	Empty	true
21258 PapadopoulouB --LeishmaniaInf-- 20150908	Uncategorized Sample	21258_WT DDX3-HA int	Ingel21258 (F063514)	| organism=Leishmania_infantum | product=T-complex protein 1, delta subunit, putative | location=LinJ.21:443226-444881(+) | length=551	GeneDB|LinJ.21.1330	LinfantumAnnotatedProteins_TriTrypDB-4.0_20120202.fasta	59 651,7	1	11	11	12	0.000678	0.263	IMGVQPPPPSSLNHELFGK	K	T	0.997	36.2	29.5	35.3	0	0	1	0	2	2 048,0636	1 596,00		19 151,1	376	394	Empty	true
21258 PapadopoulouB --LeishmaniaInf-- 20150908	Uncategorized Sample	21258_WT DDX3-HA int	Ingel21258 (F063514)	| organism=Leishmania_infantum | product=T-complex protein 1, delta subunit, putative | location=LinJ.21:443226-444881(+) | length=551	GeneDB|LinJ.21.1330	LinfantumAnnotatedProteins_TriTrypDB-4.0_20120202.fasta	59 651,7	1	11	11	12	0.000678	0.263	LASEAVMMILK	R	I	0.997	51.2	30	44.6	0	1	0	0	2	1 205,6633	1 834,00		22 260,1	532	542	Empty	true
21258 PapadopoulouB --LeishmaniaInf-- 20150908	Uncategorized Sample	21258_WT DDX3-HA int	Ingel21258 (F063514)	| organism=Leishmania_infantum | product=T-complex protein 1, delta subunit, putative | location=LinJ.21:443226-444881(+) | length=551	GeneDB|LinJ.21.1330	LinfantumAnnotatedProteins_TriTrypDB-4.0_20120202.fasta	59 651,7	1	11	11	12	0.000678	0.263	TVIEEGTPSGK	K	V	0.997	50	30.8	26.7	0	1	0	0	2	1 117,5737	749		10 585,3	362	372	Empty	true
21258 PapadopoulouB --LeishmaniaInf-- 20150908	Uncategorized Sample	21258_WT DDX3-HA int	Ingel21258 (F063514)	| organism=Leishmania_infantum | product=T-complex protein 1, delta subunit, putative | location=LinJ.21:443226-444881(+) | length=551	GeneDB|LinJ.21.1330	LinfantumAnnotatedProteins_TriTrypDB-4.0_20120202.fasta	59 651,7	1	11	11	12	0.000678	0.263	VISQNSDLLAPMAVDAVR	K	K	0.997	45.5	30.1	45.5	0	1	0	0	2	1 899,0005	1 712,00		17 886,2	175	192	Empty	true
21258 PapadopoulouB --LeishmaniaInf-- 20150908	Uncategorized Sample	21258_WT DDX3-HA int	Ingel21258 (F063514)	| organism=Leishmania_infantum | product=T-complex protein 1, delta subunit, putative | location=LinJ.21:443226-444881(+) | length=551	GeneDB|LinJ.21.1330	LinfantumAnnotatedProteins_TriTrypDB-4.0_20120202.fasta	59 651,7	1	11	11	12	0.000678	0.263	VISQNSDLLAPMAVDAVRK	K	I	0.997	127	27.7	113	0	0	1	0	2	2 027,0955	1 492,00		34 595,4	175	193	Empty	true
21258 PapadopoulouB --LeishmaniaInf-- 20150908	Uncategorized Sample	21258_WT DDX3-HA int	Ingel21258 (F063514)	| organism=Leishmania_infantum | product=hypothetical protein, conserved | location=LinJ.33:511672-512946(+) | length=424	GeneDB|LinJ.33.1460	LinfantumAnnotatedProteins_TriTrypDB-4.0_20120202.fasta	44 732,9	0.987	1	1	1	5.65e-05	0.0566	SAAPAKPHQPHQQQQPVKKPGLPR	K	E	0.997	57.2	25	57.2	0	0	0	0	2	2 625,4488	612		9 968,15	122	145	Empty	true
21258 PapadopoulouB --LeishmaniaInf-- 20150908	Uncategorized Sample	21258_WT DDX3-HA int	Ingel21258 (F063514)	| organism=Leishmania_infantum | product=60S ribosomal subunit protein L31, putative | location=LinJ.35:1335006-1335695(-) | length=229	GeneDB|LinJ.35.3330,GeneDB|LinJ.35.3340	LinfantumAnnotatedProteins_TriTrypDB-4.0_20120202.fasta	25 761,9	1	5	9	13	0.000735	0.218	HFYTVISNVPVASFK	K	G	0.997	65.2	29.3	62.8	0	2	1	0	2	1 708,9056	1 600,00		192397	206	220	Empty	true
21258 PapadopoulouB --LeishmaniaInf-- 20150908	Uncategorized Sample	21258_WT DDX3-HA int	Ingel21258 (F063514)	| organism=Leishmania_infantum | product=60S ribosomal subunit protein L31, putative | location=LinJ.35:1335006-1335695(-) | length=229	GeneDB|LinJ.35.3330,GeneDB|LinJ.35.3340	LinfantumAnnotatedProteins_TriTrypDB-4.0_20120202.fasta	25 761,9	1	5	9	13	0.000735	0.218	IDASLNTYIWHK	R	G	0.997	30.7	30.4	22.6	0	0	1	0	2	1 460,7533	1 484,00		31 025,1	168	179	Empty	true
21258 PapadopoulouB --LeishmaniaInf-- 20150908	Uncategorized Sample	21258_WT DDX3-HA int	Ingel21258 (F063514)	| organism=Leishmania_infantum | product=60S ribosomal subunit protein L31, putative | location=LinJ.35:1335006-1335695(-) | length=229	GeneDB|LinJ.35.3330,GeneDB|LinJ.35.3340	LinfantumAnnotatedProteins_TriTrypDB-4.0_20120202.fasta	25 761,9	1	5	9	13	0.000735	0.218	KPDAVSMEATIHLSK	R	L	0.997	56.7	31.1	54	0	0	1	3	2	1 642,8471	896.5		196497	121	135	Empty	true
21258 PapadopoulouB --LeishmaniaInf-- 20150908	Uncategorized Sample	21258_WT DDX3-HA int	Ingel21258 (F063514)	| organism=Leishmania_infantum | product=60S ribosomal subunit protein L31, putative | location=LinJ.35:1335006-1335695(-) | length=229	GeneDB|LinJ.35.3330,GeneDB|LinJ.35.3340	LinfantumAnnotatedProteins_TriTrypDB-4.0_20120202.fasta	25 761,9	1	5	9	13	0.000735	0.218	TGRKPDAVSMEATIHLSK	R	L	0.997	116	29.5	111	0	0	1	3	2	1 957,0174	840		203441	118	135	Empty	true
21258 PapadopoulouB --LeishmaniaInf-- 20150908	Uncategorized Sample	21258_WT DDX3-HA int	Ingel21258 (F063514)	| organism=Leishmania_infantum | product=60S ribosomal subunit protein L31, putative | location=LinJ.35:1335006-1335695(-) | length=229	GeneDB|LinJ.35.3330,GeneDB|LinJ.35.3340	LinfantumAnnotatedProteins_TriTrypDB-4.0_20120202.fasta	25 761,9	1	5	9	13	0.000735	0.218	TKDNRIDASLNTYIWHK	K	G	0.997	45.2	29.6	44.9	0	0	0	1	2	2 075,0670	1 325,00		94 787,8	163	179	Empty	true
21258 PapadopoulouB --LeishmaniaInf-- 20150908	Uncategorized Sample	21258_WT DDX3-HA int	Ingel21258 (F063514)	| organism=Leishmania_infantum | product=cysteine peptidase, Clan CA, family C2, putative | location=LinJ.27:200651-213682(+) | length=4343	GeneDB|LinJ.27.2520	LinfantumAnnotatedProteins_TriTrypDB-4.0_20120202.fasta	489 828,4	1	2	2	2	0.000113	0.00691	AQELADGHLAEER	R	S	0.997	39.6	30	39.6	0	0	1	0	2	1 438,6922	859		36 007,8	1604	1616	Empty	true
21258 PapadopoulouB --LeishmaniaInf-- 20150908	Uncategorized Sample	21258_WT DDX3-HA int	Ingel21258 (F063514)	| organism=Leishmania_infantum | product=cysteine peptidase, Clan CA, family C2, putative | location=LinJ.27:200651-213682(+) | length=4343	GeneDB|LinJ.27.2520	LinfantumAnnotatedProteins_TriTrypDB-4.0_20120202.fasta	489 828,4	1	2	2	2	0.000113	0.00691	SGENSPQVLELERLLNR	R	R	0.972	25.2	28.7	21.7	0	1	0	0	2	1 956,9874	2 077,00		55 608,5	3672	3688	Empty	true
21258 PapadopoulouB --LeishmaniaInf-- 20150908	Uncategorized Sample	21258_WT DDX3-HA int	Ingel21258 (F063514)	| organism=Leishmania_infantum | product=S-adenosylhomocysteine hydrolase | location=LinJ.36:1483753-1485066(+) | length=437	GeneDB|LinJ.36.4100	LinfantumAnnotatedProteins_TriTrypDB-4.0_20120202.fasta	47 768,0	1	18	25	37	0.00209	0.446	AGVFFLPK	K	A	0.99	58.1	28.9	39.3	0	2	0	0	2	878.514	1 656,00		117359	386	393	Empty	true
21258 PapadopoulouB --LeishmaniaInf-- 20150908	Uncategorized Sample	21258_WT DDX3-HA int	Ingel21258 (F063514)	| organism=Leishmania_infantum | product=S-adenosylhomocysteine hydrolase | location=LinJ.36:1483753-1485066(+) | length=437	GeneDB|LinJ.36.4100	LinfantumAnnotatedProteins_TriTrypDB-4.0_20120202.fasta	47 768,0	1	18	25	37	0.00209	0.446	AGVPVFAWK	K	G	0.997	44.7	30.6	31	0	1	0	0	2	974.546	1 641,00		60 611,0	92	100	Empty	true
21258 PapadopoulouB --LeishmaniaInf-- 20150908	Uncategorized Sample	21258_WT DDX3-HA int	Ingel21258 (F063514)	| organism=Leishmania_infantum | product=S-adenosylhomocysteine hydrolase | location=LinJ.36:1483753-1485066(+) | length=437	GeneDB|LinJ.36.4100	LinfantumAnnotatedProteins_TriTrypDB-4.0_20120202.fasta	47 768,0	1	18	25	37	0.00209	0.446	AIELAENEMPGLMELRR	K	E	0.997	62	30	51	0	0	3	1	2	1 971,9992	1 645,00		149998	18	34	Empty	true
21258 PapadopoulouB --LeishmaniaInf-- 20150908	Uncategorized Sample	21258_WT DDX3-HA int	Ingel21258 (F063514)	| organism=Leishmania_infantum | product=S-adenosylhomocysteine hydrolase | location=LinJ.36:1483753-1485066(+) | length=437	GeneDB|LinJ.36.4100	LinfantumAnnotatedProteins_TriTrypDB-4.0_20120202.fasta	47 768,0	1	18	25	37	0.00209	0.446	ALDEKVAALHLAHVGAK	K	L	0.997	110	27.5	106	0	0	0	1	2	1 742,9913	1 103,00		85 438,5	394	410	Empty	true
21258 PapadopoulouB --LeishmaniaInf-- 20150908	Uncategorized Sample	21258_WT DDX3-HA int	Ingel21258 (F063514)	| organism=Leishmania_infantum | product=S-adenosylhomocysteine hydrolase | location=LinJ.36:1483753-1485066(+) | length=437	GeneDB|LinJ.36.4100	LinfantumAnnotatedProteins_TriTrypDB-4.0_20120202.fasta	47 768,0	1	18	25	37	0.00209	0.446	ATDVMIAGK	R	T	0.997	41.2	29.9	36	0	1	0	0	2	921.471	754		7 705,70	205	213	Empty	true
21258 PapadopoulouB --LeishmaniaInf-- 20150908	Uncategorized Sample	21258_WT DDX3-HA int	Ingel21258 (F063514)	| organism=Leishmania_infantum | product=S-adenosylhomocysteine hydrolase | location=LinJ.36:1483753-1485066(+) | length=437	GeneDB|LinJ.36.4100	LinfantumAnnotatedProteins_TriTrypDB-4.0_20120202.fasta	47 768,0	1	18	25	37	0.00209	0.446	DISLAEWGR	K	K	0.997	50.9	31	34	0	1	0	0	2	1 046,5266	1 591,00		41 304,1	8	16	Empty	true
21258 PapadopoulouB --LeishmaniaInf-- 20150908	Uncategorized Sample	21258_WT DDX3-HA int	Ingel21258 (F063514)	| organism=Leishmania_infantum | product=S-adenosylhomocysteine hydrolase | location=LinJ.36:1483753-1485066(+) | length=437	GeneDB|LinJ.36.4100	LinfantumAnnotatedProteins_TriTrypDB-4.0_20120202.fasta	47 768,0	1	18	25	37	0.00209	0.446	DISLAEWGRK	K	A	0.997	39.4	30.6	15	0	1	0	0	2	1 174,6216	1 352,00		46 017,8	8	17	Empty	true
21258 PapadopoulouB --LeishmaniaInf-- 20150908	Uncategorized Sample	21258_WT DDX3-HA int	Ingel21258 (F063514)	| organism=Leishmania_infantum | product=S-adenosylhomocysteine hydrolase | location=LinJ.36:1483753-1485066(+) | length=437	GeneDB|LinJ.36.4100	LinfantumAnnotatedProteins_TriTrypDB-4.0_20120202.fasta	47 768,0	1	18	25	37	0.00209	0.446	EHVEIKPQVDR	K	Y	0.997	63.4	30.1	52.5	0	0	1	0	2	1 349,7173	734		15 350,8	316	326	Empty	true
21258 PapadopoulouB --LeishmaniaInf-- 20150908	Uncategorized Sample	21258_WT DDX3-HA int	Ingel21258 (F063514)	| organism=Leishmania_infantum | product=S-adenosylhomocysteine hydrolase | location=LinJ.36:1483753-1485066(+) | length=437	GeneDB|LinJ.36.4100	LinfantumAnnotatedProteins_TriTrypDB-4.0_20120202.fasta	47 768,0	1	18	25	37	0.00209	0.446	ESLVDGIKR	R	A	0.997	32.2	30.5	18.4	0	1	0	0	2	1 016,5736	939		34 262,6	196	204	Empty	true
21258 PapadopoulouB --LeishmaniaInf-- 20150908	Uncategorized Sample	21258_WT DDX3-HA int	Ingel21258 (F063514)	| organism=Leishmania_infantum | product=S-adenosylhomocysteine hydrolase | location=LinJ.36:1483753-1485066(+) | length=437	GeneDB|LinJ.36.4100	LinfantumAnnotatedProteins_TriTrypDB-4.0_20120202.fasta	47 768,0	1	18	25	37	0.00209	0.446	EYGPSQPLK	R	G	0.997	53.4	30.5	46.9	0	1	0	0	2	1 018,5205	855		37 616,8	35	43	Empty	true
21258 PapadopoulouB --LeishmaniaInf-- 20150908	Uncategorized Sample	21258_WT DDX3-HA int	Ingel21258 (F063514)	| organism=Leishmania_infantum | product=S-adenosylhomocysteine hydrolase | location=LinJ.36:1483753-1485066(+) | length=437	GeneDB|LinJ.36.4100	LinfantumAnnotatedProteins_TriTrypDB-4.0_20120202.fasta	47 768,0	1	18	25	37	0.00209	0.446	EYGPSQPLKGAK	R	I	0.997	69.7	30.1	64.4	0	1	2	0	2	1 274,6741	764		55 783,1	35	46	Empty	true
21258 PapadopoulouB --LeishmaniaInf-- 20150908	Uncategorized Sample	21258_WT DDX3-HA int	Ingel21258 (F063514)	| organism=Leishmania_infantum | product=S-adenosylhomocysteine hydrolase | location=LinJ.36:1483753-1485066(+) | length=437	GeneDB|LinJ.36.4100	LinfantumAnnotatedProteins_TriTrypDB-4.0_20120202.fasta	47 768,0	1	18	25	37	0.00209	0.446	GFSGDGLPNMILDDGGDLTNLVIDHHPELVPK	K	I	0.997	145	28.7	145	0	0	0	5	2	3 385,6740	2 284,00		348692	117	148	Empty	true
21258 PapadopoulouB --LeishmaniaInf-- 20150908	Uncategorized Sample	21258_WT DDX3-HA int	Ingel21258 (F063514)	| organism=Leishmania_infantum | product=S-adenosylhomocysteine hydrolase | location=LinJ.36:1483753-1485066(+) | length=437	GeneDB|LinJ.36.4100	LinfantumAnnotatedProteins_TriTrypDB-4.0_20120202.fasta	47 768,0	1	18	25	37	0.00209	0.446	GNLPISAINVNDSVTK	K	S	0.997	115	30.7	101	0	2	0	0	2	1 641,8807	1 457,50		400818	170	185	Empty	true
21258 PapadopoulouB --LeishmaniaInf-- 20150908	Uncategorized Sample	21258_WT DDX3-HA int	Ingel21258 (F063514)	| organism=Leishmania_infantum | product=S-adenosylhomocysteine hydrolase | location=LinJ.36:1483753-1485066(+) | length=437	GeneDB|LinJ.36.4100	LinfantumAnnotatedProteins_TriTrypDB-4.0_20120202.fasta	47 768,0	1	18	25	37	0.00209	0.446	IFGISEETTTGVK	K	N	0.997	81	29.8	72.1	0	4	0	0	2	1 381,7211	1 426,00		251093	149	161	Empty	true
21258 PapadopoulouB --LeishmaniaInf-- 20150908	Uncategorized Sample	21258_WT DDX3-HA int	Ingel21258 (F063514)	| organism=Leishmania_infantum | product=S-adenosylhomocysteine hydrolase | location=LinJ.36:1483753-1485066(+) | length=437	GeneDB|LinJ.36.4100	LinfantumAnnotatedProteins_TriTrypDB-4.0_20120202.fasta	47 768,0	1	18	25	37	0.00209	0.446	KAIELAENEMPGLMELRR	R	E	0.997	52.7	29.5	45.5	0	0	1	3	2	2 100,0942	1 348,50		153064	17	34	Empty	true
21258 PapadopoulouB --LeishmaniaInf-- 20150908	Uncategorized Sample	21258_WT DDX3-HA int	Ingel21258 (F063514)	| organism=Leishmania_infantum | product=S-adenosylhomocysteine hydrolase | location=LinJ.36:1483753-1485066(+) | length=437	GeneDB|LinJ.36.4100	LinfantumAnnotatedProteins_TriTrypDB-4.0_20120202.fasta	47 768,0	1	18	25	37	0.00209	0.446	QAEYINCPVNGPFKPDHYRY	K	-	0.997	55.6	28.3	55.6	0	0	0	2	2	2 468,1453	1 292,00		73 029,4	418	437	Empty	true
21258 PapadopoulouB --LeishmaniaInf-- 20150908	Uncategorized Sample	21258_WT DDX3-HA int	Ingel21258 (F063514)	| organism=Leishmania_infantum | product=S-adenosylhomocysteine hydrolase | location=LinJ.36:1483753-1485066(+) | length=437	GeneDB|LinJ.36.4100	LinfantumAnnotatedProteins_TriTrypDB-4.0_20120202.fasta	47 768,0	1	18	25	37	0.00209	0.446	SKFDNLYGCR	K	E	0.977	18.6	29.6	11.6	0	0	1	0	2	1 259,5838	980		71 704,9	186	195	Empty	true
21258 PapadopoulouB --LeishmaniaInf-- 20150908	Uncategorized Sample	21258_WT DDX3-HA int	Ingel21258 (F063514)	| organism=Leishmania_infantum | product=S-adenosylhomocysteine hydrolase | location=LinJ.36:1483753-1485066(+) | length=437	GeneDB|LinJ.36.4100	LinfantumAnnotatedProteins_TriTrypDB-4.0_20120202.fasta	47 768,0	1	18	25	37	0.00209	0.446	VKDISLAEWGR	K	K	0.997	26	30.3	22.1	0	1	1	0	2	1 273,6900	1 307,50		73 878,7	6	16	Empty	true
21258 PapadopoulouB --LeishmaniaInf-- 20150908	Uncategorized Sample	21258_WT DDX3-HA int	Ingel21258 (F063514)	| organism=Leishmania_infantum | product=ATP-binding cassette protein subfamily E, member 1, putative | location=LinJ.21:216508-218487(-) | length=659	GeneDB|LinJ.21.0770	LinfantumAnnotatedProteins_TriTrypDB-4.0_20120202.fasta	74 063,6	1	5	7	8	0.000452	0.108	EGINIFLDGFVPTENLR	R	F	0.997	75.7	29.8	64	0	2	1	0	2	1 934,0020	2 326,00		22 921,1	315	331	Empty	true
21258 PapadopoulouB --LeishmaniaInf-- 20150908	Uncategorized Sample	21258_WT DDX3-HA int	Ingel21258 (F063514)	| organism=Leishmania_infantum | product=ATP-binding cassette protein subfamily E, member 1, putative | location=LinJ.21:216508-218487(-) | length=659	GeneDB|LinJ.21.0770	LinfantumAnnotatedProteins_TriTrypDB-4.0_20120202.fasta	74 063,6	1	5	7	8	0.000452	0.108	IINLPSNLER	R	D	0.997	33.5	28.4	25.7	0	1	0	0	2	1 168,6685	1 366,00		46 142,7	80	89	Empty	true
21258 PapadopoulouB --LeishmaniaInf-- 20150908	Uncategorized Sample	21258_WT DDX3-HA int	Ingel21258 (F063514)	| organism=Leishmania_infantum | product=ATP-binding cassette protein subfamily E, member 1, putative | location=LinJ.21:216508-218487(-) | length=659	GeneDB|LinJ.21.0770	LinfantumAnnotatedProteins_TriTrypDB-4.0_20120202.fasta	74 063,6	1	5	7	8	0.000452	0.108	LPLPRPGQVLGLVGANGTGK	R	S	0.992	32.8	31.8	32.8	0	0	1	0	2	1 946,1074	1 757,00		17 574,9	105	124	Empty	true
21258 PapadopoulouB --LeishmaniaInf-- 20150908	Uncategorized Sample	21258_WT DDX3-HA int	Ingel21258 (F063514)	| organism=Leishmania_infantum | product=ATP-binding cassette protein subfamily E, member 1, putative | location=LinJ.21:216508-218487(-) | length=659	GeneDB|LinJ.21.0770	LinfantumAnnotatedProteins_TriTrypDB-4.0_20120202.fasta	74 063,6	1	5	7	8	0.000452	0.108	LTAAQVIR	R	S	0.99	47.9	28.9	16.4	0	1	0	0	2	871.536	1 026,00		21 026,8	261	268	Empty	true
21258 PapadopoulouB --LeishmaniaInf-- 20150908	Uncategorized Sample	21258_WT DDX3-HA int	Ingel21258 (F063514)	| organism=Leishmania_infantum | product=ATP-binding cassette protein subfamily E, member 1, putative | location=LinJ.21:216508-218487(-) | length=659	GeneDB|LinJ.21.0770	LinfantumAnnotatedProteins_TriTrypDB-4.0_20120202.fasta	74 063,6	1	5	7	8	0.000452	0.108	MLAGHVKPDNDVEVPK	R	L	0.997	28.7	29.9	27.2	0	0	0	2	2	1 748,9002	864		48 089,7	399	414	Empty	true
21258 PapadopoulouB --LeishmaniaInf-- 20150908	Uncategorized Sample	21258_WT DDX3-HA int	Ingel21258 (F063514)	| organism=Leishmania_infantum | product=40S ribosomal protein S17, putative | location=LinJ.28:1009118-1009549(+) | length=143	GeneDB|LinJ.28.2750,GeneDB|LinJ.28.2760	LinfantumAnnotatedProteins_TriTrypDB-4.0_20120202.fasta	16 482,7	1	5	10	10	0.000565	0.231	IAGYTTHIMK	K	R	0.997	52.4	30.1	44.8	0	1	0	0	2	1 134,5977	930		28 828,5	50	59	Empty	true
21258 PapadopoulouB --LeishmaniaInf-- 20150908	Uncategorized Sample	21258_WT DDX3-HA int	Ingel21258 (F063514)	| organism=Leishmania_infantum | product=40S ribosomal protein S17, putative | location=LinJ.28:1009118-1009549(+) | length=143	GeneDB|LinJ.28.2750,GeneDB|LinJ.28.2760	LinfantumAnnotatedProteins_TriTrypDB-4.0_20120202.fasta	16 482,7	1	5	10	10	0.000565	0.231	IAGYTTHIMKR	K	L	0.997	77.5	29.9	63.5	0	0	2	0	2	1 290,6988	768		48 221,0	50	60	Empty	true
21258 PapadopoulouB --LeishmaniaInf-- 20150908	Uncategorized Sample	21258_WT DDX3-HA int	Ingel21258 (F063514)	| organism=Leishmania_infantum | product=40S ribosomal protein S17, putative | location=LinJ.28:1009118-1009549(+) | length=143	GeneDB|LinJ.28.2750,GeneDB|LinJ.28.2760	LinfantumAnnotatedProteins_TriTrypDB-4.0_20120202.fasta	16 482,7	1	5	10	10	0.000565	0.231	LNFDFYQNKR	K	V	0.997	58.5	30.5	44.9	0	1	1	0	2	1 344,6695	1 360,50		107808	24	33	Empty	true
21258 PapadopoulouB --LeishmaniaInf-- 20150908	Uncategorized Sample	21258_WT DDX3-HA int	Ingel21258 (F063514)	| organism=Leishmania_infantum | product=40S ribosomal protein S17, putative | location=LinJ.28:1009118-1009549(+) | length=143	GeneDB|LinJ.28.2750,GeneDB|LinJ.28.2760	LinfantumAnnotatedProteins_TriTrypDB-4.0_20120202.fasta	16 482,7	1	5	10	10	0.000565	0.231	VIMDVTIAESK	R	K	0.997	44.2	30	34.9	0	2	0	0	2	1 221,6397	1 173,50		106206	34	44	Empty	true
21258 PapadopoulouB --LeishmaniaInf-- 20150908	Uncategorized Sample	21258_WT DDX3-HA int	Ingel21258 (F063514)	| organism=Leishmania_infantum | product=40S ribosomal protein S17, putative | location=LinJ.28:1009118-1009549(+) | length=143	GeneDB|LinJ.28.2750,GeneDB|LinJ.28.2760	LinfantumAnnotatedProteins_TriTrypDB-4.0_20120202.fasta	16 482,7	1	5	10	10	0.000565	0.231	VIMDVTIAESKK	R	L	0.997	88.1	29.6	78.5	0	1	2	0	2	1 333,7397	1 112,00		116740	34	45	Empty	true
21258 PapadopoulouB --LeishmaniaInf-- 20150908	Uncategorized Sample	21258_WT DDX3-HA int	Ingel21258 (F063514)	| organism=Leishmania_infantum | product=glycosomal phosphoenolpyruvate carboxykinase, putative | location=LinJ.27:769494-771071(-) | length=525	GeneDB|LinJ.27.1710,GeneDB|LinJ.27.2500	LinfantumAnnotatedProteins_TriTrypDB-4.0_20120202.fasta	58 273,3	1	24	33	49	0.00277	0.533	AFNETTKELVAMFQASFQK	K	R	0.997	85.5	29.9	85.5	0	0	3	0	2	2 206,0850	2 281,00		45 894,2	484	502	Empty	true
21258 PapadopoulouB --LeishmaniaInf-- 20150908	Uncategorized Sample	21258_WT DDX3-HA int	Ingel21258 (F063514)	| organism=Leishmania_infantum | product=glycosomal phosphoenolpyruvate carboxykinase, putative | location=LinJ.27:769494-771071(-) | length=525	GeneDB|LinJ.27.1710,GeneDB|LinJ.27.2500	LinfantumAnnotatedProteins_TriTrypDB-4.0_20120202.fasta	58 273,3	1	24	33	49	0.00277	0.533	AFNETTKELVAMFQASFQKR	K	F	0.997	138	29.5	137	0	0	0	4	2	2 362,1861	2 045,50		156434	484	503	Empty	true
21258 PapadopoulouB --LeishmaniaInf-- 20150908	Uncategorized Sample	21258_WT DDX3-HA int	Ingel21258 (F063514)	| organism=Leishmania_infantum | product=glycosomal phosphoenolpyruvate carboxykinase, putative | location=LinJ.27:769494-771071(-) | length=525	GeneDB|LinJ.27.1710,GeneDB|LinJ.27.2500	LinfantumAnnotatedProteins_TriTrypDB-4.0_20120202.fasta	58 273,3	1	24	33	49	0.00277	0.533	AIGLNPKTEEEIYNAVK	K	F	0.997	75.7	29.2	65.5	0	2	1	0	2	1 889,0016	1 640,00		112097	262	278	Empty	true
21258 PapadopoulouB --LeishmaniaInf-- 20150908	Uncategorized Sample	21258_WT DDX3-HA int	Ingel21258 (F063514)	| organism=Leishmania_infantum | product=glycosomal phosphoenolpyruvate carboxykinase, putative | location=LinJ.27:769494-771071(-) | length=525	GeneDB|LinJ.27.1710,GeneDB|LinJ.27.2500	LinfantumAnnotatedProteins_TriTrypDB-4.0_20120202.fasta	58 273,3	1	24	33	49	0.00277	0.533	ATHEIDFNDESICK	K	N	0.989	30.9	30	27.6	0	0	1	0	2	1 678,7379	1 089,00		52 129,2	291	304	Empty	true
21258 PapadopoulouB --LeishmaniaInf-- 20150908	Uncategorized Sample	21258_WT DDX3-HA int	Ingel21258 (F063514)	| organism=Leishmania_infantum | product=glycosomal phosphoenolpyruvate carboxykinase, putative | location=LinJ.27:769494-771071(-) | length=525	GeneDB|LinJ.27.1710,GeneDB|LinJ.27.2500	LinfantumAnnotatedProteins_TriTrypDB-4.0_20120202.fasta	58 273,3	1	24	33	49	0.00277	0.533	AVIDAIHDGSLDKEQYCVYPGWGLQIPR	R	R	0.997	91.1	28.6	91.1	0	0	0	1	2	3 200,5838	1 844,00		42 113,8	436	463	Empty	true
21258 PapadopoulouB --LeishmaniaInf-- 20150908	Uncategorized Sample	21258_WT DDX3-HA int	Ingel21258 (F063514)	| organism=Leishmania_infantum | product=glycosomal phosphoenolpyruvate carboxykinase, putative | location=LinJ.27:769494-771071(-) | length=525	GeneDB|LinJ.27.1710,GeneDB|LinJ.27.2500	LinfantumAnnotatedProteins_TriTrypDB-4.0_20120202.fasta	58 273,3	1	24	33	49	0.00277	0.533	FGAVAENCTLDKATHEIDFNDESICK	K	N	0.997	136	26.8	136	0	0	0	1	2	2 984,3404	1 495,00		36 382,5	279	304	Empty	true
21258 PapadopoulouB --LeishmaniaInf-- 20150908	Uncategorized Sample	21258_WT DDX3-HA int	Ingel21258 (F063514)	| organism=Leishmania_infantum | product=glycosomal phosphoenolpyruvate carboxykinase, putative | location=LinJ.27:769494-771071(-) | length=525	GeneDB|LinJ.27.1710,GeneDB|LinJ.27.2500	LinfantumAnnotatedProteins_TriTrypDB-4.0_20120202.fasta	58 273,3	1	24	33	49	0.00277	0.533	GALCVLSYAK	R	T	0.997	67	29.1	53.8	0	2	0	0	2	1 081,5711	1 403,00		45 204,2	31	40	Empty	true
21258 PapadopoulouB --LeishmaniaInf-- 20150908	Uncategorized Sample	21258_WT DDX3-HA int	Ingel21258 (F063514)	| organism=Leishmania_infantum | product=glycosomal phosphoenolpyruvate carboxykinase, putative | location=LinJ.27:769494-771071(-) | length=525	GeneDB|LinJ.27.1710,GeneDB|LinJ.27.2500	LinfantumAnnotatedProteins_TriTrypDB-4.0_20120202.fasta	58 273,3	1	24	33	49	0.00277	0.533	GDVTVFFGLSGTGK	K	T	0.997	60.8	30	52.8	0	2	0	0	2	1 384,7109	1 826,00		34 227,5	214	227	Empty	true
21258 PapadopoulouB --LeishmaniaInf-- 20150908	Uncategorized Sample	21258_WT DDX3-HA int	Ingel21258 (F063514)	| organism=Leishmania_infantum | product=glycosomal phosphoenolpyruvate carboxykinase, putative | location=LinJ.27:769494-771071(-) | length=525	GeneDB|LinJ.27.1710,GeneDB|LinJ.27.2500	LinfantumAnnotatedProteins_TriTrypDB-4.0_20120202.fasta	58 273,3	1	24	33	49	0.00277	0.533	HATYYGEQLAR	R	K	0.997	57.1	29.7	42.5	0	0	1	0	2	1 308,6331	890		107984	391	401	Empty	true
21258 PapadopoulouB --LeishmaniaInf-- 20150908	Uncategorized Sample	21258_WT DDX3-HA int	Ingel21258 (F063514)	| organism=Leishmania_infantum | product=glycosomal phosphoenolpyruvate carboxykinase, putative | location=LinJ.27:769494-771071(-) | length=525	GeneDB|LinJ.27.1710,GeneDB|LinJ.27.2500	LinfantumAnnotatedProteins_TriTrypDB-4.0_20120202.fasta	58 273,3	1	24	33	49	0.00277	0.533	KGDVTVFFGLSGTGK	K	T	0.997	54.3	29.6	32.5	0	0	3	0	2	1 512,8059	1 583,00		101642	213	227	Empty	true
21258 PapadopoulouB --LeishmaniaInf-- 20150908	Uncategorized Sample	21258_WT DDX3-HA int	Ingel21258 (F063514)	| organism=Leishmania_infantum | product=glycosomal phosphoenolpyruvate carboxykinase, putative | location=LinJ.27:769494-771071(-) | length=525	GeneDB|LinJ.27.1710,GeneDB|LinJ.27.2500	LinfantumAnnotatedProteins_TriTrypDB-4.0_20120202.fasta	58 273,3	1	24	33	49	0.00277	0.533	MLIGDDEHVWTDR	R	G	0.997	70.3	29.4	63.8	0	0	1	0	2	1 586,7270	1 395,00		47 292,6	237	249	Empty	true
21258 PapadopoulouB --LeishmaniaInf-- 20150908	Uncategorized Sample	21258_WT DDX3-HA int	Ingel21258 (F063514)	| organism=Leishmania_infantum | product=glycosomal phosphoenolpyruvate carboxykinase, putative | location=LinJ.27:769494-771071(-) | length=525	GeneDB|LinJ.27.1710,GeneDB|LinJ.27.2500	LinfantumAnnotatedProteins_TriTrypDB-4.0_20120202.fasta	58 273,3	1	24	33	49	0.00277	0.533	MLIGDDEHVWTDRGVFNIEGGCYAK	R	A	0.997	60.7	27.5	60.7	0	0	0	1	2	2 882,3240	1 748,00		36 956,8	237	261	Empty	true
21258 PapadopoulouB --LeishmaniaInf-- 20150908	Uncategorized Sample	21258_WT DDX3-HA int	Ingel21258 (F063514)	| organism=Leishmania_infantum | product=glycosomal phosphoenolpyruvate carboxykinase, putative | location=LinJ.27:769494-771071(-) | length=525	GeneDB|LinJ.27.1710,GeneDB|LinJ.27.2500	LinfantumAnnotatedProteins_TriTrypDB-4.0_20120202.fasta	58 273,3	1	24	33	49	0.00277	0.533	NLTAPELVQWALK	R	L	0.997	49.7	28.4	46.7	0	2	0	0	2	1 482,8316	2 175,00		41 800,9	8	20	Empty	true
21258 PapadopoulouB --LeishmaniaInf-- 20150908	Uncategorized Sample	21258_WT DDX3-HA int	Ingel21258 (F063514)	| organism=Leishmania_infantum | product=glycosomal phosphoenolpyruvate carboxykinase, putative | location=LinJ.27:769494-771071(-) | length=525	GeneDB|LinJ.27.1710,GeneDB|LinJ.27.2500	LinfantumAnnotatedProteins_TriTrypDB-4.0_20120202.fasta	58 273,3	1	24	33	49	0.00277	0.533	NLTAPELVQWALKLEK	R	D	0.997	77.8	26.2	77.8	0	0	2	0	2	1 853,0533	2 289,00		72 395,0	8	23	Empty	true
21258 PapadopoulouB --LeishmaniaInf-- 20150908	Uncategorized Sample	21258_WT DDX3-HA int	Ingel21258 (F063514)	| organism=Leishmania_infantum | product=glycosomal phosphoenolpyruvate carboxykinase, putative | location=LinJ.27:769494-771071(-) | length=525	GeneDB|LinJ.27.1710,GeneDB|LinJ.27.2500	LinfantumAnnotatedProteins_TriTrypDB-4.0_20120202.fasta	58 273,3	1	24	33	49	0.00277	0.533	NLTAPELVQWALKLEKDTK	R	L	0.997	112	26.2	112	0	0	1	1	2	2 197,2230	2 187,50		34 378,8	8	26	Empty	true
21258 PapadopoulouB --LeishmaniaInf-- 20150908	Uncategorized Sample	21258_WT DDX3-HA int	Ingel21258 (F063514)	| organism=Leishmania_infantum | product=glycosomal phosphoenolpyruvate carboxykinase, putative | location=LinJ.27:769494-771071(-) | length=525	GeneDB|LinJ.27.1710,GeneDB|LinJ.27.2500	LinfantumAnnotatedProteins_TriTrypDB-4.0_20120202.fasta	58 273,3	1	24	33	49	0.00277	0.533	TEEEIYNAVK	K	F	0.997	48.3	29.3	27.2	0	1	0	0	2	1 195,5841	1 061,00		132295	269	278	Empty	true
21258 PapadopoulouB --LeishmaniaInf-- 20150908	Uncategorized Sample	21258_WT DDX3-HA int	Ingel21258 (F063514)	| organism=Leishmania_infantum | product=glycosomal phosphoenolpyruvate carboxykinase, putative | location=LinJ.27:769494-771071(-) | length=525	GeneDB|LinJ.27.1710,GeneDB|LinJ.27.2500	LinfantumAnnotatedProteins_TriTrypDB-4.0_20120202.fasta	58 273,3	1	24	33	49	0.00277	0.533	TGEEVILGTEYAGEMKK	K	G	0.997	127	29.9	110	0	0	3	0	2	1 854,9156	1 308,00		143649	170	186	Empty	true
21258 PapadopoulouB --LeishmaniaInf-- 20150908	Uncategorized Sample	21258_WT DDX3-HA int	Ingel21258 (F063514)	| organism=Leishmania_infantum | product=glycosomal phosphoenolpyruvate carboxykinase, putative | location=LinJ.27:769494-771071(-) | length=525	GeneDB|LinJ.27.1710,GeneDB|LinJ.27.2500	LinfantumAnnotatedProteins_TriTrypDB-4.0_20120202.fasta	58 273,3	1	24	33	49	0.00277	0.533	TTLSADPNR	K	M	0.997	56.7	30.9	19.5	0	1	0	0	2	974.49	698		18 843,4	228	236	Empty	true
21258 PapadopoulouB --LeishmaniaInf-- 20150908	Uncategorized Sample	21258_WT DDX3-HA int	Ingel21258 (F063514)	| organism=Leishmania_infantum | product=glycosomal phosphoenolpyruvate carboxykinase, putative | location=LinJ.27:769494-771071(-) | length=525	GeneDB|LinJ.27.1710,GeneDB|LinJ.27.2500	LinfantumAnnotatedProteins_TriTrypDB-4.0_20120202.fasta	58 273,3	1	24	33	49	0.00277	0.533	VADTDDVRENVDWGSVNVK	R	L	0.997	92.9	29.5	73	0	1	1	0	2	2 118,0099	1 293,00		102902	50	68	Empty	true
21258 PapadopoulouB --LeishmaniaInf-- 20150908	Uncategorized Sample	21258_WT DDX3-HA int	Ingel21258 (F063514)	| organism=Leishmania_infantum | product=glycosomal phosphoenolpyruvate carboxykinase, putative | location=LinJ.27:769494-771071(-) | length=525	GeneDB|LinJ.27.1710,GeneDB|LinJ.27.2500	LinfantumAnnotatedProteins_TriTrypDB-4.0_20120202.fasta	58 273,3	1	24	33	49	0.00277	0.533	VAYPLEHIPGALTHAVAGHPNNVIFLTNDAFGVMPPVAR	R	L	0.997	75.8	25	75.8	0	0	0	4	2	4 106,1435	2 030,00		245812	308	346	Empty	true
21258 PapadopoulouB --LeishmaniaInf-- 20150908	Uncategorized Sample	21258_WT DDX3-HA int	Ingel21258 (F063514)	| organism=Leishmania_infantum | product=glycosomal phosphoenolpyruvate carboxykinase, putative | location=LinJ.27:769494-771071(-) | length=525	GeneDB|LinJ.27.1710,GeneDB|LinJ.27.2500	LinfantumAnnotatedProteins_TriTrypDB-4.0_20120202.fasta	58 273,3	1	24	33	49	0.00277	0.533	VPAQLLDPR	R	K	0.997	38.4	28.1	26.5	0	2	0	0	2	1 008,5838	1 157,00		361029	468	476	Empty	true
21258 PapadopoulouB --LeishmaniaInf-- 20150908	Uncategorized Sample	21258_WT DDX3-HA int	Ingel21258 (F063514)	| organism=Leishmania_infantum | product=glycosomal phosphoenolpyruvate carboxykinase, putative | location=LinJ.27:769494-771071(-) | length=525	GeneDB|LinJ.27.1710,GeneDB|LinJ.27.2500	LinfantumAnnotatedProteins_TriTrypDB-4.0_20120202.fasta	58 273,3	1	24	33	49	0.00277	0.533	VPAQLLDPRK	R	A	0.997	34.5	27.2	23.5	0	1	0	0	2	1 136,6788	998		34 491,7	468	477	Empty	true
21258 PapadopoulouB --LeishmaniaInf-- 20150908	Uncategorized Sample	21258_WT DDX3-HA int	Ingel21258 (F063514)	| organism=Leishmania_infantum | product=glycosomal phosphoenolpyruvate carboxykinase, putative | location=LinJ.27:769494-771071(-) | length=525	GeneDB|LinJ.27.1710,GeneDB|LinJ.27.2500	LinfantumAnnotatedProteins_TriTrypDB-4.0_20120202.fasta	58 273,3	1	24	33	49	0.00277	0.533	VWLLNTGYAGGR	R	A	0.997	66.1	30.4	52.2	0	3	0	0	2	1 306,6903	1 670,00		169126	410	421	Empty	true
21258 PapadopoulouB --LeishmaniaInf-- 20150908	Uncategorized Sample	21258_WT DDX3-HA int	Ingel21258 (F063514)	| organism=Leishmania_infantum | product=glycosomal phosphoenolpyruvate carboxykinase, putative | location=LinJ.27:769494-771071(-) | length=525	GeneDB|LinJ.27.1710,GeneDB|LinJ.27.2500	LinfantumAnnotatedProteins_TriTrypDB-4.0_20120202.fasta	58 273,3	1	24	33	49	0.00277	0.533	VWLLNTGYAGGRADR	R	G	0.997	36.1	30	21	0	0	1	0	2	1 648,8555	1 458,00		29 212,5	410	424	Empty	true
21258 PapadopoulouB --LeishmaniaInf-- 20150908	Uncategorized Sample	21258_WT DDX3-HA int	Ingel21258 (F063514)	| organism=Leishmania_infantum | product=ribosomal protein L29, putative | location=LinJ.36:1330533-1330745(-) | length=70	GeneDB|LinJ.36.3550,GeneDB|LinJ.36.3560	LinfantumAnnotatedProteins_TriTrypDB-4.0_20120202.fasta	8 044,6	1	2	2	3	0.00017	0.171	GSWLPALVNAR	R	R	0.997	47.3	29.2	30.3	0	2	0	0	2	1 183,6582	1 775,00		86 500,5	35	45	Empty	true
21258 PapadopoulouB --LeishmaniaInf-- 20150908	Uncategorized Sample	21258_WT DDX3-HA int	Ingel21258 (F063514)	| organism=Leishmania_infantum | product=ribosomal protein L29, putative | location=LinJ.36:1330533-1330745(-) | length=70	GeneDB|LinJ.36.3550,GeneDB|LinJ.36.3560	LinfantumAnnotatedProteins_TriTrypDB-4.0_20120202.fasta	8 044,6	1	2	2	3	0.00017	0.171	RGSWLPALVNAR	K	R	0.997	58.7	28.7	48	0	0	1	0	2	1 339,7593	1 527,00		38 800,1	34	45	Empty	true
21258 PapadopoulouB --LeishmaniaInf-- 20150908	Uncategorized Sample	21258_WT DDX3-HA int	Ingel21258 (F063514)	| organism=Leishmania_infantum | product=galactokinase-like protein | location=LinJ.35:1111651-1113081(-) | length=476	GeneDB|LinJ.35.2790	LinfantumAnnotatedProteins_TriTrypDB-4.0_20120202.fasta	53 465,5	1	3	3	3	0.00017	0.105	GTYQIMEQLR	R	T	0.997	46.9	29.3	39.9	0	1	0	0	2	1 238,6199	1 436,00		23 304,7	338	347	Empty	true
21258 PapadopoulouB --LeishmaniaInf-- 20150908	Uncategorized Sample	21258_WT DDX3-HA int	Ingel21258 (F063514)	| organism=Leishmania_infantum | product=galactokinase-like protein | location=LinJ.35:1111651-1113081(-) | length=476	GeneDB|LinJ.35.2790	LinfantumAnnotatedProteins_TriTrypDB-4.0_20120202.fasta	53 465,5	1	3	3	3	0.00017	0.105	ITTPELDYIQELINEDKDVAGGR	K	M	0.997	174	29.2	171	0	0	1	0	2	2 589,3047	2 130,00		52 989,3	387	409	Empty	true
21258 PapadopoulouB --LeishmaniaInf-- 20150908	Uncategorized Sample	21258_WT DDX3-HA int	Ingel21258 (F063514)	| organism=Leishmania_infantum | product=galactokinase-like protein | location=LinJ.35:1111651-1113081(-) | length=476	GeneDB|LinJ.35.2790	LinfantumAnnotatedProteins_TriTrypDB-4.0_20120202.fasta	53 465,5	1	3	3	3	0.00017	0.105	YSIVPAMPKEELMELAK	R	E	0.997	38.8	29.8	33.2	0	0	1	0	2	1 949,0124	1 784,00		20 882,8	186	202	Empty	true
21258 PapadopoulouB --LeishmaniaInf-- 20150908	Uncategorized Sample	21258_WT DDX3-HA int	Ingel21258 (F063514)	| organism=Leishmania_infantum | product=leucyl-tRNA synthetase, putative | location=LinJ.13:362989-366216(-) | length=1075	GeneDB|LinJ.13.1000	LinfantumAnnotatedProteins_TriTrypDB-4.0_20120202.fasta	122 143,1	1	5	6	6	0.000339	0.0781	ALMAFMSFVK	K	G	0.997	52.8	30.9	46.4	0	1	0	0	2	1 144,5893	2 112,00		7 264,77	991	1000	Empty	true
21258 PapadopoulouB --LeishmaniaInf-- 20150908	Uncategorized Sample	21258_WT DDX3-HA int	Ingel21258 (F063514)	| organism=Leishmania_infantum | product=leucyl-tRNA synthetase, putative | location=LinJ.13:362989-366216(-) | length=1075	GeneDB|LinJ.13.1000	LinfantumAnnotatedProteins_TriTrypDB-4.0_20120202.fasta	122 143,1	1	5	6	6	0.000339	0.0781	AMVVKEPTEALGQHK	K	S	0.997	63.6	29.8	63.6	0	0	1	1	2	1 653,8631	804		49 118,8	123	137	Empty	true
21258 PapadopoulouB --LeishmaniaInf-- 20150908	Uncategorized Sample	21258_WT DDX3-HA int	Ingel21258 (F063514)	| organism=Leishmania_infantum | product=leucyl-tRNA synthetase, putative | location=LinJ.13:362989-366216(-) | length=1075	GeneDB|LinJ.13.1000	LinfantumAnnotatedProteins_TriTrypDB-4.0_20120202.fasta	122 143,1	1	5	6	6	0.000339	0.0781	GTGVVMSVPSDSPDDYINFTQLLNKPEYR	K	V	0.997	79.4	33.3	79.4	0	1	0	0	2	3 242,5677	2 065,00		11 585,5	389	417	Empty	true
21258 PapadopoulouB --LeishmaniaInf-- 20150908	Uncategorized Sample	21258_WT DDX3-HA int	Ingel21258 (F063514)	| organism=Leishmania_infantum | product=leucyl-tRNA synthetase, putative | location=LinJ.13:362989-366216(-) | length=1075	GeneDB|LinJ.13.1000	LinfantumAnnotatedProteins_TriTrypDB-4.0_20120202.fasta	122 143,1	1	5	6	6	0.000339	0.0781	ILSAEDETYKEHDAAR	R	R	0.997	131	29.9	131	0	0	0	1	2	1 847,8771	803		50 955,6	1041	1056	Empty	true
21258 PapadopoulouB --LeishmaniaInf-- 20150908	Uncategorized Sample	21258_WT DDX3-HA int	Ingel21258 (F063514)	| organism=Leishmania_infantum | product=leucyl-tRNA synthetase, putative | location=LinJ.13:362989-366216(-) | length=1075	GeneDB|LinJ.13.1000	LinfantumAnnotatedProteins_TriTrypDB-4.0_20120202.fasta	122 143,1	1	5	6	6	0.000339	0.0781	MTTLLEQAKETVER	K	T	0.994	34.2	32.2	28.9	0	1	0	0	2	1 664,8526	1 391,00		11 579,9	782	795	Empty	true
21258 PapadopoulouB --LeishmaniaInf-- 20150908	Uncategorized Sample	21258_WT DDX3-HA int	Ingel21258 (F063514)	| organism=Leishmania_infantum | product=hypothetical protein, conserved | location=LinJ.34:1079499-1080266(+) | length=255	GeneDB|LinJ.34.2530	LinfantumAnnotatedProteins_TriTrypDB-4.0_20120202.fasta	28 801,1	1	8	12	12	0.000678	0.424	GKGDQSTLVSAEPPLALEMGSVDQFER	K	E	0.997	129	29.1	127	0	1	1	0	2	2 877,3939	1 772,50		78 716,2	84	110	Empty	true
21258 PapadopoulouB --LeishmaniaInf-- 20150908	Uncategorized Sample	21258_WT DDX3-HA int	Ingel21258 (F063514)	| organism=Leishmania_infantum | product=hypothetical protein, conserved | location=LinJ.34:1079499-1080266(+) | length=255	GeneDB|LinJ.34.2530	LinfantumAnnotatedProteins_TriTrypDB-4.0_20120202.fasta	28 801,1	1	8	12	12	0.000678	0.424	IRNLSDDITQENLSR	R	I	0.997	75.8	29.2	69.8	0	1	0	0	2	1 773,9091	1 165,00		39 894,0	180	194	Empty	true
21258 PapadopoulouB --LeishmaniaInf-- 20150908	Uncategorized Sample	21258_WT DDX3-HA int	Ingel21258 (F063514)	| organism=Leishmania_infantum | product=hypothetical protein, conserved | location=LinJ.34:1079499-1080266(+) | length=255	GeneDB|LinJ.34.2530	LinfantumAnnotatedProteins_TriTrypDB-4.0_20120202.fasta	28 801,1	1	8	12	12	0.000678	0.424	MIHEASGIDVAVKDEHLR	R	I	0.997	61.6	29.9	55.6	0	0	0	1	2	2 036,0232	999		155049	119	136	Empty	true
21258 PapadopoulouB --LeishmaniaInf-- 20150908	Uncategorized Sample	21258_WT DDX3-HA int	Ingel21258 (F063514)	| organism=Leishmania_infantum | product=hypothetical protein, conserved | location=LinJ.34:1079499-1080266(+) | length=255	GeneDB|LinJ.34.2530	LinfantumAnnotatedProteins_TriTrypDB-4.0_20120202.fasta	28 801,1	1	8	12	12	0.000678	0.424	NLSDDITQENLSR	R	I	0.997	93.9	30.3	83.9	0	1	0	0	2	1 504,7239	1 232,00		85 280,6	182	194	Empty	true
21258 PapadopoulouB --LeishmaniaInf-- 20150908	Uncategorized Sample	21258_WT DDX3-HA int	Ingel21258 (F063514)	| organism=Leishmania_infantum | product=hypothetical protein, conserved | location=LinJ.34:1079499-1080266(+) | length=255	GeneDB|LinJ.34.2530	LinfantumAnnotatedProteins_TriTrypDB-4.0_20120202.fasta	28 801,1	1	8	12	12	0.000678	0.424	NVVLDVSR	K	A	0.99	49.2	31.1	28.7	0	1	0	0	2	901.51	1 038,00		46 190,4	243	250	Empty	true
21258 PapadopoulouB --LeishmaniaInf-- 20150908	Uncategorized Sample	21258_WT DDX3-HA int	Ingel21258 (F063514)	| organism=Leishmania_infantum | product=hypothetical protein, conserved | location=LinJ.34:1079499-1080266(+) | length=255	GeneDB|LinJ.34.2530	LinfantumAnnotatedProteins_TriTrypDB-4.0_20120202.fasta	28 801,1	1	8	12	12	0.000678	0.424	SGAGSTWGAIASK	R	S	0.997	78.5	29.8	71	0	1	0	0	2	1 192,5957	1 111,00		35 381,6	154	166	Empty	true
21258 PapadopoulouB --LeishmaniaInf-- 20150908	Uncategorized Sample	21258_WT DDX3-HA int	Ingel21258 (F063514)	| organism=Leishmania_infantum | product=hypothetical protein, conserved | location=LinJ.34:1079499-1080266(+) | length=255	GeneDB|LinJ.34.2530	LinfantumAnnotatedProteins_TriTrypDB-4.0_20120202.fasta	28 801,1	1	8	12	12	0.000678	0.424	STDNREQSTTGIR	K	I	0.997	59.2	30.1	54.9	0	0	1	0	2	1 464,7038	603		3 811,28	167	179	Empty	true
21258 PapadopoulouB --LeishmaniaInf-- 20150908	Uncategorized Sample	21258_WT DDX3-HA int	Ingel21258 (F063514)	| organism=Leishmania_infantum | product=hypothetical protein, conserved | location=LinJ.34:1079499-1080266(+) | length=255	GeneDB|LinJ.34.2530	LinfantumAnnotatedProteins_TriTrypDB-4.0_20120202.fasta	28 801,1	1	8	12	12	0.000678	0.424	SYHVDRPVTMADIR	R	A	0.997	63.9	30.4	52.2	0	0	1	1	2	1 659,8272	970		118202	62	75	Empty	true
21258 PapadopoulouB --LeishmaniaInf-- 20150908	Uncategorized Sample	21258_WT DDX3-HA int	Ingel21258 (F063514)	| organism=Leishmania_infantum | product=cysteinyl-tRNA synthetase, putative | location=LinJ.12:91960-94314(+) | length=784	GeneDB|LinJ.12.0230	LinfantumAnnotatedProteins_TriTrypDB-4.0_20120202.fasta	88 413,8	1	2	2	2	0.000113	0.037	LGIREPDIVTR	R	V	0.997	56.6	27.8	42.3	0	0	1	0	2	1 268,7323	1 136,00		56 490,0	250	260	Empty	true
21258 PapadopoulouB --LeishmaniaInf-- 20150908	Uncategorized Sample	21258_WT DDX3-HA int	Ingel21258 (F063514)	| organism=Leishmania_infantum | product=cysteinyl-tRNA synthetase, putative | location=LinJ.12:91960-94314(+) | length=784	GeneDB|LinJ.12.0230	LinfantumAnnotatedProteins_TriTrypDB-4.0_20120202.fasta	88 413,8	1	2	2	2	0.000113	0.037	LMAFTAEAVTAAESGLAK	R	R	0.997	55.3	35	53.5	0	0	0	1	2	1 780,9150	1 945,00		8 848,37	137	154	Empty	true
21258 PapadopoulouB --LeishmaniaInf-- 20150908	Uncategorized Sample	21258_WT DDX3-HA int	Ingel21258 (F063514)	| organism=Leishmania_infantum | product=14-3-3 protein-like protein | location=LinJ.36:1277839-1278615(-) | length=258	GeneDB|LinJ.36.3360	LinfantumAnnotatedProteins_TriTrypDB-4.0_20120202.fasta	29 732,0	1	7	11	12	0.000678	0.391	ATDVANSSLAPTHPIR	K	L	0.997	138	29.9	132	0	0	1	0	2	1 649,8606	930		180770	177	192	Empty	true
21258 PapadopoulouB --LeishmaniaInf-- 20150908	Uncategorized Sample	21258_WT DDX3-HA int	Ingel21258 (F063514)	| organism=Leishmania_infantum | product=14-3-3 protein-like protein | location=LinJ.36:1277839-1278615(-) | length=258	GeneDB|LinJ.36.3360	LinfantumAnnotatedProteins_TriTrypDB-4.0_20120202.fasta	29 732,0	1	7	11	12	0.000678	0.391	LNSELDTEER	R	N	0.997	76.3	30.2	54	0	1	0	0	2	1 205,5645	843		27 393,6	58	67	Empty	true
21258 PapadopoulouB --LeishmaniaInf-- 20150908	Uncategorized Sample	21258_WT DDX3-HA int	Ingel21258 (F063514)	| organism=Leishmania_infantum | product=14-3-3 protein-like protein | location=LinJ.36:1277839-1278615(-) | length=258	GeneDB|LinJ.36.3360	LinfantumAnnotatedProteins_TriTrypDB-4.0_20120202.fasta	29 732,0	1	7	11	12	0.000678	0.391	LNSELDTEERNLLSVAYK	R	N	0.979	15.1	29.7	15.1	0	1	1	0	2	2 094,0714	1 733,00		53 885,9	58	75	Empty	true
21258 PapadopoulouB --LeishmaniaInf-- 20150908	Uncategorized Sample	21258_WT DDX3-HA int	Ingel21258 (F063514)	| organism=Leishmania_infantum | product=14-3-3 protein-like protein | location=LinJ.36:1277839-1278615(-) | length=258	GeneDB|LinJ.36.3360	LinfantumAnnotatedProteins_TriTrypDB-4.0_20120202.fasta	29 732,0	1	7	11	12	0.000678	0.391	NLLSVAYK	R	N	0.99	26.9	28.6	17.5	0	1	0	0	2	907.525	1 319,00		21 719,9	68	75	Empty	true
21258 PapadopoulouB --LeishmaniaInf-- 20150908	Uncategorized Sample	21258_WT DDX3-HA int	Ingel21258 (F063514)	| organism=Leishmania_infantum | product=14-3-3 protein-like protein | location=LinJ.36:1277839-1278615(-) | length=258	GeneDB|LinJ.36.3360	LinfantumAnnotatedProteins_TriTrypDB-4.0_20120202.fasta	29 732,0	1	7	11	12	0.000678	0.391	NVTIQDEVVPKPSDIKLPDDLAELIYMAK	K	L	0.997	78.6	26.4	78.6	0	0	0	3	2	3 270,7184	2 300,00		102926	9	37	Empty	true
21258 PapadopoulouB --LeishmaniaInf-- 20150908	Uncategorized Sample	21258_WT DDX3-HA int	Ingel21258 (F063514)	| organism=Leishmania_infantum | product=14-3-3 protein-like protein | location=LinJ.36:1277839-1278615(-) | length=258	GeneDB|LinJ.36.3360	LinfantumAnnotatedProteins_TriTrypDB-4.0_20120202.fasta	29 732,0	1	7	11	12	0.000678	0.391	QAYDEAVTELETLDDEAYHESNTIVR	R	L	0.997	123	27.5	119	0	0	2	1	2	3 011,3754	2 090,00		188546	219	244	Empty	true
21258 PapadopoulouB --LeishmaniaInf-- 20150908	Uncategorized Sample	21258_WT DDX3-HA int	Ingel21258 (F063514)	| organism=Leishmania_infantum | product=14-3-3 protein-like protein | location=LinJ.36:1277839-1278615(-) | length=258	GeneDB|LinJ.36.3360	LinfantumAnnotatedProteins_TriTrypDB-4.0_20120202.fasta	29 732,0	1	7	11	12	0.000678	0.391	YYAEIDSGDGQR	R	Q	0.997	62.4	27.6	62.4	0	1	0	0	2	1 373,5969	926		43 299,6	156	167	Empty	true
21258 PapadopoulouB --LeishmaniaInf-- 20150908	Uncategorized Sample	21258_WT DDX3-HA int	Ingel21258 (F063514)	| organism=Leishmania_infantum | product=60S ribosomal protein L18, putative | location=LinJ.13:157356-157952(+) | length=198	GeneDB|LinJ.13.0450,GeneDB|LinJ.36.4730	LinfantumAnnotatedProteins_TriTrypDB-4.0_20120202.fasta	22 022,6	1	7	9	18	0.00102	0.313	AAPIAVVVGDVLDDVR	K	M	0.997	111	28.3	94.1	0	6	2	0	2	1 608,8957	2 483,00		368510	83	98	Empty	true
21258 PapadopoulouB --LeishmaniaInf-- 20150908	Uncategorized Sample	21258_WT DDX3-HA int	Ingel21258 (F063514)	| organism=Leishmania_infantum | product=60S ribosomal protein L18, putative | location=LinJ.13:157356-157952(+) | length=198	GeneDB|LinJ.13.0450,GeneDB|LinJ.36.4730	LinfantumAnnotatedProteins_TriTrypDB-4.0_20120202.fasta	22 022,6	1	7	9	18	0.00102	0.313	AAPIAVVVGDVLDDVRMAR	K	I	0.997	35.6	28.5	35.6	0	0	2	0	2	1 983,0694	2 485,00		10 063,9	83	101	Empty	true
21258 PapadopoulouB --LeishmaniaInf-- 20150908	Uncategorized Sample	21258_WT DDX3-HA int	Ingel21258 (F063514)	| organism=Leishmania_infantum | product=60S ribosomal protein L18, putative | location=LinJ.13:157356-157952(+) | length=198	GeneDB|LinJ.13.0450,GeneDB|LinJ.36.4730	LinfantumAnnotatedProteins_TriTrypDB-4.0_20120202.fasta	22 022,6	1	7	9	18	0.00102	0.313	GVDLTGISK	M	K	0.997	61.8	30.9	40.7	0	1	0	0	1	889.499	1 083,00		143102	2	10	Empty	true
21258 PapadopoulouB --LeishmaniaInf-- 20150908	Uncategorized Sample	21258_WT DDX3-HA int	Ingel21258 (F063514)	| organism=Leishmania_infantum | product=60S ribosomal protein L18, putative | location=LinJ.13:157356-157952(+) | length=198	GeneDB|LinJ.13.0450,GeneDB|LinJ.36.4730	LinfantumAnnotatedProteins_TriTrypDB-4.0_20120202.fasta	22 022,6	1	7	9	18	0.00102	0.313	GVDLTGISKK	M	S	0.997	34	29.9	24.6	0	1	0	0	1	1 017,5941	923		24 098,3	2	11	Empty	true
21258 PapadopoulouB --LeishmaniaInf-- 20150908	Uncategorized Sample	21258_WT DDX3-HA int	Ingel21258 (F063514)	| organism=Leishmania_infantum | product=60S ribosomal protein L18, putative | location=LinJ.13:157356-157952(+) | length=198	GeneDB|LinJ.13.0450,GeneDB|LinJ.36.4730	LinfantumAnnotatedProteins_TriTrypDB-4.0_20120202.fasta	22 022,6	1	7	9	18	0.00102	0.313	HFGASGVPGSHSKPYATNR	R	G	0.997	147	30.1	147	0	0	0	3	2	1 969,9627	729		262879	158	176	Empty	true
21258 PapadopoulouB --LeishmaniaInf-- 20150908	Uncategorized Sample	21258_WT DDX3-HA int	Ingel21258 (F063514)	| organism=Leishmania_infantum | product=60S ribosomal protein L18, putative | location=LinJ.13:157356-157952(+) | length=198	GeneDB|LinJ.13.0450,GeneDB|LinJ.36.4730	LinfantumAnnotatedProteins_TriTrypDB-4.0_20120202.fasta	22 022,6	1	7	9	18	0.00102	0.313	SKAAPIAVVVGDVLDDVR	K	M	0.997	72.9	26.9	64	0	1	1	0	2	1 824,0227	2 228,50		21 870,7	81	98	Empty	true
21258 PapadopoulouB --LeishmaniaInf-- 20150908	Uncategorized Sample	21258_WT DDX3-HA int	Ingel21258 (F063514)	| organism=Leishmania_infantum | product=60S ribosomal protein L18, putative | location=LinJ.13:157356-157952(+) | length=198	GeneDB|LinJ.13.0450,GeneDB|LinJ.36.4730	LinfantumAnnotatedProteins_TriTrypDB-4.0_20120202.fasta	22 022,6	1	7	9	18	0.00102	0.313	TSSGFNKVVYQR	R	L	0.997	88	30.1	82.3	0	0	1	0	2	1 385,7171	905		41 492,0	40	51	Empty	true
21258 PapadopoulouB --LeishmaniaInf-- 20150908	Uncategorized Sample	21258_WT DDX3-HA int	Ingel21258 (F063514)	| organism=Leishmania_infantum | product=glucose-6-phosphate 1-dehydrogenase, putative | location=LinJ.34:27174-28862(+) | length=562	GeneDB|LinJ.34.0080	LinfantumAnnotatedProteins_TriTrypDB-4.0_20120202.fasta	63 300,8	1	2	2	2	0.000113	0.0658	KPDDIFQFISK	R	S	0.997	38.4	28.5	33.6	0	1	0	0	2	1 337,7102	1 733,00		9 760,47	32	42	Empty	true
21258 PapadopoulouB --LeishmaniaInf-- 20150908	Uncategorized Sample	21258_WT DDX3-HA int	Ingel21258 (F063514)	| organism=Leishmania_infantum | product=glucose-6-phosphate 1-dehydrogenase, putative | location=LinJ.34:27174-28862(+) | length=562	GeneDB|LinJ.34.0080	LinfantumAnnotatedProteins_TriTrypDB-4.0_20120202.fasta	63 300,8	1	2	2	2	0.000113	0.0658	YDVRLPDAYESLINDALLGNSTNFVR	R	K	0.997	66.5	28.9	64.3	0	1	0	0	2	2 955,4848	2 342,00		8 400,69	476	501	Empty	true
21258 PapadopoulouB --LeishmaniaInf-- 20150908	Uncategorized Sample	21258_WT DDX3-HA int	Ingel21258 (F063514)	| organism=Leishmania_infantum | product=cyclophilin a | location=LinJ.25:335111-335644(+) | length=177	GeneDB|LinJ.25.0940	LinfantumAnnotatedProteins_TriTrypDB-4.0_20120202.fasta	18 770,9	1	7	17	26	0.00147	0.497	DAVPQTAENFR	K	A	0.997	52.4	29.9	45.4	0	1	0	0	2	1 247,6015	1 010,00		38 918,8	37	47	Empty	true
21258 PapadopoulouB --LeishmaniaInf-- 20150908	Uncategorized Sample	21258_WT DDX3-HA int	Ingel21258 (F063514)	| organism=Leishmania_infantum | product=cyclophilin a | location=LinJ.25:335111-335644(+) | length=177	GeneDB|LinJ.25.0940	LinfantumAnnotatedProteins_TriTrypDB-4.0_20120202.fasta	18 770,9	1	7	17	26	0.00147	0.497	FADESFAGK	K	A	0.997	56.2	28.5	50.2	0	2	0	0	2	971.447	970.5		268494	93	101	Empty	true
21258 PapadopoulouB --LeishmaniaInf-- 20150908	Uncategorized Sample	21258_WT DDX3-HA int	Ingel21258 (F063514)	| organism=Leishmania_infantum | product=cyclophilin a | location=LinJ.25:335111-335644(+) | length=177	GeneDB|LinJ.25.0940	LinfantumAnnotatedProteins_TriTrypDB-4.0_20120202.fasta	18 770,9	1	7	17	26	0.00147	0.497	GFGYANCPFHR	K	V	0.997	76.9	27.9	67.3	0	1	1	0	2	1 325,5844	1 124,00		48 566,0	55	65	Empty	true
21258 PapadopoulouB --LeishmaniaInf-- 20150908	Uncategorized Sample	21258_WT DDX3-HA int	Ingel21258 (F063514)	| organism=Leishmania_infantum | product=cyclophilin a | location=LinJ.25:335111-335644(+) | length=177	GeneDB|LinJ.25.0940	LinfantumAnnotatedProteins_TriTrypDB-4.0_20120202.fasta	18 770,9	1	7	17	26	0.00147	0.497	HVVFGQVLEGYDVVK	K	A	0.997	103	29.5	103	0	1	1	0	2	1 688,9007	1 624,50		64 652,7	139	153	Empty	true
21258 PapadopoulouB --LeishmaniaInf-- 20150908	Uncategorized Sample	21258_WT DDX3-HA int	Ingel21258 (F063514)	| organism=Leishmania_infantum | product=cyclophilin a | location=LinJ.25:335111-335644(+) | length=177	GeneDB|LinJ.25.0940	LinfantumAnnotatedProteins_TriTrypDB-4.0_20120202.fasta	18 770,9	1	7	17	26	0.00147	0.497	VIPDFMCQGGDFTNGNGTGGK	R	S	0.997	124	32.7	124	0	4	2	0	2	2 171,9489	1 637,50		84 070,0	66	86	Empty	true
21258 PapadopoulouB --LeishmaniaInf-- 20150908	Uncategorized Sample	21258_WT DDX3-HA int	Ingel21258 (F063514)	| organism=Leishmania_infantum | product=cyclophilin a | location=LinJ.25:335111-335644(+) | length=177	GeneDB|LinJ.25.0940	LinfantumAnnotatedProteins_TriTrypDB-4.0_20120202.fasta	18 770,9	1	7	17	26	0.00147	0.497	VTMELFKDAVPQTAENFR	R	A	0.997	121	29.7	115	0	2	7	0	2	2 096,0482	1 685,00		900617	30	47	Empty	true
21258 PapadopoulouB --LeishmaniaInf-- 20150908	Uncategorized Sample	21258_WT DDX3-HA int	Ingel21258 (F063514)	| organism=Leishmania_infantum | product=cyclophilin a | location=LinJ.25:335111-335644(+) | length=177	GeneDB|LinJ.25.0940	LinfantumAnnotatedProteins_TriTrypDB-4.0_20120202.fasta	18 770,9	1	7	17	26	0.00147	0.497	VWMDIEIGGKPAGR	K	V	0.997	83.5	30.2	73.8	0	1	3	0	2	1 528,7943	1 245,50		388275	16	29	Empty	true
21258 PapadopoulouB --LeishmaniaInf-- 20150908	Uncategorized Sample	21258_WT DDX3-HA int	Ingel21258 (F063514)	| organism=Leishmania_infantum | product=actin | location=LinJ.04:462093-463223(-) | length=376	GeneDB|LinJ.04.1250	LinfantumAnnotatedProteins_TriTrypDB-4.0_20120202.fasta	42 049,2	1	10	13	14	0.000791	0.343	AGFSGDDAPR	K	H	0.997	76.8	29.5	55.3	0	1	0	0	2	992.443	783		26 311,6	20	29	Empty	true
21258 PapadopoulouB --LeishmaniaInf-- 20150908	Uncategorized Sample	21258_WT DDX3-HA int	Ingel21258 (F063514)	| organism=Leishmania_infantum | product=actin | location=LinJ.04:462093-463223(-) | length=376	GeneDB|LinJ.04.1250	LinfantumAnnotatedProteins_TriTrypDB-4.0_20120202.fasta	42 049,2	1	10	13	14	0.000791	0.343	EISNLAPSSIKPK	K	V	0.997	36.1	28.6	34.3	0	1	1	0	2	1 383,7843	1 001,00		116196	317	329	Empty	true
21258 PapadopoulouB --LeishmaniaInf-- 20150908	Uncategorized Sample	21258_WT DDX3-HA int	Ingel21258 (F063514)	| organism=Leishmania_infantum | product=actin | location=LinJ.04:462093-463223(-) | length=376	GeneDB|LinJ.04.1250	LinfantumAnnotatedProteins_TriTrypDB-4.0_20120202.fasta	42 049,2	1	10	13	14	0.000791	0.343	HVFPSIVGRPK	R	N	0.997	47.7	27	47.1	0	0	1	0	2	1 236,7212	948		102849	30	40	Empty	true
21258 PapadopoulouB --LeishmaniaInf-- 20150908	Uncategorized Sample	21258_WT DDX3-HA int	Ingel21258 (F063514)	| organism=Leishmania_infantum | product=actin | location=LinJ.04:462093-463223(-) | length=376	GeneDB|LinJ.04.1250	LinfantumAnnotatedProteins_TriTrypDB-4.0_20120202.fasta	42 049,2	1	10	13	14	0.000791	0.343	KSEYDESGPSIVHNK	K	C	0.997	45.4	30.1	45.4	0	0	0	1	2	1 689,8079	761		20 893,5	360	374	Empty	true
21258 PapadopoulouB --LeishmaniaInf-- 20150908	Uncategorized Sample	21258_WT DDX3-HA int	Ingel21258 (F063514)	| organism=Leishmania_infantum | product=actin | location=LinJ.04:462093-463223(-) | length=376	GeneDB|LinJ.04.1250	LinfantumAnnotatedProteins_TriTrypDB-4.0_20120202.fasta	42 049,2	1	10	13	14	0.000791	0.343	SANEEAFELPDGNVMMVGNQR	K	F	0.997	101	27.2	92.1	0	1	1	0	2	2 308,0333	1 740,00		78 020,4	234	254	Empty	true
21258 PapadopoulouB --LeishmaniaInf-- 20150908	Uncategorized Sample	21258_WT DDX3-HA int	Ingel21258 (F063514)	| organism=Leishmania_infantum | product=actin | location=LinJ.04:462093-463223(-) | length=376	GeneDB|LinJ.04.1250	LinfantumAnnotatedProteins_TriTrypDB-4.0_20120202.fasta	42 049,2	1	10	13	14	0.000791	0.343	SEYDESGPSIVHNK	K	C	0.997	69	29.4	65.9	0	0	1	0	2	1 561,7129	845		19 194,1	361	374	Empty	true
21258 PapadopoulouB --LeishmaniaInf-- 20150908	Uncategorized Sample	21258_WT DDX3-HA int	Ingel21258 (F063514)	| organism=Leishmania_infantum | product=actin | location=LinJ.04:462093-463223(-) | length=376	GeneDB|LinJ.04.1250	LinfantumAnnotatedProteins_TriTrypDB-4.0_20120202.fasta	42 049,2	1	10	13	14	0.000791	0.343	TTGIVLDAGDGVTHTVPIYEGYSLPHAVR	R	R	0.997	100	28.2	100	0	0	1	2	2	3 038,5585	1 664,00		196058	149	177	Empty	true
21258 PapadopoulouB --LeishmaniaInf-- 20150908	Uncategorized Sample	21258_WT DDX3-HA int	Ingel21258 (F063514)	| organism=Leishmania_infantum | product=actin | location=LinJ.04:462093-463223(-) | length=376	GeneDB|LinJ.04.1250	LinfantumAnnotatedProteins_TriTrypDB-4.0_20120202.fasta	42 049,2	1	10	13	14	0.000791	0.343	TTGIVLDAGDGVTHTVPIYEGYSLPHAVRR	R	V	0.997	25.2	27.2	25.2	0	0	0	0	2	3 194,6596	1 557,00		46 934,5	149	178	Empty	true
21258 PapadopoulouB --LeishmaniaInf-- 20150908	Uncategorized Sample	21258_WT DDX3-HA int	Ingel21258 (F063514)	| organism=Leishmania_infantum | product=actin | location=LinJ.04:462093-463223(-) | length=376	GeneDB|LinJ.04.1250	LinfantumAnnotatedProteins_TriTrypDB-4.0_20120202.fasta	42 049,2	1	10	13	14	0.000791	0.343	TVYVGDEAQSK	K	R	0.997	37.1	29.1	32	0	1	0	0	2	1 196,5794	774		24 842,8	52	62	Empty	true
21258 PapadopoulouB --LeishmaniaInf-- 20150908	Uncategorized Sample	21258_WT DDX3-HA int	Ingel21258 (F063514)	| organism=Leishmania_infantum | product=actin | location=LinJ.04:462093-463223(-) | length=376	GeneDB|LinJ.04.1250	LinfantumAnnotatedProteins_TriTrypDB-4.0_20120202.fasta	42 049,2	1	10	13	14	0.000791	0.343	VNPEQHNVLLTEAPMNPK	R	Q	0.996	54.5	29.8	14.9	0	0	1	0	2	2 033,0010	1 214,00		66 632,7	97	114	Empty	true
21258 PapadopoulouB --LeishmaniaInf-- 20150908	Uncategorized Sample	21258_WT DDX3-HA int	Ingel21258 (F063514)	| organism=Leishmania_infantum | product=clathrin heavy chain, putative | location=LinJ.36:626159-631240(-) | length=1693	GeneDB|LinJ.36.1700	LinfantumAnnotatedProteins_TriTrypDB-4.0_20120202.fasta	191 101,2	1	65	101	151	0.00853	0.456	AEEVSGMCNRYESR	K	G	0.997	63.9	25.8	57	0	0	1	0	2	1 687,7162	828		25 002,3	1297	1310	Empty	true
21258 PapadopoulouB --LeishmaniaInf-- 20150908	Uncategorized Sample	21258_WT DDX3-HA int	Ingel21258 (F063514)	| organism=Leishmania_infantum | product=clathrin heavy chain, putative | location=LinJ.36:626159-631240(-) | length=1693	GeneDB|LinJ.36.1700	LinfantumAnnotatedProteins_TriTrypDB-4.0_20120202.fasta	191 101,2	1	65	101	151	0.00853	0.456	AFMNANLTEELTSLLGQIVVHGR	R	F	0.997	206	28.6	206	0	1	1	0	2	2 529,3132	2 546,00		248069	1010	1032	Empty	true
21258 PapadopoulouB --LeishmaniaInf-- 20150908	Uncategorized Sample	21258_WT DDX3-HA int	Ingel21258 (F063514)	| organism=Leishmania_infantum | product=clathrin heavy chain, putative | location=LinJ.36:626159-631240(-) | length=1693	GeneDB|LinJ.36.1700	LinfantumAnnotatedProteins_TriTrypDB-4.0_20120202.fasta	191 101,2	1	65	101	151	0.00853	0.456	AKDNKIDTALVITYAK	R	T	0.997	62.8	27	45.7	0	0	1	1	2	1 763,9904	1 222,50		133156	1181	1196	Empty	true
21258 PapadopoulouB --LeishmaniaInf-- 20150908	Uncategorized Sample	21258_WT DDX3-HA int	Ingel21258 (F063514)	| organism=Leishmania_infantum | product=clathrin heavy chain, putative | location=LinJ.36:626159-631240(-) | length=1693	GeneDB|LinJ.36.1700	LinfantumAnnotatedProteins_TriTrypDB-4.0_20120202.fasta	191 101,2	1	65	101	151	0.00853	0.456	AKNPDLVVEVTSAAER	R	T	0.997	96.7	29.7	88.4	0	1	2	0	2	1 698,9021	1 378,00		306072	1146	1161	Empty	true
21258 PapadopoulouB --LeishmaniaInf-- 20150908	Uncategorized Sample	21258_WT DDX3-HA int	Ingel21258 (F063514)	| organism=Leishmania_infantum | product=clathrin heavy chain, putative | location=LinJ.36:626159-631240(-) | length=1693	GeneDB|LinJ.36.1700	LinfantumAnnotatedProteins_TriTrypDB-4.0_20120202.fasta	191 101,2	1	65	101	151	0.00853	0.456	ALLYSVENR	K	S	0.997	51.5	29.8	36.6	0	3	0	0	2	1 064,5734	1 175,00		159314	186	194	Empty	true
21258 PapadopoulouB --LeishmaniaInf-- 20150908	Uncategorized Sample	21258_WT DDX3-HA int	Ingel21258 (F063514)	| organism=Leishmania_infantum | product=clathrin heavy chain, putative | location=LinJ.36:626159-631240(-) | length=1693	GeneDB|LinJ.36.1700	LinfantumAnnotatedProteins_TriTrypDB-4.0_20120202.fasta	191 101,2	1	65	101	151	0.00853	0.456	ALYNALAK	K	I	0.99	51	29.3	41.1	0	1	0	0	2	863.499	1 088,00		78 418,3	890	897	Empty	true
21258 PapadopoulouB --LeishmaniaInf-- 20150908	Uncategorized Sample	21258_WT DDX3-HA int	Ingel21258 (F063514)	| organism=Leishmania_infantum | product=clathrin heavy chain, putative | location=LinJ.36:626159-631240(-) | length=1693	GeneDB|LinJ.36.1700	LinfantumAnnotatedProteins_TriTrypDB-4.0_20120202.fasta	191 101,2	1	65	101	151	0.00853	0.456	ANFSPDWR	R	V	0.99	41.1	29.8	24.1	0	2	0	0	2	992.458	1 224,00		76 820,2	511	518	Empty	true
21258 PapadopoulouB --LeishmaniaInf-- 20150908	Uncategorized Sample	21258_WT DDX3-HA int	Ingel21258 (F063514)	| organism=Leishmania_infantum | product=clathrin heavy chain, putative | location=LinJ.36:626159-631240(-) | length=1693	GeneDB|LinJ.36.1700	LinfantumAnnotatedProteins_TriTrypDB-4.0_20120202.fasta	191 101,2	1	65	101	151	0.00853	0.456	ATLFHEDVAYWR	K	W	0.997	81.4	30.3	76.3	0	0	1	0	2	1 507,7328	1 527,00		82 773,4	102	113	Empty	true
21258 PapadopoulouB --LeishmaniaInf-- 20150908	Uncategorized Sample	21258_WT DDX3-HA int	Ingel21258 (F063514)	| organism=Leishmania_infantum | product=clathrin heavy chain, putative | location=LinJ.36:626159-631240(-) | length=1693	GeneDB|LinJ.36.1700	LinfantumAnnotatedProteins_TriTrypDB-4.0_20120202.fasta	191 101,2	1	65	101	151	0.00853	0.456	AVYHWSLDTAADDAPQHIFDR	K	S	0.997	111	28.9	110	0	0	1	2	2	2 428,1318	1 643,00		179959	127	147	Empty	true
21258 PapadopoulouB --LeishmaniaInf-- 20150908	Uncategorized Sample	21258_WT DDX3-HA int	Ingel21258 (F063514)	| organism=Leishmania_infantum | product=clathrin heavy chain, putative | location=LinJ.36:626159-631240(-) | length=1693	GeneDB|LinJ.36.1700	LinfantumAnnotatedProteins_TriTrypDB-4.0_20120202.fasta	191 101,2	1	65	101	151	0.00853	0.456	DAESCIMNPK	K	S	0.997	47.3	26.8	43.8	0	2	0	0	2	1 180,4974	749.5		11 139,6	68	77	Empty	true
21258 PapadopoulouB --LeishmaniaInf-- 20150908	Uncategorized Sample	21258_WT DDX3-HA int	Ingel21258 (F063514)	| organism=Leishmania_infantum | product=clathrin heavy chain, putative | location=LinJ.36:626159-631240(-) | length=1693	GeneDB|LinJ.36.1700	LinfantumAnnotatedProteins_TriTrypDB-4.0_20120202.fasta	191 101,2	1	65	101	151	0.00853	0.456	DPSGIMVGK	R	A	0.997	53.5	31.2	41.8	0	1	0	0	2	903.461	966		49 065,7	177	185	Empty	true
21258 PapadopoulouB --LeishmaniaInf-- 20150908	Uncategorized Sample	21258_WT DDX3-HA int	Ingel21258 (F063514)	| organism=Leishmania_infantum | product=clathrin heavy chain, putative | location=LinJ.36:626159-631240(-) | length=1693	GeneDB|LinJ.36.1700	LinfantumAnnotatedProteins_TriTrypDB-4.0_20120202.fasta	191 101,2	1	65	101	151	0.00853	0.456	DVQGDGPTSLVIVDLEK	R	R	0.997	46.2	32	39.4	0	1	0	0	2	1 784,9280	1 857,00		19 361,8	42	58	Empty	true
21258 PapadopoulouB --LeishmaniaInf-- 20150908	Uncategorized Sample	21258_WT DDX3-HA int	Ingel21258 (F063514)	| organism=Leishmania_infantum | product=clathrin heavy chain, putative | location=LinJ.36:626159-631240(-) | length=1693	GeneDB|LinJ.36.1700	LinfantumAnnotatedProteins_TriTrypDB-4.0_20120202.fasta	191 101,2	1	65	101	151	0.00853	0.456	DVQGDGPTSLVIVDLEKR	R	E	0.997	89.1	28.8	89.1	0	0	2	0	2	1 941,0291	1 713,00		87 183,6	42	59	Empty	true
21258 PapadopoulouB --LeishmaniaInf-- 20150908	Uncategorized Sample	21258_WT DDX3-HA int	Ingel21258 (F063514)	| organism=Leishmania_infantum | product=clathrin heavy chain, putative | location=LinJ.36:626159-631240(-) | length=1693	GeneDB|LinJ.36.1700	LinfantumAnnotatedProteins_TriTrypDB-4.0_20120202.fasta	191 101,2	1	65	101	151	0.00853	0.456	EAITVLLQDMNDVSR	K	G	0.997	89.9	30.2	72.9	0	2	0	0	2	1 703,8634	1 829,00		109035	1095	1109	Empty	true
21258 PapadopoulouB --LeishmaniaInf-- 20150908	Uncategorized Sample	21258_WT DDX3-HA int	Ingel21258 (F063514)	| organism=Leishmania_infantum | product=clathrin heavy chain, putative | location=LinJ.36:626159-631240(-) | length=1693	GeneDB|LinJ.36.1700	LinfantumAnnotatedProteins_TriTrypDB-4.0_20120202.fasta	191 101,2	1	65	101	151	0.00853	0.456	EQNLDLWASVLGQNSAER	K	Q	0.997	112	29.8	107	0	2	0	0	2	2 029,9938	2 027,00		46 443,9	966	983	Empty	true
21258 PapadopoulouB --LeishmaniaInf-- 20150908	Uncategorized Sample	21258_WT DDX3-HA int	Ingel21258 (F063514)	| organism=Leishmania_infantum | product=clathrin heavy chain, putative | location=LinJ.36:626159-631240(-) | length=1693	GeneDB|LinJ.36.1700	LinfantumAnnotatedProteins_TriTrypDB-4.0_20120202.fasta	191 101,2	1	65	101	151	0.00853	0.456	FLENLLIMSAVR	R	A	0.997	75.4	28.7	56.8	0	3	0	0	2	1 405,7872	1 931,00		98 150,5	1038	1049	Empty	true
21258 PapadopoulouB --LeishmaniaInf-- 20150908	Uncategorized Sample	21258_WT DDX3-HA int	Ingel21258 (F063514)	| organism=Leishmania_infantum | product=clathrin heavy chain, putative | location=LinJ.36:626159-631240(-) | length=1693	GeneDB|LinJ.36.1700	LinfantumAnnotatedProteins_TriTrypDB-4.0_20120202.fasta	191 101,2	1	65	101	151	0.00853	0.456	FMQMPQQPGQPPAISTYFK	R	I	0.997	88.5	29.6	88.5	0	4	1	0	2	2 196,0619	1 647,00		136967	404	422	Empty	true
21258 PapadopoulouB --LeishmaniaInf-- 20150908	Uncategorized Sample	21258_WT DDX3-HA int	Ingel21258 (F063514)	| organism=Leishmania_infantum | product=clathrin heavy chain, putative | location=LinJ.36:626159-631240(-) | length=1693	GeneDB|LinJ.36.1700	LinfantumAnnotatedProteins_TriTrypDB-4.0_20120202.fasta	191 101,2	1	65	101	151	0.00853	0.456	HSVETYNNFDSEELSSRLEK	R	M	0.997	146	29.2	136	0	0	1	1	2	2 384,1000	1 242,50		60 506,2	1499	1518	Empty	true
21258 PapadopoulouB --LeishmaniaInf-- 20150908	Uncategorized Sample	21258_WT DDX3-HA int	Ingel21258 (F063514)	| organism=Leishmania_infantum | product=clathrin heavy chain, putative | location=LinJ.36:626159-631240(-) | length=1693	GeneDB|LinJ.36.1700	LinfantumAnnotatedProteins_TriTrypDB-4.0_20120202.fasta	191 101,2	1	65	101	151	0.00853	0.456	IASTANLGGVDDLFK	R	V	0.997	113	29.9	107	0	2	0	0	2	1 520,7957	1 747,00		85 498,6	354	368	Empty	true
21258 PapadopoulouB --LeishmaniaInf-- 20150908	Uncategorized Sample	21258_WT DDX3-HA int	Ingel21258 (F063514)	| organism=Leishmania_infantum | product=clathrin heavy chain, putative | location=LinJ.36:626159-631240(-) | length=1693	GeneDB|LinJ.36.1700	LinfantumAnnotatedProteins_TriTrypDB-4.0_20120202.fasta	191 101,2	1	65	101	151	0.00853	0.456	IASTANLGGVDDLFKVQLDNFLR	R	N	0.997	151	27.1	149	0	0	2	0	2	2 506,3303	2 355,00		114485	354	376	Empty	true
21258 PapadopoulouB --LeishmaniaInf-- 20150908	Uncategorized Sample	21258_WT DDX3-HA int	Ingel21258 (F063514)	| organism=Leishmania_infantum | product=clathrin heavy chain, putative | location=LinJ.36:626159-631240(-) | length=1693	GeneDB|LinJ.36.1700	LinfantumAnnotatedProteins_TriTrypDB-4.0_20120202.fasta	191 101,2	1	65	101	151	0.00853	0.456	IGAIADKCFQDKLYESAR	K	V	0.997	37.7	30.1	37.7	0	0	2	3	2	2 085,0436	1 252,00		196573	1215	1232	Empty	true
21258 PapadopoulouB --LeishmaniaInf-- 20150908	Uncategorized Sample	21258_WT DDX3-HA int	Ingel21258 (F063514)	| organism=Leishmania_infantum | product=clathrin heavy chain, putative | location=LinJ.36:626159-631240(-) | length=1693	GeneDB|LinJ.36.1700	LinfantumAnnotatedProteins_TriTrypDB-4.0_20120202.fasta	191 101,2	1	65	101	151	0.00853	0.456	IGPNDNGIIGFVK	R	N	0.997	108	30.1	98.4	0	4	0	0	2	1 343,7320	1 652,50		245062	330	342	Empty	true
21258 PapadopoulouB --LeishmaniaInf-- 20150908	Uncategorized Sample	21258_WT DDX3-HA int	Ingel21258 (F063514)	| organism=Leishmania_infantum | product=clathrin heavy chain, putative | location=LinJ.36:626159-631240(-) | length=1693	GeneDB|LinJ.36.1700	LinfantumAnnotatedProteins_TriTrypDB-4.0_20120202.fasta	191 101,2	1	65	101	151	0.00853	0.456	IYVDIGQSPEQFLSENEYYDSQVVGK	K	Y	0.997	91.6	28.2	89.9	0	0	2	0	2	3 007,4209	2 068,50		111733	898	923	Empty	true
21258 PapadopoulouB --LeishmaniaInf-- 20150908	Uncategorized Sample	21258_WT DDX3-HA int	Ingel21258 (F063514)	| organism=Leishmania_infantum | product=clathrin heavy chain, putative | location=LinJ.36:626159-631240(-) | length=1693	GeneDB|LinJ.36.1700	LinfantumAnnotatedProteins_TriTrypDB-4.0_20120202.fasta	191 101,2	1	65	101	151	0.00853	0.456	KVNEALNNLYIEEEDFK	K	A	0.997	135	29.6	131	0	1	0	0	2	2 068,0234	1 551,00		41 114,8	1479	1495	Empty	true
21258 PapadopoulouB --LeishmaniaInf-- 20150908	Uncategorized Sample	21258_WT DDX3-HA int	Ingel21258 (F063514)	| organism=Leishmania_infantum | product=clathrin heavy chain, putative | location=LinJ.36:626159-631240(-) | length=1693	GeneDB|LinJ.36.1700	LinfantumAnnotatedProteins_TriTrypDB-4.0_20120202.fasta	191 101,2	1	65	101	151	0.00853	0.456	KVNEALNNLYIEEEDFKALR	K	H	0.997	105	28.8	105	0	0	1	2	2	2 408,2457	1 658,00		255942	1479	1498	Empty	true
21258 PapadopoulouB --LeishmaniaInf-- 20150908	Uncategorized Sample	21258_WT DDX3-HA int	Ingel21258 (F063514)	| organism=Leishmania_infantum | product=clathrin heavy chain, putative | location=LinJ.36:626159-631240(-) | length=1693	GeneDB|LinJ.36.1700	LinfantumAnnotatedProteins_TriTrypDB-4.0_20120202.fasta	191 101,2	1	65	101	151	0.00853	0.456	LMEHVNMYAK	K	K	0.997	57.6	29.4	34.5	0	2	3	0	2	1 251,5861	832		89 717,7	1349	1358	Empty	true
21258 PapadopoulouB --LeishmaniaInf-- 20150908	Uncategorized Sample	21258_WT DDX3-HA int	Ingel21258 (F063514)	| organism=Leishmania_infantum | product=clathrin heavy chain, putative | location=LinJ.36:626159-631240(-) | length=1693	GeneDB|LinJ.36.1700	LinfantumAnnotatedProteins_TriTrypDB-4.0_20120202.fasta	191 101,2	1	65	101	151	0.00853	0.456	MELFEFRK	K	I	0.99	33.9	29.8	23.6	0	1	0	0	2	1 099,5605	1 440,00		28 020,0	1519	1526	Empty	true
21258 PapadopoulouB --LeishmaniaInf-- 20150908	Uncategorized Sample	21258_WT DDX3-HA int	Ingel21258 (F063514)	| organism=Leishmania_infantum | product=clathrin heavy chain, putative | location=LinJ.36:626159-631240(-) | length=1693	GeneDB|LinJ.36.1700	LinfantumAnnotatedProteins_TriTrypDB-4.0_20120202.fasta	191 101,2	1	65	101	151	0.00853	0.456	NASSHQGAHMSIFTEMGVLLAK	R	Y	0.997	77.8	29.9	77.8	0	0	1	3	2	2 329,1428	1 883,50		79 210,1	1322	1343	Empty	true
21258 PapadopoulouB --LeishmaniaInf-- 20150908	Uncategorized Sample	21258_WT DDX3-HA int	Ingel21258 (F063514)	| organism=Leishmania_infantum | product=clathrin heavy chain, putative | location=LinJ.36:626159-631240(-) | length=1693	GeneDB|LinJ.36.1700	LinfantumAnnotatedProteins_TriTrypDB-4.0_20120202.fasta	191 101,2	1	65	101	151	0.00853	0.456	NGNVEEAVR	R	M	0.997	68.4	31	15.4	0	1	0	0	2	988.469	803		22 774,3	377	385	Empty	true
21258 PapadopoulouB --LeishmaniaInf-- 20150908	Uncategorized Sample	21258_WT DDX3-HA int	Ingel21258 (F063514)	| organism=Leishmania_infantum | product=clathrin heavy chain, putative | location=LinJ.36:626159-631240(-) | length=1693	GeneDB|LinJ.36.1700	LinfantumAnnotatedProteins_TriTrypDB-4.0_20120202.fasta	191 101,2	1	65	101	151	0.00853	0.456	NLQVFDVDASR	R	R	0.997	60.5	30.3	51.5	0	2	0	0	2	1 263,6328	1 438,00		95 458,8	88	98	Empty	true
21258 PapadopoulouB --LeishmaniaInf-- 20150908	Uncategorized Sample	21258_WT DDX3-HA int	Ingel21258 (F063514)	| organism=Leishmania_infantum | product=clathrin heavy chain, putative | location=LinJ.36:626159-631240(-) | length=1693	GeneDB|LinJ.36.1700	LinfantumAnnotatedProteins_TriTrypDB-4.0_20120202.fasta	191 101,2	1	65	101	151	0.00853	0.456	NLQVFDVDASRR	R	L	0.997	50.7	30.3	41.2	0	1	1	0	2	1 419,7339	1 263,00		132956	88	99	Empty	true
21258 PapadopoulouB --LeishmaniaInf-- 20150908	Uncategorized Sample	21258_WT DDX3-HA int	Ingel21258 (F063514)	| organism=Leishmania_infantum | product=clathrin heavy chain, putative | location=LinJ.36:626159-631240(-) | length=1693	GeneDB|LinJ.36.1700	LinfantumAnnotatedProteins_TriTrypDB-4.0_20120202.fasta	191 101,2	1	65	101	151	0.00853	0.456	NNVKDAESCIMNPK	R	S	0.997	78.6	29.5	75.4	0	0	2	0	2	1 635,7466	825		51 905,2	64	77	Empty	true
21258 PapadopoulouB --LeishmaniaInf-- 20150908	Uncategorized Sample	21258_WT DDX3-HA int	Ingel21258 (F063514)	| organism=Leishmania_infantum | product=clathrin heavy chain, putative | location=LinJ.36:626159-631240(-) | length=1693	GeneDB|LinJ.36.1700	LinfantumAnnotatedProteins_TriTrypDB-4.0_20120202.fasta	191 101,2	1	65	101	151	0.00853	0.456	NPDLVVEVTSAAER	K	T	0.997	84.8	30.3	71.7	0	2	0	0	2	1 499,7700	1 621,50		71 190,5	1148	1161	Empty	true
21258 PapadopoulouB --LeishmaniaInf-- 20150908	Uncategorized Sample	21258_WT DDX3-HA int	Ingel21258 (F063514)	| organism=Leishmania_infantum | product=clathrin heavy chain, putative | location=LinJ.36:626159-631240(-) | length=1693	GeneDB|LinJ.36.1700	LinfantumAnnotatedProteins_TriTrypDB-4.0_20120202.fasta	191 101,2	1	65	101	151	0.00853	0.456	NRFLENLLIMSAVR	R	A	0.997	80.5	28	76	0	1	2	0	2	1 675,9312	1 850,00		123473	1036	1049	Empty	true
21258 PapadopoulouB --LeishmaniaInf-- 20150908	Uncategorized Sample	21258_WT DDX3-HA int	Ingel21258 (F063514)	| organism=Leishmania_infantum | product=clathrin heavy chain, putative | location=LinJ.36:626159-631240(-) | length=1693	GeneDB|LinJ.36.1700	LinfantumAnnotatedProteins_TriTrypDB-4.0_20120202.fasta	191 101,2	1	65	101	151	0.00853	0.456	QDSDLNNLASIRR	K	C	0.997	43.7	30.2	31.5	0	0	1	0	2	1 501,7718	1 084,00		69 932,9	643	655	Empty	true
21258 PapadopoulouB --LeishmaniaInf-- 20150908	Uncategorized Sample	21258_WT DDX3-HA int	Ingel21258 (F063514)	| organism=Leishmania_infantum | product=clathrin heavy chain, putative | location=LinJ.36:626159-631240(-) | length=1693	GeneDB|LinJ.36.1700	LinfantumAnnotatedProteins_TriTrypDB-4.0_20120202.fasta	191 101,2	1	65	101	151	0.00853	0.456	QQFEEGKLTASEELGDLVQQADSNMALK	K	I	0.997	89.2	28.7	84.7	0	0	3	1	2	3 062,4627	2 149,50		161116	453	480	Empty	true
21258 PapadopoulouB --LeishmaniaInf-- 20150908	Uncategorized Sample	21258_WT DDX3-HA int	Ingel21258 (F063514)	| organism=Leishmania_infantum | product=clathrin heavy chain, putative | location=LinJ.36:626159-631240(-) | length=1693	GeneDB|LinJ.36.1700	LinfantumAnnotatedProteins_TriTrypDB-4.0_20120202.fasta	191 101,2	1	65	101	151	0.00853	0.456	QQLIESVQQIALPESESSEEVSTTVR	R	A	0.997	116	28.6	109	0	0	3	0	2	2 887,4532	1 780,00		104437	984	1009	Empty	true
21258 PapadopoulouB --LeishmaniaInf-- 20150908	Uncategorized Sample	21258_WT DDX3-HA int	Ingel21258 (F063514)	| organism=Leishmania_infantum | product=clathrin heavy chain, putative | location=LinJ.36:626159-631240(-) | length=1693	GeneDB|LinJ.36.1700	LinfantumAnnotatedProteins_TriTrypDB-4.0_20120202.fasta	191 101,2	1	65	101	151	0.00853	0.456	SADYDSSVQVLSYR	R	S	0.997	99.4	30	94.2	0	2	0	0	2	1 589,7441	1 363,00		128358	148	161	Empty	true
21258 PapadopoulouB --LeishmaniaInf-- 20150908	Uncategorized Sample	21258_WT DDX3-HA int	Ingel21258 (F063514)	| organism=Leishmania_infantum | product=clathrin heavy chain, putative | location=LinJ.36:626159-631240(-) | length=1693	GeneDB|LinJ.36.1700	LinfantumAnnotatedProteins_TriTrypDB-4.0_20120202.fasta	191 101,2	1	65	101	151	0.00853	0.456	SMMDAQTAAK	K	D	0.997	41.3	28.1	34.6	0	1	0	0	2	1 053,4704	769		8 887,41	1632	1641	Empty	true
21258 PapadopoulouB --LeishmaniaInf-- 20150908	Uncategorized Sample	21258_WT DDX3-HA int	Ingel21258 (F063514)	| organism=Leishmania_infantum | product=clathrin heavy chain, putative | location=LinJ.36:626159-631240(-) | length=1693	GeneDB|LinJ.36.1700	LinfantumAnnotatedProteins_TriTrypDB-4.0_20120202.fasta	191 101,2	1	65	101	151	0.00853	0.456	TDAAVVWSVLGEYLVKQDEVHEGIECLIR	K	A	0.997	108	27.7	107	0	0	0	2	2	3 328,6885	2 496,50		24 210,5	1117	1145	Empty	true
21258 PapadopoulouB --LeishmaniaInf-- 20150908	Uncategorized Sample	21258_WT DDX3-HA int	Ingel21258 (F063514)	| organism=Leishmania_infantum | product=clathrin heavy chain, putative | location=LinJ.36:626159-631240(-) | length=1693	GeneDB|LinJ.36.1700	LinfantumAnnotatedProteins_TriTrypDB-4.0_20120202.fasta	191 101,2	1	65	101	151	0.00853	0.456	TDKALYNALAK	K	I	0.997	57	29.6	51.8	0	0	1	0	2	1 207,6682	1 023,00		25 634,3	887	897	Empty	true
21258 PapadopoulouB --LeishmaniaInf-- 20150908	Uncategorized Sample	21258_WT DDX3-HA int	Ingel21258 (F063514)	| organism=Leishmania_infantum | product=clathrin heavy chain, putative | location=LinJ.36:626159-631240(-) | length=1693	GeneDB|LinJ.36.1700	LinfantumAnnotatedProteins_TriTrypDB-4.0_20120202.fasta	191 101,2	1	65	101	151	0.00853	0.456	TEMAMPYMIQVLQDYSNKIEK	R	M	0.997	94.9	29.5	35	0	0	7	0	2	2 548,2135	2 250,00		220409	1608	1628	Empty	true
21258 PapadopoulouB --LeishmaniaInf-- 20150908	Uncategorized Sample	21258_WT DDX3-HA int	Ingel21258 (F063514)	| organism=Leishmania_infantum | product=clathrin heavy chain, putative | location=LinJ.36:626159-631240(-) | length=1693	GeneDB|LinJ.36.1700	LinfantumAnnotatedProteins_TriTrypDB-4.0_20120202.fasta	191 101,2	1	65	101	151	0.00853	0.456	TEMAMPYMIQVLQDYSNKIEKMEK	R	S	0.997	66.4	28.8	66.4	0	0	0	1	2	2 936,3916	2 290,00		16 895,0	1608	1631	Empty	true
21258 PapadopoulouB --LeishmaniaInf-- 20150908	Uncategorized Sample	21258_WT DDX3-HA int	Ingel21258 (F063514)	| organism=Leishmania_infantum | product=clathrin heavy chain, putative | location=LinJ.36:626159-631240(-) | length=1693	GeneDB|LinJ.36.1700	LinfantumAnnotatedProteins_TriTrypDB-4.0_20120202.fasta	191 101,2	1	65	101	151	0.00853	0.456	TGRLEELEEFLKETHNVK	K	I	0.997	97.6	29.5	69.9	0	0	1	2	2	2 172,1297	1 673,00		225178	1197	1214	Empty	true
21258 PapadopoulouB --LeishmaniaInf-- 20150908	Uncategorized Sample	21258_WT DDX3-HA int	Ingel21258 (F063514)	| organism=Leishmania_infantum | product=clathrin heavy chain, putative | location=LinJ.36:626159-631240(-) | length=1693	GeneDB|LinJ.36.1700	LinfantumAnnotatedProteins_TriTrypDB-4.0_20120202.fasta	191 101,2	1	65	101	151	0.00853	0.456	THPEQLNDFLSSIFK	K	R	0.997	78.4	30.3	74.2	0	0	2	0	2	1 775,8964	2 200,00		66 737,5	1431	1445	Empty	true
21258 PapadopoulouB --LeishmaniaInf-- 20150908	Uncategorized Sample	21258_WT DDX3-HA int	Ingel21258 (F063514)	| organism=Leishmania_infantum | product=clathrin heavy chain, putative | location=LinJ.36:626159-631240(-) | length=1693	GeneDB|LinJ.36.1700	LinfantumAnnotatedProteins_TriTrypDB-4.0_20120202.fasta	191 101,2	1	65	101	151	0.00853	0.456	THPEQLNDFLSSIFKR	K	V	0.997	117	29.8	112	0	1	2	0	2	1 931,9975	2 035,00		63 386,2	1431	1446	Empty	true
21258 PapadopoulouB --LeishmaniaInf-- 20150908	Uncategorized Sample	21258_WT DDX3-HA int	Ingel21258 (F063514)	| organism=Leishmania_infantum | product=clathrin heavy chain, putative | location=LinJ.36:626159-631240(-) | length=1693	GeneDB|LinJ.36.1700	LinfantumAnnotatedProteins_TriTrypDB-4.0_20120202.fasta	191 101,2	1	65	101	151	0.00853	0.456	TNQFGDLIK	R	Y	0.997	44.4	29.6	39.4	0	2	0	0	2	1 035,5471	1 352,00		88 479,5	1162	1170	Empty	true
21258 PapadopoulouB --LeishmaniaInf-- 20150908	Uncategorized Sample	21258_WT DDX3-HA int	Ingel21258 (F063514)	| organism=Leishmania_infantum | product=clathrin heavy chain, putative | location=LinJ.36:626159-631240(-) | length=1693	GeneDB|LinJ.36.1700	LinfantumAnnotatedProteins_TriTrypDB-4.0_20120202.fasta	191 101,2	1	65	101	151	0.00853	0.456	TNQFGDLIKYLTMAR	R	Q	0.997	46.2	30	46.2	0	0	1	0	2	1 770,9209	2 273,00		6 032,44	1162	1176	Empty	true
21258 PapadopoulouB --LeishmaniaInf-- 20150908	Uncategorized Sample	21258_WT DDX3-HA int	Ingel21258 (F063514)	| organism=Leishmania_infantum | product=clathrin heavy chain, putative | location=LinJ.36:626159-631240(-) | length=1693	GeneDB|LinJ.36.1700	LinfantumAnnotatedProteins_TriTrypDB-4.0_20120202.fasta	191 101,2	1	65	101	151	0.00853	0.456	TYLEAAQER	R	N	0.997	61.3	29.3	48.2	0	2	0	0	2	1 080,5320	897.5		237010	1467	1475	Empty	true
21258 PapadopoulouB --LeishmaniaInf-- 20150908	Uncategorized Sample	21258_WT DDX3-HA int	Ingel21258 (F063514)	| organism=Leishmania_infantum | product=clathrin heavy chain, putative | location=LinJ.36:626159-631240(-) | length=1693	GeneDB|LinJ.36.1700	LinfantumAnnotatedProteins_TriTrypDB-4.0_20120202.fasta	191 101,2	1	65	101	151	0.00853	0.456	VAPQDAVNLGLMLYR	R	E	0.997	121	29.6	116	0	6	0	0	2	1 659,8888	1 824,50		268243	527	541	Empty	true
21258 PapadopoulouB --LeishmaniaInf-- 20150908	Uncategorized Sample	21258_WT DDX3-HA int	Ingel21258 (F063514)	| organism=Leishmania_infantum | product=clathrin heavy chain, putative | location=LinJ.36:626159-631240(-) | length=1693	GeneDB|LinJ.36.1700	LinfantumAnnotatedProteins_TriTrypDB-4.0_20120202.fasta	191 101,2	1	65	101	151	0.00853	0.456	VASTEVMLSNLSAAVEAAK	R	K	0.997	115	29.5	115	0	1	2	0	2	1 906,9790	1 715,00		60 234,4	1244	1262	Empty	true
21258 PapadopoulouB --LeishmaniaInf-- 20150908	Uncategorized Sample	21258_WT DDX3-HA int	Ingel21258 (F063514)	| organism=Leishmania_infantum | product=clathrin heavy chain, putative | location=LinJ.36:626159-631240(-) | length=1693	GeneDB|LinJ.36.1700	LinfantumAnnotatedProteins_TriTrypDB-4.0_20120202.fasta	191 101,2	1	65	101	151	0.00853	0.456	VASTEVMLSNLSAAVEAAKK	R	A	0.997	157	29.2	149	0	0	4	0	2	2 035,0740	1 737,00		344504	1244	1263	Empty	true
21258 PapadopoulouB --LeishmaniaInf-- 20150908	Uncategorized Sample	21258_WT DDX3-HA int	Ingel21258 (F063514)	| organism=Leishmania_infantum | product=clathrin heavy chain, putative | location=LinJ.36:626159-631240(-) | length=1693	GeneDB|LinJ.36.1700	LinfantumAnnotatedProteins_TriTrypDB-4.0_20120202.fasta	191 101,2	1	65	101	151	0.00853	0.456	VIMNNFIR	R	V	0.99	59.8	29.4	45.7	0	2	0	0	2	1 022,5452	1 237,00		247999	519	526	Empty	true
21258 PapadopoulouB --LeishmaniaInf-- 20150908	Uncategorized Sample	21258_WT DDX3-HA int	Ingel21258 (F063514)	| organism=Leishmania_infantum | product=clathrin heavy chain, putative | location=LinJ.36:626159-631240(-) | length=1693	GeneDB|LinJ.36.1700	LinfantumAnnotatedProteins_TriTrypDB-4.0_20120202.fasta	191 101,2	1	65	101	151	0.00853	0.456	VIVQVATK	K	Y	0.99	49.4	28.9	33.4	0	1	0	0	2	857.545	861		44 237,8	697	704	Empty	true
21258 PapadopoulouB --LeishmaniaInf-- 20150908	Uncategorized Sample	21258_WT DDX3-HA int	Ingel21258 (F063514)	| organism=Leishmania_infantum | product=clathrin heavy chain, putative | location=LinJ.36:626159-631240(-) | length=1693	GeneDB|LinJ.36.1700	LinfantumAnnotatedProteins_TriTrypDB-4.0_20120202.fasta	191 101,2	1	65	101	151	0.00853	0.456	VLNLLLQR	K	N	0.99	56.5	25	27.5	0	3	0	0	2	968.625	1 590,00		256569	491	498	Empty	true
21258 PapadopoulouB --LeishmaniaInf-- 20150908	Uncategorized Sample	21258_WT DDX3-HA int	Ingel21258 (F063514)	| organism=Leishmania_infantum | product=clathrin heavy chain, putative | location=LinJ.36:626159-631240(-) | length=1693	GeneDB|LinJ.36.1700	LinfantumAnnotatedProteins_TriTrypDB-4.0_20120202.fasta	191 101,2	1	65	101	151	0.00853	0.456	VLYTVANNYAR	R	V	0.997	55.2	29.5	36.5	0	2	0	0	2	1 283,6741	1 140,00		413060	1233	1243	Empty	true
21258 PapadopoulouB --LeishmaniaInf-- 20150908	Uncategorized Sample	21258_WT DDX3-HA int	Ingel21258 (F063514)	| organism=Leishmania_infantum | product=clathrin heavy chain, putative | location=LinJ.36:626159-631240(-) | length=1693	GeneDB|LinJ.36.1700	LinfantumAnnotatedProteins_TriTrypDB-4.0_20120202.fasta	191 101,2	1	65	101	151	0.00853	0.456	VQLDNFLR	K	N	0.99	54.2	30.7	31.2	0	1	0	0	2	1 004,5524	1 561,00		55 220,1	369	376	Empty	true
21258 PapadopoulouB --LeishmaniaInf-- 20150908	Uncategorized Sample	21258_WT DDX3-HA int	Ingel21258 (F063514)	| organism=Leishmania_infantum | product=clathrin heavy chain, putative | location=LinJ.36:626159-631240(-) | length=1693	GeneDB|LinJ.36.1700	LinfantumAnnotatedProteins_TriTrypDB-4.0_20120202.fasta	191 101,2	1	65	101	151	0.00853	0.456	VYSVNIQPGDFPVAMNVSDR	R	H	0.997	83.9	33.1	83.2	0	1	0	0	2	2 208,0754	1 836,00		18 529,2	253	272	Empty	true
21258 PapadopoulouB --LeishmaniaInf-- 20150908	Uncategorized Sample	21258_WT DDX3-HA int	Ingel21258 (F063514)	| organism=Leishmania_infantum | product=clathrin heavy chain, putative | location=LinJ.36:626159-631240(-) | length=1693	GeneDB|LinJ.36.1700	LinfantumAnnotatedProteins_TriTrypDB-4.0_20120202.fasta	191 101,2	1	65	101	151	0.00853	0.456	VYSVNIQPGDFPVAMNVSDRHK	R	L	0.997	87.2	29.6	87.2	0	0	1	3	2	2 473,2293	1 569,50		118541	253	274	Empty	true
21258 PapadopoulouB --LeishmaniaInf-- 20150908	Uncategorized Sample	21258_WT DDX3-HA int	Ingel21258 (F063514)	| organism=Leishmania_infantum | product=clathrin heavy chain, putative | location=LinJ.36:626159-631240(-) | length=1693	GeneDB|LinJ.36.1700	LinfantumAnnotatedProteins_TriTrypDB-4.0_20120202.fasta	191 101,2	1	65	101	151	0.00853	0.456	WIDDRTLGVVTAK	R	A	0.997	50.7	29.8	41.8	0	0	1	0	2	1 473,8062	1 351,00		162276	114	126	Empty	true
21258 PapadopoulouB --LeishmaniaInf-- 20150908	Uncategorized Sample	21258_WT DDX3-HA int	Ingel21258 (F063514)	| organism=Leishmania_infantum | product=clathrin heavy chain, putative | location=LinJ.36:626159-631240(-) | length=1693	GeneDB|LinJ.36.1700	LinfantumAnnotatedProteins_TriTrypDB-4.0_20120202.fasta	191 101,2	1	65	101	151	0.00853	0.456	WLVVTGVAR	K	D	0.997	37.5	29.6	22	0	2	0	0	2	1 000,5938	1 483,00		156460	168	176	Empty	true
21258 PapadopoulouB --LeishmaniaInf-- 20150908	Uncategorized Sample	21258_WT DDX3-HA int	Ingel21258 (F063514)	| organism=Leishmania_infantum | product=clathrin heavy chain, putative | location=LinJ.36:626159-631240(-) | length=1693	GeneDB|LinJ.36.1700	LinfantumAnnotatedProteins_TriTrypDB-4.0_20120202.fasta	191 101,2	1	65	101	151	0.00853	0.456	YIEAAAEMGQMQELER	R	M	0.997	125	28.3	116	0	3	1	0	2	1 868,8518	1 409,50		99 205,6	747	762	Empty	true
21258 PapadopoulouB --LeishmaniaInf-- 20150908	Uncategorized Sample	21258_WT DDX3-HA int	Ingel21258 (F063514)	| organism=Leishmania_infantum | product=clathrin heavy chain, putative | location=LinJ.36:626159-631240(-) | length=1693	GeneDB|LinJ.36.1700	LinfantumAnnotatedProteins_TriTrypDB-4.0_20120202.fasta	191 101,2	1	65	101	151	0.00853	0.456	YLVKEQNLDLWASVLGQNSAER	R	Q	0.997	35.2	29.4	35.2	0	0	1	0	2	2 533,3046	1 965,00		116470	962	983	Empty	true
21258 PapadopoulouB --LeishmaniaInf-- 20150908	Uncategorized Sample	21258_WT DDX3-HA int	Ingel21258 (F063514)	| organism=Leishmania_infantum | product=clathrin heavy chain, putative | location=LinJ.36:626159-631240(-) | length=1693	GeneDB|LinJ.36.1700	LinfantumAnnotatedProteins_TriTrypDB-4.0_20120202.fasta	191 101,2	1	65	101	151	0.00853	0.456	YRPEKLMEHVNMYAK	K	K	0.996	17.7	29.4	17.7	0	0	0	1	2	1 940,9358	798		14 016,3	1344	1358	Empty	true
21258 PapadopoulouB --LeishmaniaInf-- 20150908	Uncategorized Sample	21258_WT DDX3-HA int	Ingel21258 (F063514)	| organism=Leishmania_infantum | product=clathrin heavy chain, putative | location=LinJ.36:626159-631240(-) | length=1693	GeneDB|LinJ.36.1700	LinfantumAnnotatedProteins_TriTrypDB-4.0_20120202.fasta	191 101,2	1	65	101	151	0.00853	0.456	YSHPSVADKIFVR	K	K	0.997	80.9	30.1	73.2	0	1	0	0	2	1 518,8063	1 095,00		34 146,1	597	609	Empty	true
21258 PapadopoulouB --LeishmaniaInf-- 20150908	Uncategorized Sample	21258_WT DDX3-HA int	Ingel21258 (F063514)	| organism=Leishmania_infantum | product=hypothetical protein, conserved | location=LinJ.36:2272943-2273962(-) | length=339	GeneDB|LinJ.36.6200	LinfantumAnnotatedProteins_TriTrypDB-4.0_20120202.fasta	37 603,1	1	4	4	4	0.000226	0.168	EQPNTFFSNATR	K	M	0.966	24.1	29.9	18.8	0	1	0	0	2	1 411,6600	1 277,00		29 500,4	134	145	Empty	true
21258 PapadopoulouB --LeishmaniaInf-- 20150908	Uncategorized Sample	21258_WT DDX3-HA int	Ingel21258 (F063514)	| organism=Leishmania_infantum | product=hypothetical protein, conserved | location=LinJ.36:2272943-2273962(-) | length=339	GeneDB|LinJ.36.6200	LinfantumAnnotatedProteins_TriTrypDB-4.0_20120202.fasta	37 603,1	1	4	4	4	0.000226	0.168	MLLSNALMAFPR	K	I	0.997	64.7	29.7	63.1	0	1	0	0	2	1 364,7066	2 080,00		11 241,5	64	75	Empty	true
21258 PapadopoulouB --LeishmaniaInf-- 20150908	Uncategorized Sample	21258_WT DDX3-HA int	Ingel21258 (F063514)	| organism=Leishmania_infantum | product=hypothetical protein, conserved | location=LinJ.36:2272943-2273962(-) | length=339	GeneDB|LinJ.36.6200	LinfantumAnnotatedProteins_TriTrypDB-4.0_20120202.fasta	37 603,1	1	4	4	4	0.000226	0.168	TVGDMQVLGNAAFDSLAAR	R	V	0.997	76.1	29.1	22	0	1	0	0	2	1 935,9594	1 937,00		17 856,0	24	42	Empty	true
21258 PapadopoulouB --LeishmaniaInf-- 20150908	Uncategorized Sample	21258_WT DDX3-HA int	Ingel21258 (F063514)	| organism=Leishmania_infantum | product=hypothetical protein, conserved | location=LinJ.36:2272943-2273962(-) | length=339	GeneDB|LinJ.36.6200	LinfantumAnnotatedProteins_TriTrypDB-4.0_20120202.fasta	37 603,1	1	4	4	4	0.000226	0.168	YGTDETFSIIDLKK	R	E	0.996	35.4	29.5	28.9	0	0	1	0	2	1 629,8373	1 552,00		28 081,1	120	133	Empty	true
21258 PapadopoulouB --LeishmaniaInf-- 20150908	Uncategorized Sample	21258_WT DDX3-HA int	Ingel21258 (F063514)	| organism=Leishmania_infantum | product=enolase | location=LinJ.14:513738-515027(+) | length=429	GeneDB|LinJ.14.1240	LinfantumAnnotatedProteins_TriTrypDB-4.0_20120202.fasta	46 037,4	1	21	25	34	0.00192	0.606	AQIVGDDLTVTNVER	K	V	0.997	112	30	94.7	0	3	0	0	2	1 629,8444	1 335,00		174799	313	327	Empty	true
21258 PapadopoulouB --LeishmaniaInf-- 20150908	Uncategorized Sample	21258_WT DDX3-HA int	Ingel21258 (F063514)	| organism=Leishmania_infantum | product=enolase | location=LinJ.14:513738-515027(+) | length=429	GeneDB|LinJ.14.1240	LinfantumAnnotatedProteins_TriTrypDB-4.0_20120202.fasta	46 037,4	1	21	25	34	0.00192	0.606	DIRLPVPCFNVINGGK	K	H	0.997	50.3	29.8	9.91	0	0	1	0	2	1 799,9475	1 902,00		27 676,8	140	155	Empty	true
21258 PapadopoulouB --LeishmaniaInf-- 20150908	Uncategorized Sample	21258_WT DDX3-HA int	Ingel21258 (F063514)	| organism=Leishmania_infantum | product=enolase | location=LinJ.14:513738-515027(+) | length=429	GeneDB|LinJ.14.1240	LinfantumAnnotatedProteins_TriTrypDB-4.0_20120202.fasta	46 037,4	1	21	25	34	0.00192	0.606	EVLDSRGNPTVEVELMTEAGVFR	R	S	0.997	74.9	29.7	66.2	0	0	3	0	2	2 548,2713	2 023,00		89 852,0	10	32	Empty	true
21258 PapadopoulouB --LeishmaniaInf-- 20150908	Uncategorized Sample	21258_WT DDX3-HA int	Ingel21258 (F063514)	| organism=Leishmania_infantum | product=enolase | location=LinJ.14:513738-515027(+) | length=429	GeneDB|LinJ.14.1240	LinfantumAnnotatedProteins_TriTrypDB-4.0_20120202.fasta	46 037,4	1	21	25	34	0.00192	0.606	GNPTVEVELMTEAGVFR	R	S	0.997	33	30.3	30.5	0	1	0	0	2	1 848,9161	2 082,00		15 567,3	16	32	Empty	true
21258 PapadopoulouB --LeishmaniaInf-- 20150908	Uncategorized Sample	21258_WT DDX3-HA int	Ingel21258 (F063514)	| organism=Leishmania_infantum | product=enolase | location=LinJ.14:513738-515027(+) | length=429	GeneDB|LinJ.14.1240	LinfantumAnnotatedProteins_TriTrypDB-4.0_20120202.fasta	46 037,4	1	21	25	34	0.00192	0.606	HAGNVLPFQEFMIAPTK	K	A	0.997	99.7	30	98.6	0	1	3	0	2	1 915,9737	1 806,00		279700	156	172	Empty	true
21258 PapadopoulouB --LeishmaniaInf-- 20150908	Uncategorized Sample	21258_WT DDX3-HA int	Ingel21258 (F063514)	| organism=Leishmania_infantum | product=enolase | location=LinJ.14:513738-515027(+) | length=429	GeneDB|LinJ.14.1240	LinfantumAnnotatedProteins_TriTrypDB-4.0_20120202.fasta	46 037,4	1	21	25	34	0.00192	0.606	HIDEPLPILMEAIEK	K	A	0.997	58.4	29.3	35.5	0	1	2	0	2	1 747,9302	2 102,00		93 276,7	217	231	Empty	true
21258 PapadopoulouB --LeishmaniaInf-- 20150908	Uncategorized Sample	21258_WT DDX3-HA int	Ingel21258 (F063514)	| organism=Leishmania_infantum | product=enolase | location=LinJ.14:513738-515027(+) | length=429	GeneDB|LinJ.14.1240	LinfantumAnnotatedProteins_TriTrypDB-4.0_20120202.fasta	46 037,4	1	21	25	34	0.00192	0.606	IEEEIGSTATYGYPGWA	R	-	0.992	16.1	28.7	16.1	0	1	0	0	2	1 843,8386	1 834,00		12 929,8	413	429	Empty	true
21258 PapadopoulouB --LeishmaniaInf-- 20150908	Uncategorized Sample	21258_WT DDX3-HA int	Ingel21258 (F063514)	| organism=Leishmania_infantum | product=enolase | location=LinJ.14:513738-515027(+) | length=429	GeneDB|LinJ.14.1240	LinfantumAnnotatedProteins_TriTrypDB-4.0_20120202.fasta	46 037,4	1	21	25	34	0.00192	0.606	KMYNLTFKNPEPTYVSAAELQATYER	R	W	0.997	100	28.8	89.8	0	0	0	1	2	3 064,5085	1 594,00		57 562,7	255	280	Empty	true
21258 PapadopoulouB --LeishmaniaInf-- 20150908	Uncategorized Sample	21258_WT DDX3-HA int	Ingel21258 (F063514)	| organism=Leishmania_infantum | product=enolase | location=LinJ.14:513738-515027(+) | length=429	GeneDB|LinJ.14.1240	LinfantumAnnotatedProteins_TriTrypDB-4.0_20120202.fasta	46 037,4	1	21	25	34	0.00192	0.606	LGANAILGCSMAISK	K	A	0.997	57.2	30	55.1	0	3	0	0	2	1 521,7765	1 541,00		150300	104	118	Empty	true
21258 PapadopoulouB --LeishmaniaInf-- 20150908	Uncategorized Sample	21258_WT DDX3-HA int	Ingel21258 (F063514)	| organism=Leishmania_infantum | product=enolase | location=LinJ.14:513738-515027(+) | length=429	GeneDB|LinJ.14.1240	LinfantumAnnotatedProteins_TriTrypDB-4.0_20120202.fasta	46 037,4	1	21	25	34	0.00192	0.606	LNQLLRIEEEIGSTATYGYPGWA	K	-	0.997	22.6	29.5	22.6	0	0	1	0	2	2 581,2935	2 368,00		32 410,8	407	429	Empty	true
21258 PapadopoulouB --LeishmaniaInf-- 20150908	Uncategorized Sample	21258_WT DDX3-HA int	Ingel21258 (F063514)	| organism=Leishmania_infantum | product=enolase | location=LinJ.14:513738-515027(+) | length=429	GeneDB|LinJ.14.1240	LinfantumAnnotatedProteins_TriTrypDB-4.0_20120202.fasta	46 037,4	1	21	25	34	0.00192	0.606	LPVPCFNVINGGK	R	H	0.997	48	30.4	22.9	0	1	0	0	2	1 415,7353	1 682,00		33 087,8	143	155	Empty	true
21258 PapadopoulouB --LeishmaniaInf-- 20150908	Uncategorized Sample	21258_WT DDX3-HA int	Ingel21258 (F063514)	| organism=Leishmania_infantum | product=enolase | location=LinJ.14:513738-515027(+) | length=429	GeneDB|LinJ.14.1240	LinfantumAnnotatedProteins_TriTrypDB-4.0_20120202.fasta	46 037,4	1	21	25	34	0.00192	0.606	MYNLTFKNPEPTYVSAAELQATYER	K	W	0.997	72.7	29	28	0	0	1	0	2	2 936,4135	1 742,00		35 834,9	256	280	Empty	true
21258 PapadopoulouB --LeishmaniaInf-- 20150908	Uncategorized Sample	21258_WT DDX3-HA int	Ingel21258 (F063514)	| organism=Leishmania_infantum | product=enolase | location=LinJ.14:513738-515027(+) | length=429	GeneDB|LinJ.14.1240	LinfantumAnnotatedProteins_TriTrypDB-4.0_20120202.fasta	46 037,4	1	21	25	34	0.00192	0.606	NVNEILAPALVGKDESDQAGLDK	K	M	0.997	111	29.2	111	0	0	1	0	2	2 396,2307	1 519,00		78 981,2	68	90	Empty	true
[truncated: 7,159 more rows]
[truncated: 1 more columns]

## Sheet: Spectrum report DDX3-HA IP
21258 PapadopoulouB --LeishmaniaInf-- 20150908, Spectrum report created on 05/12/2016
Experiment: 21258 PapadopoulouB --LeishmaniaInf-- 20150908
	Peak List Generator: unknown
		Version: unknown
		Charge States Calculated: unknown
		Deisotoped: unknown
		Textual Annotation: unknown
	Database Set: 1 Database
[truncated: 13,842 more rows]
[truncated: 1 more columns]
