# Supplementary material for: DDX3 DEAD-box RNA helicase plays a central role in mitochondrial protein quality control in Leishmania
Source: Cell Death Dis. 2016 Oct 13;7(10):e2406–. doi: 10.1038/cddis.2016.315 (PMC5133982; doi:10.1038/cddis.2016.315)
Supplement: Supplementary Table S4 [file cddis2016315x7.xls]

## Sheet: Protein Report for p97VCP-HA IP
Supplementary Table S2. Peptide and spectrum reports of LC-MS/MS analysis of L. infantum p97/VCP/Cdc48-HA co-immunoprecipitations.
Supplementary Table S4. Peptide and spectrum reports of LC-MS/MS analysis of L. infantum p97/VCP/Cdc48-HA immunoprecipitations.
This Table presents the protein, peptide and spectrum results of three representative immunoprecipitation experiments from L. infantum p97/VCP/Cdc48-HA strains analyzed by LC-MS/MS. Each experiment is highlighted by a different color.
My Experiment22176, Samples report created on 05/06/2016
Experiment: My Experiment22176
	Peak List Generator: unknown
		Version: unknown
		Charge States Calculated: unknown
		Deisotoped: unknown
		Textual Annotation: unknown
	Database Set: 1 Database
		Database Name: the TriTryp_LeishInfant_TriTrypDB-9.0_LinfantumJPCM5_AnnotatedProteins_20160422 database
			Version: unknown
			Taxonomy: All Entries
			Number of Proteins: 8239
		Does database contain common contaminants?: unknown
	Search Engine Set: 1 Search Engine
		Search Engine: Mascot
			Version: 2.5.1
			Samples: All Samples
			Fragment Tolerance: 0.100 Da (Monoisotopic)
			Parent Tolerance: 0.100 Da (Monoisotopic)
			Fixed Modifications: +57 on C (Carbamidomethyl)
			Variable Modifications: +1 on NQ (Deamidated), +16 on M (Oxidation)
			Database: the TriTryp_LeishInfant_TriTrypDB-9.0_LinfantumJPCM5_AnnotatedProteins_20160422 database (unknown version, 8239 entries)
			Digestion Enzyme: Trypsin
			Max Missed Cleavages: 2
			Probability Model:
				Ingel22176 (F066004): LFDR Model, Classifier data: Bayes, Good (56%) m:94.3/s:25.9 m:29.0/s:1.58 m:NA m:82.6/s:30.7, Bad (44%) m:8.16/s:6.73 m:28.9/s:1.78 m:NA m:3.62/s:3.92 [all charge states]
	Scaffold: Version: Scaffold_4.4.8
		Modification Metadata Set: 0 modifications
			Source: None
			Comment:
		Protein Grouping Strategy: Experiment-wide grouping with binary peptide-protein weights
		Peptide Thresholds: 95.0% minimum
		Protein Thresholds: 95.0% minimum and 2 peptides minimum
		Peptide FDR: 0.0% (Decoy)
		Protein FDR: 0.0% (Decoy)
		GO Annotation Source(s):
My Experiment22176	Displaying:Exclusive Unique Peptide Count							Uncategorized Sample
#	Visible?	Starred?	Identified Proteins (370)	Accession Number	Molecular Weight	Protein Grouping Ambiguity	Taxonomy	22176_LinJ.36.1420_episomal_WT_Gel
1	TRUE	Empty	| organism=Leishmania_infantum_JPCM5 | product=Transitional endoplasmic reticulum ATPase, putative,valosin-containing protein homolog | location=LinJ.36:491965-494036(-) | length=689 | sequence_SO=chromosome | SO=protein_coding	LinJ.36.1420	76 kDa		unknown	53
2	TRUE	Empty	| organism=Leishmania_infantum_JPCM5 | product=elongation factor 1-alpha | location=LinJ.17:23994-25343(-) | length=449 | sequence_SO=chromosome | SO=protein_coding	LinJ.17.0090 (+5)	49 kDa		unknown	18
3	TRUE	Empty	| organism=Leishmania_infantum_JPCM5 | product=heat-shock protein hsp70, putative | location=LinJ.28:1066959-1068923(-) | length=654 | sequence_SO=chromosome | SO=protein_coding	LinJ.28.2960 (+2)	71 kDa		unknown	34
4	TRUE	Empty	| organism=Leishmania_infantum_JPCM5 | product=heat shock protein 83 (HSP83-2) | location=LinJ.33:117668-119770(-) | length=700 | sequence_SO=chromosome | SO=protein_coding	LinJ.33.0360 (+1)	81 kDa		unknown	29
5	TRUE	Empty	| organism=Leishmania_infantum_JPCM5 | product=beta tubulin | location=LinJ.08:487889-489220(+) | length=443 | sequence_SO=chromosome | SO=protein_coding	LinJ.08.1290 (+1)	50 kDa	TRUE	unknown	21
6	TRUE	Empty	| organism=Leishmania_infantum_JPCM5 | product=glycosomal phosphoenolpyruvate carboxykinase, putative | location=LinJ.27:769494-771071(-) | length=525 | sequence_SO=chromosome | SO=protein_coding	LinJ.27.1710 (+1)	58 kDa		unknown	22
7	TRUE	Empty	| organism=Leishmania_infantum_JPCM5 | product=stomatin-like protein | location=LinJ.05:381289-382362(-) | length=357 | sequence_SO=chromosome | SO=protein_coding	LinJ.05.1040	40 kDa		unknown	20
8	TRUE	Empty	| organism=Leishmania_infantum_JPCM5 | product=ATPase beta subunit, putative | location=LinJ.25:456394-457971(-) | length=525 | sequence_SO=chromosome | SO=protein_coding	LinJ.25.1210	56 kDa		unknown	19
9	TRUE	Empty	| organism=Leishmania_infantum_JPCM5 | product=heat shock 70-related protein 1, mitochondrial precursor, putative | location=LinJ.30:922115-924097(-) | length=660 | sequence_SO=chromosome | SO=protein_coding	LinJ.30.2480 (+1)	72 kDa		unknown	21
10	TRUE	Empty	| organism=Leishmania_infantum_JPCM5 | product=hypothetical protein, conserved | location=LinJ.34:68981-70456(+) | length=491 | sequence_SO=chromosome | SO=protein_coding	LinJ.34.0210	56 kDa		unknown	17
11	TRUE	Empty	| organism=Leishmania_infantum_JPCM5 | product=carboxypeptidase, putative,metallo-peptidase, Clan MA(E), family 32 | location=LinJ.13:24496-26007(-) | length=503 | sequence_SO=chromosome | SO=protein_coding	LinJ.13.0090	57 kDa		unknown	18
12	TRUE	Empty	| organism=Leishmania_infantum_JPCM5 | product=elongation factor 2 (EF2-1) | location=LinJ.36:48610-51147(-) | length=845 | sequence_SO=chromosome | SO=protein_coding	LinJ.36.0190 (+2)	94 kDa		unknown	23
13	TRUE	Empty	| organism=Leishmania_infantum_JPCM5 | product=fructose-1,6-bisphosphate aldolase (ALD) | location=LinJ.36:464823-465938(+) | length=371 | sequence_SO=chromosome | SO=protein_coding	LinJ.36.1320	41 kDa		unknown	14
14	TRUE	Empty	| organism=Leishmania_infantum_JPCM5 | product=enolase (ENOL) | location=LinJ.14:513738-515027(+) | length=429 | sequence_SO=chromosome | SO=protein_coding	LinJ.14.1240	46 kDa		unknown	15
15	TRUE	Empty	| organism=Leishmania_infantum_JPCM5 | product=citrate synthase, putative | location=LinJ.18:281930-283342(+) | length=470 | sequence_SO=chromosome | SO=protein_coding	LinJ.18.0690	52 kDa	TRUE	unknown	16
16	TRUE	Empty	| organism=Leishmania_infantum_JPCM5 | product=heat shock protein 110, putative | location=LinJ.18:583215-585683(+) | length=822 | sequence_SO=chromosome | SO=protein_coding	LinJ.18.1350	92 kDa		unknown	20
17	TRUE	Empty	| organism=Leishmania_infantum_JPCM5 | product=ATP-dependent RNA helicase, putative | location=LinJ.32:159097-160941(-) | length=614 | sequence_SO=chromosome | SO=protein_coding	LinJ.32.0410	67 kDa		unknown	15
18	TRUE	Empty	| organism=Leishmania_infantum_JPCM5 | product=heat shock protein 70-related protein (HSP70.4) | location=LinJ.26:406458-408383(+) | length=641 | sequence_SO=chromosome | SO=protein_coding	LinJ.26.1220	70 kDa		unknown	22
19	TRUE	Empty	| organism=Leishmania_infantum_JPCM5 | product=mitochondrial ATP-dependent zinc metallopeptidase, putative,metallo-peptidase, Clan MA(E), Family M41 | location=LinJ.36:1099651-1101366(-) | length=571 | sequence_SO=chromosome | SO=protein_coding	LinJ.36.2850	62 kDa		unknown	18
20	TRUE	Empty	| organism=Leishmania_infantum_JPCM5 | product=S-adenosylhomocysteine hydrolase | location=LinJ.36:1483753-1485066(+) | length=437 | sequence_SO=chromosome | SO=protein_coding	LinJ.36.4100	48 kDa		unknown	12
21	TRUE	Empty	| organism=Leishmania_infantum_JPCM5 | product=eukaryotic initiation factor 4a, putative | location=LinJ.01:239127-240338(+) | length=403 | sequence_SO=chromosome | SO=protein_coding	LinJ.01.0790 (+1)	45 kDa		unknown	16
22	TRUE	Empty	| organism=Leishmania_infantum_JPCM5 | product=hypothetical protein, conserved | location=LinJ.35:773526-774524(+) | length=332 | sequence_SO=chromosome | SO=protein_coding	LinJ.35.1960	37 kDa		unknown	9
23	TRUE	Empty	| organism=Leishmania_infantum_JPCM5 | product=alpha tubulin | location=LinJ.13:112107-113462(+) | length=451 | sequence_SO=chromosome | SO=protein_coding	LinJ.13.0330 (+1)	50 kDa		unknown	13
24	TRUE	Empty	| organism=Leishmania_infantum_JPCM5 | product=aconitase, putative | location=LinJ.18:201933-204623(-) | length=896 | sequence_SO=chromosome | SO=protein_coding	LinJ.18.0510	97 kDa		unknown	19
25	TRUE	Empty	| organism=Leishmania_infantum_JPCM5 | product=hexokinase | location=LinJ.21:78469-79884(+) | length=471 | sequence_SO=chromosome | SO=protein_coding	LinJ.21.0300 (+1)	52 kDa		unknown	14
26	TRUE	Empty	| organism=Leishmania_infantum_JPCM5 | product=delta-1-pyrroline-5-carboxylate dehydrogenase, putative | location=LinJ.03:50496-52178(+) | length=560 | sequence_SO=chromosome | SO=protein_coding	LinJ.03.0190	62 kDa		unknown	14
27	TRUE	Empty	| organism=Leishmania_infantum_JPCM5 | product=ATPase alpha subunit | location=LinJ.05:160707-162431(+) | length=574 | sequence_SO=chromosome | SO=protein_coding	LinJ.05.0500 (+1)	63 kDa		unknown	11
28	TRUE	Empty	| organism=Leishmania_infantum_JPCM5 | product=protein phosphatase type 1 regulator-like protein | location=LinJ.05:436530-437720(-) | length=396 | sequence_SO=chromosome | SO=protein_coding	LinJ.05.1200	45 kDa		unknown	14
29	TRUE	Empty	| organism=Leishmania_infantum_JPCM5 | product=RNA helicase, putative | location=LinJ.21:633788-635341(-) | length=517 | sequence_SO=chromosome | SO=protein_coding	LinJ.21.1820	59 kDa		unknown	14
30	TRUE	Empty	| organism=Leishmania_infantum_JPCM5 | product=ubiquitin fusion degradation protein, putative | location=LinJ.36:2504696-2505673(-) | length=325 | sequence_SO=chromosome | SO=protein_coding	LinJ.36.6780	35 kDa		unknown	12
31	TRUE	Empty	| organism=Leishmania_infantum_JPCM5 | product=dipeptidyl-peptidase III, putative,metallo-peptidase, Clan M-, Family M49 | location=LinJ.05:354919-356958(+) | length=679 | sequence_SO=chromosome | SO=protein_coding	LinJ.05.0960	76 kDa		unknown	15
32	TRUE	Empty	| organism=Leishmania_infantum_JPCM5 | product=hypothetical protein, conserved | location=LinJ.22:115361-116416(-) | length=351 | sequence_SO=chromosome | SO=protein_coding	LinJ.22.0200	38 kDa		unknown	12
33	TRUE	Empty	| organism=Leishmania_infantum_JPCM5 | product=3-hydroxy-3-methylglutaryl-CoA synthase, putative (HMGS) | location=LinJ.24:797428-798933(-) | length=501 | sequence_SO=chromosome | SO=protein_coding	LinJ.24.2200	55 kDa		unknown	11
34	TRUE	Empty	| organism=Leishmania_infantum_JPCM5 | product=ATP-dependent RNA helicase, putative | location=LinJ.35:1263964-1266738(-) | length=924 | sequence_SO=chromosome | SO=protein_coding	LinJ.35.3150	101 kDa		unknown	16
35	TRUE	Empty	| organism=Leishmania_infantum_JPCM5 | product=clathrin heavy chain, putative | location=LinJ.36:626159-631240(-) | length=1693 | sequence_SO=chromosome | SO=protein_coding	LinJ.36.1700	191 kDa		unknown	15
36	TRUE	Empty	| organism=Leishmania_infantum_JPCM5 | product=elongation factor-1 gamma (EF1G) | location=LinJ.09:371404-372765(-) | length=453 | sequence_SO=chromosome | SO=protein_coding	LinJ.09.1020 (+1)	52 kDa		unknown	9
37	TRUE	Empty	| organism=Leishmania_infantum_JPCM5 | product=glutamate dehydrogenase (GDH) | location=LinJ.15:428200-431262(-) | length=1020 | sequence_SO=chromosome | SO=protein_coding	LinJ.15.1070	115 kDa		unknown	17
38	TRUE	Empty	| organism=Leishmania_infantum_JPCM5 | product=glyceraldehyde 3-phosphate dehydrogenase, glycosomal | location=LinJ.30:1081801-1082886(-) | length=361 | sequence_SO=chromosome | SO=protein_coding	LinJ.30.2990 (+1)	39 kDa	TRUE	unknown	12
39	TRUE	Empty	| organism=Leishmania_infantum_JPCM5 | product=pyruvate kinase | location=LinJ.00:87763-89286(-) | length=507 | sequence_SO=random_sequence | SO=protein_coding	LinJ.35.5450	55 kDa		unknown	9
40	TRUE	Empty	| organism=Leishmania_infantum_JPCM5 | product=isoleucyl-tRNA synthetase, putative (ILERS) | location=LinJ.36:2159959-2163261(-) | length=1100 | sequence_SO=chromosome | SO=protein_coding	LinJ.36.5870	126 kDa		unknown	13
41	TRUE	Empty	| organism=Leishmania_infantum_JPCM5 | product=protein disulfide isomerase (PDI-2) | location=LinJ.36:2654759-2656192(-) | length=477 | sequence_SO=chromosome | SO=protein_coding	LinJ.36.7280	52 kDa		unknown	14
42	TRUE	Empty	| organism=Leishmania_infantum_JPCM5 | product=tryparedoxin peroxidase (TRYP) | location=LinJ.15:439896-440495(-) | length=199 | sequence_SO=chromosome | SO=protein_coding	LinJ.15.1100 (+1)	22 kDa		unknown	5
43	TRUE	Empty	| organism=Leishmania_infantum_JPCM5 | product=glucose-regulated protein 78, putative | location=LinJ.28:460332-462308(+) | length=658 | sequence_SO=chromosome | SO=protein_coding	LinJ.28.1310	72 kDa		unknown	15
44	TRUE	Empty	| organism=Leishmania_infantum_JPCM5 | product=S-adenosylmethionine synthetase (METK1) | location=LinJ.30:1288057-1289235(+) | length=392 | sequence_SO=chromosome | SO=protein_coding	LinJ.30.3560 (+1)	43 kDa		unknown	8
45	TRUE	Empty	| organism=Leishmania_infantum_JPCM5 | product=mitochondrial processing peptidase, beta subunit, putative,metallo-peptidase, Clan ME, Family M16 | location=LinJ.35:577549-579021(+) | length=490 | sequence_SO=chromosome | SO=protein_coding	LinJ.35.1390	55 kDa		unknown	12
46	TRUE	Empty	| organism=Leishmania_infantum_JPCM5 | product=glycyl tRNA synthetase, putative | location=LinJ.36:1462711-1464597(+) | length=628 | sequence_SO=chromosome | SO=protein_coding	LinJ.36.4030	70 kDa		unknown	11
47	TRUE	Empty	| organism=Leishmania_infantum_JPCM5 | product=polyubiquitin | location=LinJ.09:352175-354775(-) | length=866 | sequence_SO=chromosome | SO=protein_coding	LinJ.09.0950 (+3)	98 kDa		unknown	5
48	TRUE	Empty	| organism=Leishmania_infantum_JPCM5 | product=trypanothione synthetase, putative (TRYS) | location=LinJ.27:799097-801055(-) | length=652 | sequence_SO=chromosome | SO=protein_coding	LinJ.27.1770	74 kDa		unknown	8
49	TRUE	Empty	| organism=Leishmania_infantum_JPCM5 | product=hypothetical protein, conserved | location=LinJ.17:5073-7397(-) | length=774 | sequence_SO=chromosome | SO=protein_coding	LinJ.17.0010	88 kDa		unknown	11
50	TRUE	Empty	| organism=Leishmania_infantum_JPCM5 | product=aldehyde dehydrogenase, mitochondrial precursor (ALDH2) | location=LinJ.25:440332-441831(-) | length=499 | sequence_SO=chromosome | SO=protein_coding	LinJ.25.1160	54 kDa		unknown	8
51	TRUE	Empty	| organism=Leishmania_infantum_JPCM5 | product=vacuolar ATP synthase subunit b, putative | location=LinJ.28:958879-960366(+) | length=495 | sequence_SO=chromosome | SO=protein_coding	LinJ.28.2610	56 kDa		unknown	11
52	TRUE	Empty	| organism=Leishmania_infantum_JPCM5 | product=nucleoside diphosphate kinase b | location=LinJ.32:1162844-1163299(-) | length=151 | sequence_SO=chromosome | SO=protein_coding	LinJ.32.3100 (+1)	17 kDa		unknown	7
53	TRUE	Empty	| organism=Leishmania_infantum_JPCM5 | product=pyruvate phosphate dikinase, putative | location=LinJ.11:397386-400130(+) | length=914 | sequence_SO=chromosome | SO=protein_coding	LinJ.11.1000	101 kDa		unknown	12
54	TRUE	Empty	| organism=Leishmania_infantum_JPCM5 | product=inosine-5'-monophosphate dehydrogenase | location=LinJ.19:659898-661442(+) | length=514 | sequence_SO=chromosome | SO=protein_coding	LinJ.19.1590	56 kDa		unknown	11
55	TRUE	Empty	| organism=Leishmania_infantum_JPCM5 | product=receptor for activated C kinase 1 (RACK1) | location=LinJ.28:1062210-1063148(-) | length=312 | sequence_SO=chromosome | SO=protein_coding	LinJ.28.2940 (+1)	34 kDa		unknown	5
56	TRUE	Empty	| organism=Leishmania_infantum_JPCM5 | product=trypanothione reductase (TRYR) | location=LinJ.05:105717-107192(+) | length=491 | sequence_SO=chromosome | SO=protein_coding	LinJ.05.0350	53 kDa		unknown	7
57	TRUE	Empty	| organism=Leishmania_infantum_JPCM5 | product=hypothetical protein, conserved | location=LinJ.25:500550-501293(-) | length=247 | sequence_SO=chromosome | SO=protein_coding	LinJ.25.1320	27 kDa		unknown	6
58	TRUE	Empty	| organism=Leishmania_infantum_JPCM5 | product=heat shock protein, putative | location=LinJ.33:974212-976116(+) | length=634 | sequence_SO=chromosome | SO=protein_coding	LinJ.33.2520	72 kDa		unknown	10
59	TRUE	Empty	| organism=Leishmania_infantum_JPCM5 | product=glucose-6-phosphate isomerase (PGI) | location=LinJ.12:298791-300608(+) | length=605 | sequence_SO=chromosome | SO=protein_coding	LinJ.12.0490	67 kDa		unknown	7
60	TRUE	Empty	| organism=Leishmania_infantum_JPCM5 | product=2,3-bisphosphoglycerate-independent phosphoglycerate mutase (PGAM) | location=LinJ.36:2561981-2563642(-) | length=553 | sequence_SO=chromosome | SO=protein_coding	LinJ.36.6960	61 kDa		unknown	10
61	TRUE	Empty	| organism=Leishmania_infantum_JPCM5 | product=40S ribosomal protein S3, putative | location=LinJ.15:413244-413903(-) | length=219 | sequence_SO=chromosome | SO=protein_coding	LinJ.15.1010 (+1)	24 kDa		unknown	6
62	TRUE	Empty	| organism=Leishmania_infantum_JPCM5 | product=methionyl-tRNA synthetase, putative (MetRS) | location=LinJ.21:263449-265692(+) | length=747 | sequence_SO=chromosome | SO=protein_coding	LinJ.21.0890	84 kDa		unknown	9
63	TRUE	Empty	| organism=Leishmania_infantum_JPCM5 | product=dihydrolipoamide dehydrogenase, putative (GCVL-2) | location=LinJ.32:1329520-1330950(+) | length=476 | sequence_SO=chromosome | SO=protein_coding	LinJ.32.3510	51 kDa		unknown	8
64	TRUE	Empty	| organism=Leishmania_infantum_JPCM5 | product=NADH-dependent fumarate reductase, putative | location=LinJ.35:517686-521129(+) | length=1147 | sequence_SO=chromosome | SO=protein_coding	LinJ.35.1190	123 kDa		unknown	12
65	TRUE	Empty	| organism=Leishmania_infantum_JPCM5 | product=actin (ACT) | location=LinJ.04:462093-463223(-) | length=376 | sequence_SO=chromosome | SO=protein_coding	LinJ.04.1250	42 kDa		unknown	8
66	TRUE	Empty	| organism=Leishmania_infantum_JPCM5 | product=adenylosuccinate synthetase, putative | location=LinJ.13:386707-388839(-) | length=710 | sequence_SO=chromosome | SO=protein_coding	LinJ.13.1090	78 kDa		unknown	10
67	TRUE	Empty	| organism=Leishmania_infantum_JPCM5 | product=malic enzyme | location=LinJ.24:276191-277906(+) | length=571 | sequence_SO=chromosome | SO=protein_coding	LinJ.24.0780	63 kDa	TRUE	unknown	7
68	TRUE	Empty	| organism=Leishmania_infantum_JPCM5 | product=transketolase | location=LinJ.24:784613-786628(-) | length=671 | sequence_SO=chromosome | SO=protein_coding	LinJ.24.2150	72 kDa		unknown	9
69	TRUE	Empty	| organism=Leishmania_infantum_JPCM5 | product=aspartyl-tRNA synthetase, putative | location=LinJ.30:151820-153472(-) | length=550 | sequence_SO=chromosome | SO=protein_coding	LinJ.30.0470	63 kDa		unknown	9
70	TRUE	Empty	| organism=Leishmania_infantum_JPCM5 | product=DEAD box RNA helicase, putative | location=LinJ.36:847857-849572(+) | length=571 | sequence_SO=chromosome | SO=protein_coding	LinJ.36.2260	63 kDa		unknown	8
71	TRUE	Empty	| organism=Leishmania_infantum_JPCM5 | product=long chain fatty Acyl CoA synthetase, putative | location=LinJ.03:58064-60178(+) | length=704 | sequence_SO=chromosome | SO=protein_coding	LinJ.03.0220	79 kDa		unknown	9
72	TRUE	Empty	| organism=Leishmania_infantum_JPCM5 | product=stress-induced protein sti1 | location=LinJ.08:430618-432258(+) | length=546 | sequence_SO=chromosome | SO=protein_coding	LinJ.08.1020	62 kDa		unknown	9
73	TRUE	Empty	| organism=Leishmania_infantum_JPCM5 | product=hypothetical protein, conserved | location=LinJ.09:403163-405010(+) | length=615 | sequence_SO=chromosome | SO=protein_coding	LinJ.09.1070	67 kDa		unknown	6
74	TRUE	Empty	| organism=Leishmania_infantum_JPCM5 | product=hypothetical protein, conserved | location=LinJ.11:367726-369588(+) | length=620 | sequence_SO=chromosome | SO=protein_coding	LinJ.11.0920	67 kDa		unknown	6
75	TRUE	Empty	| organism=Leishmania_infantum_JPCM5 | product=metallo-peptidase, Clan MG, Family M24,aminopeptidase, putative | location=LinJ.19:34605-35747(-) | length=380 | sequence_SO=chromosome | SO=protein_coding	LinJ.19.0150	43 kDa		unknown	6
76	TRUE	Empty	| organism=Leishmania_infantum_JPCM5 | product=NADP-dependent alcohol dehydrogenase, putative | location=LinJ.23:135086-136144(+) | length=352 | sequence_SO=chromosome | SO=protein_coding	LinJ.23.0410	38 kDa		unknown	6
77	TRUE	Empty	| organism=Leishmania_infantum_JPCM5 | product=hypothetical protein, conserved | location=LinJ.29:927518-929440(-) | length=640 | sequence_SO=chromosome | SO=protein_coding	LinJ.29.2220	69 kDa		unknown	5
78	TRUE	Empty	| organism=Leishmania_infantum_JPCM5 | product=GP63, leishmanolysin (GP63-1) | location=LinJ.10:206839-208638(+) | length=599 | sequence_SO=chromosome | SO=protein_coding	LinJ.10.0490 (+1)	64 kDa		unknown	8
79	TRUE	Empty	| organism=Leishmania_infantum_JPCM5 | product=acetyl-CoA synthetase, putative | location=LinJ.23:336603-338690(-) | length=695 | sequence_SO=chromosome | SO=protein_coding	LinJ.23.0880	77 kDa		unknown	9
80	TRUE	Empty	| organism=Leishmania_infantum_JPCM5 | product=thimet oligopeptidase, putative,metallo-peptidase, Clan MA(E), Family M3 | location=LinJ.26:565938-567995(+) | length=685 | sequence_SO=chromosome | SO=protein_coding	LinJ.26.1550	77 kDa		unknown	5
81	TRUE	Empty	| organism=Leishmania_infantum_JPCM5 | product=heat shock protein DNAJ, putative | location=LinJ.27:1004464-1005654(+) | length=396 | sequence_SO=chromosome | SO=protein_coding	LinJ.27.2350	44 kDa		unknown	9
82	TRUE	Empty	| organism=Leishmania_infantum_JPCM5 | product=eukaryotic translation initiation factor 3 subunit 8, putative | location=LinJ.36:2662622-2664817(-) | length=731 | sequence_SO=chromosome | SO=protein_coding	LinJ.36.7320	82 kDa		unknown	7
83	TRUE	Empty	| organism=Leishmania_infantum_JPCM5 | product=arginase | location=LinJ.35:627854-628843(-) | length=329 | sequence_SO=chromosome | SO=protein_coding	LinJ.35.1490	36 kDa		unknown	2
84	TRUE	Empty	| organism=Leishmania_infantum_JPCM5 | product=dipeptylcarboxypeptidase (DCP) | location=LinJ.02:322597-324633(+) | length=678 | sequence_SO=chromosome | SO=protein_coding	LinJ.02.0710	77 kDa		unknown	10
85	TRUE	Empty	| organism=Leishmania_infantum_JPCM5 | product=isocitrate dehydrogenase [NADP], mitochondrial precursor, putative | location=LinJ.10:118941-120248(+) | length=435 | sequence_SO=chromosome | SO=protein_coding	LinJ.10.0310	48 kDa		unknown	4
86	TRUE	Empty	| organism=Leishmania_infantum_JPCM5 | product=3-ketoacyl-CoA thiolase, putative,ERG10 | location=LinJ.23:329735-331060(-) | length=441 | sequence_SO=chromosome | SO=protein_coding	LinJ.23.0860	47 kDa		unknown	7
87	TRUE	Empty	| organism=Leishmania_infantum_JPCM5 | product=eukaryotic translation release factor, putative | location=LinJ.27:706539-707900(+) | length=453 | sequence_SO=chromosome | SO=protein_coding	LinJ.27.1610	51 kDa		unknown	7
88	TRUE	Empty	| organism=Leishmania_infantum_JPCM5 | product=prostaglandin f2-alpha synthase/D-arabinose dehydrogenase (PGFS) | location=LinJ.31:1034722-1035576(-) | length=284 | sequence_SO=chromosome | SO=protein_coding	LinJ.31.2210	32 kDa		unknown	7
89	TRUE	Empty	| organism=Leishmania_infantum_JPCM5 | product=chaperonin alpha subunit, putative | location=LinJ.32:1310814-1312454(+) | length=546 | sequence_SO=chromosome | SO=protein_coding	LinJ.32.3470	59 kDa		unknown	10
90	TRUE	Empty	| organism=Leishmania_infantum_JPCM5 | product=carboxypeptidase, putative,metallo-peptidase, Clan MA(E), Family M32 | location=LinJ.33:1030159-1031658(+) | length=499 | sequence_SO=chromosome | SO=protein_coding	LinJ.33.2670	57 kDa		unknown	7
91	TRUE	Empty	| organism=Leishmania_infantum_JPCM5 | product=prohibitin, putative | location=LinJ.35:19603-20481(-) | length=292 | sequence_SO=chromosome | SO=protein_coding	LinJ.35.0070	32 kDa		unknown	7
92	TRUE	Empty	| organism=Leishmania_infantum_JPCM5 | product=hypothetical protein, conserved | location=LinJ.03:65963-66871(+) | length=302 | sequence_SO=chromosome | SO=protein_coding	LinJ.03.0250	33 kDa		unknown	5
93	TRUE	Empty	| organism=Leishmania_infantum_JPCM5 | product=leucyl-tRNA synthetase, putative | location=LinJ.13:362989-366216(-) | length=1075 | sequence_SO=chromosome | SO=protein_coding	LinJ.13.1000	122 kDa		unknown	6
94	TRUE	Empty	| organism=Leishmania_infantum_JPCM5 | product=40S ribosomal protein S4, putative | location=LinJ.13:399634-400455(-) | length=273 | sequence_SO=chromosome | SO=protein_coding	LinJ.13.1120 (+1)	31 kDa		unknown	7
95	TRUE	Empty	| organism=Leishmania_infantum_JPCM5 | product=serine hydroxymethyltranferase (SHMT-S) (SHMT-S) | location=LinJ.14:562358-563755(+) | length=465 | sequence_SO=chromosome | SO=protein_coding	LinJ.14.1400	51 kDa		unknown	4
96	TRUE	Empty	| organism=Leishmania_infantum_JPCM5 | product=alanyl-tRNA synthetase, putative | location=LinJ.22:578516-581404(+) | length=962 | sequence_SO=chromosome | SO=protein_coding	LinJ.22.1390	106 kDa		unknown	6
97	TRUE	Empty	| organism=Leishmania_infantum_JPCM5 | product=hypothetical protein, conserved | location=LinJ.25:867556-870441(+) | length=961 | sequence_SO=chromosome | SO=protein_coding	LinJ.25.2520	109 kDa		unknown	8
98	TRUE	Empty	| organism=Leishmania_infantum_JPCM5 | product=T-complex protein 1, beta subunit, putative | location=LinJ.27:527521-529110(-) | length=529 | sequence_SO=chromosome | SO=protein_coding	LinJ.27.1150	58 kDa		unknown	6
99	TRUE	Empty	| organism=Leishmania_infantum_JPCM5 | product=arginyl-tRNA synthetase, putative | location=LinJ.27:548593-550671(+) | length=692 | sequence_SO=chromosome | SO=protein_coding	LinJ.27.1230	78 kDa		unknown	6
100	TRUE	Empty	| organism=Leishmania_infantum_JPCM5 | product=60S acidic ribosomal subunit protein, putative | location=LinJ.27:577683-578654(+) | length=323 | sequence_SO=chromosome | SO=protein_coding	LinJ.27.1300 (+1)	35 kDa		unknown	4
101	TRUE	Empty	| organism=Leishmania_infantum_JPCM5 | product=malate dehydrogenase | location=LinJ.34:47697-48650(+) | length=317 | sequence_SO=chromosome | SO=protein_coding	LinJ.34.0150	33 kDa		unknown	7
102	TRUE	Empty	| organism=Leishmania_infantum_JPCM5 | product=60S ribosomal protein L5, putative | location=LinJ.35:755177-756094(+) | length=305 | sequence_SO=chromosome | SO=protein_coding	LinJ.35.1870 (+1)	34 kDa		unknown	4
103	TRUE	Empty	| organism=Leishmania_infantum_JPCM5 | product=poly(A)-binding protein 2,poly(a) binding protein, putative (PABP2) | location=LinJ.35:1630915-1632672(+) | length=585 | sequence_SO=chromosome | SO=protein_coding	LinJ.35.4200	65 kDa		unknown	5
104	TRUE	Empty	| organism=Leishmania_infantum_JPCM5 | product=40S ribosomal protein SA, putative | location=LinJ.36:1935498-1936238(-) | length=246 | sequence_SO=chromosome | SO=protein_coding	LinJ.36.5240 (+1)	28 kDa		unknown	6
105	TRUE	Empty	| organism=Leishmania_infantum_JPCM5 | product=hypothetical protein, conserved | location=LinJ.36:2306372-2307529(-) | length=385 | sequence_SO=chromosome | SO=protein_coding	LinJ.36.6280	43 kDa		unknown	4
106	TRUE	Empty	| organism=Leishmania_infantum_JPCM5 | product=voltage-dependent anion-selective channel, putative (VDAC) | location=LinJ.02:197171-198046(-) | length=291 | sequence_SO=chromosome | SO=protein_coding	LinJ.02.0430	32 kDa		unknown	4
107	TRUE	Empty	| organism=Leishmania_infantum_JPCM5 | product=seryl-tRNA synthetase, putative | location=LinJ.11:31670-33094(+) | length=474 | sequence_SO=chromosome | SO=protein_coding	LinJ.11.0100	53 kDa		unknown	6
108	TRUE	Empty	| organism=Leishmania_infantum_JPCM5 | product=cysteinyl-tRNA synthetase, putative | location=LinJ.12:91960-94314(+) | length=784 | sequence_SO=chromosome | SO=protein_coding	LinJ.12.0230	88 kDa		unknown	8
109	TRUE	Empty	| organism=Leishmania_infantum_JPCM5 | product=FK506-binding protein (FKBP)-type peptidyl-prolyl isomerase, putative | location=LinJ.19:648058-649356(+) | length=432 | sequence_SO=chromosome | SO=protein_coding	LinJ.19.1560	48 kDa		unknown	5
110	TRUE	Empty	| organism=Leishmania_infantum_JPCM5 | product=fumarate hydratase, putative | location=LinJ.24:94989-96638(+) | length=549 | sequence_SO=chromosome | SO=protein_coding	LinJ.24.0310	61 kDa		unknown	7
111	TRUE	Empty	| organism=Leishmania_infantum_JPCM5 | product=hypothetical protein, conserved | location=LinJ.24:623658-624848(+) | length=396 | sequence_SO=chromosome | SO=protein_coding	LinJ.24.1650	43 kDa		unknown	6
112	TRUE	Empty	| organism=Leishmania_infantum_JPCM5 | product=succinyl-CoA synthetase alpha subunit, putative | location=LinJ.25:792332-793231(-) | length=299 | sequence_SO=chromosome | SO=protein_coding	LinJ.25.2220 (+1)	31 kDa		unknown	4
113	TRUE	Empty	| organism=Leishmania_infantum_JPCM5 | product=heat shock protein 90, putative,lipophosphoglycan biosynthetic protein, putative,glucose regulated protein 94, putative (LPG3) | location=LinJ.29:279079-281394(-) | length=771 | sequence_SO=chromosome | SO=protein_coding	LinJ.29.0790	87 kDa		unknown	5
114	TRUE	Empty	| organism=Leishmania_infantum_JPCM5 | product=ruvb-like 1 DNA helicase, putative | location=LinJ.34:1352981-1354360(+) | length=459 | sequence_SO=chromosome | SO=protein_coding	LinJ.34.3280	50 kDa		unknown	6
115	TRUE	Empty	| organism=Leishmania_infantum_JPCM5 | product=cystathione gamma lyase, putative | location=LinJ.35:1321315-1322544(-) | length=409 | sequence_SO=chromosome | SO=protein_coding	LinJ.35.3280	45 kDa		unknown	6
116	TRUE	Empty	| organism=Leishmania_infantum_JPCM5 | product=14-3-3 protein-like protein | location=LinJ.36:1277839-1278615(-) | length=258 | sequence_SO=chromosome | SO=protein_coding	LinJ.36.3360	30 kDa		unknown	7
117	TRUE	Empty	| organism=Leishmania_infantum_JPCM5 | product=phosphoprotein phosphatase, putative | location=LinJ.05:28985-30898(+) | length=637 | sequence_SO=chromosome | SO=protein_coding	LinJ.05.0100	72 kDa		unknown	4
118	TRUE	Empty	| organism=Leishmania_infantum_JPCM5 | product=hypothetical protein, conserved | location=LinJ.06:13840-15867(-) | length=675 | sequence_SO=chromosome | SO=protein_coding	LinJ.06.0030	75 kDa		unknown	5
119	TRUE	Empty	| organism=Leishmania_infantum_JPCM5 | product=oligopeptidase b (OPB) | location=LinJ.09:309084-311279(-) | length=731 | sequence_SO=chromosome | SO=protein_coding	LinJ.09.0820	83 kDa		unknown	5
120	TRUE	Empty	| organism=Leishmania_infantum_JPCM5 | product=eukaryotic translation initiation factor 2 subunit, putative | location=LinJ.09:429859-431298(-) | length=479 | sequence_SO=chromosome | SO=protein_coding	LinJ.09.1130	53 kDa		unknown	8
121	TRUE	Empty	| organism=Leishmania_infantum_JPCM5 | product=NADH-cytochrome b5 reductase, putative | location=LinJ.13:339330-340256(-) | length=308 | sequence_SO=chromosome | SO=protein_coding	LinJ.13.0960	35 kDa		unknown	4
122	TRUE	Empty	| organism=Leishmania_infantum_JPCM5 | product=aspartate carbamoyltransferase, putative | location=LinJ.16:197923-198906(-) | length=327 | sequence_SO=chromosome | SO=protein_coding	LinJ.16.0550	35 kDa		unknown	5
123	TRUE	Empty	| organism=Leishmania_infantum_JPCM5 | product=prohibitin | location=LinJ.16:666707-667513(+) | length=268 | sequence_SO=chromosome | SO=protein_coding	LinJ.16.1710	30 kDa		unknown	5
124	TRUE	Empty	| organism=Leishmania_infantum_JPCM5 | product=Elongation factor Tu, mitochondrial, putative (EF-Tu) | location=LinJ.18:307413-308813(+) | length=466 | sequence_SO=chromosome | SO=protein_coding	LinJ.18.0740	52 kDa		unknown	7
125	TRUE	Empty	| organism=Leishmania_infantum_JPCM5 | product=pyruvate dehydrogenase E1 component alpha subunit, putative | location=LinJ.18:588489-589625(+) | length=378 | sequence_SO=chromosome | SO=protein_coding	LinJ.18.1360	43 kDa		unknown	3
126	TRUE	Empty	| organism=Leishmania_infantum_JPCM5 | product=hypothetical protein, conserved | location=LinJ.21:636749-637936(-) | length=395 | sequence_SO=chromosome | SO=protein_coding	LinJ.21.1830	47 kDa		unknown	5
127	TRUE	Empty	| organism=Leishmania_infantum_JPCM5 | product=proline oxidase, mitochondrial precursor-like protein | location=LinJ.26:579888-581573(+) | length=561 | sequence_SO=chromosome | SO=protein_coding	LinJ.26.1590	64 kDa		unknown	5
128	TRUE	Empty	| organism=Leishmania_infantum_JPCM5 | product=hypothetical protein, conserved | location=LinJ.27:543787-545376(+) | length=529 | sequence_SO=chromosome | SO=protein_coding	LinJ.27.1220	60 kDa		unknown	6
129	TRUE	Empty	| organism=Leishmania_infantum_JPCM5 | product=ribonucleoside-diphosphate reductase large chain, putative | location=LinJ.28:331999-334398(+) | length=799 | sequence_SO=chromosome | SO=protein_coding	LinJ.28.0980	91 kDa		unknown	6
130	TRUE	Empty	| organism=Leishmania_infantum_JPCM5 | product=2-oxoglutarate dehydrogenase, E2 component, dihydrolipoamide succinyltransferase, putative | location=LinJ.28:954703-955872(+) | length=389 | sequence_SO=chromosome | SO=protein_coding	LinJ.28.2600	42 kDa		unknown	4
131	TRUE	Empty	| organism=Leishmania_infantum_JPCM5 | product=hypothetical protein, unknown function | location=LinJ.29:491838-494015(+) | length=725 | sequence_SO=chromosome | SO=protein_coding	LinJ.29.1330	79 kDa		unknown	6
132	TRUE	Empty	| organism=Leishmania_infantum_JPCM5 | product=aspartate aminotransferase, putative | location=LinJ.35:359909-361147(+) | length=412 | sequence_SO=chromosome | SO=protein_coding	LinJ.35.0840	46 kDa		unknown	6
133	TRUE	Empty	| organism=Leishmania_infantum_JPCM5 | product=threonyl-tRNA synthetase, putative | location=LinJ.35:588807-591173(+) | length=788 | sequence_SO=chromosome | SO=protein_coding	LinJ.35.1420	90 kDa		unknown	5
134	TRUE	Empty	| organism=Leishmania_infantum_JPCM5 | product=galactokinase-like protein | location=LinJ.35:1111651-1113081(-) | length=476 | sequence_SO=chromosome | SO=protein_coding	LinJ.35.2790	53 kDa		unknown	5
135	TRUE	Empty	| organism=Leishmania_infantum_JPCM5 | product=translation elongation factor 1-beta, putative | location=LinJ.36:520716-521351(-) | length=211 | sequence_SO=chromosome | SO=protein_coding	LinJ.36.1490	23 kDa	TRUE	unknown	6
136	TRUE	Empty	| organism=Leishmania_infantum_JPCM5 | product=oxidoreductase, putative | location=LinJ.36:1585674-1586696(+) | length=340 | sequence_SO=chromosome | SO=protein_coding	LinJ.36.4380	36 kDa		unknown	6
137	TRUE	Empty	| organism=Leishmania_infantum_JPCM5 | product=2,4-dihydroxyhept-2-ene-1,7-dioic acid aldolase, putative | location=LinJ.25:760142-760981(-) | length=279 | sequence_SO=chromosome | SO=protein_coding	LinJ.25.2090	30 kDa		unknown	2
138	TRUE	Empty	| organism=Leishmania_infantum_JPCM5 | product=eukaryotic initiation factor 2a, putative | location=LinJ.03:378810-380051(-) | length=413 | sequence_SO=chromosome | SO=protein_coding	LinJ.03.0960	47 kDa		unknown	5
139	TRUE	Empty	| organism=Leishmania_infantum_JPCM5 | product=aminopeptidase, putative,metallo-peptidase, Clan MF, Family M17 | location=LinJ.11:241472-243079(+) | length=535 | sequence_SO=chromosome | SO=protein_coding	LinJ.11.0640	57 kDa		unknown	4
140	TRUE	Empty	| organism=Leishmania_infantum_JPCM5 | product=cytochrome c oxidase subunit IV | location=LinJ.12:368203-369234(+) | length=343 | sequence_SO=chromosome | SO=protein_coding	LinJ.12.0620	40 kDa		unknown	5
141	TRUE	Empty	| organism=Leishmania_infantum_JPCM5 | product=hypothetical protein, conserved | location=LinJ.14:52632-53231(+) | length=199 | sequence_SO=chromosome | SO=protein_coding	LinJ.14.0190	22 kDa		unknown	4
142	TRUE	Empty	| organism=Leishmania_infantum_JPCM5 | product=hypothetical protein, conserved | location=LinJ.15:595055-595933(-) | length=292 | sequence_SO=chromosome | SO=protein_coding	LinJ.15.1570	34 kDa		unknown	4
143	TRUE	Empty	| organism=Leishmania_infantum_JPCM5 | product=40S ribosomal protein S2 | location=LinJ.19:9594-10391(-) | length=265 | sequence_SO=chromosome | SO=protein_coding	LinJ.19.0050 (+1)	29 kDa		unknown	3
144	TRUE	Empty	| organism=Leishmania_infantum_JPCM5 | product=vesicle-fusing ATPase, putative,N-ethylmaleimide-sensitive factor, putative | location=LinJ.20:329938-332154(+) | length=738 | sequence_SO=chromosome | SO=protein_coding	LinJ.20.0820	81 kDa		unknown	3
145	TRUE	Empty	| organism=Leishmania_infantum_JPCM5 | product=succinate dehydrogenase flavoprotein, putative | location=LinJ.24:635731-637554(+) | length=607 | sequence_SO=chromosome | SO=protein_coding	LinJ.24.1700	67 kDa		unknown	4
146	TRUE	Empty	| organism=Leishmania_infantum_JPCM5 | product=protein disulfide isomerase, putative | location=LinJ.26:178427-179560(-) | length=377 | sequence_SO=chromosome | SO=protein_coding	LinJ.26.0630	41 kDa		unknown	5
147	TRUE	Empty	| organism=Leishmania_infantum_JPCM5 | product=cysteine peptidase, Clan CA, family C2, putative | location=LinJ.27:200651-213682(+) | length=4343 | sequence_SO=chromosome | SO=protein_coding	LinJ.27.2520	490 kDa		unknown	3
148	TRUE	Empty	| organism=Leishmania_infantum_JPCM5 | product=5-histidylcysteine sulfoxide synthase, putative | location=LinJ.29:360304-362577(+) | length=757 | sequence_SO=chromosome | SO=protein_coding	LinJ.29.1030	87 kDa		unknown	5
149	TRUE	Empty	| organism=Leishmania_infantum_JPCM5 | product=carnitine/choline acetyltransferase, putative | location=LinJ.29:527552-529435(+) | length=627 | sequence_SO=chromosome | SO=protein_coding	LinJ.29.1400	69 kDa		unknown	5
150	TRUE	Empty	| organism=Leishmania_infantum_JPCM5 | product=rab-GDP dissociation inhibitor, putative | location=LinJ.29:962649-963986(-) | length=445 | sequence_SO=chromosome | SO=protein_coding	LinJ.29.2270	50 kDa		unknown	4
151	TRUE	Empty	| organism=Leishmania_infantum_JPCM5 | product=N-acyl-L-amino acid amidohydrolase, putative | location=LinJ.30:475939-477264(+) | length=441 | sequence_SO=chromosome | SO=protein_coding	LinJ.30.1440	48 kDa		unknown	5
152	TRUE	Empty	| organism=Leishmania_infantum_JPCM5 | product=eukaryotic translation initiation factor 3 subunit 7-like protein | location=LinJ.30:1101671-1103266(-) | length=531 | sequence_SO=chromosome | SO=protein_coding	LinJ.30.3080	61 kDa		unknown	6
153	TRUE	Empty	| organism=Leishmania_infantum_JPCM5 | product=hypothetical protein, conserved | location=LinJ.32:363249-366053(+) | length=934 | sequence_SO=chromosome | SO=protein_coding	LinJ.32.1000	102 kDa		unknown	4
154	TRUE	Empty	| organism=Leishmania_infantum_JPCM5 | product=40S ribosomal protein S3A, putative | location=LinJ.35:113796-114590(+) | length=264 | sequence_SO=chromosome | SO=protein_coding	LinJ.35.0400 (+1)	30 kDa		unknown	5
155	TRUE	Empty	| organism=Leishmania_infantum_JPCM5 | product=cyclophilin 40 (CYP40) | location=LinJ.35:1847179-1848243(+) | length=354 | sequence_SO=chromosome | SO=protein_coding	LinJ.35.4830	39 kDa		unknown	4
156	TRUE	Empty	| organism=Leishmania_infantum_JPCM5 | product=hypothetical protein, conserved | location=LinJ.36:2261518-2262642(-) | length=374 | sequence_SO=chromosome | SO=protein_coding	LinJ.36.6170	41 kDa		unknown	5
157	TRUE	Empty	| organism=Leishmania_infantum_JPCM5 | product=60S ribosomal protein L10a, putative | location=LinJ.18:255418-256062(+) | length=214 | sequence_SO=chromosome | SO=protein_coding	LinJ.18.0630 (+1)	25 kDa		unknown	3
158	TRUE	Empty	| organism=Leishmania_infantum_JPCM5 | product=6-phosphogluconate dehydrogenase, decarboxylating, putative | location=LinJ.35:1356089-1357528(-) | length=479 | sequence_SO=chromosome | SO=protein_coding	LinJ.35.3390	52 kDa		unknown	3
159	TRUE	Empty	| organism=Leishmania_infantum_JPCM5 | product=chaperonin HSP60, mitochondrial precursor | location=LinJ.36:793828-795516(+) | length=562 | sequence_SO=chromosome | SO=protein_coding	LinJ.36.2140	59 kDa	TRUE	unknown	3
160	TRUE	Empty	| organism=Leishmania_infantum_JPCM5 | product=beta tubulin | location=LinJ.08:484341-485672(+) | length=443 | sequence_SO=chromosome | SO=protein_coding	LinJ.08.1280	50 kDa	TRUE	unknown	2
161	TRUE	Empty	| organism=Leishmania_infantum_JPCM5 | product=mitochondrial associated ribonuclease, putative | location=LinJ.08:109294-109971(+) | length=225 | sequence_SO=chromosome | SO=protein_coding	LinJ.08.0330	25 kDa		unknown	3
162	TRUE	Empty	| organism=Leishmania_infantum_JPCM5 | product=hypothetical protein, conserved | location=LinJ.08:428519-429616(+) | length=365 | sequence_SO=chromosome | SO=protein_coding	LinJ.08.1010	42 kDa		unknown	4
163	TRUE	Empty	| organism=Leishmania_infantum_JPCM5 | product=guanosine monophosphate reductase, putative | location=LinJ.17:365782-367260(-) | length=492 | sequence_SO=chromosome | SO=protein_coding	LinJ.17.0870	52 kDa		unknown	3
164	TRUE	Empty	| organism=Leishmania_infantum_JPCM5 | product=ADP,ATP carrier protein 1, mitochondrial precursor, putative,ADP/ATP translocase 1, putative (ANC1) | location=LinJ.19:52740-53693(-) | length=317 | sequence_SO=chromosome | SO=protein_coding	LinJ.19.0190 (+1)	35 kDa		unknown	4
165	TRUE	Empty	| organism=Leishmania_infantum_JPCM5 | product=nucleosome assembly protein, putative | location=LinJ.19:174420-175472(+) | length=350 | sequence_SO=chromosome | SO=protein_coding	LinJ.19.0440	40 kDa		unknown	4
166	TRUE	Empty	| organism=Leishmania_infantum_JPCM5 | product=phosphoglycerate kinase B, cytosolic (PGKB) | location=LinJ.20:36659-37912(-) | length=417 | sequence_SO=chromosome | SO=protein_coding	LinJ.20.0120	45 kDa		unknown	5
167	TRUE	Empty	| organism=Leishmania_infantum_JPCM5 | product=mitochondrial processing peptidase alpha subunit, putative,metallo-peptidase, Clan ME, Family M16 | location=LinJ.21:109349-110752(+) | length=467 | sequence_SO=chromosome | SO=protein_coding	LinJ.21.0400	51 kDa		unknown	5
168	TRUE	Empty	| organism=Leishmania_infantum_JPCM5 | product=la RNA binding protein, putative | location=LinJ.21:169186-170196(-) | length=336 | sequence_SO=chromosome | SO=protein_coding	LinJ.21.0600	37 kDa		unknown	5
169	TRUE	Empty	| organism=Leishmania_infantum_JPCM5 | product=proteasome regulatory non-ATP-ase subunit 5, putative,19S proteasome regulatory subunit 5, putative (RPN5) | location=LinJ.21:235890-237314(+) | length=474 | sequence_SO=chromosome | SO=protein_coding	LinJ.21.0840	54 kDa		unknown	4
170	TRUE	Empty	| organism=Leishmania_infantum_JPCM5 | product=ATP synthase F1 subunit gamma protein, putative | location=LinJ.21:733331-734242(+) | length=303 | sequence_SO=chromosome | SO=protein_coding	LinJ.21.2140	34 kDa		unknown	4
171	TRUE	Empty	| organism=Leishmania_infantum_JPCM5 | product=protein phosphatase, putative (PP2C) | location=LinJ.25:264940-266160(+) | length=406 | sequence_SO=chromosome | SO=protein_coding	LinJ.25.0780	45 kDa		unknown	4
172	TRUE	Empty	| organism=Leishmania_infantum_JPCM5 | product=proteasome regulatory non-ATPase subunit, putative | location=LinJ.29:40576-43305(-) | length=909 | sequence_SO=chromosome | SO=protein_coding	LinJ.29.0120	99 kDa		unknown	5
173	TRUE	Empty	| organism=Leishmania_infantum_JPCM5 | product=ATP-dependent phosphofructokinase | location=LinJ.29:1094688-1096148(+) | length=486 | sequence_SO=chromosome | SO=protein_coding	LinJ.29.2620	54 kDa		unknown	5
174	TRUE	Empty	| organism=Leishmania_infantum_JPCM5 | product=alkyldihydroxyacetonephosphate synthase (ADS1) | location=LinJ.30:41096-42961(-) | length=621 | sequence_SO=chromosome | SO=protein_coding	LinJ.30.0120	69 kDa		unknown	4
175	TRUE	Empty	| organism=Leishmania_infantum_JPCM5 | product=ADP-ribosylation factor, putative | location=LinJ.31:1328182-1328718(-) | length=178 | sequence_SO=chromosome | SO=protein_coding	LinJ.31.2890	20 kDa		unknown	5
176	TRUE	Empty	| organism=Leishmania_infantum_JPCM5 | product=RNA binding protein, putative | location=LinJ.32:263828-264535(+) | length=235 | sequence_SO=chromosome | SO=protein_coding	LinJ.32.0790	25 kDa		unknown	5
177	TRUE	Empty	| organism=Leishmania_infantum_JPCM5 | product=chaperonin containing t-complex protein, putative | location=LinJ.32:405975-407591(+) | length=538 | sequence_SO=chromosome | SO=protein_coding	LinJ.32.1060	59 kDa		unknown	5
178	TRUE	Empty	| organism=Leishmania_infantum_JPCM5 | product=thiol-dependent reductase 1 (TDR1) | location=LinJ.33:76536-77888(-) | length=450 | sequence_SO=chromosome | SO=protein_coding	LinJ.33.0260	50 kDa		unknown	3
179	TRUE	Empty	| organism=Leishmania_infantum_JPCM5 | product=casein kinase, putative | location=LinJ.35:428833-429894(+) | length=353 | sequence_SO=chromosome | SO=protein_coding	LinJ.35.1030	40 kDa		unknown	3
180	TRUE	Empty	| organism=Leishmania_infantum_JPCM5 | product=hypothetical protein, conserved | location=LinJ.35:1773790-1774389(+) | length=199 | sequence_SO=chromosome | SO=protein_coding	LinJ.35.4540	22 kDa		unknown	3
181	TRUE	Empty	| organism=Leishmania_infantum_JPCM5 | product=polyadenylate-binding protein 1 (PABP1) | location=LinJ.35:2041904-2043586(+) | length=560 | sequence_SO=chromosome | SO=protein_coding	LinJ.35.5360	63 kDa		unknown	4
182	TRUE	Empty	| organism=Leishmania_infantum_JPCM5 | product=eukaryotic translation initiation factor 3 subunit L, putative | location=LinJ.36:70910-72544(-) | length=544 | sequence_SO=chromosome | SO=protein_coding	LinJ.36.0270	63 kDa		unknown	5
183	TRUE	Empty	| organism=Leishmania_infantum_JPCM5 | product=hypothetical protein, conserved | location=LinJ.36:984753-985520(+) | length=255 | sequence_SO=chromosome | SO=protein_coding	LinJ.36.2570	27 kDa		unknown	4
184	TRUE	Empty	| organism=Leishmania_infantum_JPCM5 | product=dihydrolipoamide acetyltransferase precursor, putative | location=LinJ.36:1082714-1084105(-) | length=463 | sequence_SO=chromosome | SO=protein_coding	LinJ.36.2790	49 kDa		unknown	4
185	TRUE	Empty	| organism=Leishmania_infantum_JPCM5 | product=hypothetical protein, conserved | location=LinJ.36:1736019-1739183(+) | length=1054 | sequence_SO=chromosome | SO=protein_coding	LinJ.36.4740	114 kDa		unknown	5
186	TRUE	Empty	| organism=Leishmania_infantum_JPCM5 | product=proteasome regulatory non-ATPase subunit 6, putative | location=LinJ.02:164977-166566(-) | length=529 | sequence_SO=chromosome | SO=protein_coding	LinJ.02.0340	59 kDa		unknown	2
187	TRUE	Empty	| organism=Leishmania_infantum_JPCM5 | product=mitochondrial processing peptidase alpha subunit, putative,metallo-peptidase, Clan ME, Family M16 | location=LinJ.13:273558-275144(-) | length=528 | sequence_SO=chromosome | SO=protein_coding	LinJ.13.0760	58 kDa		unknown	2
188	TRUE	Empty	| organism=Leishmania_infantum_JPCM5 | product=hypothetical protein, conserved,nima-related protein kinase, putative | location=LinJ.36:567628-569160(-) | length=510 | sequence_SO=chromosome | SO=protein_coding	LinJ.36.1580	57 kDa		unknown	2
189	TRUE	Empty	| organism=Leishmania_infantum_JPCM5 | product=14-3-3 protein, putative | location=LinJ.11:113572-114333(+) | length=253 | sequence_SO=chromosome | SO=protein_coding	LinJ.11.0350	29 kDa		unknown	3
190	TRUE	Empty	| organism=Leishmania_infantum_JPCM5 | product=eukaryotic release factor 3, putative | location=LinJ.11:469179-471449(+) | length=756 | sequence_SO=chromosome | SO=protein_coding	LinJ.11.1160	83 kDa		unknown	3
191	TRUE	Empty	| organism=Leishmania_infantum_JPCM5 | product=transaldolase, putative | location=LinJ.16:272119-273111(-) | length=330 | sequence_SO=chromosome | SO=protein_coding	LinJ.16.0760	37 kDa		unknown	3
192	TRUE	Empty	| organism=Leishmania_infantum_JPCM5 | product=peroxin 12, putative,peroxisome assembly protein, putative (PEX12) | location=LinJ.19:532909-534294(+) | length=461 | sequence_SO=chromosome | SO=protein_coding	LinJ.19.1240	51 kDa		unknown	3
193	TRUE	Empty	| organism=Leishmania_infantum_JPCM5 | product=T-complex protein 1, gamma subunit, putative | location=LinJ.23:571414-573069(+) | length=551 | sequence_SO=chromosome | SO=protein_coding	LinJ.23.1460	60 kDa		unknown	4
194	TRUE	Empty	| organism=Leishmania_infantum_JPCM5 | product=triosephosphate isomerase | location=LinJ.24:310284-311039(+) | length=251 | sequence_SO=chromosome | SO=protein_coding	LinJ.24.0870	27 kDa		unknown	4
195	TRUE	Empty	| organism=Leishmania_infantum_JPCM5 | product=pyruvate dehydrogenase E1 beta subunit, putative | location=LinJ.25:668142-669194(-) | length=350 | sequence_SO=chromosome | SO=protein_coding	LinJ.25.1790	38 kDa		unknown	3
196	TRUE	Empty	| organism=Leishmania_infantum_JPCM5 | product=3-oxo-5-alpha-steroid 4-dehydrogenase, putative,polyprenol reductase | location=LinJ.25:686664-687584(-) | length=306 | sequence_SO=chromosome | SO=protein_coding	LinJ.25.1850	34 kDa		unknown	4
197	TRUE	Empty	| organism=Leishmania_infantum_JPCM5 | product=hypothetical protein, conserved | location=LinJ.26:746213-747262(+) | length=349 | sequence_SO=chromosome | SO=protein_coding	LinJ.26.2000	39 kDa		unknown	4
198	TRUE	Empty	| organism=Leishmania_infantum_JPCM5 | product=eukaryotic translation initiation factor, putative | location=LinJ.28:909572-910789(+) | length=405 | sequence_SO=chromosome | SO=protein_coding	LinJ.28.2480	46 kDa		unknown	3
199	TRUE	Empty	| organism=Leishmania_infantum_JPCM5 | product=fumarate hydratase, putative | location=LinJ.29:863142-864848(-) | length=568 | sequence_SO=chromosome | SO=protein_coding	LinJ.29.2080	63 kDa		unknown	4
200	TRUE	Empty	| organism=Leishmania_infantum_JPCM5 | product=hypothetical protein, conserved | location=LinJ.30:305012-306751(+) | length=579 | sequence_SO=chromosome | SO=protein_coding	LinJ.30.0990	63 kDa		unknown	3
201	TRUE	Empty	| organism=Leishmania_infantum_JPCM5 | product=nucleosome assembly protein-like protein | location=LinJ.31:802252-803463(-) | length=403 | sequence_SO=chromosome | SO=protein_coding	LinJ.31.1770	45 kDa		unknown	4
202	TRUE	Empty	| organism=Leishmania_infantum_JPCM5 | product=nuclear segregation protein, putative | location=LinJ.32:8696-10180(-) | length=494 | sequence_SO=chromosome | SO=protein_coding	LinJ.32.0020	56 kDa		unknown	3
203	TRUE	Empty	| organism=Leishmania_infantum_JPCM5 | product=60S ribosomal protein L18a, putative | location=LinJ.32:336243-336782(+) | length=179 | sequence_SO=chromosome | SO=protein_coding	LinJ.32.0930 (+1)	21 kDa		unknown	3
204	TRUE	Empty	| organism=Leishmania_infantum_JPCM5 | product=succinyl-coA:3-ketoacid-coenzyme A transferase, mitochondrial precursor, putative | location=LinJ.33:950216-951685(+) | length=489 | sequence_SO=chromosome | SO=protein_coding	LinJ.33.2470	53 kDa		unknown	3
205	TRUE	Empty	| organism=Leishmania_infantum_JPCM5 | product=glucose-6-phosphate 1-dehydrogenase, putative (G6PD) | location=LinJ.34:27174-28862(+) | length=562 | sequence_SO=chromosome | SO=protein_coding	LinJ.34.0080	63 kDa		unknown	5
206	TRUE	Empty	| organism=Leishmania_infantum_JPCM5 | product=vacuolar ATP synthase catalytic subunit A, putative | location=LinJ.34:1415049-1416881(+) | length=610 | sequence_SO=chromosome | SO=protein_coding	LinJ.34.3460	68 kDa		unknown	3
207	TRUE	Empty	| organism=Leishmania_infantum_JPCM5 | product=ATP-dependent DEAD-box RNA helicase, putative | location=LinJ.35:93836-95053(+) | length=405 | sequence_SO=chromosome | SO=protein_coding	LinJ.35.0370	46 kDa		unknown	3
208	TRUE	Empty	| organism=Leishmania_infantum_JPCM5 | product=mitochondrial phosphate transporter, putative | location=LinJ.35:1752632-1753585(+) | length=317 | sequence_SO=chromosome | SO=protein_coding	LinJ.35.4490 (+1)	35 kDa		unknown	3
209	TRUE	Empty	| organism=Leishmania_infantum_JPCM5 | product=eukaryotic translation initiation factor 3 subunit 2, putative | location=LinJ.36:1477368-1478438(+) | length=356 | sequence_SO=chromosome | SO=protein_coding	LinJ.36.4070	39 kDa		unknown	5
210	TRUE	Empty	| organism=Leishmania_infantum_JPCM5 | product=T-complex protein 1, theta subunit, putative,chaperonin, putative | location=LinJ.36:2647185-2648798(-) | length=537 | sequence_SO=chromosome | SO=protein_coding	LinJ.36.7240	58 kDa		unknown	5
211	TRUE	Empty	| organism=Leishmania_infantum_JPCM5 | product=NADH dehydrogenase, putative | location=LinJ.36:2078429-2080012(-) | length=527 | sequence_SO=chromosome | SO=protein_coding	LinJ.36.5620	57 kDa		unknown	3
212	TRUE	Empty	| organism=Leishmania_infantum_JPCM5 | product=lysyl-tRNA synthetase, putative | location=LinJ.15:93752-95512(+) | length=586 | sequence_SO=chromosome | SO=protein_coding	LinJ.15.0270	67 kDa		unknown	3
213	TRUE	Empty	| organism=Leishmania_infantum_JPCM5 | product=prolyl-tRNA synthetase, putative,bifunctional aminoacyl-tRNA synthetase, putative | location=LinJ.18:507691-509859(+) | length=722 | sequence_SO=chromosome | SO=protein_coding	LinJ.18.1230	81 kDa		unknown	3
214	TRUE	Empty	| organism=Leishmania_infantum_JPCM5 | product=hypothetical protein, conserved | location=LinJ.32:316662-318197(+) | length=511 | sequence_SO=chromosome | SO=protein_coding	LinJ.32.0890	56 kDa		unknown	2
215	TRUE	Empty	| organism=Leishmania_infantum_JPCM5 | product=iron superoxide dismutase, putative (SODB1) | location=LinJ.32:714239-714826(-) | length=195 | sequence_SO=chromosome | SO=protein_coding	LinJ.32.1910	22 kDa		unknown	2
216	TRUE	Empty	| organism=Leishmania_infantum_JPCM5 | product=chaperonin TCP20, putative | location=LinJ.13:530753-532369(-) | length=538 | sequence_SO=chromosome | SO=protein_coding	LinJ.13.1400	59 kDa		unknown	2
217	TRUE	Empty	| organism=Leishmania_infantum_JPCM5 | product=protein kinase A regulatory subunit, putative | location=LinJ.13:47283-48791(-) | length=502 | sequence_SO=chromosome | SO=protein_coding	LinJ.13.0160	56 kDa		unknown	2
218	TRUE	Empty	| organism=Leishmania_infantum_JPCM5 | product=eukaryotic initiation factor 5a, putative (EIF5A1) | location=LinJ.25:256010-256510(+) | length=166 | sequence_SO=chromosome | SO=protein_coding	LinJ.25.0740 (+2)	18 kDa		unknown	2
219	TRUE	Empty	| organism=Leishmania_infantum_JPCM5 | product=60S ribosomal protein L7a, putative | location=LinJ.07:239094-240140(+) | length=348 | sequence_SO=chromosome | SO=protein_coding	LinJ.07.0550 (+1)	39 kDa		unknown	2
220	TRUE	Empty	| organism=Leishmania_infantum_JPCM5 | product=hypothetical protein, conserved | location=LinJ.26:727789-730200(+) | length=803 | sequence_SO=chromosome | SO=protein_coding	LinJ.26.1960	89 kDa		unknown	2
221	TRUE	Empty	| organism=Leishmania_infantum_JPCM5 | product=cytochrome-b5 reductase, putative | location=LinJ.15:12903-13742(-) | length=279 | sequence_SO=chromosome | SO=protein_coding	LinJ.15.0050	32 kDa		unknown	2
222	TRUE	Empty	| organism=Leishmania_infantum_JPCM5 | product=long-chain-fatty-acid-CoA ligase, putative | location=LinJ.01:140440-142587(+) | length=715 | sequence_SO=chromosome | SO=protein_coding	LinJ.01.0540	78 kDa		unknown	3
223	TRUE	Empty	| organism=Leishmania_infantum_JPCM5 | product=glutamine synthetase, putative | location=LinJ.06:128870-130324(+) | length=484 | sequence_SO=chromosome | SO=protein_coding	LinJ.06.0370	55 kDa		unknown	3
224	TRUE	Empty	| organism=Leishmania_infantum_JPCM5 | product=hypothetical protein, conserved | location=LinJ.06:401096-402445(+) | length=449 | sequence_SO=chromosome | SO=protein_coding	LinJ.06.0950	49 kDa		unknown	3
225	TRUE	Empty	| organism=Leishmania_infantum_JPCM5 | product=ATP-dependent DEAD/H RNA helicase, putative | location=LinJ.07:57082-58539(+) | length=485 | sequence_SO=chromosome | SO=protein_coding	LinJ.07.0130	53 kDa		unknown	3
226	TRUE	Empty	| organism=Leishmania_infantum_JPCM5 | product=proliferative cell nuclear antigen (PCNA), putative | location=LinJ.15:573462-574343(-) | length=293 | sequence_SO=chromosome | SO=protein_coding	LinJ.15.1500	32 kDa		unknown	3
227	TRUE	Empty	| organism=Leishmania_infantum_JPCM5 | product=ABC transport system ATP-binding protein, putative (ABCF2) | location=LinJ.19:341821-343659(+) | length=612 | sequence_SO=chromosome | SO=protein_coding	LinJ.19.0800	68 kDa		unknown	3
228	TRUE	Empty	| organism=Leishmania_infantum_JPCM5 | product=T-complex protein 1, delta subunit, putative | location=LinJ.21:443226-444881(+) | length=551 | sequence_SO=chromosome | SO=protein_coding	LinJ.21.1330	60 kDa		unknown	3
229	TRUE	Empty	| organism=Leishmania_infantum_JPCM5 | product=hypothetical protein, conserved | location=LinJ.22:108751-110436(-) | length=561 | sequence_SO=chromosome | SO=protein_coding	LinJ.22.0180	61 kDa		unknown	3
230	TRUE	Empty	| organism=Leishmania_infantum_JPCM5 | product=phenylalanine-4-hydroxylase, putative (PAH) | location=LinJ.28:488298-489656(+) | length=452 | sequence_SO=chromosome | SO=protein_coding	LinJ.28.1390	51 kDa		unknown	4
231	TRUE	Empty	| organism=Leishmania_infantum_JPCM5 | product=replication factor A, 51kDa subunit, putative (RPA1) | location=LinJ.28:716528-717931(-) | length=467 | sequence_SO=chromosome | SO=protein_coding	LinJ.28.1940	52 kDa		unknown	4
232	TRUE	Empty	| organism=Leishmania_infantum_JPCM5 | product=hypothetical protein, conserved | location=LinJ.28:856793-857779(+) | length=328 | sequence_SO=chromosome | SO=protein_coding	LinJ.28.2320	36 kDa		unknown	4
233	TRUE	Empty	| organism=Leishmania_infantum_JPCM5 | product=adenosine kinase, putative | location=LinJ.30:281154-282191(+) | length=345 | sequence_SO=chromosome | SO=protein_coding	LinJ.30.0940	37 kDa		unknown	4
234	TRUE	Empty	| organism=Leishmania_infantum_JPCM5 | product=3-hydroxy-3-methylglutaryl-CoA reductase, putative (HMGR) | location=LinJ.30:1171090-1172394(-) | length=434 | sequence_SO=chromosome | SO=protein_coding	LinJ.30.3230	46 kDa		unknown	4
235	TRUE	Empty	| organism=Leishmania_infantum_JPCM5 | product=glutamyl-tRNA synthetase, putative | location=LinJ.30:1184895-1186679(+) | length=594 | sequence_SO=chromosome | SO=protein_coding	LinJ.30.3290	68 kDa		unknown	4
236	TRUE	Empty	| organism=Leishmania_infantum_JPCM5 | product=hypothetical protein, conserved | location=LinJ.32:835983-839231(-) | length=1082 | sequence_SO=chromosome | SO=protein_coding	LinJ.32.2280	118 kDa		unknown	4
237	TRUE	Empty	| organism=Leishmania_infantum_JPCM5 | product=translation initiation factor IF-2, putative | location=LinJ.33:1124006-1126459(+) | length=817 | sequence_SO=chromosome | SO=protein_coding	LinJ.33.2880	93 kDa		unknown	3
238	TRUE	Empty	| organism=Leishmania_infantum_JPCM5 | product=hypothetical protein, conserved | location=LinJ.34:1034612-1035208(+) | length=198 | sequence_SO=chromosome | SO=protein_coding	LinJ.34.2410	22 kDa		unknown	4
239	TRUE	Empty	| organism=Leishmania_infantum_JPCM5 | product=kinesin, putative | location=LinJ.35:829799-831895(+) | length=698 | sequence_SO=chromosome | SO=protein_coding	LinJ.35.2090	77 kDa		unknown	3
240	TRUE	Empty	| organism=Leishmania_infantum_JPCM5 | product=aminopeptidase P, putative,metallo-peptidase, Clan MG, Family M24 | location=LinJ.35:958791-960245(+) | length=484 | sequence_SO=chromosome | SO=protein_coding	LinJ.35.2400	54 kDa		unknown	3
241	TRUE	Empty	| organism=Leishmania_infantum_JPCM5 | product=T-complex protein 1, eta subunit, putative | location=LinJ.35:1520364-1522076(-) | length=570 | sequence_SO=chromosome | SO=protein_coding	LinJ.35.3900	62 kDa		unknown	3
242	TRUE	Empty	| organism=Leishmania_infantum_JPCM5 | product=succinyl-CoA ligase [GDP-forming] beta-chain, putative | location=LinJ.36:1206742-1207983(-) | length=413 | sequence_SO=chromosome | SO=protein_coding	LinJ.36.3100	44 kDa		unknown	4
243	TRUE	Empty	| organism=Leishmania_infantum_JPCM5 | product=hypothetical protein, conserved | location=LinJ.36:1870533-1872365(+) | length=610 | sequence_SO=chromosome | SO=protein_coding	LinJ.36.5080	67 kDa		unknown	3
244	TRUE	Empty	| organism=Leishmania_infantum_JPCM5 | product=chaperone protein DNAj, putative | location=LinJ.36:2399527-2400564(-) | length=345 | sequence_SO=chromosome | SO=protein_coding	LinJ.36.6530	38 kDa		unknown	3
245	TRUE	Empty	| organism=Leishmania_infantum_JPCM5 | product=hypothetical protein, conserved | location=LinJ.36:2593723-2594499(-) | length=258 | sequence_SO=chromosome | SO=protein_coding	LinJ.36.7070	29 kDa		unknown	3
246	TRUE	Empty	| organism=Leishmania_infantum_JPCM5 | product=hypothetical protein, conserved | location=LinJ.18:104664-105719(-) | length=351 | sequence_SO=chromosome | SO=protein_coding	LinJ.18.0210	38 kDa		unknown	3
247	TRUE	Empty	| organism=Leishmania_infantum_JPCM5 | product=proteasome regulatory non-ATP-ase subunit 2, putative | location=LinJ.28:675157-678132(-) | length=991 | sequence_SO=chromosome | SO=protein_coding	LinJ.28.1850	108 kDa		unknown	3
248	TRUE	Empty	| organism=Leishmania_infantum_JPCM5 | product=hypothetical protein, conserved | location=LinJ.17:84512-85465(-) | length=317 | sequence_SO=chromosome | SO=protein_coding	LinJ.17.0230	36 kDa		unknown	3
249	TRUE	Empty	| organism=Leishmania_infantum_JPCM5 | product=proteasome regulatory non-ATP-ase subunit 9, putative,19S proteasome regulatory subunit 9, putative (RPN9) | location=LinJ.19:462803-464041(+) | length=412 | sequence_SO=chromosome | SO=protein_coding	LinJ.19.1100	47 kDa		unknown	2
250	TRUE	Empty	| organism=Leishmania_infantum_JPCM5 | product=proteasome alpha 2 subunit, putative | location=LinJ.21:721308-722003(-) | length=231 | sequence_SO=chromosome | SO=protein_coding	LinJ.21.2070	25 kDa		unknown	2
251	TRUE	Empty	| organism=Leishmania_infantum_JPCM5 | product=60S ribosomal protein L7, putative | location=LinJ.26:42603-43418(-) | length=271 | sequence_SO=chromosome | SO=protein_coding	LinJ.26.0150 (+1)	31 kDa		unknown	2
252	TRUE	Empty	| organism=Leishmania_infantum_JPCM5 | product=GMP synthase, putative,glutamine amidotransferase, putative | location=LinJ.22:38059-40029(-) | length=656 | sequence_SO=chromosome | SO=protein_coding	LinJ.22.0013	71 kDa		unknown	2
253	TRUE	Empty	| organism=Leishmania_infantum_JPCM5 | product=hypothetical protein, conserved | location=LinJ.21:255343-262104(+) | length=2253 | sequence_SO=chromosome | SO=protein_coding	LinJ.21.0880	249 kDa		unknown	2
254	TRUE	Empty	| organism=Leishmania_infantum_JPCM5 | product=META domain containing protein, putative (META2) | location=LinJ.17:397556-398890(+) | length=444 | sequence_SO=chromosome | SO=protein_coding	LinJ.17.0970	48 kDa		unknown	2
255	TRUE	Empty	| organism=Leishmania_infantum_JPCM5 | product=40S ribosomal protein S5 | location=LinJ.11:384894-385466(+) | length=190 | sequence_SO=chromosome | SO=protein_coding	LinJ.11.0960	21 kDa		unknown	2
256	TRUE	Empty	| organism=Leishmania_infantum_JPCM5 | product=hypothetical protein, conserved | location=LinJ.11:414828-415634(+) | length=268 | sequence_SO=chromosome | SO=protein_coding	LinJ.11.1030	28 kDa		unknown	2
257	TRUE	Empty	| organism=Leishmania_infantum_JPCM5 | product=60S ribosomal protein L13, putative | location=LinJ.29:1079013-1079675(+) | length=220 | sequence_SO=chromosome | SO=protein_coding	LinJ.29.2570 (+1)	25 kDa		unknown	2
258	TRUE	Empty	| organism=Leishmania_infantum_JPCM5 | product=hypothetical protein, conserved | location=LinJ.09:425421-426173(-) | length=250 | sequence_SO=chromosome | SO=protein_coding	LinJ.09.1110	27 kDa		unknown	2
259	TRUE	Empty	| organism=Leishmania_infantum_JPCM5 | product=mevalonate-diphosphate decarboxylase, putative | location=LinJ.18:10260-11411(-) | length=383 | sequence_SO=chromosome | SO=protein_coding	LinJ.18.0020	42 kDa		unknown	2
260	TRUE	Empty	| organism=Leishmania_infantum_JPCM5 | product=40S ribosomal protein S6, putative (RPS6) | location=LinJ.21:735162-735911(+) | length=249 | sequence_SO=chromosome | SO=protein_coding	LinJ.21.2150 (+1)	28 kDa		unknown	2
261	TRUE	Empty	| organism=Leishmania_infantum_JPCM5 | product=ribosomal protein L3, putative | location=LinJ.32:1236041-1237300(+) | length=419 | sequence_SO=chromosome | SO=protein_coding	LinJ.32.3330 (+1)	48 kDa		unknown	2
262	TRUE	Empty	| organism=Leishmania_infantum_JPCM5 | product=hypothetical protein, conserved | location=LinJ.28:351040-352275(+) | length=411 | sequence_SO=chromosome | SO=protein_coding	LinJ.28.1020	46 kDa		unknown	2
263	TRUE	Empty	| organism=Leishmania_infantum_JPCM5 | product=hypothetical protein, conserved | location=LinJ.14:566351-568075(+) | length=574 | sequence_SO=chromosome | SO=protein_coding	LinJ.14.1410	65 kDa		unknown	3
264	TRUE	Empty	| organism=Leishmania_infantum_JPCM5 | product=hypothetical protein, conserved | location=LinJ.18:329420-337405(+) | length=2661 | sequence_SO=chromosome | SO=protein_coding	LinJ.18.0820	290 kDa		unknown	3
265	TRUE	Empty	| organism=Leishmania_infantum_JPCM5 | product=P-type H+-ATPase, putative (H1A-1) | location=LinJ.18:656653-659577(+) | length=974 | sequence_SO=chromosome | SO=protein_coding	LinJ.18.1500 (+1)	107 kDa		unknown	3
266	TRUE	Empty	| organism=Leishmania_infantum_JPCM5 | product=C-terminal motor kinesin, putative | location=LinJ.19:82877-85402(+) | length=841 | sequence_SO=chromosome | SO=protein_coding	LinJ.19.0250	94 kDa		unknown	3
267	TRUE	Empty	| organism=Leishmania_infantum_JPCM5 | product=hypothetical protein, conserved | location=LinJ.21:270463-273609(+) | length=1048 | sequence_SO=chromosome | SO=protein_coding	LinJ.21.0900	116 kDa		unknown	3
268	TRUE	Empty	| organism=Leishmania_infantum_JPCM5 | product=60S ribosomal protein L9, putative | location=LinJ.21:434204-434776(+) | length=190 | sequence_SO=chromosome | SO=protein_coding	LinJ.21.1290 (+1)	22 kDa		unknown	3
269	TRUE	Empty	| organism=Leishmania_infantum_JPCM5 | product=ribonucleoside-diphosphate reductase small chain, putative | location=LinJ.22:486721-487899(-) | length=392 | sequence_SO=chromosome | SO=protein_coding	LinJ.22.1110 (+1)	44 kDa		unknown	3
270	TRUE	Empty	| organism=Leishmania_infantum_JPCM5 | product=hypothetical protein, conserved | location=LinJ.25:762185-763102(-) | length=305 | sequence_SO=chromosome | SO=protein_coding	LinJ.25.2100	33 kDa		unknown	3
271	TRUE	Empty	| organism=Leishmania_infantum_JPCM5 | product=mevalonate kinase, putative | location=LinJ.31:201004-201993(-) | length=329 | sequence_SO=chromosome | SO=protein_coding	LinJ.31.0580	36 kDa		unknown	3
272	TRUE	Empty	| organism=Leishmania_infantum_JPCM5 | product=vacuolar-type proton translocating pyrophosphatase 1, putative | location=LinJ.31:480206-482611(-) | length=801 | sequence_SO=chromosome | SO=protein_coding	LinJ.31.1240	83 kDa		unknown	3
273	TRUE	Empty	| organism=Leishmania_infantum_JPCM5 | product=aminopeptidase, putative,metallo-peptidase, Clan MF, Family M17 | location=LinJ.33:1048538-1050121(+) | length=527 | sequence_SO=chromosome | SO=protein_coding	LinJ.33.2700	56 kDa		unknown	3
274	TRUE	Empty	| organism=Leishmania_infantum_JPCM5 | product=60S ribosomal protein L21, putative | location=LinJ.34:1407420-1407899(+) | length=159 | sequence_SO=chromosome | SO=protein_coding	LinJ.34.3440	18 kDa		unknown	3
275	TRUE	Empty	| organism=Leishmania_infantum_JPCM5 | product=developmentally regulated GTP-binding protein 1, putative | location=LinJ.36:892542-893648(+) | length=368 | sequence_SO=chromosome | SO=protein_coding	LinJ.36.2380	41 kDa		unknown	3
276	TRUE	Empty	| organism=Leishmania_infantum_JPCM5 | product=ATP synthase, putative | location=LinJ.36:1241531-1242181(-) | length=216 | sequence_SO=chromosome | SO=protein_coding	LinJ.36.3250	25 kDa		unknown	3
277	TRUE	Empty	| organism=Leishmania_infantum_JPCM5 | product=phosphoribosylpyrophosphate synthetase, putative | location=LinJ.36:2081707-2082783(-) | length=358 | sequence_SO=chromosome | SO=protein_coding	LinJ.36.5630	39 kDa		unknown	3
278	TRUE	Empty	| organism=Leishmania_infantum_JPCM5 | product=protein mkt1, putative | location=LinJ.30:1259564-1261963(+) | length=799 | sequence_SO=chromosome | SO=protein_coding	LinJ.30.3480	91 kDa		unknown	3
279	TRUE	Empty	| organism=Leishmania_infantum_JPCM5 | product=hypothetical protein, conserved | location=LinJ.35:733232-735451(+) | length=739 | sequence_SO=chromosome | SO=protein_coding	LinJ.35.1820	82 kDa		unknown	3
280	TRUE	Empty	| organism=Leishmania_infantum_JPCM5 | product=40S ribosomal protein S18, putative | location=LinJ.36:358460-358960(+) | length=166 | sequence_SO=chromosome | SO=protein_coding	LinJ.36.0990 (+1)	19 kDa		unknown	3
281	TRUE	Empty	| organism=Leishmania_infantum_JPCM5 | product=hypothetical protein, conserved | location=LinJ.09:398582-399520(-) | length=312 | sequence_SO=chromosome | SO=protein_coding	LinJ.09.1060	35 kDa		unknown	3
282	TRUE	Empty	| organism=Leishmania_infantum_JPCM5 | product=ATP synthase, putative | location=LinJ.21:550066-551517(-) | length=483 | sequence_SO=chromosome | SO=protein_coding	LinJ.21.1590	54 kDa		unknown	3
283	TRUE	Empty	| organism=Leishmania_infantum_JPCM5 | product=hypothetical protein, conserved | location=LinJ.27:525311-526276(-) | length=321 | sequence_SO=chromosome | SO=protein_coding	LinJ.27.1140	35 kDa		unknown	3
284	TRUE	Empty	| organism=Leishmania_infantum_JPCM5 | product=glucosamine-6-phosphate isomerase, putative | location=LinJ.32:1308285-1309124(+) | length=279 | sequence_SO=chromosome | SO=protein_coding	LinJ.32.3460	31 kDa		unknown	3
285	TRUE	Empty	| organism=Leishmania_infantum_JPCM5 | product=serine/threonine-protein phosphatase PP1, putative | location=LinJ.34:373378-374268(+) | length=296 | sequence_SO=chromosome | SO=protein_coding	LinJ.34.0900	34 kDa		unknown	3
286	TRUE	Empty	| organism=Leishmania_infantum_JPCM5 | product=serine/threonine protein phosphatase type 5, putative | location=LinJ.18:49915-51324(-) | length=469 | sequence_SO=chromosome | SO=protein_coding	LinJ.18.0150	53 kDa		unknown	3
287	TRUE	Empty	| organism=Leishmania_infantum_JPCM5 | product=40S ribosomal protein S16, putative | location=LinJ.26:251220-251669(-) | length=149 | sequence_SO=chromosome | SO=protein_coding	LinJ.26.0840 (+1)	17 kDa		unknown	3
288	TRUE	Empty	| organism=Leishmania_infantum_JPCM5 | product=ribosomal protein L1a, putative | location=LinJ.29:422018-423139(+) | length=373 | sequence_SO=chromosome | SO=protein_coding	LinJ.29.1160 (+2)	41 kDa		unknown	2
289	TRUE	Empty	| organism=Leishmania_infantum_JPCM5 | product=aminopeptidase, putative,metallo-peptidase, Clan MA(E), Family M1 | location=LinJ.29:995427-998033(-) | length=868 | sequence_SO=chromosome | SO=protein_coding	LinJ.29.2350	96 kDa		unknown	2
290	TRUE	Empty	| organism=Leishmania_infantum_JPCM5 | product=ubiquitin-activating enzyme E1, putative | location=LinJ.35:1239249-1242713(-) | length=1154 | sequence_SO=chromosome | SO=protein_coding	LinJ.35.3110	126 kDa		unknown	3
291	TRUE	Empty	| organism=Leishmania_infantum_JPCM5 | product=vacuolar ATP synthase subunit c, putative | location=LinJ.18:221080-222318(-) | length=412 | sequence_SO=chromosome | SO=protein_coding	LinJ.18.0560	47 kDa		unknown	2
292	TRUE	Empty	| organism=Leishmania_infantum_JPCM5 | product=hypothetical protein, conserved | location=LinJ.35:1796411-1800850(+) | length=1479 | sequence_SO=chromosome | SO=protein_coding	LinJ.35.4620	161 kDa		unknown	2
293	TRUE	Empty	| organism=Leishmania_infantum_JPCM5 | product=NADH:flavin oxidoreductase/NADH oxidase, putative | location=LinJ.12:479881-480978(+) | length=365 | sequence_SO=chromosome | SO=protein_coding	LinJ.12.0730	39 kDa		unknown	2
294	TRUE	Empty	| organism=Leishmania_infantum_JPCM5 | product=endoribonuclease L-PSP (pb5), putative | location=LinJ.23:65306-65797(+) | length=163 | sequence_SO=chromosome | SO=protein_coding	LinJ.23.0220	17 kDa		unknown	2
295	TRUE	Empty	| organism=Leishmania_infantum_JPCM5 | product=hypothetical protein, conserved | location=LinJ.25:633526-634506(-) | length=326 | sequence_SO=chromosome | SO=protein_coding	LinJ.25.1670	37 kDa		unknown	2
296	TRUE	Empty	| organism=Leishmania_infantum_JPCM5 | product=calpain-like cysteine peptidase, putative,cysteine peptidase, Clan CA, family C2, putative | location=LinJ.20:522195-525239(+) | length=1014 | sequence_SO=chromosome | SO=protein_coding	LinJ.20.1210 (+1)	112 kDa		unknown	2
297	TRUE	Empty	| organism=Leishmania_infantum_JPCM5 | product=hypothetical protein, conserved | location=LinJ.15:9448-10446(-) | length=332 | sequence_SO=chromosome | SO=protein_coding	LinJ.15.0040	38 kDa		unknown	2
298	TRUE	Empty	| organism=Leishmania_infantum_JPCM5 | product=fatty acid elongase, putative,beta-ketoacyl-coenzyme A,beta-ketoacyl-CoA synthase | location=LinJ.14:250606-251490(-) | length=294 | sequence_SO=chromosome | SO=protein_coding	LinJ.14.0700	33 kDa		unknown	2
299	TRUE	Empty	| organism=Leishmania_infantum_JPCM5 | product=mitochondrial intermediate peptidase, putative,metallo-peptidase, Clan MA(E), Family M3 | location=LinJ.36:1717963-1719993(+) | length=676 | sequence_SO=chromosome | SO=protein_coding	LinJ.36.4670	76 kDa		unknown	2
300	TRUE	Empty	| organism=Leishmania_infantum_JPCM5 | product=hypothetical protein, conserved | location=LinJ.07:185636-186400(-) | length=254 | sequence_SO=chromosome | SO=protein_coding	LinJ.07.0450	27 kDa		unknown	2
301	TRUE	Empty	| organism=Leishmania_infantum_JPCM5 | product=endo-1,4-beta-xylanase z precursor-like protein | location=LinJ.20:506283-507545(+) | length=420 | sequence_SO=chromosome | SO=protein_coding	LinJ.20.1190	46 kDa		unknown	2
302	TRUE	Empty	| organism=Leishmania_infantum_JPCM5 | product=1,2-Dihydroxy-3-keto-5-methylthiopentene dioxygenase, putative | location=LinJ.20:391639-392673(+) | length=344 | sequence_SO=chromosome | SO=protein_coding	LinJ.20.0980	39 kDa		unknown	2
303	TRUE	Empty	| organism=Leishmania_infantum_JPCM5 | product=hypothetical protein, conserved | location=LinJ.21:135688-136932(+) | length=414 | sequence_SO=chromosome | SO=protein_coding	LinJ.21.0490	47 kDa		unknown	2
304	TRUE	Empty	| organism=Leishmania_infantum_JPCM5 | product=phosphoglucomutase, putative,PGM | location=LinJ.21:196157-197926(-) | length=589 | sequence_SO=chromosome | SO=protein_coding	LinJ.21.0700	64 kDa		unknown	2
305	TRUE	Empty	| organism=Leishmania_infantum_JPCM5 | product=ribosomal protein S25 | location=LinJ.25:458858-459220(-) | length=120 | sequence_SO=chromosome | SO=protein_coding	LinJ.25.1220 (+1)	13 kDa		unknown	2
306	TRUE	Empty	| organism=Leishmania_infantum_JPCM5 | product=hypothetical protein, conserved | location=LinJ.34:6104-7024(-) | length=306 | sequence_SO=chromosome | SO=protein_coding	LinJ.34.0010	33 kDa		unknown	2
307	TRUE	Empty	| organism=Leishmania_infantum_JPCM5 | product=hypothetical protein, conserved | location=LinJ.34:1663786-1666191(+) | length=801 | sequence_SO=chromosome | SO=protein_coding	LinJ.34.4250	89 kDa		unknown	2
308	TRUE	Empty	| organism=Leishmania_infantum_JPCM5 | product=d-isomer specific 2-hydroxyacid dehydrogenase- like protein | location=LinJ.00:69704-70711(+) | length=335 | sequence_SO=random_sequence | SO=protein_coding	LinJ.34.4360	37 kDa		unknown	2
309	TRUE	Empty	| organism=Leishmania_infantum_JPCM5 | product=stress-inducible protein STI1 homolog | location=LinJ.36:19080-19847(-) | length=255 | sequence_SO=chromosome | SO=protein_coding	LinJ.36.0080	29 kDa		unknown	2
310	TRUE	Empty	| organism=Leishmania_infantum_JPCM5 | product=hypothetical protein, conserved | location=LinJ.36:1961011-1963899(-) | length=962 | sequence_SO=chromosome | SO=protein_coding	LinJ.36.5330	103 kDa		unknown	2
311	TRUE	Empty	| organism=Leishmania_infantum_JPCM5 | product=spermidine synthase, putative,SPDSYN | location=LinJ.04:232425-233327(-) | length=300 | sequence_SO=chromosome | SO=protein_coding	LinJ.04.0570	33 kDa		unknown	2
312	TRUE	Empty	| organism=Leishmania_infantum_JPCM5 | product=60S ribosomal protein L27A/L29, putative | location=LinJ.35:1502761-1503198(-) | length=145 | sequence_SO=chromosome | SO=protein_coding	LinJ.35.3810 (+1)	16 kDa		unknown	2
313	TRUE	Empty	| organism=Leishmania_infantum_JPCM5 | product=hypothetical protein, conserved | location=LinJ.34:1079499-1080266(+) | length=255 | sequence_SO=chromosome | SO=protein_coding	LinJ.34.2530	29 kDa		unknown	2
314	TRUE	Empty	| organism=Leishmania_infantum_JPCM5 | product=3,2-trans-enoyl-CoA isomerase, mitochondrial precursor, putative | location=LinJ.31:1105665-1106693(-) | length=342 | sequence_SO=chromosome | SO=protein_coding	LinJ.31.2320 (+1)	39 kDa		unknown	2
315	TRUE	Empty	| organism=Leishmania_infantum_JPCM5 | product=myo-inositol-1-phosphate synthase,inositol-3-phosphate synthase, putative,inositol-3-phosphate synthase, putative (INO1) | location=LinJ.14:577705-578958(+) | length=417 | sequence_SO=chromosome | SO=protein_coding	LinJ.14.1450	46 kDa		unknown	2
316	TRUE	Empty	| organism=Leishmania_infantum_JPCM5 | product=N-acetyltransferase subunit Nat1, putative | location=LinJ.36:480380-482515(+) | length=711 | sequence_SO=chromosome | SO=protein_coding	LinJ.36.1390	81 kDa		unknown	2
317	TRUE	Empty	| organism=Leishmania_infantum_JPCM5 | product=glycosomal malate dehydrogenase | location=LinJ.19:319007-319975(+) | length=322 | sequence_SO=chromosome | SO=protein_coding	LinJ.19.0710	34 kDa		unknown	2
318	TRUE	Empty	| organism=Leishmania_infantum_JPCM5 | product=glycerol-3-phosphate dehydrogenase [NAD+], glycosomal (GPD) | location=LinJ.10:255468-256571(+) | length=367 | sequence_SO=chromosome | SO=protein_coding	LinJ.10.0560	39 kDa		unknown	2
319	TRUE	Empty	| organism=Leishmania_infantum_JPCM5 | product=hypothetical protein, conserved | location=LinJ.24:676258-677430(-) | length=390 | sequence_SO=chromosome | SO=protein_coding	LinJ.24.1810	43 kDa		unknown	2
320	TRUE	Empty	| organism=Leishmania_infantum_JPCM5 | product=cytochrome c1, heme protein, mitochondrial precursor, putative | location=LinJ.07:77078-77854(+) | length=258 | sequence_SO=chromosome | SO=protein_coding	LinJ.07.0210	30 kDa		unknown	2
321	TRUE	Empty	| organism=Leishmania_infantum_JPCM5 | product=PAS-domain containing phosphoglycerate kinase, putative | location=LinJ.30:1236151-1237734(+) | length=527 | sequence_SO=chromosome | SO=protein_coding	LinJ.30.3430	58 kDa		unknown	2
322	TRUE	Empty	| organism=Leishmania_infantum_JPCM5 | product=ubiquitin-activating enzyme E1, putative | location=LinJ.23:253616-256750(-) | length=1044 | sequence_SO=chromosome | SO=protein_coding	LinJ.23.0710	115 kDa		unknown	2
323	TRUE	Empty	| organism=Leishmania_infantum_JPCM5 | product=hypothetical protein, conserved | location=LinJ.25:711823-713727(-) | length=634 | sequence_SO=chromosome | SO=protein_coding	LinJ.25.1920	72 kDa		unknown	2
324	TRUE	Empty	| organism=Leishmania_infantum_JPCM5 | product=nucleolar RNA helicase II, putative | location=LinJ.05:42804-44840(+) | length=678 | sequence_SO=chromosome | SO=protein_coding	LinJ.05.0140	74 kDa		unknown	2
325	TRUE	Empty	| organism=Leishmania_infantum_JPCM5 | product=arginine N-methyltransferase, putative | location=LinJ.03:225866-227083(+) | length=405 | sequence_SO=chromosome | SO=protein_coding	LinJ.03.0580	44 kDa		unknown	2
326	TRUE	Empty	| organism=Leishmania_infantum_JPCM5 | product=hypothetical protein, conserved | location=LinJ.04:137923-139008(-) | length=361 | sequence_SO=chromosome | SO=protein_coding	LinJ.04.0400	39 kDa		unknown	2
327	TRUE	Empty	| organism=Leishmania_infantum_JPCM5 | product=RNA-binding protein, putative (DRBD3) | location=LinJ.04:435548-436483(-) | length=311 | sequence_SO=chromosome | SO=protein_coding	LinJ.04.1190	35 kDa		unknown	2
328	TRUE	Empty	| organism=Leishmania_infantum_JPCM5 | product=vacuolar ATPase subunit-like protein | location=LinJ.05:417330-418403(-) | length=357 | sequence_SO=chromosome | SO=protein_coding	LinJ.05.1140	42 kDa		unknown	2
329	TRUE	Empty	| organism=Leishmania_infantum_JPCM5 | product=60S ribosomal protein L23a, putative | location=LinJ.06:202832-203269(+) | length=145 | sequence_SO=chromosome | SO=protein_coding	LinJ.06.0590 (+1)	16 kDa		unknown	2
330	TRUE	Empty	| organism=Leishmania_infantum_JPCM5 | product=protein transport protein SEC23, putative | location=LinJ.10:128522-130933(+) | length=803 | sequence_SO=chromosome | SO=protein_coding	LinJ.10.0330	88 kDa		unknown	2
331	TRUE	Empty	| organism=Leishmania_infantum_JPCM5 | product=hypothetical protein, conserved | location=LinJ.11:350007-351248(+) | length=413 | sequence_SO=chromosome | SO=protein_coding	LinJ.11.0880	47 kDa		unknown	2
332	TRUE	Empty	| organism=Leishmania_infantum_JPCM5 | product=alanine aminotransferase (ALAT) | location=LinJ.12:348436-349929(+) | length=497 | sequence_SO=chromosome | SO=protein_coding	LinJ.12.0580	55 kDa		unknown	2
333	TRUE	Empty	| organism=Leishmania_infantum_JPCM5 | product=hypothetical protein, conserved | location=LinJ.13:455992-458505(-) | length=837 | sequence_SO=chromosome | SO=protein_coding	LinJ.13.1260	91 kDa		unknown	2
334	TRUE	Empty	| organism=Leishmania_infantum_JPCM5 | product=glutaminyl-tRNA synthetase, putative | location=LinJ.15:570096-571808(-) | length=570 | sequence_SO=chromosome | SO=protein_coding	LinJ.15.1490	66 kDa		unknown	2
335	TRUE	Empty	| organism=Leishmania_infantum_JPCM5 | product=phenylalanyl-tRNA synthetase, putative | location=LinJ.19:417973-419874(+) | length=633 | sequence_SO=chromosome | SO=protein_coding	LinJ.19.1010	71 kDa		unknown	2
336	TRUE	Empty	| organism=Leishmania_infantum_JPCM5 | product=transmembrane protein, putative | location=LinJ.20:79482-80267(-) | length=261 | sequence_SO=chromosome | SO=protein_coding	LinJ.20.0260	29 kDa		unknown	2
337	TRUE	Empty	| organism=Leishmania_infantum_JPCM5 | product=farnesyl pyrophosphate synthase,geranyltranstransferase,farnesyl diphosphate synthase (FPPS) | location=LinJ.22:528144-529232(-) | length=362 | sequence_SO=chromosome | SO=protein_coding	LinJ.22.1210	41 kDa		unknown	2
338	TRUE	Empty	| organism=Leishmania_infantum_JPCM5 | product=vacuolar proton translocating ATPase subunit A, putative | location=LinJ.23:742809-745136(+) | length=775 | sequence_SO=chromosome | SO=protein_coding	LinJ.23.1910	88 kDa		unknown	2
339	TRUE	Empty	| organism=Leishmania_infantum_JPCM5 | product=translationally controlled tumor protein (TCTP), putative | location=LinJ.24:578660-579172(+) | length=170 | sequence_SO=chromosome | SO=protein_coding	LinJ.24.1560 (+1)	19 kDa		unknown	2
340	TRUE	Empty	| organism=Leishmania_infantum_JPCM5 | product=trifunctional enzyme alpha subunit, mitochondrial precursor-like protein | location=LinJ.26:551026-553206(+) | length=726 | sequence_SO=chromosome | SO=protein_coding	LinJ.26.1530	79 kDa		unknown	2
341	TRUE	Empty	| organism=Leishmania_infantum_JPCM5 | product=isovaleryl-coA dehydrogenase, putative | location=LinJ.27:390349-391581(-) | length=410 | sequence_SO=chromosome | SO=protein_coding	LinJ.27.0790	44 kDa		unknown	2
342	TRUE	Empty	| organism=Leishmania_infantum_JPCM5 | product=cysteine desulfurase, putative | location=LinJ.27:450165-451487(-) | length=440 | sequence_SO=chromosome | SO=protein_coding	LinJ.27.0930	48 kDa		unknown	2
343	TRUE	Empty	| organism=Leishmania_infantum_JPCM5 | product=glutamate dehydrogenase, putative | location=LinJ.28:1130064-1131422(-) | length=452 | sequence_SO=chromosome | SO=protein_coding	LinJ.28.3140	49 kDa		unknown	2
344	TRUE	Empty	| organism=Leishmania_infantum_JPCM5 | product=tryptophanyl-tRNA synthetase, putative | location=LinJ.29:19549-20739(-) | length=396 | sequence_SO=chromosome | SO=protein_coding	LinJ.29.0060	45 kDa		unknown	2
345	TRUE	Empty	| organism=Leishmania_infantum_JPCM5 | product=serine/threonine protein kinase, putative | location=LinJ.29:886885-889332(-) | length=815 | sequence_SO=chromosome | SO=protein_coding	LinJ.29.2140	88 kDa		unknown	2
346	TRUE	Empty	| organism=Leishmania_infantum_JPCM5 | product=valyl-tRNA synthetase, putative | location=LinJ.30:1140612-1143515(-) | length=967 | sequence_SO=chromosome | SO=protein_coding	LinJ.30.3170	110 kDa		unknown	2
347	TRUE	Empty	| organism=Leishmania_infantum_JPCM5 | product=ATP synthase, epsilon chain, putative | location=LinJ.30:1313406-1313951(+) | length=181 | sequence_SO=chromosome | SO=protein_coding	LinJ.30.3660	20 kDa		unknown	2
348	TRUE	Empty	| organism=Leishmania_infantum_JPCM5 | product=beta prime cop protein, putative | location=LinJ.33:1425805-1428459(+) | length=884 | sequence_SO=chromosome | SO=protein_coding	LinJ.33.3360	98 kDa		unknown	2
349	TRUE	Empty	| organism=Leishmania_infantum_JPCM5 | product=ATP-dependent DNA helicase, putative,ruvb DNA helicase-like protein, putative | location=LinJ.34:1046907-1048358(+) | length=483 | sequence_SO=chromosome | SO=protein_coding	LinJ.34.2440	54 kDa		unknown	2
350	TRUE	Empty	| organism=Leishmania_infantum_JPCM5 | product=regulatory subunit of protein kinase a-like protein | location=LinJ.34:1149354-1151297(+) | length=647 | sequence_SO=chromosome | SO=protein_coding	LinJ.34.2680	72 kDa		unknown	2
351	TRUE	Empty	| organism=Leishmania_infantum_JPCM5 | product=serine palmitoyltransferase-like protein | location=LinJ.34:1432858-1434324(+) | length=488 | sequence_SO=chromosome | SO=protein_coding	LinJ.34.3530	54 kDa		unknown	2
352	TRUE	Empty	| organism=Leishmania_infantum_JPCM5 | product=enoyl-CoA hydratase/isomerase family protein, conserved | location=LinJ.35:92261-93154(+) | length=297 | sequence_SO=chromosome | SO=protein_coding	LinJ.35.0360	31 kDa		unknown	2
353	TRUE	Empty	| organism=Leishmania_infantum_JPCM5 | product=hypothetical protein, conserved | location=LinJ.36:99171-99950(-) | length=259 | sequence_SO=chromosome | SO=protein_coding	LinJ.36.0390	30 kDa		unknown	2
354	TRUE	Empty	| organism=Leishmania_infantum_JPCM5 | product=Elongation factor G1, mitochondrial, putative (EF-G1) | location=LinJ.36:159024-161264(+) | length=746 | sequence_SO=chromosome | SO=protein_coding	LinJ.36.0620	84 kDa		unknown	2
355	TRUE	Empty	| organism=Leishmania_infantum_JPCM5 | product=sterol 24-c-methyltransferase, putative | location=LinJ.36:953295-954356(+) | length=353 | sequence_SO=chromosome | SO=protein_coding	LinJ.36.2510 (+1)	40 kDa		unknown	2
356	TRUE	Empty	| organism=Leishmania_infantum_JPCM5 | product=glycerol-3-phosphate dehydrogenase (FAD-dependent), mitochondrial | location=LinJ.28:78320-80146(+) | length=608 | sequence_SO=chromosome | SO=protein_coding	LinJ.28.0240	67 kDa		unknown	2
357	TRUE	Empty	| organism=Leishmania_infantum_JPCM5 | product=hypothetical protein, conserved | location=LinJ.36:1970306-1971142(-) | length=278 | sequence_SO=chromosome | SO=protein_coding	LinJ.36.5360	30 kDa		unknown	2
358	TRUE	Empty	| organism=Leishmania_infantum_JPCM5 | product=coatomer beta subunit, putative | location=LinJ.20:602435-605434(+) | length=999 | sequence_SO=chromosome | SO=protein_coding	LinJ.20.1390	110 kDa		unknown	2
359	TRUE	Empty	| organism=Leishmania_infantum_JPCM5 | product=branch point binding protein, putative | location=LinJ.36:2087697-2088566(-) | length=289 | sequence_SO=chromosome | SO=protein_coding	LinJ.36.5660	33 kDa		unknown	2
360	TRUE	Empty	| organism=Leishmania_infantum_JPCM5 | product=cyclophilin a (CYPA) | location=LinJ.25:335111-335644(+) | length=177 | sequence_SO=chromosome | SO=protein_coding	LinJ.25.0940	19 kDa		unknown	2
361	TRUE	Empty	| organism=Leishmania_infantum_JPCM5 | product=N-acyl-L-amino acid amidohydrolase, putative | location=LinJ.31:433024-434241(-) | length=405 | sequence_SO=chromosome | SO=protein_coding	LinJ.31.1130	44 kDa		unknown	2
362	TRUE	Empty	| organism=Leishmania_infantum_JPCM5 | product=acetyl-CoA carboxylase, putative | location=LinJ.31:1378813-1385319(-) | length=2168 | sequence_SO=chromosome | SO=protein_coding	LinJ.31.3080	241 kDa		unknown	2
363	TRUE	Empty	| organism=Leishmania_infantum_JPCM5 | product=eukaryotic translation initiation factor 2 beta subunit, putative | location=LinJ.08:226230-227267(+) | length=345 | sequence_SO=chromosome | SO=protein_coding	LinJ.08.0570	38 kDa		unknown	2
364	TRUE	Empty	| organism=Leishmania_infantum_JPCM5 | product=Nucleolar protein 56, putative (NOP56) | location=LinJ.10:81344-82765(+) | length=473 | sequence_SO=chromosome | SO=protein_coding	LinJ.10.0210	53 kDa		unknown	2
365	TRUE	Empty	| organism=Leishmania_infantum_JPCM5 | product=hypothetical protein, unknown function | location=LinJ.36:429754-431121(+) | length=455 | sequence_SO=chromosome | SO=protein_coding	LinJ.36.1190	50 kDa		unknown	2
366	TRUE	Empty	| organism=Leishmania_infantum_JPCM5 | product=hypothetical protein, conserved | location=LinJ.14:157392-158360(+) | length=322 | sequence_SO=chromosome | SO=protein_coding	LinJ.14.0460	36 kDa		unknown	2
367	TRUE	Empty	| organism=Leishmania_infantum_JPCM5 | product=2-oxoglutarate dehydrogenase subunit, putative | location=LinJ.27:360417-363437(+) | length=1006 | sequence_SO=chromosome | SO=protein_coding	LinJ.27.0740	113 kDa		unknown	2
368	TRUE	Empty	| organism=Leishmania_infantum_JPCM5 | product=60S ribosomal protein L10, putative | location=LinJ.04:295348-295989(-) | length=213 | sequence_SO=chromosome | SO=protein_coding	LinJ.04.0750 (+1)	25 kDa		unknown	2
369	TRUE	Empty	| organism=Leishmania_infantum_JPCM5 | product=4-coumarate:coa ligase-like protein | location=LinJ.19:404085-405896(+) | length=603 | sequence_SO=chromosome | SO=protein_coding	LinJ.19.0970	66 kDa		unknown	2
370	TRUE	Empty	| organism=Leishmania_infantum_JPCM5 | product=kynureninase, putative | location=LinJ.26:860823-862229(+) | length=468 | sequence_SO=chromosome | SO=protein_coding	LinJ.26.2250	51 kDa		unknown	2
END OF FILE
22017-22018 PapadopoulouB --LeishmaniaInf-- 20160308_val_integrated_gel_and in Dko HEl, Samples report created on 05/06/2016
Experiment: 22017-22018 PapadopoulouB --LeishmaniaInf-- 20160308_val_integrated_gel_and in Dko HEl
	Peak List Generator: unknown
		Version: unknown
		Charge States Calculated: unknown
		Deisotoped: unknown
		Textual Annotation: unknown
	Database Set: 1 Database
		Database Name: the LeishInfant_LinfantumAnnotatedProteins_TriTrypDB-4.0_20120202 database
			Version: unknown
			Taxonomy: All Entries
			Number of Proteins: 8241
		Does database contain common contaminants?: unknown
	Search Engine Set: 1 Search Engine
		Search Engine: Mascot
			Version: 2.5.1
			Samples: All Samples
			Fragment Tolerance: 0.100 Da (Monoisotopic)
			Parent Tolerance: 0.100 Da (Monoisotopic)
			Fixed Modifications: +57 on C (Carbamidomethyl)
			Variable Modifications: +1 on NQ (Deamidated), +16 on M (Oxidation)
			Database: the LeishInfant_LinfantumAnnotatedProteins_TriTrypDB-4.0_20120202 database (unknown version, 8241 entries)
			Digestion Enzyme: Trypsin
			Max Missed Cleavages: 2
			Probability Model:
				Ingel22017 (F065212): LFDR Model, Classifier data: Bayes, Good (63%) m:87.8/s:25.2 m:28.7/s:1.35 m:NA m:75.7/s:30.3, Bad (37%) m:8.73/s:7.05 m:28.9/s:1.40 m:NA m:3.60/s:3.65 [all charge states]
	Scaffold: Version: Scaffold_4.4.8
		Modification Metadata Set: 0 modifications
			Source: None
			Comment:
		Protein Grouping Strategy: Experiment-wide grouping with binary peptide-protein weights
		Peptide Thresholds: 95.0% minimum
		Protein Thresholds: 95.0% minimum and 2 peptides minimum
		Peptide FDR: 0.0% (Decoy)
		Protein FDR: 0.0% (Decoy)
		GO Annotation Source(s):
22017-22018 PapadopoulouB --LeishmaniaInf-- 20160308_val_integrated_gel_and in Dko HEl	Displaying:Exclusive Unique Peptide Count							Uncategorized Sample
#	Visible?	Starred?	Identified Proteins (506)	Accession Number	Molecular Weight	Protein Grouping Ambiguity	Taxonomy	22017_LinJ.36.1420_integrated_Gel
1	TRUE	Empty	| organism=Leishmania_infantum | product=clathrin heavy chain, putative | location=LinJ.36:626159-631240(-) | length=1693	GeneDB|LinJ.36.1700	191 kDa		unknown	85
2	TRUE	Empty	| organism=Leishmania_infantum | product=Transitional endoplasmic reticulum ATPase, putative,valosin-containing protein homolog | location=LinJ.36:491965-494036(-) | length=689	GeneDB|LinJ.36.1420	76 kDa		unknown	37
3	TRUE	Empty	| organism=Leishmania_infantum | product=elongation factor 1-alpha | location=LinJ.17:23994-25343(-) | length=449	GeneDB|LinJ.17.0090 (+5)	49 kDa		unknown	18
4	TRUE	Empty	| organism=Leishmania_infantum | product=heat-shock protein hsp70, putative | location=LinJ.28:1066959-1068923(-) | length=654	GeneDB|LinJ.28.2960 (+2)	71 kDa		unknown	40
5	TRUE	Empty	| organism=Leishmania_infantum | product=heat shock protein 83-1 | location=LinJ.33:117668-119770(-) | length=700	GeneDB|LinJ.33.0360 (+1)	81 kDa		unknown	29
6	TRUE	Empty	| organism=Leishmania_infantum | product=beta tubulin | location=LinJ.08:487889-489220(+) | length=443	GeneDB|LinJ.08.1290 (+1)	50 kDa	TRUE	unknown	18
7	TRUE	Empty	| organism=Leishmania_infantum | product=hypothetical protein, conserved | location=LinJ.34:68981-70456(+) | length=491	GeneDB|LinJ.34.0210	56 kDa		unknown	16
8	TRUE	Empty	| organism=Leishmania_infantum | product=ATP-dependent RNA helicase, putative | location=LinJ.32:159097-160941(-) | length=614	GeneDB|LinJ.32.0410	67 kDa		unknown	22
9	TRUE	Empty	| organism=Leishmania_infantum | product=fructose-1,6-bisphosphate aldolase | location=LinJ.36:464823-465938(+) | length=371	GeneDB|LinJ.36.1320	41 kDa		unknown	17
10	TRUE	Empty	| organism=Leishmania_infantum | product=glyceraldehyde 3-phosphate dehydrogenase, glycosomal | location=LinJ.30:1081801-1082886(-) | length=361	GeneDB|LinJ.30.2990 (+1)	39 kDa	TRUE	unknown	16
11	TRUE	Empty	| organism=Leishmania_infantum | product=heat shock 70-related protein 1, mitochondrial precursor, putative | location=LinJ.30:922115-924097(-) | length=660	GeneDB|LinJ.30.2480 (+1)	72 kDa	TRUE	unknown	22
12	TRUE	Empty	| organism=Leishmania_infantum | product=citrate synthase, putative | location=LinJ.18:281930-283342(+) | length=470	GeneDB|LinJ.18.0690	52 kDa	TRUE	unknown	18
13	TRUE	Empty	| organism=Leishmania_infantum | product=elongation factor 2 | location=LinJ.36:48610-51147(-) | length=845	GeneDB|LinJ.36.0190 (+2)	94 kDa		unknown	28
14	TRUE	Empty	| organism=Leishmania_infantum | product=hexokinase, putative | location=LinJ.21:78469-79884(+) | length=471	GeneDB|LinJ.21.0300 (+1)	52 kDa		unknown	17
15	TRUE	Empty	| organism=Leishmania_infantum | product=glycosomal phosphoenolpyruvate carboxykinase, putative | location=LinJ.27:769494-771071(-) | length=525	GeneDB|LinJ.27.1710 (+1)	58 kDa		unknown	16
16	TRUE	Empty	| organism=Leishmania_infantum | product=carboxypeptidase, putative,metallo-peptidase, Clan MA(E), family 32 | location=LinJ.13:24496-26007(-) | length=503	GeneDB|LinJ.13.0090	57 kDa		unknown	19
17	TRUE	Empty	| organism=Leishmania_infantum | product=ATP-dependent RNA helicase, putative | location=LinJ.35:1263964-1266738(-) | length=924	GeneDB|LinJ.35.3150	101 kDa		unknown	21
18	TRUE	Empty	| organism=Leishmania_infantum | product=enolase | location=LinJ.14:513738-515027(+) | length=429	GeneDB|LinJ.14.1240	46 kDa		unknown	14
19	TRUE	Empty	| organism=Leishmania_infantum | product=NADH-dependent fumarate reductase, putative | location=LinJ.35:517686-521129(+) | length=1147	GeneDB|LinJ.35.1190	123 kDa		unknown	24
20	TRUE	Empty	| organism=Leishmania_infantum | product=eukaryotic initiation factor 4a, putative | location=LinJ.01:239127-240338(+) | length=403	GeneDB|LinJ.01.0790 (+1)	45 kDa		unknown	13
21	TRUE	Empty	| organism=Leishmania_infantum | product=heat shock protein 70-related protein | location=LinJ.26:406458-408383(+) | length=641	GeneDB|LinJ.26.1220	70 kDa		unknown	23
22	TRUE	Empty	| organism=Leishmania_infantum | product=glutamate dehydrogenase | location=LinJ.15:428200-431262(-) | length=1020	GeneDB|LinJ.15.1070	115 kDa		unknown	23
23	TRUE	Empty	| organism=Leishmania_infantum | product=glucose-regulated protein 78, putative | location=LinJ.28:460332-462308(+) | length=658	GeneDB|LinJ.28.1310	72 kDa		unknown	19
24	TRUE	Empty	| organism=Leishmania_infantum | product=chaperonin HSP60, mitochondrial precursor | location=LinJ.36:793828-795516(+) | length=562	GeneDB|LinJ.36.2140	59 kDa	TRUE	unknown	13
25	TRUE	Empty	| organism=Leishmania_infantum | product=stomatin-like protein | location=LinJ.05:381289-382362(-) | length=357	GeneDB|LinJ.05.1040	40 kDa		unknown	14
26	TRUE	Empty	| organism=Leishmania_infantum | product=tryparedoxin peroxidase | location=LinJ.15:446136-446735(-) | length=199	GeneDB|LinJ.15.1140	22 kDa		unknown	6
27	TRUE	Empty	| organism=Leishmania_infantum | product=chaperonin HSP60, mitochondrial precursor | location=LinJ.36:789694-791394(+) | length=566	GeneDB|LinJ.36.2130	61 kDa	TRUE	unknown	19
28	TRUE	Empty	| organism=Leishmania_infantum | product=delta-1-pyrroline-5-carboxylate dehydrogenase, putative | location=LinJ.03:50496-52178(+) | length=560	GeneDB|LinJ.03.0190	62 kDa		unknown	18
29	TRUE	Empty	| organism=Leishmania_infantum | product=aconitase, putative | location=LinJ.18:201933-204623(-) | length=896	GeneDB|LinJ.18.0510	97 kDa		unknown	18
30	TRUE	Empty	| organism=Leishmania_infantum | product=heat shock protein, putative | location=LinJ.18:583215-585683(+) | length=822	GeneDB|LinJ.18.1350	92 kDa		unknown	17
31	TRUE	Empty	| organism=Leishmania_infantum | product=protein disulfide isomerase | location=LinJ.36:2654759-2656192(-) | length=477	GeneDB|LinJ.36.7280	52 kDa		unknown	16
32	TRUE	Empty	| organism=Leishmania_infantum | product=polyubiquitin | location=LinJ.09:352175-354775(-) | length=866	GeneDB|LinJ.09.0950	98 kDa		unknown	5
33	TRUE	Empty	| organism=Leishmania_infantum | product=hypothetical protein, conserved | location=LinJ.24:797428-798933(-) | length=501	GeneDB|LinJ.24.2200	55 kDa		unknown	12
34	TRUE	Empty	| organism=Leishmania_infantum | product=alpha tubulin | location=LinJ.13:112107-113462(+) | length=451	GeneDB|LinJ.13.0330 (+1)	50 kDa		unknown	10
35	TRUE	Empty	| organism=Leishmania_infantum | product=hypothetical protein, conserved | location=LinJ.19:21767-22642(-) | length=291	GeneDB|LinJ.19.0100	30 kDa		unknown	5
36	TRUE	Empty	| organism=Leishmania_infantum | product=eukaryotic initiation factor 5a, putative | location=LinJ.25:256010-256510(+) | length=166	GeneDB|LinJ.25.0740 (+2)	18 kDa		unknown	7
37	TRUE	Empty	| organism=Leishmania_infantum | product=vacuolar ATP synthase catalytic subunit A, putative | location=LinJ.34:1415049-1416881(+) | length=610	GeneDB|LinJ.34.3460	68 kDa		unknown	13
38	TRUE	Empty	| organism=Leishmania_infantum | product=pyruvate phosphate dikinase, putative | location=LinJ.11:397386-400130(+) | length=914	GeneDB|LinJ.11.1000	101 kDa		unknown	15
39	TRUE	Empty	| organism=Leishmania_infantum | product=RNA helicase, putative | location=LinJ.21:633788-635341(-) | length=517	GeneDB|LinJ.21.1820	59 kDa		unknown	17
40	TRUE	Empty	| organism=Leishmania_infantum | product=ATPase beta subunit, putative | location=LinJ.25:456394-457971(-) | length=525	GeneDB|LinJ.25.1210	56 kDa		unknown	13
41	TRUE	Empty	| organism=Leishmania_infantum | product=40S ribosomal protein S3A, putative | location=LinJ.35:113796-114590(+) | length=264	GeneDB|LinJ.35.0400 (+1)	30 kDa		unknown	10
42	TRUE	Empty	| organism=Leishmania_infantum | product=EIF3-interacting protein-like protein | location=LinJ.36:70910-72544(-) | length=544	GeneDB|LinJ.36.0270	63 kDa		unknown	12
43	TRUE	Empty	| organism=Leishmania_infantum | product=40S ribosomal protein S3, putative | location=LinJ.15:413244-413903(-) | length=219	GeneDB|LinJ.15.1010 (+1)	24 kDa		unknown	7
44	TRUE	Empty	| organism=Leishmania_infantum | product=vacuolar ATP synthase subunit b, putative | location=LinJ.28:958879-960366(+) | length=495	GeneDB|LinJ.28.2610	56 kDa		unknown	12
45	TRUE	Empty	| organism=Leishmania_infantum | product=RNA binding protein, putative | location=LinJ.32:263828-264535(+) | length=235	GeneDB|LinJ.32.0790	25 kDa		unknown	10
46	TRUE	Empty	| organism=Leishmania_infantum | product=DEAD box RNA helicase, putative | location=LinJ.36:847857-849572(+) | length=571	GeneDB|LinJ.36.2260	63 kDa		unknown	12
47	TRUE	Empty	| organism=Leishmania_infantum | product=60S acidic ribosomal subunit protein, putative | location=LinJ.27:577683-578654(+) | length=323	GeneDB|LinJ.27.1300 (+1)	35 kDa		unknown	8
48	TRUE	Empty	| organism=Leishmania_infantum | product=aspartyl-tRNA synthetase, putative | location=LinJ.30:151820-153472(-) | length=550	GeneDB|LinJ.30.0470	63 kDa		unknown	13
49	TRUE	Empty	| organism=Leishmania_infantum | product=hypothetical protein, conserved | location=LinJ.36:1870533-1872365(+) | length=610	GeneDB|LinJ.36.5080	67 kDa		unknown	9
50	TRUE	Empty	| organism=Leishmania_infantum | product=isocitrate dehydrogenase [NADP], mitochondrial precursor, putative | location=LinJ.10:118941-120248(+) | length=435	GeneDB|LinJ.10.0310	48 kDa		unknown	13
51	TRUE	Empty	| organism=Leishmania_infantum | product=S-adenosylhomocysteine hydrolase | location=LinJ.36:1483753-1485066(+) | length=437	GeneDB|LinJ.36.4100	48 kDa		unknown	10
52	TRUE	Empty	| organism=Leishmania_infantum | product=GP63, leishmanolysin | location=LinJ.10:206839-208638(+) | length=599	GeneDB|LinJ.10.0490 (+1)	64 kDa		unknown	8
53	TRUE	Empty	| organism=Leishmania_infantum | product=40S ribosomal protein S4, putative | location=LinJ.13:399634-400455(-) | length=273	GeneDB|LinJ.13.1120 (+1)	31 kDa		unknown	9
54	TRUE	Empty	| organism=Leishmania_infantum | product=inosine-5'-monophosphate dehydrogenase | location=LinJ.19:659898-661442(+) | length=514	GeneDB|LinJ.19.1590	56 kDa		unknown	12
55	TRUE	Empty	| organism=Leishmania_infantum | product=ribosomal protein L1a, putative | location=LinJ.29:422018-423139(+) | length=373	GeneDB|LinJ.29.1160 (+2)	41 kDa		unknown	10
56	TRUE	Empty	| organism=Leishmania_infantum | product=protein phosphatase type 1 regulator-like protein | location=LinJ.05:436530-437720(-) | length=396	GeneDB|LinJ.05.1200	45 kDa		unknown	11
57	TRUE	Empty	| organism=Leishmania_infantum | product=T-complex protein 1, gamma subunit, putative | location=LinJ.23:571414-573069(+) | length=551	GeneDB|LinJ.23.1460	60 kDa		unknown	12
58	TRUE	Empty	| organism=Leishmania_infantum | product=S-adenosylmethionine synthetase | location=LinJ.30:1288057-1289235(+) | length=392	GeneDB|LinJ.30.3560 (+1)	43 kDa		unknown	8
59	TRUE	Empty	| organism=Leishmania_infantum | product=prohibitin, putative | location=LinJ.35:19603-20481(-) | length=292	GeneDB|LinJ.35.0070	32 kDa		unknown	12
60	TRUE	Empty	| organism=Leishmania_infantum | product=RNA-binding protein, putative | location=LinJ.35:888197-889021(+) | length=274	GeneDB|LinJ.35.2240	30 kDa		unknown	12
61	TRUE	Empty	| organism=Leishmania_infantum | product=14-3-3 protein-like protein | location=LinJ.36:1277839-1278615(-) | length=258	GeneDB|LinJ.36.3360	30 kDa		unknown	9
62	TRUE	Empty	| organism=Leishmania_infantum | product=40S ribosomal protein SA, putative | location=LinJ.36:1935498-1936238(-) | length=246	GeneDB|LinJ.36.5240 (+1)	28 kDa		unknown	8
63	TRUE	Empty	| organism=Leishmania_infantum | product=dipeptidyl-peptidase III, putative,metallo-peptidase, Clan M-, Family M49 | location=LinJ.05:354919-356958(+) | length=679	GeneDB|LinJ.05.0960	76 kDa		unknown	12
64	TRUE	Empty	| organism=Leishmania_infantum | product=hypothetical protein, conserved | location=LinJ.17:5073-7397(-) | length=774	GeneDB|LinJ.17.0010	88 kDa		unknown	12
65	TRUE	Empty	| organism=Leishmania_infantum | product=eukaryotic translation release factor, putative | location=LinJ.27:706539-707900(+) | length=453	GeneDB|LinJ.27.1610	51 kDa		unknown	9
66	TRUE	Empty	| organism=Leishmania_infantum | product=2-oxoglutarate dehydrogenase, E2 component, dihydrolipoamide succinyltransferase, putative | location=LinJ.28:954703-955872(+) | length=389	GeneDB|LinJ.28.2600	42 kDa		unknown	9
67	TRUE	Empty	| organism=Leishmania_infantum | product=glycyl tRNA synthetase, putative | location=LinJ.36:1462711-1464597(+) | length=628	GeneDB|LinJ.36.4030	70 kDa		unknown	12
68	TRUE	Empty	| organism=Leishmania_infantum | product=eukaryotic translation initiation factor 3 subunit 8, putative | location=LinJ.36:2662622-2664817(-) | length=731	GeneDB|LinJ.36.7320	82 kDa		unknown	13
69	TRUE	Empty	| organism=Leishmania_infantum | product=adenylosuccinate synthetase, putative | location=LinJ.13:386707-388839(-) | length=710	GeneDB|LinJ.13.1090	78 kDa		unknown	9
70	TRUE	Empty	| organism=Leishmania_infantum | product=T-complex protein 1, beta subunit, putative | location=LinJ.27:527521-529110(-) | length=529	GeneDB|LinJ.27.1150	58 kDa		unknown	11
71	TRUE	Empty	| organism=Leishmania_infantum | product=heat shock protein DNAJ, putative | location=LinJ.27:1004464-1005654(+) | length=396	GeneDB|LinJ.27.2350	44 kDa		unknown	10
72	TRUE	Empty	| organism=Leishmania_infantum | product=chaperonin alpha subunit, putative | location=LinJ.32:1310814-1312454(+) | length=546	GeneDB|LinJ.32.3470	59 kDa		unknown	12
73	TRUE	Empty	| organism=Leishmania_infantum | product=cystathione gamma lyase, putative | location=LinJ.35:1321315-1322544(-) | length=409	GeneDB|LinJ.35.3280	45 kDa		unknown	6
74	TRUE	Empty	| organism=Leishmania_infantum | product=actin | location=LinJ.04:462093-463223(-) | length=376	GeneDB|LinJ.04.1250	42 kDa		unknown	7
75	TRUE	Empty	| organism=Leishmania_infantum | product=ATPase alpha subunit | location=LinJ.05:160707-162431(+) | length=574	GeneDB|LinJ.05.0500 (+1)	63 kDa		unknown	10
76	TRUE	Empty	| organism=Leishmania_infantum | product=hypothetical protein, conserved | location=LinJ.25:867556-870441(+) | length=961	GeneDB|LinJ.25.2520	109 kDa		unknown	14
77	TRUE	Empty	| organism=Leishmania_infantum | product=activated protein kinase c receptor (LACK) | location=LinJ.28:1062210-1063148(-) | length=312	GeneDB|LinJ.28.2940 (+1)	34 kDa		unknown	6
78	TRUE	Empty	| organism=Leishmania_infantum | product=ATP-dependent phosphofructokinase | location=LinJ.29:1094688-1096148(+) | length=486	GeneDB|LinJ.29.2620	54 kDa		unknown	12
79	TRUE	Empty	| organism=Leishmania_infantum | product=nucleoside diphosphate kinase b | location=LinJ.32:1162844-1163299(-) | length=151	GeneDB|LinJ.32.3100 (+1)	17 kDa		unknown	7
80	TRUE	Empty	| organism=Leishmania_infantum | product=pyruvate kinase | location=LinJ.00:87763-89286(-) | length=507	GeneDB|LinJ.35.5450	55 kDa		unknown	7
81	TRUE	Empty	| organism=Leishmania_infantum | product=mitochondrial ATP-dependent zinc metallopeptidase, putative,metallo-peptidase, Clan MA(E), Family M41 | location=LinJ.36:1099651-1101366(-) | length=571	GeneDB|LinJ.36.2850	62 kDa		unknown	12
82	TRUE	Empty	| organism=Leishmania_infantum | product=fructose-1,6-bisphosphatase, cytosolic, putative | location=LinJ.04:423346-424401(-) | length=351	GeneDB|LinJ.04.1170	39 kDa		unknown	10
83	TRUE	Empty	| organism=Leishmania_infantum | product=peroxidoxin | location=LinJ.23:16567-17247(+) | length=226	GeneDB|LinJ.23.0050	25 kDa		unknown	4
84	TRUE	Empty	| organism=Leishmania_infantum | product=NADP-dependent alcohol dehydrogenase, putative | location=LinJ.23:135086-136144(+) | length=352	GeneDB|LinJ.23.0410	38 kDa		unknown	7
85	TRUE	Empty	| organism=Leishmania_infantum | product=transketolase | location=LinJ.24:784613-786628(-) | length=671	GeneDB|LinJ.24.2150	72 kDa		unknown	7
86	TRUE	Empty	| organism=Leishmania_infantum | product=carboxypeptidase, putative,metallo-peptidase, Clan MA(E), Family M32 | location=LinJ.33:1030159-1031658(+) | length=499	GeneDB|LinJ.33.2670	57 kDa		unknown	12
87	TRUE	Empty	| organism=Leishmania_infantum | product=malate dehydrogenase | location=LinJ.34:47697-48650(+) | length=317	GeneDB|LinJ.34.0150	33 kDa		unknown	11
88	TRUE	Empty	| organism=Leishmania_infantum | product=hypothetical protein, conserved | location=LinJ.34:1034612-1035208(+) | length=198	GeneDB|LinJ.34.2410	22 kDa		unknown	8
89	TRUE	Empty	| organism=Leishmania_infantum | product=succinyl-CoA ligase [GDP-forming] beta-chain, putative;with=GeneDB:LmjF36.2950 | location=LinJ.36:1206742-1207983(-) | length=413	GeneDB|LinJ.36.3100	44 kDa		unknown	7
90	TRUE	Empty	| organism=Leishmania_infantum | product=isoleucyl-tRNA synthetase, putative | location=LinJ.36:2159959-2163261(-) | length=1100	GeneDB|LinJ.36.5870	126 kDa		unknown	11
91	TRUE	Empty	| organism=Leishmania_infantum | product=elongation factor Tu, putative | location=LinJ.18:307413-308813(+) | length=466	GeneDB|LinJ.18.0740	52 kDa		unknown	9
92	TRUE	Empty	| organism=Leishmania_infantum | product=T-complex protein 1, delta subunit, putative | location=LinJ.21:443226-444881(+) | length=551	GeneDB|LinJ.21.1330	60 kDa		unknown	12
93	TRUE	Empty	| organism=Leishmania_infantum | product=60S ribosomal protein L5, putative | location=LinJ.35:755177-756094(+) | length=305	GeneDB|LinJ.35.1870 (+1)	34 kDa		unknown	8
94	TRUE	Empty	| organism=Leishmania_infantum | product=poly(A)-binding protein 2,poly(a) binding protein, putative | location=LinJ.35:1630915-1632672(+) | length=585	GeneDB|LinJ.35.4200	65 kDa		unknown	8
95	TRUE	Empty	| organism=Leishmania_infantum | product=elongation initiation factor 2 alpha subunit, putative | location=LinJ.03:378810-380051(-) | length=413	GeneDB|LinJ.03.0960	47 kDa		unknown	8
96	TRUE	Empty	| organism=Leishmania_infantum | product=nascent polypeptide associated complex subunit- like protein, copy 2 | location=LinJ.04:297069-297869(-) | length=266	GeneDB|LinJ.04.0760 (+1)	29 kDa		unknown	5
97	TRUE	Empty	| organism=Leishmania_infantum | product=aminopeptidase, putative,metallo-peptidase, Clan MF, Family M17 | location=LinJ.11:241472-243079(+) | length=535	GeneDB|LinJ.11.0640	57 kDa		unknown	6
98	TRUE	Empty	| organism=Leishmania_infantum | product=40S ribosomal protein S5 | location=LinJ.11:384894-385466(+) | length=190	GeneDB|LinJ.11.0960	21 kDa		unknown	4
99	TRUE	Empty	| organism=Leishmania_infantum | product=2,4-dihydroxyhept-2-ene-1,7-dioic acid aldolase, putative | location=LinJ.25:760142-760981(-) | length=279	GeneDB|LinJ.25.2090	30 kDa		unknown	5
100	TRUE	Empty	| organism=Leishmania_infantum | product=ruvb-like 1 DNA helicase, putative | location=LinJ.34:1352981-1354360(+) | length=459	GeneDB|LinJ.34.3280	50 kDa		unknown	14
101	TRUE	Empty	| organism=Leishmania_infantum | product=serine hydroxymethyltranferase (SHMT-S) | location=LinJ.14:562358-563755(+) | length=465	GeneDB|LinJ.14.1400	51 kDa		unknown	8
102	TRUE	Empty	| organism=Leishmania_infantum | product=40S ribosomal protein S2 | location=LinJ.19:9594-10391(-) | length=265	GeneDB|LinJ.19.0050 (+1)	29 kDa		unknown	7
103	TRUE	Empty	| organism=Leishmania_infantum | product=arginyl-tRNA synthetase, putative | location=LinJ.27:548593-550671(+) | length=692	GeneDB|LinJ.27.1230	78 kDa		unknown	11
104	TRUE	Empty	| organism=Leishmania_infantum | product=aspartate aminotransferase, putative | location=LinJ.35:359909-361147(+) | length=412	GeneDB|LinJ.35.0840	46 kDa		unknown	11
105	TRUE	Empty	| organism=Leishmania_infantum | product=T-complex protein 1, eta subunit, putative | location=LinJ.35:1520364-1522076(-) | length=570	GeneDB|LinJ.35.3900	62 kDa		unknown	10
106	TRUE	Empty	| organism=Leishmania_infantum | product=translation elongation factor 1-beta, putative | location=LinJ.36:520716-521351(-) | length=211	GeneDB|LinJ.36.1490	23 kDa	TRUE	unknown	7
107	TRUE	Empty	| organism=Leishmania_infantum | product=hypothetical protein, conserved | location=LinJ.21:135688-136932(+) | length=414	GeneDB|LinJ.21.0490	47 kDa		unknown	8
108	TRUE	Empty	| organism=Leishmania_infantum | product=ATP-binding cassette protein subfamily G, member 5, putative | location=LinJ.23:142900-146640(+) | length=1246	GeneDB|LinJ.23.0430	135 kDa		unknown	8
109	TRUE	Empty	| organism=Leishmania_infantum | product=40S ribosomal protein S16, putative | location=LinJ.26:251220-251669(-) | length=149	GeneDB|LinJ.26.0840 (+1)	17 kDa		unknown	6
110	TRUE	Empty	| organism=Leishmania_infantum | product=thimet oligopeptidase, putative,metallo-peptidase, Clan MA(E), Family M3 | location=LinJ.26:565938-567995(+) | length=685	GeneDB|LinJ.26.1550	77 kDa		unknown	7
111	TRUE	Empty	| organism=Leishmania_infantum | product=hypothetical protein, conserved | location=LinJ.27:543787-545376(+) | length=529	GeneDB|LinJ.27.1220	60 kDa		unknown	8
112	TRUE	Empty	| organism=Leishmania_infantum | product=prostaglandin f2-alpha synthase/D-arabinose dehydrogenase | location=LinJ.31:1034722-1035576(-) | length=284	GeneDB|LinJ.31.2210	32 kDa		unknown	6
113	TRUE	Empty	| organism=Leishmania_infantum | product=iron superoxide dismutase, putative | location=LinJ.32:714239-714826(-) | length=195	GeneDB|LinJ.32.1910	22 kDa	TRUE	unknown	4
114	TRUE	Empty	| organism=Leishmania_infantum | product=hypothetical protein, conserved | location=LinJ.35:773526-774524(+) | length=332	GeneDB|LinJ.35.1960	37 kDa		unknown	6
115	TRUE	Empty	| organism=Leishmania_infantum | product=ubiquitin fusion degradation protein, putative | location=LinJ.36:2504696-2505673(-) | length=325	GeneDB|LinJ.36.6780	35 kDa		unknown	6
116	TRUE	Empty	| organism=Leishmania_infantum | product=60S ribosomal protein L7a, putative | location=LinJ.07:239094-240140(+) | length=348	GeneDB|LinJ.07.0550 (+1)	39 kDa		unknown	6
117	TRUE	Empty	| organism=Leishmania_infantum | product=calmodulin, putative | location=LinJ.09:357843-358292(-) | length=149	GeneDB|LinJ.09.0970 (+1)	17 kDa		unknown	6
118	TRUE	Empty	| organism=Leishmania_infantum | product=elongation factor-1 gamma | location=LinJ.09:371404-372765(-) | length=453	GeneDB|LinJ.09.1020	52 kDa		unknown	7
119	TRUE	Empty	| organism=Leishmania_infantum | product=chaperonin TCP20, putative | location=LinJ.13:530753-532369(-) | length=538	GeneDB|LinJ.13.1400	59 kDa		unknown	8
120	TRUE	Empty	| organism=Leishmania_infantum | product=aspartate carbamoyltransferase, putative | location=LinJ.16:197923-198906(-) | length=327	GeneDB|LinJ.16.0550	35 kDa		unknown	8
121	TRUE	Empty	| organism=Leishmania_infantum | product=phosphoglycerate kinase C, glycosomal | location=LinJ.20:33795-35234(-) | length=479	GeneDB|LinJ.20.0110	51 kDa		unknown	8
122	TRUE	Empty	| organism=Leishmania_infantum | product=hypothetical protein, conserved | location=LinJ.22:115361-116416(-) | length=351	GeneDB|LinJ.22.0200	38 kDa		unknown	7
123	TRUE	Empty	| organism=Leishmania_infantum | product=ribosomal protein L3, putative | location=LinJ.32:1236041-1237300(+) | length=419	GeneDB|LinJ.32.3330 (+1)	48 kDa		unknown	6
124	TRUE	Empty	| organism=Leishmania_infantum | product=dihydrolipoamide dehydrogenase, putative | location=LinJ.32:1329520-1330950(+) | length=476	GeneDB|LinJ.32.3510	51 kDa		unknown	7
125	TRUE	Empty	| organism=Leishmania_infantum | product=enoyl-CoA hydratase/isomerase family protein, conserved | location=LinJ.35:92261-93154(+) | length=297	GeneDB|LinJ.35.0360	31 kDa		unknown	7
126	TRUE	Empty	| organism=Leishmania_infantum | product=ATP-dependent DEAD-box RNA helicase, putative | location=LinJ.35:93836-95053(+) | length=405	GeneDB|LinJ.35.0370	46 kDa		unknown	8
127	TRUE	Empty	| organism=Leishmania_infantum | product=arginase | location=LinJ.35:627854-628843(-) | length=329	GeneDB|LinJ.35.1490	36 kDa		unknown	5
128	TRUE	Empty	| organism=Leishmania_infantum | product=oxidoreductase, putative | location=LinJ.36:1585674-1586696(+) | length=340	GeneDB|LinJ.36.4380	36 kDa		unknown	7
129	TRUE	Empty	| organism=Leishmania_infantum | product=2,3-bisphosphoglycerate-independent phosphoglycerate mutase | location=LinJ.36:2561981-2563642(-) | length=553	GeneDB|LinJ.36.6960	61 kDa		unknown	10
130	TRUE	Empty	| organism=Leishmania_infantum | product=long chain fatty Acyl CoA synthetase, putative | location=LinJ.03:58064-60178(+) | length=704	GeneDB|LinJ.03.0220	79 kDa		unknown	9
131	TRUE	Empty	| organism=Leishmania_infantum | product=trypanothione reductase | location=LinJ.05:105717-107192(+) | length=491	GeneDB|LinJ.05.0350	53 kDa		unknown	6
132	TRUE	Empty	| organism=Leishmania_infantum | product=hypothetical protein, conserved | location=LinJ.06:13840-15867(-) | length=675	GeneDB|LinJ.06.0030	75 kDa		unknown	7
133	TRUE	Empty	| organism=Leishmania_infantum | product=stress-induced protein sti1 | location=LinJ.08:430618-432258(+) | length=546	GeneDB|LinJ.08.1020	62 kDa		unknown	7
134	TRUE	Empty	| organism=Leishmania_infantum | product=paraflagellar rod protein 2C | location=LinJ.16:583361-585160(-) | length=599	GeneDB|LinJ.16.1510 (+1)	69 kDa		unknown	9
135	TRUE	Empty	| organism=Leishmania_infantum | product=prohibitin;with=GeneDB:LmjF16.1610 | location=LinJ.16:666707-667513(+) | length=268	GeneDB|LinJ.16.1710	30 kDa		unknown	7
136	TRUE	Empty	| organism=Leishmania_infantum | product=60S ribosomal protein L10a, putative | location=LinJ.18:255418-256062(+) | length=214	GeneDB|LinJ.18.0630 (+1)	25 kDa		unknown	4
137	TRUE	Empty	| organism=Leishmania_infantum | product=3-ketoacyl-CoA thiolase, putative | location=LinJ.23:329735-331060(-) | length=441	GeneDB|LinJ.23.0860	47 kDa		unknown	6
138	TRUE	Empty	| organism=Leishmania_infantum | product=acetyl-CoA synthetase, putative | location=LinJ.23:336603-338690(-) | length=695	GeneDB|LinJ.23.0880	77 kDa		unknown	9
139	TRUE	Empty	| organism=Leishmania_infantum | product=aldehyde dehydrogenase, mitochondrial precursor | location=LinJ.25:440332-441831(-) | length=499	GeneDB|LinJ.25.1160	54 kDa		unknown	7
140	TRUE	Empty	| organism=Leishmania_infantum | product=hypothetical protein, conserved | location=LinJ.25:711823-713727(-) | length=634	GeneDB|LinJ.25.1920	72 kDa		unknown	7
141	TRUE	Empty	| organism=Leishmania_infantum | product=eukaryotic translation initiation factor, putative | location=LinJ.28:909572-910789(+) | length=405	GeneDB|LinJ.28.2480	46 kDa		unknown	6
142	TRUE	Empty	| organism=Leishmania_infantum | product=alkyldihydroxyacetonephosphate synthase | location=LinJ.30:41096-42961(-) | length=621	GeneDB|LinJ.30.0120	69 kDa		unknown	5
143	TRUE	Empty	| organism=Leishmania_infantum | product=ADP-ribosylation factor, putative | location=LinJ.31:1328182-1328718(-) | length=178	GeneDB|LinJ.31.2890	20 kDa		unknown	5
144	TRUE	Empty	| organism=Leishmania_infantum | product=chaperonin containing t-complex protein, putative | location=LinJ.32:405975-407591(+) | length=538	GeneDB|LinJ.32.1060	59 kDa		unknown	8
145	TRUE	Empty	| organism=Leishmania_infantum | product=heat shock protein, putative | location=LinJ.33:974212-976116(+) | length=634	GeneDB|LinJ.33.2520	72 kDa		unknown	10
146	TRUE	Empty	| organism=Leishmania_infantum | product=T-complex protein 1, theta subunit, putative,chaperonin, putative | location=LinJ.36:2647185-2648798(-) | length=537	GeneDB|LinJ.36.7240	58 kDa		unknown	9
147	TRUE	Empty	| organism=Leishmania_infantum | product=14-3-3 protein, putative | location=LinJ.11:113572-114333(+) | length=253	GeneDB|LinJ.11.0350	29 kDa		unknown	7
148	TRUE	Empty	| organism=Leishmania_infantum | product=hypothetical protein, conserved | location=LinJ.14:52632-53231(+) | length=199	GeneDB|LinJ.14.0190	22 kDa		unknown	7
149	TRUE	Empty	| organism=Leishmania_infantum | product=protein kinase, putative | location=LinJ.14:460568-463285(+) | length=905	GeneDB|LinJ.14.1140	100 kDa		unknown	4
150	TRUE	Empty	| organism=Leishmania_infantum | product=transaldolase, putative | location=LinJ.16:272119-273111(-) | length=330	GeneDB|LinJ.16.0760	37 kDa		unknown	5
151	TRUE	Empty	| organism=Leishmania_infantum | product=guanosine monophosphate reductase, putative | location=LinJ.17:365782-367260(-) | length=492	GeneDB|LinJ.17.0870	52 kDa		unknown	4
152	TRUE	Empty	| organism=Leishmania_infantum | product=translation initiation factor, putative | location=LinJ.17:595188-597317(+) | length=709	GeneDB|LinJ.17.1390	81 kDa		unknown	9
153	TRUE	Empty	| organism=Leishmania_infantum | product=ADP,ATP carrier protein 1, mitochondrial precursor, putative,ADP/ATP translocase 1, putative | location=LinJ.19:52740-53693(-) | length=317	GeneDB|LinJ.19.0190 (+1)	35 kDa		unknown	5
154	TRUE	Empty	| organism=Leishmania_infantum | product=glycosomal malate dehydrogenase | location=LinJ.19:319007-319975(+) | length=322	GeneDB|LinJ.19.0710	34 kDa		unknown	7
155	TRUE	Empty	| organism=Leishmania_infantum | product=alanyl-tRNA synthetase, putative | location=LinJ.22:578516-581404(+) | length=962	GeneDB|LinJ.22.1390	106 kDa		unknown	8
156	TRUE	Empty	| organism=Leishmania_infantum | product=succinyl-CoA synthetase alpha subunit, putative | location=LinJ.25:792332-793231(-) | length=299	GeneDB|LinJ.25.2220 (+1)	31 kDa		unknown	5
157	TRUE	Empty	| organism=Leishmania_infantum | product=protein disulfide isomerase, putative | location=LinJ.26:178427-179560(-) | length=377	GeneDB|LinJ.26.0630	41 kDa		unknown	6
158	TRUE	Empty	| organism=Leishmania_infantum | product=60S ribosomal protein L13, putative | location=LinJ.29:1079013-1079675(+) | length=220	GeneDB|LinJ.29.2570 (+1)	25 kDa		unknown	6
159	TRUE	Empty	| organism=Leishmania_infantum | product=60S ribosomal protein L18a, putative | location=LinJ.32:336243-336782(+) | length=179	GeneDB|LinJ.32.0930 (+1)	21 kDa		unknown	7
160	TRUE	Empty	| organism=Leishmania_infantum | product=succinyl-coA:3-ketoacid-coenzyme A transferase, mitochondrial precursor, putative | location=LinJ.33:950216-951685(+) | length=489	GeneDB|LinJ.33.2470	53 kDa		unknown	6
161	TRUE	Empty	| organism=Leishmania_infantum | product=mitochondrial processing peptidase, beta subunit, putative,metallo-peptidase, Clan ME, Family M16 | location=LinJ.35:577549-579021(+) | length=490	GeneDB|LinJ.35.1390	55 kDa		unknown	6
162	TRUE	Empty	| organism=Leishmania_infantum | product=6-phosphogluconate dehydrogenase, decarboxylating, putative | location=LinJ.35:1356089-1357528(-) | length=479	GeneDB|LinJ.35.3390	52 kDa		unknown	3
163	TRUE	Empty	| organism=Leishmania_infantum | product=40S ribosomal protein S18, putative | location=LinJ.36:358460-358960(+) | length=166	GeneDB|LinJ.36.0990 (+1)	19 kDa		unknown	5
164	TRUE	Empty	| organism=Leishmania_infantum | product=hypothetical protein, conserved | location=LinJ.36:1846359-1847312(+) | length=317	GeneDB|LinJ.36.5010	34 kDa		unknown	5
165	TRUE	Empty	| organism=Leishmania_infantum | product=ankyrin/TPR repeat protein | location=LinJ.24:27685-28869(+) | length=394	GeneDB|LinJ.24.0130	43 kDa		unknown	2
166	TRUE	Empty	| organism=Leishmania_infantum | product=glycerol-3-phosphate dehydrogenase [NAD ], glycosomal | location=LinJ.10:255468-256571(+) | length=367	GeneDB|LinJ.10.0560	39 kDa		unknown	4
167	TRUE	Empty	| organism=Leishmania_infantum | product=seryl-tRNA synthetase, putative | location=LinJ.11:31670-33094(+) | length=474	GeneDB|LinJ.11.0100	53 kDa		unknown	7
168	TRUE	Empty	| organism=Leishmania_infantum | product=peptidylprolyl isomerase-like protein | location=LinJ.19:648058-649356(+) | length=432	GeneDB|LinJ.19.1560	48 kDa		unknown	7
169	TRUE	Empty	| organism=Leishmania_infantum | product=hypothetical protein, conserved | location=LinJ.21:255343-262104(+) | length=2253	GeneDB|LinJ.21.0880	249 kDa		unknown	4
170	TRUE	Empty	| organism=Leishmania_infantum | product=hypothetical protein, conserved | location=LinJ.25:762185-763102(-) | length=305	GeneDB|LinJ.25.2100	33 kDa		unknown	7
171	TRUE	Empty	| organism=Leishmania_infantum | product=serine/threonine-protein kinase, putative,protein kinase, putative | location=LinJ.25:845288-846457(+) | length=389	GeneDB|LinJ.25.2450	44 kDa		unknown	5
172	TRUE	Empty	| organism=Leishmania_infantum | product=small GTP-binding protein Rab1, putative | location=LinJ.27:307568-308170(+) | length=200	GeneDB|LinJ.27.0620	22 kDa	TRUE	unknown	4
173	TRUE	Empty	| organism=Leishmania_infantum | product=trypanothione synthetase, putative | location=LinJ.27:799097-801055(-) | length=652	GeneDB|LinJ.27.1770	74 kDa		unknown	9
174	TRUE	Empty	| organism=Leishmania_infantum | product=cysteine peptidase, Clan CA, family C2, putative | location=LinJ.27:200651-213682(+) | length=4343	GeneDB|LinJ.27.2520	490 kDa		unknown	4
175	TRUE	Empty	| organism=Leishmania_infantum | product=ribonucleoside-diphosphate reductase large chain, putative | location=LinJ.28:331999-334398(+) | length=799	GeneDB|LinJ.28.0980	91 kDa		unknown	6
176	TRUE	Empty	| organism=Leishmania_infantum | product=hypothetical protein, conserved | location=LinJ.28:694291-695181(-) | length=296	GeneDB|LinJ.28.1890	30 kDa		unknown	4
177	TRUE	Empty	| organism=Leishmania_infantum | product=mevalonate kinase, putative | location=LinJ.31:201004-201993(-) | length=329	GeneDB|LinJ.31.0580	36 kDa		unknown	6
178	TRUE	Empty	| organism=Leishmania_infantum | product=myosin XXI | location=LinJ.32:1488055-1491207(+) | length=1050	GeneDB|LinJ.32.4020	119 kDa		unknown	5
179	TRUE	Empty	| organism=Leishmania_infantum | product=ATP-dependent DNA helicase, putative,ruvb DNA helicase-like protein, putative | location=LinJ.34:1046907-1048358(+) | length=483	GeneDB|LinJ.34.2440	54 kDa		unknown	7
180	TRUE	Empty	| organism=Leishmania_infantum | product=casein kinase, putative | location=LinJ.35:428833-429894(+) | length=353	GeneDB|LinJ.35.1030	40 kDa		unknown	6
181	TRUE	Empty	| organism=Leishmania_infantum | product=60S ribosomal protein L32 | location=LinJ.35:810291-810692(+) | length=133	GeneDB|LinJ.35.2040	15 kDa	TRUE	unknown	4
182	TRUE	Empty	| organism=Leishmania_infantum | product=polyadenylate-binding protein 1, putative | location=LinJ.35:2041904-2043586(+) | length=560	GeneDB|LinJ.35.5360	63 kDa		unknown	6
183	TRUE	Empty	| organism=Leishmania_infantum | product=2-oxoglutarate dehydrogenase E1 component, putative | location=LinJ.36:1348684-1351722(-) | length=1012	GeneDB|LinJ.36.3630	115 kDa		unknown	7
184	TRUE	Empty	| organism=Leishmania_infantum | product=ribosomal protein S7, putative | location=LinJ.01:102862-103464(+) | length=200	GeneDB|LinJ.01.0430 (+1)	24 kDa		unknown	5
185	TRUE	Empty	| organism=Leishmania_infantum | product=proteasome regulatory non-ATPase subunit 6, putative | location=LinJ.02:164977-166566(-) | length=529	GeneDB|LinJ.02.0340	59 kDa		unknown	6
186	TRUE	Empty	| organism=Leishmania_infantum | product=60S ribosomal protein L10, putative | location=LinJ.04:295348-295989(-) | length=213	GeneDB|LinJ.04.0750 (+1)	25 kDa		unknown	3
187	TRUE	Empty	| organism=Leishmania_infantum | product=60S ribosomal protein L23a, putative | location=LinJ.06:203727-204164(+) | length=145	GeneDB|LinJ.06.0600 (+1)	16 kDa		unknown	4
188	TRUE	Empty	| organism=Leishmania_infantum | product=eukaryotic release factor 3, putative | location=LinJ.11:469179-471449(+) | length=756	GeneDB|LinJ.11.1160	83 kDa		unknown	5
189	TRUE	Empty	| organism=Leishmania_infantum | product=hypothetical protein, conserved | location=LinJ.12:468013-472245(+) | length=1410	GeneDB|LinJ.12.0060	151 kDa		unknown	7
190	TRUE	Empty	| organism=Leishmania_infantum | product=NADH-cytochrome b5 reductase, putative | location=LinJ.13:339330-340256(-) | length=308	GeneDB|LinJ.13.0960	35 kDa		unknown	6
191	TRUE	Empty	| organism=Leishmania_infantum | product=lysyl-tRNA synthetase, putative | location=LinJ.15:93752-95512(+) | length=586	GeneDB|LinJ.15.0270	67 kDa		unknown	7
192	TRUE	Empty	| organism=Leishmania_infantum | product=60S ribosomal protein L6, putative | location=LinJ.15:425000-425587(-) | length=195	GeneDB|LinJ.15.1060 (+1)	21 kDa		unknown	6
193	TRUE	Empty	| organism=Leishmania_infantum | product=60S ribosomal protein L21, putative | location=LinJ.16:166494-166973(-) | length=159	GeneDB|LinJ.16.0470	18 kDa	TRUE	unknown	5
194	TRUE	Empty	| organism=Leishmania_infantum | product=C-terminal motor kinesin, putative | location=LinJ.19:82877-85402(+) | length=841	GeneDB|LinJ.19.0250	94 kDa		unknown	5
195	TRUE	Empty	| organism=Leishmania_infantum | product=60S ribosomal protein L9, putative | location=LinJ.21:434204-434776(+) | length=190	GeneDB|LinJ.21.1290 (+1)	22 kDa		unknown	3
196	TRUE	Empty	| organism=Leishmania_infantum | product=40S ribosomal protein S6, putative | location=LinJ.21:735162-735911(+) | length=249	GeneDB|LinJ.21.2150 (+1)	28 kDa		unknown	5
197	TRUE	Empty	| organism=Leishmania_infantum | product=triosephosphate isomerase | location=LinJ.24:310284-311039(+) | length=251	GeneDB|LinJ.24.0870	27 kDa		unknown	6
198	TRUE	Empty	| organism=Leishmania_infantum | product=IgE-dependent histamine-releasing factor, putative | location=LinJ.24:578660-579172(+) | length=170	GeneDB|LinJ.24.1560 (+1)	19 kDa		unknown	4
199	TRUE	Empty	| organism=Leishmania_infantum | product=3-oxo-5-alpha-steroid 4-dehydrogenase, putative | location=LinJ.25:686664-687584(-) | length=306	GeneDB|LinJ.25.1850	34 kDa		unknown	7
200	TRUE	Empty	| organism=Leishmania_infantum | product=proline oxidase, mitochondrial precursor-like protein | location=LinJ.26:579888-581573(+) | length=561	GeneDB|LinJ.26.1590	64 kDa		unknown	4
201	TRUE	Empty	| organism=Leishmania_infantum | product=2-oxoglutarate dehydrogenase subunit, putative | location=LinJ.27:360417-363437(+) | length=1006	GeneDB|LinJ.27.0740	113 kDa		unknown	7
202	TRUE	Empty	| organism=Leishmania_infantum | product=replication factor A, 51kDa subunit, putative | location=LinJ.28:716528-717931(-) | length=467	GeneDB|LinJ.28.1940	52 kDa		unknown	8
203	TRUE	Empty	| organism=Leishmania_infantum | product=kinesin, putative | location=LinJ.30:513845-517480(+) | length=1211	GeneDB|LinJ.30.1510	133 kDa		unknown	6
204	TRUE	Empty	| organism=Leishmania_infantum | product=hypothetical protein, conserved | location=LinJ.32:363249-366053(+) | length=934	GeneDB|LinJ.32.1000	102 kDa		unknown	6
205	TRUE	Empty	| organism=Leishmania_infantum | product=40S ribosomal protein L14, putative | location=LinJ.22:575787-576488(+) | length=233	GeneDB|LinJ.22.1370 (+1)	26 kDa		unknown	2
206	TRUE	Empty	| organism=Leishmania_infantum | product=calpain-like cysteine peptidase, putative,cysteine peptidase, Clan CA, family C2, putative | location=LinJ.04:164345-166912(-) | length=855	GeneDB|LinJ.04.0430	95 kDa		unknown	4
207	TRUE	Empty	| organism=Leishmania_infantum | product=vacuolar ATPase subunit-like protein | location=LinJ.05:417330-418403(-) | length=357	GeneDB|LinJ.05.1140	42 kDa		unknown	7
208	TRUE	Empty	| organism=Leishmania_infantum | product=40S ribosomal protein S9, putative | location=LinJ.07:312607-313179(+) | length=190	GeneDB|LinJ.07.0760 (+1)	22 kDa		unknown	4
209	TRUE	Empty	| organism=Leishmania_infantum | product=eukaryotic translation initiation factor 2 subunit, putative | location=LinJ.09:429859-431298(-) | length=479	GeneDB|LinJ.09.1130	53 kDa		unknown	7
210	TRUE	Empty	| organism=Leishmania_infantum | product=hypothetical protein, conserved | location=LinJ.11:367726-369588(+) | length=620	GeneDB|LinJ.11.0920	67 kDa		unknown	5
211	TRUE	Empty	| organism=Leishmania_infantum | product=glucose-6-phosphate isomerase | location=LinJ.12:298791-300608(+) | length=605	GeneDB|LinJ.12.0490	67 kDa		unknown	6
212	TRUE	Empty	| organism=Leishmania_infantum | product=40S ribosomal protein S12, putative | location=LinJ.13:159162-159587(+) | length=141	GeneDB|LinJ.13.0460	16 kDa		unknown	4
213	TRUE	Empty	| organism=Leishmania_infantum | product=hypothetical protein, conserved | location=LinJ.14:157392-158360(+) | length=322	GeneDB|LinJ.14.0460	36 kDa		unknown	6
214	TRUE	Empty	| organism=Leishmania_infantum | product=hypothetical protein, conserved | location=LinJ.17:401500-403185(+) | length=561	GeneDB|LinJ.17.0980	61 kDa		unknown	4
215	TRUE	Empty	| organism=Leishmania_infantum | product=prolyl-tRNA synthetase, putative,bifunctional aminoacyl-tRNA synthetase, putative | location=LinJ.18:507691-509859(+) | length=722	GeneDB|LinJ.18.1230	81 kDa		unknown	4
216	TRUE	Empty	| organism=Leishmania_infantum | product=P-type H -ATPase, putative | location=LinJ.18:656653-659577(+) | length=974	GeneDB|LinJ.18.1500 (+1)	107 kDa		unknown	6
217	TRUE	Empty	| organism=Leishmania_infantum | product=coatomer beta subunit, putative | location=LinJ.20:602435-605434(+) | length=999	GeneDB|LinJ.20.1390	110 kDa		unknown	5
218	TRUE	Empty	| organism=Leishmania_infantum | product=proteasome regulatory non-ATP-ase subunit 5, putative,19S proteasome regulatory subunit | location=LinJ.21:235890-237314(+) | length=474	GeneDB|LinJ.21.0840	54 kDa		unknown	6
219	TRUE	Empty	| organism=Leishmania_infantum | product=malic enzyme | location=LinJ.24:276191-277906(+) | length=571	GeneDB|LinJ.24.0780	63 kDa		unknown	3
220	TRUE	Empty	| organism=Leishmania_infantum | product=cyclophilin a | location=LinJ.25:335111-335644(+) | length=177	GeneDB|LinJ.25.0940	19 kDa		unknown	4
221	TRUE	Empty	| organism=Leishmania_infantum | product=ribosomal protein S25 | location=LinJ.25:458858-459220(-) | length=120	GeneDB|LinJ.25.1220 (+1)	13 kDa		unknown	4
222	TRUE	Empty	| organism=Leishmania_infantum | product=60S ribosomal protein L7, putative | location=LinJ.26:42603-43418(-) | length=271	GeneDB|LinJ.26.0150 (+1)	31 kDa		unknown	5
223	TRUE	Empty	| organism=Leishmania_infantum | product=hypothetical protein, conserved | location=LinJ.26:727789-730200(+) | length=803	GeneDB|LinJ.26.1960	89 kDa		unknown	7
224	TRUE	Empty	| organism=Leishmania_infantum | product=hypothetical protein, conserved | location=LinJ.27:595312-595959(+) | length=215	GeneDB|LinJ.27.1350	25 kDa		unknown	3
225	TRUE	Empty	| organism=Leishmania_infantum | product=proteasome regulatory non-ATP-ase subunit 2, putative | location=LinJ.28:675157-678132(-) | length=991	GeneDB|LinJ.28.1850	108 kDa		unknown	6
226	TRUE	Empty	| organism=Leishmania_infantum | product=tryparedoxin | location=LinJ.29:459238-459675(+) | length=145	GeneDB|LinJ.29.1250	17 kDa		unknown	4
227	TRUE	Empty	| organism=Leishmania_infantum | product=hypothetical protein, unknown function | location=LinJ.29:491838-494015(+) | length=725	GeneDB|LinJ.29.1330	79 kDa		unknown	6
228	TRUE	Empty	| organism=Leishmania_infantum | product=eukaryotic translation initiation factor 3 subunit 7-like protein | location=LinJ.30:1101671-1103266(-) | length=531	GeneDB|LinJ.30.3080	61 kDa		unknown	7
229	TRUE	Empty	| organism=Leishmania_infantum | product=3-hydroxy-3-methylglutaryl-CoA reductase, putative | location=LinJ.30:1171090-1172394(-) | length=434	GeneDB|LinJ.30.3230	46 kDa		unknown	5
230	TRUE	Empty	| organism=Leishmania_infantum | product=hypothetical protein, conserved | location=LinJ.30:1259564-1261963(+) | length=799	GeneDB|LinJ.30.3480	91 kDa		unknown	5
231	TRUE	Empty	| organism=Leishmania_infantum | product=mitochondrial phosphate transporter, putative | location=LinJ.35:1752632-1753585(+) | length=317	GeneDB|LinJ.35.4490	35 kDa		unknown	4
232	TRUE	Empty	| organism=Leishmania_infantum | product=ATP synthase, putative | location=LinJ.36:1241531-1242181(-) | length=216	GeneDB|LinJ.36.3250	25 kDa		unknown	5
233	TRUE	Empty	| organism=Leishmania_infantum | product=40S ribosomal protein S8, putative | location=LinJ.24:788251-788913(-) | length=220	GeneDB|LinJ.24.2160 (+1)	25 kDa		unknown	2
234	TRUE	Empty	| organism=Leishmania_infantum | product=ATP-dependent DEAD/H RNA helicase, putative | location=LinJ.07:57082-58539(+) | length=485	GeneDB|LinJ.07.0130	53 kDa		unknown	4
235	TRUE	Empty	| organism=Leishmania_infantum | product=hypothetical protein, conserved | location=LinJ.07:299058-300065(+) | length=335	GeneDB|LinJ.07.0710	38 kDa		unknown	4
236	TRUE	Empty	| organism=Leishmania_infantum | product=lanosterol 14-alpha-demethylase, putative | location=LinJ.11:453693-455135(+) | length=480	GeneDB|LinJ.11.1100	54 kDa		unknown	5
237	TRUE	Empty	| organism=Leishmania_infantum | product=myo-inositol-1-phosphate synthase,inositol-3-phosphate synthase, putative | location=LinJ.14:577705-578958(+) | length=417	GeneDB|LinJ.14.1450	46 kDa		unknown	4
238	TRUE	Empty	| organism=Leishmania_infantum | product=aminopeptidase, putative,metallo-peptidase, Clan MG, Family M24 | location=LinJ.19:34605-35747(-) | length=380	GeneDB|LinJ.19.0150	43 kDa		unknown	6
239	TRUE	Empty	| organism=Leishmania_infantum | product=la RNA binding protein, putative | location=LinJ.21:169186-170196(-) | length=336	GeneDB|LinJ.21.0600	37 kDa		unknown	3
240	TRUE	Empty	| organism=Leishmania_infantum | product=ATP synthase, putative | location=LinJ.21:550066-551517(-) | length=483	GeneDB|LinJ.21.1590	54 kDa		unknown	4
241	TRUE	Empty	| organism=Leishmania_infantum | product=malic enzyme, putative | location=LinJ.24:281276-282997(+) | length=573	GeneDB|LinJ.24.0790	63 kDa		unknown	5
242	TRUE	Empty	| organism=Leishmania_infantum | product=poly(A)-binding protein 3, putative;with=GeneDB:LmjF25.0080 | location=LinJ.25:19799-21433(-) | length=544	GeneDB|LinJ.25.0080	61 kDa		unknown	6
243	TRUE	Empty	| organism=Leishmania_infantum | product=cytosolic malate dehydrogenase | location=LinJ.28:1103768-1104742(-) | length=324	GeneDB|LinJ.28.3090	34 kDa		unknown	5
244	TRUE	Empty	| organism=Leishmania_infantum | product=hypothetical protein, conserved | location=LinJ.29:30416-37774(-) | length=2452	GeneDB|LinJ.29.0110	278 kDa		unknown	5
245	TRUE	Empty	| organism=Leishmania_infantum | product=proteasome regulatory non-ATPase subunit, putative | location=LinJ.29:40576-43305(-) | length=909	GeneDB|LinJ.29.0120	99 kDa		unknown	6
246	TRUE	Empty	| organism=Leishmania_infantum | product=adenosine kinase, putative | location=LinJ.30:281154-282191(+) | length=345	GeneDB|LinJ.30.0940	37 kDa		unknown	5
247	TRUE	Empty	| organism=Leishmania_infantum | product=valyl-tRNA synthetase, putative | location=LinJ.30:1140612-1143515(-) | length=967	GeneDB|LinJ.30.3170	110 kDa		unknown	5
248	TRUE	Empty	| organism=Leishmania_infantum | product=glutamyl-tRNA synthetase, putative | location=LinJ.30:1184895-1186679(+) | length=594	GeneDB|LinJ.30.3290	68 kDa		unknown	5
249	TRUE	Empty	| organism=Leishmania_infantum | product=hypothetical protein, conserved | location=LinJ.32:8696-10180(-) | length=494	GeneDB|LinJ.32.0020	56 kDa		unknown	5
250	TRUE	Empty	| organism=Leishmania_infantum | product=hypothetical protein, conserved | location=LinJ.32:316662-318197(+) | length=511	GeneDB|LinJ.32.0890	56 kDa		unknown	5
251	TRUE	Empty	| organism=Leishmania_infantum | product=hypothetical protein, conserved | location=LinJ.32:853114-853815(-) | length=233	GeneDB|LinJ.32.2330	26 kDa		unknown	5
252	TRUE	Empty	| organism=Leishmania_infantum | product=translation initiation factor IF-2, putative | location=LinJ.33:1124006-1126459(+) | length=817	GeneDB|LinJ.33.2880	93 kDa		unknown	6
253	TRUE	Empty	| organism=Leishmania_infantum | product=hypothetical protein, conserved | location=LinJ.34:1663786-1666191(+) | length=801	GeneDB|LinJ.34.4250	89 kDa		unknown	5
254	TRUE	Empty	| organism=Leishmania_infantum | product=d-isomer specific 2-hydroxyacid dehydrogenase- like protein | location=LinJ.00:69704-70711(+) | length=335	GeneDB|LinJ.34.4360	37 kDa		unknown	6
255	TRUE	Empty	| organism=Leishmania_infantum | product=kinesin, putative | location=LinJ.35:829799-831895(+) | length=698	GeneDB|LinJ.35.2090	77 kDa		unknown	5
256	TRUE	Empty	| organism=Leishmania_infantum | product=60S ribosomal protein L27A/L29, putative | location=LinJ.35:1502761-1503198(-) | length=145	GeneDB|LinJ.35.3810 (+1)	16 kDa		unknown	3
257	TRUE	Empty	| organism=Leishmania_infantum | product=cysteine synthase | location=LinJ.36:1387269-1388270(-) | length=333	GeneDB|LinJ.36.3750	35 kDa		unknown	6
258	TRUE	Empty	| organism=Leishmania_infantum | product=eukaryotic translation initiation factor 3 subunit, putative | location=LinJ.36:1477368-1478438(+) | length=356	GeneDB|LinJ.36.4070	39 kDa		unknown	5
259	TRUE	Empty	| organism=Leishmania_infantum | product=proteasome alpha 1 subunit, putative | location=LinJ.35:1871961-1872713(+) | length=250	GeneDB|LinJ.35.4910	27 kDa		unknown	3
260	TRUE	Empty	| organism=Leishmania_infantum | product=endosomal trafficking protein RME-8, putative | location=LinJ.30:811279-818637(-) | length=2452	GeneDB|LinJ.30.2220	273 kDa		unknown	2
261	TRUE	Empty	| organism=Leishmania_infantum | product=10 kDa heat shock protein, putative | location=LinJ.26:166361-166663(-) | length=100	GeneDB|LinJ.26.0590 (+1)	11 kDa		unknown	3
262	TRUE	Empty	| organism=Leishmania_infantum | product=hypothetical protein, conserved | location=LinJ.21:284814-294431(+) | length=3205	GeneDB|LinJ.21.0920	348 kDa		unknown	2
263	TRUE	Empty	| organism=Leishmania_infantum | product=hypothetical protein, conserved | location=LinJ.02:197171-198046(-) | length=291	GeneDB|LinJ.02.0430	32 kDa		unknown	4
264	TRUE	Empty	| organism=Leishmania_infantum | product=dipeptylcarboxypeptidase | location=LinJ.02:322597-324633(+) | length=678	GeneDB|LinJ.02.0710	77 kDa		unknown	4
265	TRUE	Empty	| organism=Leishmania_infantum | product=translation initiation factor-like protein | location=LinJ.08:226230-227267(+) | length=345	GeneDB|LinJ.08.0570	38 kDa		unknown	3
266	TRUE	Empty	| organism=Leishmania_infantum | product=hypothetical protein, conserved | location=LinJ.09:360995-364681(-) | length=1228	GeneDB|LinJ.09.0990	132 kDa		unknown	5
267	TRUE	Empty	| organism=Leishmania_infantum | product=leucyl-tRNA synthetase, putative | location=LinJ.13:362989-366216(-) | length=1075	GeneDB|LinJ.13.1000	122 kDa		unknown	5
268	TRUE	Empty	| organism=Leishmania_infantum | product=hypothetical protein, conserved | location=LinJ.14:566351-568075(+) | length=574	GeneDB|LinJ.14.1410	65 kDa		unknown	3
269	TRUE	Empty	| organism=Leishmania_infantum | product=META domain containing protein, putative;with=GeneDB:LmjF17.0870 | location=LinJ.17:397556-398890(+) | length=444	GeneDB|LinJ.17.0970	48 kDa		unknown	4
270	TRUE	Empty	| organism=Leishmania_infantum | product=proteasome regulatory non-ATP-ase subunit, putative | location=LinJ.19:462803-464041(+) | length=412	GeneDB|LinJ.19.1100	47 kDa		unknown	4
271	TRUE	Empty	| organism=Leishmania_infantum | product=methionyl-tRNA synthetase, putative | location=LinJ.21:263449-265692(+) | length=747	GeneDB|LinJ.21.0890	84 kDa		unknown	5
272	TRUE	Empty	| organism=Leishmania_infantum | product=GDP-mannose pyrophosphorylase | location=LinJ.23:28957-30096(+) | length=379	GeneDB|LinJ.23.0120	42 kDa		unknown	6
273	TRUE	Empty	| organism=Leishmania_infantum | product=60S ribosomal protein L17, putative | location=LinJ.24:9474-9974(+) | length=166	GeneDB|LinJ.24.0040 (+1)	19 kDa		unknown	3
274	TRUE	Empty	| organism=Leishmania_infantum | product=RNA-binding protein, putative, UPB1 | location=LinJ.25:157613-158314(-) | length=233	GeneDB|LinJ.25.0500 (+1)	27 kDa		unknown	4
275	TRUE	Empty	| organism=Leishmania_infantum | product=mitochondrial RNA binding protein 1,gBP21, MRP1 | location=LinJ.27:470621-471325(-) | length=234	GeneDB|LinJ.27.0980	27 kDa		unknown	5
276	TRUE	Empty	| organism=Leishmania_infantum | product=phenylalanine-4-hydroxylase, putative | location=LinJ.28:488298-489656(+) | length=452	GeneDB|LinJ.28.1390	51 kDa		unknown	4
277	TRUE	Empty	| organism=Leishmania_infantum | product=coatomer gamma subunit, putative | location=LinJ.28:1031296-1033893(+) | length=865	GeneDB|LinJ.28.2820	96 kDa		unknown	4
278	TRUE	Empty	| organism=Leishmania_infantum | product=hypothetical protein, conserved | location=LinJ.29:108765-109823(-) | length=352	GeneDB|LinJ.29.0330	37 kDa		unknown	4
279	TRUE	Empty	| organism=Leishmania_infantum | product=fumarate hydratase, putative | location=LinJ.29:863142-864848(-) | length=568	GeneDB|LinJ.29.2080	63 kDa		unknown	4
280	TRUE	Empty	| organism=Leishmania_infantum | product=N-acyl-L-amino acid amidohydrolase, putative | location=LinJ.31:433024-434241(-) | length=405	GeneDB|LinJ.31.1130	44 kDa		unknown	3
281	TRUE	Empty	| organism=Leishmania_infantum | product=vacuolar-type proton translocating pyrophosphatase 1, putative | location=LinJ.31:480206-482611(-) | length=801	GeneDB|LinJ.31.1240	83 kDa		unknown	3
282	TRUE	Empty	| organism=Leishmania_infantum | product=RNA guanylyltransferase, putative | location=LinJ.32:531466-534783(+) | length=1105	GeneDB|LinJ.32.1420	118 kDa		unknown	3
283	TRUE	Empty	| organism=Leishmania_infantum | product=glucosamine-6-phosphate isomerase, putative | location=LinJ.32:1308285-1309124(+) | length=279	GeneDB|LinJ.32.3460	31 kDa		unknown	6
284	TRUE	Empty	| organism=Leishmania_infantum | product=thiol-dependent reductase 1 | location=LinJ.33:76536-77888(-) | length=450	GeneDB|LinJ.33.0260	50 kDa		unknown	3
285	TRUE	Empty	| organism=Leishmania_infantum | product=aminopeptidase P, putative,metallo-peptidase, Clan MG, Family M24 | location=LinJ.35:958791-960245(+) | length=484	GeneDB|LinJ.35.2400	54 kDa		unknown	3
286	TRUE	Empty	| organism=Leishmania_infantum | product=galactokinase-like protein | location=LinJ.35:1111651-1113081(-) | length=476	GeneDB|LinJ.35.2790	53 kDa		unknown	5
287	TRUE	Empty	| organism=Leishmania_infantum | product=60S ribosomal protein L23, putative | location=LinJ.35:1508760-1509179(-) | length=139	GeneDB|LinJ.35.3840	15 kDa		unknown	4
288	TRUE	Empty	| organism=Leishmania_infantum | product=40S ribosomal protein S10, putative | location=LinJ.36:385894-386400(+) | length=168	GeneDB|LinJ.36.1040 (+1)	19 kDa		unknown	3
289	TRUE	Empty	| organism=Leishmania_infantum | product=hypothetical protein, conserved,nima-related protein kinase, putative | location=LinJ.36:567628-569160(-) | length=510	GeneDB|LinJ.36.1580	57 kDa		unknown	3
290	TRUE	Empty	| organism=Leishmania_infantum | product=glyceraldehyde 3-phosphate dehydrogenase, cytosolic | location=LinJ.36:931385-932380(+) | length=331	GeneDB|LinJ.36.2480	35 kDa	TRUE	unknown	5
291	TRUE	Empty	| organism=Leishmania_infantum | product=40S ribosomal protein S24e | location=LinJ.36:1167585-1167998(-) | length=137	GeneDB|LinJ.36.3010 (+1)	16 kDa		unknown	3
292	TRUE	Empty	| organism=Leishmania_infantum | product=hypothetical protein, conserved | location=LinJ.36:1961011-1963899(-) | length=962	GeneDB|LinJ.36.5330	103 kDa		unknown	3
293	TRUE	Empty	| organism=Leishmania_infantum | product=prolyl oligopeptidase, putative,serine peptidase clan SC, family S9A, putative | location=LinJ.36:2590404-2592497(-) | length=697	GeneDB|LinJ.36.7060	78 kDa		unknown	3
294	TRUE	Empty	| organism=Leishmania_infantum | product=beta-adaptin, putative | location=LinJ.36:2596235-2598475(-) | length=746	GeneDB|LinJ.36.7080	82 kDa		unknown	5
295	TRUE	Empty	| organism=Leishmania_infantum | product=60S ribosomal protein L13a, putative | location=LinJ.15:82892-83560(-) | length=222	GeneDB|LinJ.15.0220 (+1)	25 kDa		unknown	3
296	TRUE	Empty	| organism=Leishmania_infantum | product=isovaleryl-coA dehydrogenase, putative | location=LinJ.27:390349-391581(-) | length=410	GeneDB|LinJ.27.0790	44 kDa		unknown	3
297	TRUE	Empty	| organism=Leishmania_infantum | product=hypothetical protein, conserved | location=LinJ.34:842929-844230(-) | length=433	GeneDB|LinJ.34.1960	47 kDa		unknown	3
298	TRUE	Empty	| organism=Leishmania_infantum | product=hypothetical protein, conserved | location=LinJ.26:236240-239077(-) | length=945	GeneDB|LinJ.26.0800	100 kDa		unknown	2
299	TRUE	Empty	| organism=Leishmania_infantum | product=nonspecific nucleoside hydrolase;with=GeneDB:LmjF18.1580 | location=LinJ.18:683396-684340(+) | length=314	GeneDB|LinJ.18.1570	34 kDa		unknown	2
300	TRUE	Empty	| organism=Leishmania_infantum | product=mevalonate-diphosphate decarboxylase, putative | location=LinJ.18:10260-11411(-) | length=383	GeneDB|LinJ.18.0020	42 kDa		unknown	2
301	TRUE	Empty	| organism=Leishmania_infantum | product=cytochrome c, putative | location=LinJ.16:529770-530111(-) | length=113	GeneDB|LinJ.16.1390 (+1)	12 kDa		unknown	2
302	TRUE	Empty	| organism=Leishmania_infantum | product=mitochondrial carrier protein, putative | location=LinJ.02:303077-304018(+) | length=313	GeneDB|LinJ.02.0640	34 kDa		unknown	2
303	TRUE	Empty	| organism=Leishmania_infantum | product=hypothetical protein, conserved | location=LinJ.04:137923-139008(-) | length=361	GeneDB|LinJ.04.0400	39 kDa		unknown	3
304	TRUE	Empty	| organism=Leishmania_infantum | product=RNA-binding protein, putative | location=LinJ.04:435548-436483(-) | length=311	GeneDB|LinJ.04.1190	35 kDa		unknown	4
305	TRUE	Empty	| organism=Leishmania_infantum | product=hypothetical protein, conserved | location=LinJ.09:403163-405010(+) | length=615	GeneDB|LinJ.09.1070	67 kDa		unknown	4
306	TRUE	Empty	| organism=Leishmania_infantum | product=mitochondrial RNA binding protein 2,MRP2, gBP25 | location=LinJ.09:442405-443133(-) | length=242	GeneDB|LinJ.09.1180	27 kDa		unknown	5
307	TRUE	Empty	| organism=Leishmania_infantum | product=cysteinyl-tRNA synthetase, putative | location=LinJ.12:91960-94314(+) | length=784	GeneDB|LinJ.12.0230	88 kDa		unknown	4
308	TRUE	Empty	| organism=Leishmania_infantum | product=hypothetical protein, conserved | location=LinJ.14:134841-135773(+) | length=310	GeneDB|LinJ.14.0390	35 kDa		unknown	4
309	TRUE	Empty	| organism=Leishmania_infantum | product=immunodominant antigen, putative,tc40 antigen-like | location=LinJ.14:394065-396650(-) | length=861	GeneDB|LinJ.14.0990	91 kDa		unknown	4
310	TRUE	Empty	| organism=Leishmania_infantum | product=hypothetical protein, conserved | location=LinJ.15:9448-10446(-) | length=332	GeneDB|LinJ.15.0040	38 kDa		unknown	3
311	TRUE	Empty	| organism=Leishmania_infantum | product=orotidine-5-phosphate decarboxylase/orotate phosphoribosyltransferase, putative,OMPDCase-OPRTase, putative | location=LinJ.16:202027-203400(-) | length=457	GeneDB|LinJ.16.0560	50 kDa		unknown	4
312	TRUE	Empty	| organism=Leishmania_infantum | product=vacuolar ATP synthase subunit c, putative | location=LinJ.18:221080-222318(-) | length=412	GeneDB|LinJ.18.0560	47 kDa		unknown	5
313	TRUE	Empty	| organism=Leishmania_infantum | product=vesicle-fusing ATPase, putative,N-ethylmaleimide-sensitive factor, putative | location=LinJ.20:329938-332154(+) | length=738	GeneDB|LinJ.20.0820	81 kDa	TRUE	unknown	5
314	TRUE	Empty	| organism=Leishmania_infantum | product=aminoacylase, putative,N-acyl-L-amino acid amidohydrolase, putative | location=LinJ.20:712756-713961(-) | length=401	GeneDB|LinJ.20.1720	44 kDa		unknown	4
315	TRUE	Empty	| organism=Leishmania_infantum | product=hypothetical protein, conserved | location=LinJ.22:108751-110436(-) | length=561	GeneDB|LinJ.22.0180	61 kDa		unknown	3
316	TRUE	Empty	| organism=Leishmania_infantum | product=hypothetical protein, conserved | location=LinJ.25:500550-501293(-) | length=247	GeneDB|LinJ.25.1320	27 kDa		unknown	3
317	TRUE	Empty	| organism=Leishmania_infantum | product=GTP-binding protein, putative | location=LinJ.25:545974-546624(-) | length=216	GeneDB|LinJ.25.1460	24 kDa		unknown	4
318	TRUE	Empty	| organism=Leishmania_infantum | product=adenine phosphoribosyltransferase | location=LinJ.26:29028-29741(-) | length=237	GeneDB|LinJ.26.0120	26 kDa		unknown	3
319	TRUE	Empty	| organism=Leishmania_infantum | product=glutathione peroxidase-like protein, putative | location=LinJ.26:230249-230773(-) | length=174	GeneDB|LinJ.26.0780	19 kDa		unknown	4
320	TRUE	Empty	| organism=Leishmania_infantum | product=mitotubule-associated protein Gb4, putative | location=LinJ.26:718189-725787(+) | length=2532	GeneDB|LinJ.26.1950	287 kDa		unknown	4
321	TRUE	Empty	| organism=Leishmania_infantum | product=ribosomal protein S20, putative | location=LinJ.28:378862-379212(+) | length=116	GeneDB|LinJ.28.1100 (+1)	13 kDa		unknown	4
322	TRUE	Empty	| organism=Leishmania_infantum | product=succinyl-diaminopimelate desuccinylase-like protein | location=LinJ.31:973653-975068(-) | length=471	GeneDB|LinJ.31.2060	51 kDa		unknown	4
323	TRUE	Empty	| organism=Leishmania_infantum | product=hypothetical protein, conserved | location=LinJ.32:101009-104917(-) | length=1302	GeneDB|LinJ.32.0280	141 kDa		unknown	4
324	TRUE	Empty	| organism=Leishmania_infantum | product=hypothetical protein, conserved | location=LinJ.34:1079499-1080266(+) | length=255	GeneDB|LinJ.34.2530	29 kDa		unknown	4
325	TRUE	Empty	| organism=Leishmania_infantum | product=serine palmitoyltransferase-like protein | location=LinJ.34:1432858-1434324(+) | length=488	GeneDB|LinJ.34.3530	54 kDa		unknown	4
326	TRUE	Empty	| organism=Leishmania_infantum | product=adaptor gamma-1 chain, putative | location=LinJ.34:1533112-1535607(+) | length=831	GeneDB|LinJ.34.3800	91 kDa		unknown	3
327	TRUE	Empty	| organism=Leishmania_infantum | product=hs1vu complex proteolytic subunit-like,hs1vu complex proteolytic subunit-like, threonine peptidase, Clan T(1), family T1B | location=LinJ.36:1519964-1520626(+) | length=220	GeneDB|LinJ.36.4180	24 kDa		unknown	4
328	TRUE	Empty	| organism=Leishmania_infantum | product=spermidine synthase, putative | location=LinJ.04:232425-233327(-) | length=300	GeneDB|LinJ.04.0570	33 kDa		unknown	3
329	TRUE	Empty	| organism=Leishmania_infantum | product=dehydrogenase-like protein | location=LinJ.10:27005-28243(+) | length=412	GeneDB|LinJ.10.0070	45 kDa		unknown	3
330	TRUE	Empty	| organism=Leishmania_infantum | product=40S ribosomal protein S14 | location=LinJ.28:359351-359785(+) | length=144	GeneDB|LinJ.28.1050 (+1)	16 kDa		unknown	3
331	TRUE	Empty	| organism=Leishmania_infantum | product=hypothetical protein, conserved | location=LinJ.32:835983-839231(-) | length=1082	GeneDB|LinJ.32.2280	118 kDa		unknown	3
332	TRUE	Empty	| organism=Leishmania_infantum | product=stress-inducible protein STI1 homolog | location=LinJ.36:19080-19847(-) | length=255	GeneDB|LinJ.36.0080	29 kDa		unknown	3
333	TRUE	Empty	| organism=Leishmania_infantum | product=histidyl-tRNA synthetase, putative | location=LinJ.30:211178-212599(-) | length=473	GeneDB|LinJ.30.0650	53 kDa		unknown	3
334	TRUE	Empty	| organism=Leishmania_infantum | product=ATP-dependent Clp protease subunit, heat shock protein 78 (HSP78), putative,serine peptidase, putative | location=LinJ.02:314252-316705(+) | length=817	GeneDB|LinJ.02.0680	91 kDa		unknown	3
335	TRUE	Empty	| organism=Leishmania_infantum | product=hypothetical protein, conserved | location=LinJ.33:648917-649897(+) | length=326	GeneDB|LinJ.33.1690	36 kDa		unknown	3
336	TRUE	Empty	| organism=Leishmania_infantum | product=proteasome regulatory ATPase subunit 5, putative | location=LinJ.22:217035-218369(-) | length=444	GeneDB|LinJ.22.0490	50 kDa		unknown	2
337	TRUE	Empty	| organism=Leishmania_infantum | product=hypothetical protein, conserved | location=LinJ.34:1578220-1580667(+) | length=815	GeneDB|LinJ.34.3960	87 kDa		unknown	2
338	TRUE	Empty	| organism=Leishmania_infantum | product=glutamine synthetase, putative | location=LinJ.06:128870-130324(+) | length=484	GeneDB|LinJ.06.0370	55 kDa		unknown	2
339	TRUE	Empty	| organism=Leishmania_infantum | product=cystathionine beta-synthase | location=LinJ.17:115901-116980(-) | length=359	GeneDB|LinJ.17.0300	39 kDa		unknown	2
340	TRUE	Empty	| organism=Leishmania_infantum | product=glucokinase | location=LinJ.36:923328-924563(+) | length=411	GeneDB|LinJ.36.2450	44 kDa		unknown	2
341	TRUE	Empty	| organism=Leishmania_infantum | product=hypothetical protein, conserved | location=LinJ.29:972875-977185(-) | length=1436	GeneDB|LinJ.29.2300	156 kDa		unknown	2
342	TRUE	Empty	| organism=Leishmania_infantum | product=eukaryotic translation initiation factor 5, putative | location=LinJ.34:127118-128254(+) | length=378	GeneDB|LinJ.34.0370	43 kDa		unknown	2
343	TRUE	Empty	| organism=Leishmania_infantum | product=hypothetical protein, conserved | location=LinJ.26:71596-72411(-) | length=271	GeneDB|LinJ.26.0280	30 kDa		unknown	2
344	TRUE	Empty	| organism=Leishmania_infantum | product=NADH-cytochrome b5 reductase, putative | location=LinJ.22:272438-273307(-) | length=289	GeneDB|LinJ.22.0590	32 kDa		unknown	2
345	TRUE	Empty	| organism=Leishmania_infantum | product=proteasome regulatory non-ATP-ase subunit, putative | location=LinJ.32:1109516-1110742(-) | length=408	GeneDB|LinJ.32.2960	46 kDa		unknown	2
346	TRUE	Empty	| organism=Leishmania_infantum | product=importin beta-1 subunit, putative | location=LinJ.34:187717-190329(+) | length=870	GeneDB|LinJ.34.0510	96 kDa		unknown	2
347	TRUE	Empty	| organism=Leishmania_infantum | product=40S ribosomal protein S15A, putative | location=LinJ.11:477119-477511(+) | length=130	GeneDB|LinJ.11.1180 (+1)	15 kDa		unknown	2
348	TRUE	Empty	| organism=Leishmania_infantum | product=60S ribosomal protein L18, putative | location=LinJ.13:157356-157952(+) | length=198	GeneDB|LinJ.13.0450 (+1)	22 kDa		unknown	2
349	TRUE	Empty	| organism=Leishmania_infantum | product=vacuolar protein sorting-associated protein 4 | location=LinJ.29:1090553-1091890(+) | length=445	GeneDB|LinJ.29.2610	50 kDa		unknown	2
350	TRUE	Empty	| organism=Leishmania_infantum | product=nucleolar RNA helicase II, putative | location=LinJ.05:42804-44840(+) | length=678	GeneDB|LinJ.05.0140	74 kDa		unknown	3
351	TRUE	Empty	| organism=Leishmania_infantum | product=methylthioadenosine phosphorylase, putative | location=LinJ.05:301359-302279(+) | length=306	GeneDB|LinJ.05.0830	33 kDa		unknown	3
352	TRUE	Empty	| organism=Leishmania_infantum | product=iron superoxide dismutase | location=LinJ.08:103040-103732(+) | length=230	GeneDB|LinJ.08.0300	26 kDa		unknown	3
353	TRUE	Empty	| organism=Leishmania_infantum | product=proteasome alpha 7 subunit, putative | location=LinJ.11:68533-69276(+) | length=247	GeneDB|LinJ.11.0240	28 kDa		unknown	4
354	TRUE	Empty	| organism=Leishmania_infantum | product=calpain-like cysteine peptidase, putative,cysteine peptidase, Clan CA, family C2, putative | location=LinJ.14:355226-355573(-) | length=115	GeneDB|LinJ.14.0910 (+1)	13 kDa		unknown	3
355	TRUE	Empty	| organism=Leishmania_infantum | product=proliferative cell nuclear antigen (PCNA), putative | location=LinJ.15:573462-574343(-) | length=293	GeneDB|LinJ.15.1500	32 kDa		unknown	3
356	TRUE	Empty	| organism=Leishmania_infantum | product=carbamoyl-phosphate synthase, putative | location=LinJ.16:212460-217988(-) | length=1842	GeneDB|LinJ.16.0590	206 kDa		unknown	3
357	TRUE	Empty	| organism=Leishmania_infantum | product=hypothetical protein, conserved | location=LinJ.21:270463-273609(+) | length=1048	GeneDB|LinJ.21.0900	116 kDa		unknown	3
358	TRUE	Empty	| organism=Leishmania_infantum | product=hypothetical protein, conserved | location=LinJ.24:623658-624848(+) | length=396	GeneDB|LinJ.24.1650	43 kDa		unknown	3
359	TRUE	Empty	| organism=Leishmania_infantum | product=hypothetical protein, conserved | location=LinJ.25:633526-634506(-) | length=326	GeneDB|LinJ.25.1670	37 kDa		unknown	3
360	TRUE	Empty	| organism=Leishmania_infantum | product=hypothetical protein, conserved | location=LinJ.34:6104-7024(-) | length=306	GeneDB|LinJ.34.0010	33 kDa		unknown	3
361	TRUE	Empty	| organism=Leishmania_infantum | product=glucose-6-phosphate 1-dehydrogenase, putative | location=LinJ.34:27174-28862(+) | length=562	GeneDB|LinJ.34.0080	63 kDa		unknown	3
362	TRUE	Empty	| organism=Leishmania_infantum | product=ubiquitin-activating enzyme e1, putative | location=LinJ.35:1239249-1242713(-) | length=1154	GeneDB|LinJ.35.3110	126 kDa		unknown	4
363	TRUE	Empty	| organism=Leishmania_infantum | product=hypothetical protein, unknown function | location=LinJ.36:429754-431121(+) | length=455	GeneDB|LinJ.36.1190	50 kDa		unknown	3
364	TRUE	Empty	| organism=Leishmania_infantum | product=aldehyde dehydrogenase, putative | location=LinJ.36:1987221-1988819(-) | length=532	GeneDB|LinJ.36.5410	58 kDa		unknown	3
365	TRUE	Empty	| organism=Leishmania_infantum | product=chaperone protein DNAj, putative | location=LinJ.36:2399527-2400564(-) | length=345	GeneDB|LinJ.36.6530	38 kDa		unknown	3
366	TRUE	Empty	| organism=Leishmania_infantum | product=hypothetical protein, conserved | location=LinJ.11:414828-415634(+) | length=268	GeneDB|LinJ.11.1030	28 kDa		unknown	3
367	TRUE	Empty	| organism=Leishmania_infantum | product=NADH:flavin oxidoreductase/NADH oxidase, putative | location=LinJ.12:479881-480978(+) | length=365	GeneDB|LinJ.12.0730	39 kDa		unknown	3
368	TRUE	Empty	| organism=Leishmania_infantum | product=hypothetical protein, conserved | location=LinJ.25:597178-599418(-) | length=746	GeneDB|LinJ.25.1600	80 kDa		unknown	3
369	TRUE	Empty	| organism=Leishmania_infantum | product=aminopeptidase, putative,metallo-peptidase, Clan MA(E), Family M1 | location=LinJ.29:995427-998033(-) | length=868	GeneDB|LinJ.29.2350	96 kDa		unknown	3
370	TRUE	Empty	| organism=Leishmania_infantum | product=N-acyl-L-amino acid amidohydrolase, putative | location=LinJ.30:475939-477264(+) | length=441	GeneDB|LinJ.30.1440	48 kDa		unknown	3
371	TRUE	Empty	| organism=Leishmania_infantum | product=hypothetical protein, conserved | location=LinJ.30:1159315-1159953(-) | length=212	GeneDB|LinJ.30.3190	23 kDa		unknown	3
372	TRUE	Empty	| organism=Leishmania_infantum | product=threonyl-tRNA synthetase, putative | location=LinJ.35:588807-591173(+) | length=788	GeneDB|LinJ.35.1420	90 kDa		unknown	3
373	TRUE	Empty	| organism=Leishmania_infantum | product=phosphoprotein phosphatase, putative | location=LinJ.05:28985-30898(+) | length=637	GeneDB|LinJ.05.0100	72 kDa		unknown	3
374	TRUE	Empty	| organism=Leishmania_infantum | product=protein kinase A regulatory subunit, putative | location=LinJ.13:47283-48791(-) | length=502	GeneDB|LinJ.13.0160	56 kDa		unknown	3
375	TRUE	Empty	| organism=Leishmania_infantum | product=phosphoglycan beta 1,3 galactosyltransferase 5 | location=LinJ.31:1430017-1433409(-) | length=1130	GeneDB|LinJ.31.3210	124 kDa		unknown	3
376	TRUE	Empty	| organism=Leishmania_infantum | product=phosphomannomutase, putative | location=LinJ.36:774008-774751(+) | length=247	GeneDB|LinJ.36.2070	28 kDa		unknown	2
377	TRUE	Empty	| organism=Leishmania_infantum | product=hypothetical protein, conserved | location=LinJ.17:84512-85465(-) | length=317	GeneDB|LinJ.17.0230	36 kDa		unknown	3
378	TRUE	Empty	| organism=Leishmania_infantum | product=cytochrome c oxidase subunit IV | location=LinJ.12:368203-369234(+) | length=343	GeneDB|LinJ.12.0620	40 kDa		unknown	2
379	TRUE	Empty	| organism=Leishmania_infantum | product=3,2-trans-enoyl-CoA isomerase, mitochondrial precursor, putative | location=LinJ.31:1105665-1106693(-) | length=342	GeneDB|LinJ.31.2320	39 kDa		unknown	2
380	TRUE	Empty	| organism=Leishmania_infantum | product=40S ribosomal protein S19 protein, putative | location=LinJ.34:1122406-1122945(+) | length=179	GeneDB|LinJ.34.2620	20 kDa	TRUE	unknown	2
381	TRUE	Empty	| organism=Leishmania_infantum | product=hypothetical protein, conserved | location=LinJ.06:401096-402445(+) | length=449	GeneDB|LinJ.06.0950	49 kDa		unknown	2
382	TRUE	Empty	| organism=Leishmania_infantum | product=hypothetical protein, conserved | location=LinJ.03:262490-269122(-) | length=2210	GeneDB|LinJ.03.0670	247 kDa		unknown	2
383	TRUE	Empty	| organism=Leishmania_infantum | product=hypothetical protein, conserved | location=LinJ.03:65963-66871(+) | length=302	GeneDB|LinJ.03.0250	33 kDa		unknown	2
384	TRUE	Empty	| organism=Leishmania_infantum | product=endoribonuclease L-PSP (pb5), putative | location=LinJ.23:65306-65797(+) | length=163	GeneDB|LinJ.23.0220	17 kDa		unknown	2
385	TRUE	Empty	| organism=Leishmania_infantum | product=60S ribosomal subunit protein L31, putative | location=LinJ.35:1335006-1335695(-) | length=229	GeneDB|LinJ.35.3330 (+1)	26 kDa		unknown	2
386	TRUE	Empty	| organism=Leishmania_infantum | product=mitochondrial processing peptidase alpha subunit, putative,metallo-peptidase, Clan ME, Family M16 | location=LinJ.13:273558-275144(-) | length=528	GeneDB|LinJ.13.0760	58 kDa		unknown	2
387	TRUE	Empty	| organism=Leishmania_infantum | product=60S Ribosomal protein L36, putative | location=LinJ.21:230459-230776(+) | length=105	GeneDB|LinJ.21.0800 (+1)	12 kDa		unknown	2
388	TRUE	Empty	| organism=Leishmania_infantum | product=methylthioribulose-1-phosphate dehydratase, putative | location=LinJ.28:724105-724782(-) | length=225	GeneDB|LinJ.28.1960	25 kDa		unknown	2
389	TRUE	Empty	| organism=Leishmania_infantum | product=UDP-glucose pyrophosphorylase | location=LinJ.18:405811-407295(+) | length=494	GeneDB|LinJ.18.0990	54 kDa		unknown	2
390	TRUE	Empty	| organism=Leishmania_infantum | product=electron transfer flavoprotein, putative | location=LinJ.25:32146-32922(-) | length=258	GeneDB|LinJ.25.0120	28 kDa		unknown	2
391	TRUE	Empty	| organism=Leishmania_infantum | product=hypothetical protein, conserved | location=LinJ.13:144718-145554(+) | length=278	GeneDB|LinJ.13.0410	32 kDa		unknown	2
392	TRUE	Empty	| organism=Leishmania_infantum | product=hypothetical protein, conserved | location=LinJ.18:104664-105719(-) | length=351	GeneDB|LinJ.18.0210	38 kDa		unknown	2
393	TRUE	Empty	| organism=Leishmania_infantum | product=hypothetical protein, conserved | location=LinJ.29:360304-362577(+) | length=757	GeneDB|LinJ.29.1030	87 kDa		unknown	2
394	TRUE	Empty	| organism=Leishmania_infantum | product=methionine aminopeptidase, putative,metallo-peptidase, Clan MG, Family M24 | location=LinJ.19:210794-211999(+) | length=401	GeneDB|LinJ.19.0540	45 kDa		unknown	2
395	TRUE	Empty	| organism=Leishmania_infantum | product=farnesyl pyrophosphate synthase | location=LinJ.22:528144-529232(-) | length=362	GeneDB|LinJ.22.1210	41 kDa		unknown	2
396	TRUE	Empty	| organism=Leishmania_infantum | product=alanine aminotransferase | location=LinJ.12:348436-349929(+) | length=497	GeneDB|LinJ.12.0580	55 kDa		unknown	3
397	TRUE	Empty	| organism=Leishmania_infantum | product=ysine decarboxylase-like protein | location=LinJ.17:368002-368970(-) | length=322	GeneDB|LinJ.17.0880	35 kDa		unknown	3
398	TRUE	Empty	| organism=Leishmania_infantum | product=otubain, putative,otubain cysteine peptidase, Clan CA, family C65, putative | location=LinJ.17:632171-632983(+) | length=270	GeneDB|LinJ.17.1520	30 kDa		unknown	3
399	TRUE	Empty	| organism=Leishmania_infantum | product=hypothetical protein, conserved | location=LinJ.26:746213-747262(+) | length=349	GeneDB|LinJ.26.2000	39 kDa		unknown	3
400	TRUE	Empty	| organism=Leishmania_infantum | product=hypothetical protein, conserved | location=LinJ.27:525311-526276(-) | length=321	GeneDB|LinJ.27.1140	35 kDa		unknown	3
401	TRUE	Empty	| organism=Leishmania_infantum | product=GTP binding protein, putative | location=LinJ.27:973786-974964(-) | length=392	GeneDB|LinJ.27.2260	44 kDa		unknown	3
402	TRUE	Empty	| organism=Leishmania_infantum | product=ADP ribosylation factor 3, putative | location=LinJ.29:338855-339394(-) | length=179	GeneDB|LinJ.29.0950	20 kDa		unknown	3
403	TRUE	Empty	| organism=Leishmania_infantum | product=ATP synthase, epsilon chain, putative | location=LinJ.30:1313406-1313951(+) | length=181	GeneDB|LinJ.30.3660	20 kDa		unknown	3
404	TRUE	Empty	| organism=Leishmania_infantum | product=nucleosome assembly protein-like protein | location=LinJ.31:802252-803463(-) | length=403	GeneDB|LinJ.31.1770	45 kDa		unknown	3
405	TRUE	Empty	| organism=Leishmania_infantum | product=proteasome regulatory non-ATP-ase subunit, putative | location=LinJ.32:473630-474454(+) | length=274	GeneDB|LinJ.32.1260	31 kDa		unknown	3
406	TRUE	Empty	| organism=Leishmania_infantum | product=hypothetical protein, conserved | location=LinJ.34:669445-670503(-) | length=352	GeneDB|LinJ.34.1590	38 kDa		unknown	3
407	TRUE	Empty	| organism=Leishmania_infantum | product=hypothetical protein, conserved | location=LinJ.36:2261518-2262642(-) | length=374	GeneDB|LinJ.36.6170	41 kDa		unknown	3
408	TRUE	Empty	| organism=Leishmania_infantum | product=heat shock protein DNAJ, putative | location=LinJ.22:16009-17004(-) | length=331	GeneDB|LinJ.22.0009	36 kDa		unknown	3
409	TRUE	Empty	| organism=Leishmania_infantum | product=carnitine/choline acetyltransferase, putative | location=LinJ.29:527552-529435(+) | length=627	GeneDB|LinJ.29.1400	69 kDa		unknown	3
410	TRUE	Empty	| organism=Leishmania_infantum | product=serine/threonine protein kinase, putative,protein kinase, putative | location=LinJ.29:886885-889332(-) | length=815	GeneDB|LinJ.29.2140	88 kDa		unknown	3
411	TRUE	Empty	| organism=Leishmania_infantum | product=N-myristoyltransferase | location=LinJ.32:28605-29870(-) | length=421	GeneDB|LinJ.32.0080	49 kDa		unknown	3
412	TRUE	Empty	| organism=Leishmania_infantum | product=hypothetical protein, conserved | location=LinJ.35:733232-735451(+) | length=739	GeneDB|LinJ.35.1820	82 kDa		unknown	3
413	TRUE	Empty	| organism=Leishmania_infantum | product=phosphoribosylpyrophosphate synthetase, putative | location=LinJ.36:2081707-2082783(-) | length=358	GeneDB|LinJ.36.5630	39 kDa		unknown	3
414	TRUE	Empty	| organism=Leishmania_infantum | product=regulatory subunit of protein kinase a-like protein | location=LinJ.34:1149354-1151297(+) | length=647	GeneDB|LinJ.34.2680	72 kDa		unknown	3
415	TRUE	Empty	| organism=Leishmania_infantum | product=Gim5A protein, putative,glycosomal membrane protein | location=LinJ.35:1486935-1487612(-) | length=225	GeneDB|LinJ.35.3750	25 kDa		unknown	3
416	TRUE	Empty	| organism=Leishmania_infantum | product=U2 splicing auxiliary factor, putative | location=LinJ.03:48321-48953(+) | length=210	GeneDB|LinJ.03.0180	25 kDa		unknown	2
417	TRUE	Empty	| organism=Leishmania_infantum | product=cytochrome c1, heme protein, mitochondrial precursor, putative | location=LinJ.07:77078-77854(+) | length=258	GeneDB|LinJ.07.0210	30 kDa		unknown	2
418	TRUE	Empty	| organism=Leishmania_infantum | product=hypothetical protein, conserved | location=LinJ.15:460778-464542(-) | length=1254	GeneDB|LinJ.15.1170	138 kDa		unknown	2
419	TRUE	Empty	| organism=Leishmania_infantum | product=hypothetical protein, conserved | location=LinJ.27:853953-854546(-) | length=197	GeneDB|LinJ.27.1920	22 kDa		unknown	2
420	TRUE	Empty	| organism=Leishmania_infantum | product=lipophosphoglycan biosynthetic protein, putative,heat shock protein 90, putative,glucose regulated protein 94, putative | location=LinJ.29:279079-281394(-) | length=771	GeneDB|LinJ.29.0790	87 kDa		unknown	2
421	TRUE	Empty	| organism=Leishmania_infantum | product=phosphoribosylpyrophosphate synthetase, putative,phosphoribosyl transferase, putative | location=LinJ.33:753885-754955(+) | length=356	GeneDB|LinJ.33.2040	39 kDa		unknown	2
422	TRUE	Empty	| organism=Leishmania_infantum | product=ribosomal protein l35a, putative | location=LinJ.10:20869-21303(+) | length=144	GeneDB|LinJ.10.0050 (+1)	16 kDa		unknown	3
423	TRUE	Empty	| organism=Leishmania_infantum | product=NADH dehydrogenase, putative | location=LinJ.36:2078429-2080012(-) | length=527	GeneDB|LinJ.36.5620	57 kDa		unknown	2
424	TRUE	Empty	| organism=Leishmania_infantum | product=protein phosphatase, putative | location=LinJ.25:264940-266160(+) | length=406	GeneDB|LinJ.25.0780	45 kDa		unknown	2
425	TRUE	Empty	| organism=Leishmania_infantum | product=hypothetical protein, conserved | location=LinJ.19:77784-80411(+) | length=875	GeneDB|LinJ.19.0240	95 kDa		unknown	2
426	TRUE	Empty	| organism=Leishmania_infantum | product=4-coumarate:coa ligase-like protein | location=LinJ.19:404085-405896(+) | length=603	GeneDB|LinJ.19.0970	66 kDa		unknown	2
427	TRUE	Empty	| organism=Leishmania_infantum | product=hypothetical protein, unknown function | location=LinJ.08:476466-477326(+) | length=286	GeneDB|LinJ.08.1220	31 kDa		unknown	3
428	TRUE	Empty	| organism=Leishmania_infantum | product=rab1 small GTP-binding protein, putative | location=LinJ.10:484906-485556(-) | length=216	GeneDB|LinJ.10.1250	25 kDa	TRUE	unknown	2
429	TRUE	Empty	| organism=Leishmania_infantum | product=aminopeptidase-like protein,metallo-peptidase, Clan MA(E), Family M1 | location=LinJ.26:73180-75831(-) | length=883	GeneDB|LinJ.26.0290	98 kDa		unknown	2
430	TRUE	Empty	| organism=Leishmania_infantum | product=hypothetical protein, conserved | location=LinJ.18:273717-275852(+) | length=711	GeneDB|LinJ.18.0670	77 kDa		unknown	2
431	TRUE	Empty	| organism=Leishmania_infantum | product=carboxypeptidase, putative,metallo-peptidase, Clan MA(E), Family M32 | location=LinJ.14:50020-51534(+) | length=504	GeneDB|LinJ.14.0180	57 kDa		unknown	2
432	TRUE	Empty	| organism=Leishmania_infantum | product=asparaginyl-tRNA synthetase, putative | location=LinJ.34:892980-895652(-) | length=890	GeneDB|LinJ.34.2110	99 kDa		unknown	2
433	TRUE	Empty	| organism=Leishmania_infantum | product=ribonucleoprotein p18, mitochondrial precursor, putative | location=LinJ.15:112011-112574(+) | length=187	GeneDB|LinJ.15.0320	21 kDa		unknown	2
434	TRUE	Empty	| organism=Leishmania_infantum | product=GMP synthase, putative,glutamine amidotransferase, putative | location=LinJ.22:38059-40029(-) | length=656	GeneDB|LinJ.22.0013	71 kDa		unknown	2
435	TRUE	Empty	| organism=Leishmania_infantum | product=hypothetical protein, conserved | location=LinJ.32:137308-140193(-) | length=961	GeneDB|LinJ.32.0380	106 kDa		unknown	2
436	TRUE	Empty	| organism=Leishmania_infantum | product=MGT2 magnesium transporter | location=LinJ.25:411517-412758(-) | length=413	GeneDB|LinJ.25.1130	46 kDa		unknown	2
437	TRUE	Empty	| organism=Leishmania_infantum | product=26S protease regulatory subunit, putative,serine peptidase, Clan SJ, family S16, putative | location=LinJ.03:204172-205362(+) | length=396	GeneDB|LinJ.03.0520	44 kDa	TRUE	unknown	2
438	TRUE	Empty	| organism=Leishmania_infantum | product=mitochondrial associated ribonuclease, putative | location=LinJ.08:109294-109971(+) | length=225	GeneDB|LinJ.08.0330	25 kDa		unknown	2
439	TRUE	Empty	| organism=Leishmania_infantum | product=programmed cell death 6 protein-like protein | location=LinJ.13:565828-566532(-) | length=234	GeneDB|LinJ.13.1500	26 kDa		unknown	2
440	TRUE	Empty	| organism=Leishmania_infantum | product=40S ribosomal protein S23, putative | location=LinJ.21:435987-436418(+) | length=143	GeneDB|LinJ.21.1300 (+1)	16 kDa		unknown	2
441	TRUE	Empty	| organism=Leishmania_infantum | product=proteasome alpha 5 subunit, putative,20S proteasome subunit alpha 5, (putative) | location=LinJ.21:743999-744733(+) | length=244	GeneDB|LinJ.21.2200	27 kDa		unknown	2
442	TRUE	Empty	| organism=Leishmania_infantum | product=prefoldin-like protein | location=LinJ.26:461454-462038(+) | length=194	GeneDB|LinJ.26.1360	22 kDa		unknown	2
443	TRUE	Empty	| organism=Leishmania_infantum | product=serine/threonine protein phosphatase catalytic subunit, putative | location=LinJ.28:264999-265904(-) | length=301	GeneDB|LinJ.28.0730	34 kDa		unknown	2
444	TRUE	Empty	| organism=Leishmania_infantum | product=40S ribosomal protein S17, putative | location=LinJ.28:1009118-1009549(+) | length=143	GeneDB|LinJ.28.2750 (+1)	16 kDa		unknown	2
445	TRUE	Empty	| organism=Leishmania_infantum | product=paraflagellar rod protein 1D, putative | location=LinJ.29:803599-805374(-) | length=591	GeneDB|LinJ.29.1880 (+1)	69 kDa		unknown	2
446	TRUE	Empty	| organism=Leishmania_infantum | product=Pyridoxal kinase, putative | location=LinJ.30:423435-424343(+) | length=302	GeneDB|LinJ.30.1310	33 kDa		unknown	2
447	TRUE	Empty	| organism=Leishmania_infantum | product=hypothetical protein, conserved | location=LinJ.35:564756-566435(+) | length=559	GeneDB|LinJ.35.1340	63 kDa		unknown	2
448	TRUE	Empty	| organism=Leishmania_infantum | product=hypothetical protein, conserved | location=LinJ.35:1773790-1774389(+) | length=199	GeneDB|LinJ.35.4540	22 kDa		unknown	2
449	TRUE	Empty	| organism=Leishmania_infantum | product=basic transcription factor 3a, putative | location=LinJ.36:1437582-1437893(+) | length=103	GeneDB|LinJ.36.3960	12 kDa		unknown	2
450	TRUE	Empty	| organism=Leishmania_infantum | product=biotin/lipoate protein ligase-like protein | location=LinJ.31:411391-412182(-) | length=263	GeneDB|LinJ.31.1070	29 kDa		unknown	2
451	TRUE	Empty	| organism=Leishmania_infantum | product=dihydrofolate reductase-thymidylate synthase | location=LinJ.06:379824-381386(+) | length=520	GeneDB|LinJ.06.0890	59 kDa		unknown	2
452	TRUE	Empty	| organism=Leishmania_infantum | product=proteasome regulatory non-ATP-ase subunit 8, putative,26S proteasome regulatory subunit, putative | location=LinJ.32:144838-145917(-) | length=359	GeneDB|LinJ.32.0400	40 kDa		unknown	2
453	TRUE	Empty	| organism=Leishmania_infantum | product=glycosomal membrane protein, putative | location=LinJ.28:890233-890901(+) | length=222	GeneDB|LinJ.28.2430	24 kDa		unknown	2
454	TRUE	Empty	| organism=Leishmania_infantum | product=hypothetical protein, conserved | location=LinJ.19:608227-608913(+) | length=228	GeneDB|LinJ.19.1440	26 kDa		unknown	2
455	TRUE	Empty	| organism=Leishmania_infantum | product=60S ribosomal protein L32 | location=LinJ.21:723648-724049(-) | length=133	GeneDB|LinJ.21.2090	15 kDa	TRUE	unknown	2
456	TRUE	Empty	| organism=Leishmania_infantum | product=acetyl-CoA carboxylase, putative | location=LinJ.31:1378813-1385319(-) | length=2168	GeneDB|LinJ.31.3080	241 kDa		unknown	2
457	TRUE	Empty	| organism=Leishmania_infantum | product=fumarate hydratase, putative | location=LinJ.24:94989-96638(+) | length=549	GeneDB|LinJ.24.0310	61 kDa		unknown	2
458	TRUE	Empty	| organism=Leishmania_infantum | product=60S acidic ribosomal protein P2 | location=LinJ.15:476014-476349(-) | length=111	GeneDB|LinJ.15.1190 (+1)	11 kDa		unknown	2
459	TRUE	Empty	| organism=Leishmania_infantum | product=ADF/Cofilin | location=LinJ.29:186998-187417(-) | length=139	GeneDB|LinJ.29.0520	16 kDa		unknown	2
460	TRUE	Empty	| organism=Leishmania_infantum | product=hypothetical protein, conserved | location=LinJ.35:1433238-1434356(-) | length=372	GeneDB|LinJ.35.3610	44 kDa		unknown	2
461	TRUE	Empty	| organism=Leishmania_infantum | product=pretranslocation protein, alpha subunit, putative,SEC61-like (pretranslocation process) protein, putative | location=LinJ.11:432075-433535(+) | length=486	GeneDB|LinJ.11.1050	54 kDa		unknown	2
462	TRUE	Empty	| organism=Leishmania_infantum | product=hypothetical protein, conserved | location=LinJ.28:856793-857779(+) | length=328	GeneDB|LinJ.28.2320	36 kDa		unknown	2
463	TRUE	Empty	| organism=Leishmania_infantum | product=hypothetical protein, conserved | location=LinJ.10:455697-457892(-) | length=731	GeneDB|LinJ.10.1160	83 kDa		unknown	2
464	TRUE	Empty	| organism=Leishmania_infantum | product=hypothetical protein, conserved | location=LinJ.29:675789-677927(-) | length=712	GeneDB|LinJ.29.1570	75 kDa		unknown	2
465	TRUE	Empty	| organism=Leishmania_infantum | product=nucleolar protein, putative | location=LinJ.10:81344-82765(+) | length=473	GeneDB|LinJ.10.0210	53 kDa		unknown	2
466	TRUE	Empty	| organism=Leishmania_infantum | product=hypothetical protein, conserved | location=LinJ.20:79482-80267(-) | length=261	GeneDB|LinJ.20.0260	29 kDa		unknown	2
467	TRUE	Empty	| organism=Leishmania_infantum | product=MCAK-like kinesin, putative | location=LinJ.24:229891-231624(+) | length=577	GeneDB|LinJ.24.0650	63 kDa		unknown	2
468	TRUE	Empty	| organism=Leishmania_infantum | product=hypothetical protein, conserved | location=LinJ.26:280040-281731(-) | length=563	GeneDB|LinJ.26.0940	64 kDa		unknown	2
469	TRUE	Empty	| organism=Leishmania_infantum | product=kinetoplast-associated protein-like protein | location=LinJ.27:59025-61004(-) | length=660	GeneDB|LinJ.27.0250	72 kDa		unknown	2
470	TRUE	Empty	| organism=Leishmania_infantum | product=proteasome beta 3 subunit, putative | location=LinJ.28:35396-36013(+) | length=205	GeneDB|LinJ.28.0110	22 kDa		unknown	2
471	TRUE	Empty	| organism=Leishmania_infantum | product=DNA topoisomerase III, putative | location=LinJ.28:696628-699231(-) | length=867	GeneDB|LinJ.28.1900	96 kDa		unknown	2
472	TRUE	Empty	| organism=Leishmania_infantum | product=hypothetical protein, conserved | location=LinJ.29:428719-429801(+) | length=360	GeneDB|LinJ.29.1190	40 kDa		unknown	2
473	TRUE	Empty	| organism=Leishmania_infantum | product=2-hydroxy-3-oxopropionate reductase, putative | location=LinJ.30:55693-56592(-) | length=299	GeneDB|LinJ.30.0170	31 kDa		unknown	2
474	TRUE	Empty	| organism=Leishmania_infantum | product=co-chaperone GrpE, putative | location=LinJ.30:234660-235319(+) | length=219	GeneDB|LinJ.30.0760	24 kDa		unknown	2
475	TRUE	Empty	| organism=Leishmania_infantum | product=hypothetical protein, conserved | location=LinJ.30:1125193-1126191(-) | length=332	GeneDB|LinJ.30.3130	36 kDa		unknown	2
476	TRUE	Empty	| organism=Leishmania_infantum | product=60S acidic ribosomal protein P2, putative | location=LinJ.30:1352069-1352386(+) | length=105	GeneDB|LinJ.30.3780 (+1)	10 kDa		unknown	2
477	TRUE	Empty	| organism=Leishmania_infantum | product=coatomer epsilon subunit, putative | location=LinJ.32:679076-680047(-) | length=323	GeneDB|LinJ.32.1810	35 kDa		unknown	2
478	TRUE	Empty	| organism=Leishmania_infantum | product=2,4-dienoyl-coa reductase fadh1, putative | location=LinJ.33:292095-294287(+) | length=730	GeneDB|LinJ.33.0870	79 kDa		unknown	2
479	TRUE	Empty	| organism=Leishmania_infantum | product=ascorbate-dependent peroxidase, putative | location=LinJ.34:23760-24671(+) | length=303	GeneDB|LinJ.34.0070	34 kDa		unknown	2
480	TRUE	Empty	| organism=Leishmania_infantum | product=elongation factor 1-beta | location=LinJ.34:361627-362346(+) | length=239	GeneDB|LinJ.34.0870 (+1)	26 kDa	TRUE	unknown	2
481	TRUE	Empty	| organism=Leishmania_infantum | product=chaperone protein DNAj, putative | location=LinJ.35:1213853-1215289(-) | length=478	GeneDB|LinJ.35.3030	51 kDa		unknown	2
482	TRUE	Empty	| organism=Leishmania_infantum | product=hypothetical protein, conserved | location=LinJ.32:538397-540769(+) | length=790	GeneDB|LinJ.32.1430	86 kDa		unknown	2
483	TRUE	Empty	| organism=Leishmania_infantum | product=proteasome alpha 2 subunit, putative | location=LinJ.21:721308-722003(-) | length=231	GeneDB|LinJ.21.2070	25 kDa		unknown	2
484	TRUE	Empty	| organism=Leishmania_infantum | product=aldehyde dehydrogenase, putative | location=LinJ.30:1059492-1061249(-) | length=585	GeneDB|LinJ.30.2920	64 kDa		unknown	2
485	TRUE	Empty	| organism=Leishmania_infantum | product=cyclophilin 2 | location=LinJ.06:49406-49969(-) | length=187	GeneDB|LinJ.06.0120	20 kDa		unknown	2
486	TRUE	Empty	| organism=Leishmania_infantum | product=60S ribosomal protein L34, putative | location=LinJ.18:593674-594180(+) | length=168	GeneDB|LinJ.18.1380 (+1)	19 kDa		unknown	2
487	TRUE	Empty	| organism=Leishmania_infantum | product=hypothetical protein, conserved | location=LinJ.29:1100134-1101342(+) | length=402	GeneDB|LinJ.29.2630	43 kDa		unknown	2
488	TRUE	Empty	| organism=Leishmania_infantum | product=ADP-ribosylation factor, putative | location=LinJ.31:1114858-1115406(-) | length=182	GeneDB|LinJ.31.2350	21 kDa		unknown	2
489	TRUE	Empty	| organism=Leishmania_infantum | product=calreticulin, putative | location=LinJ.31:1248280-1249482(-) | length=400	GeneDB|LinJ.31.2670	45 kDa		unknown	2
490	TRUE	Empty	| organism=Leishmania_infantum | product=ribosomal protein L27, putative | location=LinJ.32:1061503-1061907(-) | length=134	GeneDB|LinJ.32.2830 (+1)	15 kDa		unknown	2
491	TRUE	Empty	| organism=Leishmania_infantum | product=beta prime cop protein, putative | location=LinJ.33:1425805-1428459(+) | length=884	GeneDB|LinJ.33.3360	98 kDa		unknown	2
492	TRUE	Empty	| organism=Leishmania_infantum | product=hypothetical protein, conserved | location=LinJ.36:2593723-2594499(-) | length=258	GeneDB|LinJ.36.7070	29 kDa		unknown	2
493	TRUE	Empty	| organism=Leishmania_infantum | product=leucine carboxyl methyltransferase, putative | location=LinJ.36:22858-23748(-) | length=296	GeneDB|LinJ.36.0090	34 kDa		unknown	2
494	TRUE	Empty	| organism=Leishmania_infantum | product=C-1-tetrahydrofolate synthase, cytoplasmic, putative | location=LinJ.26:79542-80438(-) | length=298	GeneDB|LinJ.26.0310	32 kDa		unknown	2
495	TRUE	Empty	| organism=Leishmania_infantum | product=pyrroline-5-carboxylate reductase | location=LinJ.13:533920-534738(-) | length=272	GeneDB|LinJ.13.1420	29 kDa		unknown	2
496	TRUE	Empty	| organism=Leishmania_infantum | product=xanthine phosphoribosyltransferase | location=LinJ.21:313763-314488(+) | length=241	GeneDB|LinJ.21.0990	27 kDa		unknown	2
497	TRUE	Empty	| organism=Leishmania_infantum | product=hypothetical protein, unknown function | location=LinJ.34:139409-141127(+) | length=572	GeneDB|LinJ.34.0400	61 kDa		unknown	2
498	TRUE	Empty	| organism=Leishmania_infantum | product=sterol 24-c-methyltransferase, putative | location=LinJ.36:953295-954356(+) | length=353	GeneDB|LinJ.36.2510 (+1)	40 kDa		unknown	2
499	TRUE	Empty	| organism=Leishmania_infantum | product=acetylornithine deacetylase-like protein | location=LinJ.07:161814-163007(-) | length=397	GeneDB|LinJ.07.0430	43 kDa		unknown	2
500	TRUE	Empty	| organism=Leishmania_infantum | product=hypothetical protein, conserved | location=LinJ.28:855264-855995(+) | length=243	GeneDB|LinJ.28.2310	28 kDa		unknown	2
501	TRUE	Empty	| organism=Leishmania_infantum | product=glycerol-3-phosphate dehydrogenase (FAD-dependent), mitochondrial | location=LinJ.28:78320-80146(+) | length=608	GeneDB|LinJ.28.0240	67 kDa		unknown	2
502	TRUE	Empty	| organism=Leishmania_infantum | product=protein kinase, putative | location=LinJ.15:333992-335974(-) | length=660	GeneDB|LinJ.15.0810	73 kDa		unknown	2
503	TRUE	Empty	| organism=Leishmania_infantum | product=hypothetical protein, conserved | location=LinJ.19:6009-6782(-) | length=257	GeneDB|LinJ.19.0020	28 kDa		unknown	2
504	TRUE	Empty	| organism=Leishmania_infantum | product=mitogen activated protein kinase, putative,map kinase, putative | location=LinJ.33:514808-516034(+) | length=408	GeneDB|LinJ.33.1470	47 kDa		unknown	2
505	TRUE	Empty	| organism=Leishmania_infantum | product=rab-GDP dissociation inhibitor, putative | location=LinJ.29:962649-963986(-) | length=445	GeneDB|LinJ.29.2270	50 kDa		unknown	2
506	TRUE	Empty	| organism=Leishmania_infantum | product=Golgi/lysosome glycoprotein, putative | location=LinJ.07:80496-82370(+) | length=624	GeneDB|LinJ.07.0230	69 kDa		unknown	2
END OF FILE
21955 PapadopoulouB --LeishmaniaInf-- 20160223_valosin_GEL, Samples report created on 05/06/2016
Experiment: 21955 PapadopoulouB --LeishmaniaInf-- 20160223_valosin_GEL
	Peak List Generator: unknown
		Version: unknown
		Charge States Calculated: unknown
		Deisotoped: unknown
		Textual Annotation: unknown
	Database Set: 1 Database
		Database Name: the LeishInfant_LinfantumAnnotatedProteins_TriTrypDB-4.0_20120202 database
			Version: unknown
			Taxonomy: All Entries
			Number of Proteins: 8241
		Does database contain common contaminants?: unknown
	Search Engine Set: 1 Search Engine
		Search Engine: Mascot
			Version: 2.5.1
			Samples: All Samples
			Fragment Tolerance: 0.100 Da (Monoisotopic)
			Parent Tolerance: 0.100 Da (Monoisotopic)
			Fixed Modifications: +57 on C (Carbamidomethyl)
			Variable Modifications: +1 on NQ (Deamidated), +16 on M (Oxidation)
			Database: the LeishInfant_LinfantumAnnotatedProteins_TriTrypDB-4.0_20120202 database (unknown version, 8241 entries)
			Digestion Enzyme: Trypsin
			Max Missed Cleavages: 2
			Probability Model:
				Ingel21955 (F065086): LFDR Model, Classifier data: Bayes, Good (50%) m:86.4/s:26.5 m:28.7/s:1.36 m:NA m:75.2/s:31.2, Bad (50%) m:10.4/s:6.57 m:28.5/s:1.42 m:NA m:4.14/s:3.74 [all charge states]
	Scaffold: Version: Scaffold_4.4.8
		Modification Metadata Set: 0 modifications
			Source: None
			Comment:
		Protein Grouping Strategy: Experiment-wide grouping with binary peptide-protein weights
		Peptide Thresholds: 95.0% minimum
		Protein Thresholds: 95.0% minimum and 2 peptides minimum
		Peptide FDR: 0.0% (Decoy)
		Protein FDR: 0.0% (Decoy)
		GO Annotation Source(s):
21955 PapadopoulouB --LeishmaniaInf-- 20160223_valosin_GEL	Displaying:Exclusive Unique Peptide Count							Uncategorized Sample
#	Visible?	Starred?	Identified Proteins (254)	Accession Number	Molecular Weight	Protein Grouping Ambiguity	Taxonomy	21955_LinJ.36.1420 (WT_HA-IP) Gel
1	TRUE	Empty	| organism=Leishmania_infantum | product=Transitional endoplasmic reticulum ATPase, putative,valosin-containing protein homolog | location=LinJ.36:491965-494036(-) | length=689	GeneDB|LinJ.36.1420	76 kDa		unknown	59
2	TRUE	Empty	| organism=Leishmania_infantum | product=elongation factor 1-alpha | location=LinJ.17:23994-25343(-) | length=449	GeneDB|LinJ.17.0090 (+5)	49 kDa		unknown	18
3	TRUE	Empty	| organism=Leishmania_infantum | product=heat-shock protein hsp70, putative | location=LinJ.28:1066959-1068923(-) | length=654	GeneDB|LinJ.28.2960 (+2)	71 kDa		unknown	37
4	TRUE	Empty	| organism=Leishmania_infantum | product=stomatin-like protein | location=LinJ.05:381289-382362(-) | length=357	GeneDB|LinJ.05.1040	40 kDa		unknown	20
5	TRUE	Empty	| organism=Leishmania_infantum | product=heat shock protein 83-1 | location=LinJ.33:117668-119770(-) | length=700	GeneDB|LinJ.33.0360 (+1)	81 kDa		unknown	29
6	TRUE	Empty	| organism=Leishmania_infantum | product=hypothetical protein, conserved | location=LinJ.34:68981-70456(+) | length=491	GeneDB|LinJ.34.0210	56 kDa		unknown	16
7	TRUE	Empty	| organism=Leishmania_infantum | product=heat shock 70-related protein 1, mitochondrial precursor, putative | location=LinJ.30:922115-924097(-) | length=660	GeneDB|LinJ.30.2480 (+1)	72 kDa		unknown	23
8	TRUE	Empty	| organism=Leishmania_infantum | product=beta tubulin | location=LinJ.08:487889-489220(+) | length=443	GeneDB|LinJ.08.1290 (+1)	50 kDa	TRUE	unknown	16
9	TRUE	Empty	| organism=Leishmania_infantum | product=carboxypeptidase, putative,metallo-peptidase, Clan MA(E), family 32 | location=LinJ.13:24496-26007(-) | length=503	GeneDB|LinJ.13.0090	57 kDa		unknown	18
10	TRUE	Empty	| organism=Leishmania_infantum | product=elongation factor 2 | location=LinJ.36:48610-51147(-) | length=845	GeneDB|LinJ.36.0190 (+2)	94 kDa		unknown	21
11	TRUE	Empty	| organism=Leishmania_infantum | product=mitochondrial ATP-dependent zinc metallopeptidase, putative,metallo-peptidase, Clan MA(E), Family M41 | location=LinJ.36:1099651-1101366(-) | length=571	GeneDB|LinJ.36.2850	62 kDa		unknown	19
12	TRUE	Empty	| organism=Leishmania_infantum | product=glutamate dehydrogenase | location=LinJ.15:428200-431262(-) | length=1020	GeneDB|LinJ.15.1070	115 kDa		unknown	15
13	TRUE	Empty	| organism=Leishmania_infantum | product=fructose-1,6-bisphosphate aldolase | location=LinJ.36:464823-465938(+) | length=371	GeneDB|LinJ.36.1320	41 kDa		unknown	11
14	TRUE	Empty	| organism=Leishmania_infantum | product=ATPase beta subunit, putative | location=LinJ.25:456394-457971(-) | length=525	GeneDB|LinJ.25.1210	56 kDa		unknown	12
15	TRUE	Empty	| organism=Leishmania_infantum | product=hypothetical protein, conserved | location=LinJ.35:773526-774524(+) | length=332	GeneDB|LinJ.35.1960	37 kDa		unknown	9
16	TRUE	Empty	| organism=Leishmania_infantum | product=S-adenosylhomocysteine hydrolase | location=LinJ.36:1483753-1485066(+) | length=437	GeneDB|LinJ.36.4100	48 kDa		unknown	11
17	TRUE	Empty	| organism=Leishmania_infantum | product=hypothetical protein, conserved | location=LinJ.22:115361-116416(-) | length=351	GeneDB|LinJ.22.0200	38 kDa		unknown	13
18	TRUE	Empty	| organism=Leishmania_infantum | product=protein phosphatase type 1 regulator-like protein | location=LinJ.05:436530-437720(-) | length=396	GeneDB|LinJ.05.1200	45 kDa		unknown	15
19	TRUE	Empty	| organism=Leishmania_infantum | product=aconitase, putative | location=LinJ.18:201933-204623(-) | length=896	GeneDB|LinJ.18.0510	97 kDa		unknown	17
20	TRUE	Empty	| organism=Leishmania_infantum | product=enolase | location=LinJ.14:513738-515027(+) | length=429	GeneDB|LinJ.14.1240	46 kDa		unknown	10
21	TRUE	Empty	| organism=Leishmania_infantum | product=heat shock protein 70-related protein | location=LinJ.26:406458-408383(+) | length=641	GeneDB|LinJ.26.1220	70 kDa		unknown	18
22	TRUE	Empty	| organism=Leishmania_infantum | product=polyubiquitin | location=LinJ.09:352175-354775(-) | length=866	GeneDB|LinJ.09.0950	98 kDa		unknown	4
23	TRUE	Empty	| organism=Leishmania_infantum | product=heat shock protein, putative | location=LinJ.18:583215-585683(+) | length=822	GeneDB|LinJ.18.1350	92 kDa		unknown	11
24	TRUE	Empty	| organism=Leishmania_infantum | product=eukaryotic initiation factor 4a, putative | location=LinJ.01:239127-240338(+) | length=403	GeneDB|LinJ.01.0790 (+1)	45 kDa		unknown	13
25	TRUE	Empty	| organism=Leishmania_infantum | product=hexokinase, putative | location=LinJ.21:78469-79884(+) | length=471	GeneDB|LinJ.21.0300 (+1)	52 kDa		unknown	13
26	TRUE	Empty	| organism=Leishmania_infantum | product=chaperonin HSP60, mitochondrial precursor | location=LinJ.36:793828-795516(+) | length=562	GeneDB|LinJ.36.2140	59 kDa	TRUE	unknown	16
27	TRUE	Empty	| organism=Leishmania_infantum | product=S-adenosylmethionine synthetase | location=LinJ.30:1288057-1289235(+) | length=392	GeneDB|LinJ.30.3560 (+1)	43 kDa		unknown	11
28	TRUE	Empty	| organism=Leishmania_infantum | product=hypothetical protein, conserved | location=LinJ.36:1870533-1872365(+) | length=610	GeneDB|LinJ.36.5080	67 kDa		unknown	8
29	TRUE	Empty	| organism=Leishmania_infantum | product=delta-1-pyrroline-5-carboxylate dehydrogenase, putative | location=LinJ.03:50496-52178(+) | length=560	GeneDB|LinJ.03.0190	62 kDa		unknown	11
30	TRUE	Empty	| organism=Leishmania_infantum | product=ATPase alpha subunit | location=LinJ.05:160707-162431(+) | length=574	GeneDB|LinJ.05.0500 (+1)	63 kDa		unknown	9
31	TRUE	Empty	| organism=Leishmania_infantum | product=alpha tubulin | location=LinJ.13:112107-113462(+) | length=451	GeneDB|LinJ.13.0330 (+1)	50 kDa		unknown	10
32	TRUE	Empty	| organism=Leishmania_infantum | product=ribosomal protein L1a, putative | location=LinJ.29:422018-423139(+) | length=373	GeneDB|LinJ.29.1160 (+2)	41 kDa		unknown	7
33	TRUE	Empty	| organism=Leishmania_infantum | product=elongation factor-1 gamma | location=LinJ.09:371404-372765(-) | length=453	GeneDB|LinJ.09.1020 (+1)	52 kDa		unknown	9
34	TRUE	Empty	| organism=Leishmania_infantum | product=GP63, leishmanolysin | location=LinJ.10:206839-208638(+) | length=599	GeneDB|LinJ.10.0490 (+1)	64 kDa		unknown	7
35	TRUE	Empty	| organism=Leishmania_infantum | product=T-complex protein 1, beta subunit, putative | location=LinJ.27:527521-529110(-) | length=529	GeneDB|LinJ.27.1150	58 kDa		unknown	5
36	TRUE	Empty	| organism=Leishmania_infantum | product=glucose-regulated protein 78, putative | location=LinJ.28:460332-462308(+) | length=658	GeneDB|LinJ.28.1310	72 kDa		unknown	11
37	TRUE	Empty	| organism=Leishmania_infantum | product=protein disulfide isomerase | location=LinJ.36:2654759-2656192(-) | length=477	GeneDB|LinJ.36.7280	52 kDa		unknown	15
38	TRUE	Empty	| organism=Leishmania_infantum | product=isocitrate dehydrogenase [NADP], mitochondrial precursor, putative | location=LinJ.10:118941-120248(+) | length=435	GeneDB|LinJ.10.0310	48 kDa		unknown	10
39	TRUE	Empty	| organism=Leishmania_infantum | product=hypothetical protein, conserved | location=LinJ.24:797428-798933(-) | length=501	GeneDB|LinJ.24.2200	55 kDa		unknown	11
40	TRUE	Empty	| organism=Leishmania_infantum | product=nucleoside diphosphate kinase b | location=LinJ.32:1162844-1163299(-) | length=151	GeneDB|LinJ.32.3100 (+1)	17 kDa		unknown	7
41	TRUE	Empty	| organism=Leishmania_infantum | product=glycyl tRNA synthetase, putative | location=LinJ.36:1462711-1464597(+) | length=628	GeneDB|LinJ.36.4030	70 kDa		unknown	11
42	TRUE	Empty	| organism=Leishmania_infantum | product=actin | location=LinJ.04:462093-463223(-) | length=376	GeneDB|LinJ.04.1250	42 kDa		unknown	8
43	TRUE	Empty	| organism=Leishmania_infantum | product=glycosomal phosphoenolpyruvate carboxykinase, putative | location=LinJ.27:769494-771071(-) | length=525	GeneDB|LinJ.27.1710 (+1)	58 kDa		unknown	7
44	TRUE	Empty	| organism=Leishmania_infantum | product=ATP-dependent RNA helicase, putative | location=LinJ.32:159097-160941(-) | length=614	GeneDB|LinJ.32.0410	67 kDa		unknown	10
45	TRUE	Empty	| organism=Leishmania_infantum | product=tryparedoxin peroxidase | location=LinJ.15:446136-446735(-) | length=199	GeneDB|LinJ.15.1140	22 kDa		unknown	5
46	TRUE	Empty	| organism=Leishmania_infantum | product=prohibitin;with=GeneDB:LmjF16.1610 | location=LinJ.16:666707-667513(+) | length=268	GeneDB|LinJ.16.1710	30 kDa		unknown	8
47	TRUE	Empty	| organism=Leishmania_infantum | product=citrate synthase, putative | location=LinJ.18:281930-283342(+) | length=470	GeneDB|LinJ.18.0690	52 kDa		unknown	9
48	TRUE	Empty	| organism=Leishmania_infantum | product=RNA helicase, putative | location=LinJ.21:633788-635341(-) | length=517	GeneDB|LinJ.21.1820	59 kDa		unknown	7
49	TRUE	Empty	| organism=Leishmania_infantum | product=aldehyde dehydrogenase, mitochondrial precursor | location=LinJ.25:440332-441831(-) | length=499	GeneDB|LinJ.25.1160	54 kDa		unknown	7
50	TRUE	Empty	| organism=Leishmania_infantum | product=heat shock protein DNAJ, putative | location=LinJ.27:1004464-1005654(+) | length=396	GeneDB|LinJ.27.2350	44 kDa		unknown	9
51	TRUE	Empty	| organism=Leishmania_infantum | product=vacuolar ATP synthase subunit b, putative | location=LinJ.28:958879-960366(+) | length=495	GeneDB|LinJ.28.2610	56 kDa		unknown	10
52	TRUE	Empty	| organism=Leishmania_infantum | product=trypanothione reductase | location=LinJ.05:105717-107192(+) | length=491	GeneDB|LinJ.05.0350	53 kDa		unknown	8
53	TRUE	Empty	| organism=Leishmania_infantum | product=dipeptidyl-peptidase III, putative,metallo-peptidase, Clan M-, Family M49 | location=LinJ.05:354919-356958(+) | length=679	GeneDB|LinJ.05.0960	76 kDa		unknown	9
54	TRUE	Empty	| organism=Leishmania_infantum | product=transketolase | location=LinJ.24:784613-786628(-) | length=671	GeneDB|LinJ.24.2150	72 kDa		unknown	9
55	TRUE	Empty	| organism=Leishmania_infantum | product=trypanothione synthetase, putative | location=LinJ.27:799097-801055(-) | length=652	GeneDB|LinJ.27.1770	74 kDa		unknown	7
56	TRUE	Empty	| organism=Leishmania_infantum | product=prostaglandin f2-alpha synthase/D-arabinose dehydrogenase | location=LinJ.31:1034722-1035576(-) | length=284	GeneDB|LinJ.31.2210	32 kDa		unknown	7
57	TRUE	Empty	| organism=Leishmania_infantum | product=vacuolar ATP synthase catalytic subunit A, putative | location=LinJ.34:1415049-1416881(+) | length=610	GeneDB|LinJ.34.3460	68 kDa		unknown	8
58	TRUE	Empty	| organism=Leishmania_infantum | product=cystathione gamma lyase, putative | location=LinJ.35:1321315-1322544(-) | length=409	GeneDB|LinJ.35.3280	45 kDa		unknown	6
59	TRUE	Empty	| organism=Leishmania_infantum | product=clathrin heavy chain, putative | location=LinJ.36:626159-631240(-) | length=1693	GeneDB|LinJ.36.1700	191 kDa		unknown	6
60	TRUE	Empty	| organism=Leishmania_infantum | product=chaperonin HSP60, mitochondrial precursor | location=LinJ.36:789694-791394(+) | length=566	GeneDB|LinJ.36.2130	61 kDa	TRUE	unknown	8
61	TRUE	Empty	| organism=Leishmania_infantum | product=leucyl-tRNA synthetase, putative | location=LinJ.13:362989-366216(-) | length=1075	GeneDB|LinJ.13.1000	122 kDa		unknown	5
62	TRUE	Empty	| organism=Leishmania_infantum | product=chaperonin TCP20, putative | location=LinJ.13:530753-532369(-) | length=538	GeneDB|LinJ.13.1400	59 kDa		unknown	7
63	TRUE	Empty	| organism=Leishmania_infantum | product=inosine-5'-monophosphate dehydrogenase | location=LinJ.19:659898-661442(+) | length=514	GeneDB|LinJ.19.1590	56 kDa		unknown	9
64	TRUE	Empty	| organism=Leishmania_infantum | product=hypothetical protein, conserved | location=LinJ.24:623658-624848(+) | length=396	GeneDB|LinJ.24.1650	43 kDa		unknown	7
65	TRUE	Empty	| organism=Leishmania_infantum | product=activated protein kinase c receptor (LACK) | location=LinJ.28:1062210-1063148(-) | length=312	GeneDB|LinJ.28.2940 (+1)	34 kDa		unknown	5
66	TRUE	Empty	| organism=Leishmania_infantum | product=chaperonin alpha subunit, putative | location=LinJ.32:1310814-1312454(+) | length=546	GeneDB|LinJ.32.3470	59 kDa		unknown	8
67	TRUE	Empty	| organism=Leishmania_infantum | product=malate dehydrogenase | location=LinJ.34:47697-48650(+) | length=317	GeneDB|LinJ.34.0150	33 kDa		unknown	8
68	TRUE	Empty	| organism=Leishmania_infantum | product=pyruvate kinase | location=LinJ.00:87763-89286(-) | length=507	GeneDB|LinJ.35.5450	55 kDa		unknown	8
69	TRUE	Empty	| organism=Leishmania_infantum | product=14-3-3 protein-like protein | location=LinJ.36:1277839-1278615(-) | length=258	GeneDB|LinJ.36.3360	30 kDa		unknown	6
70	TRUE	Empty	| organism=Leishmania_infantum | product=hypothetical protein, conserved | location=LinJ.03:65963-66871(+) | length=302	GeneDB|LinJ.03.0250	33 kDa		unknown	3
71	TRUE	Empty	| organism=Leishmania_infantum | product=pyruvate phosphate dikinase, putative | location=LinJ.11:397386-400130(+) | length=914	GeneDB|LinJ.11.1000	101 kDa		unknown	7
72	TRUE	Empty	| organism=Leishmania_infantum | product=glucose-6-phosphate isomerase | location=LinJ.12:298791-300608(+) | length=605	GeneDB|LinJ.12.0490	67 kDa		unknown	6
73	TRUE	Empty	| organism=Leishmania_infantum | product=NADH-cytochrome b5 reductase, putative | location=LinJ.13:339330-340256(-) | length=308	GeneDB|LinJ.13.0960	35 kDa		unknown	4
74	TRUE	Empty	| organism=Leishmania_infantum | product=ADP,ATP carrier protein 1, mitochondrial precursor, putative,ADP/ATP translocase 1, putative | location=LinJ.19:52740-53693(-) | length=317	GeneDB|LinJ.19.0190 (+1)	35 kDa		unknown	4
75	TRUE	Empty	| organism=Leishmania_infantum | product=3-ketoacyl-CoA thiolase, putative | location=LinJ.23:329735-331060(-) | length=441	GeneDB|LinJ.23.0860	47 kDa		unknown	7
76	TRUE	Empty	| organism=Leishmania_infantum | product=glyceraldehyde 3-phosphate dehydrogenase, glycosomal | location=LinJ.30:1081801-1082886(-) | length=361	GeneDB|LinJ.30.2990 (+1)	39 kDa		unknown	7
77	TRUE	Empty	| organism=Leishmania_infantum | product=chaperonin containing t-complex protein, putative | location=LinJ.32:405975-407591(+) | length=538	GeneDB|LinJ.32.1060	59 kDa		unknown	6
78	TRUE	Empty	| organism=Leishmania_infantum | product=isoleucyl-tRNA synthetase, putative | location=LinJ.36:2159959-2163261(-) | length=1100	GeneDB|LinJ.36.5870	126 kDa		unknown	5
79	TRUE	Empty	| organism=Leishmania_infantum | product=ubiquitin fusion degradation protein, putative | location=LinJ.36:2504696-2505673(-) | length=325	GeneDB|LinJ.36.6780	35 kDa		unknown	7
80	TRUE	Empty	| organism=Leishmania_infantum | product=T-complex protein 1, theta subunit, putative,chaperonin, putative | location=LinJ.36:2647185-2648798(-) | length=537	GeneDB|LinJ.36.7240	58 kDa		unknown	7
81	TRUE	Empty	| organism=Leishmania_infantum | product=40S ribosomal protein S4, putative | location=LinJ.13:399634-400455(-) | length=273	GeneDB|LinJ.13.1120 (+1)	31 kDa		unknown	4
82	TRUE	Empty	| organism=Leishmania_infantum | product=hypothetical protein, conserved | location=LinJ.14:52632-53231(+) | length=199	GeneDB|LinJ.14.0190	22 kDa		unknown	4
83	TRUE	Empty	| organism=Leishmania_infantum | product=40S ribosomal protein S3, putative | location=LinJ.15:413244-413903(-) | length=219	GeneDB|LinJ.15.1010 (+1)	24 kDa		unknown	6
84	TRUE	Empty	| organism=Leishmania_infantum | product=hypothetical protein, conserved | location=LinJ.17:5073-7397(-) | length=774	GeneDB|LinJ.17.0010	88 kDa		unknown	5
85	TRUE	Empty	| organism=Leishmania_infantum | product=NADP-dependent alcohol dehydrogenase, putative | location=LinJ.23:135086-136144(+) | length=352	GeneDB|LinJ.23.0410	38 kDa		unknown	5
86	TRUE	Empty	| organism=Leishmania_infantum | product=malic enzyme | location=LinJ.24:276191-277906(+) | length=571	GeneDB|LinJ.24.0780	63 kDa		unknown	5
87	TRUE	Empty	| organism=Leishmania_infantum | product=RNA binding protein, putative | location=LinJ.32:263828-264535(+) | length=235	GeneDB|LinJ.32.0790	25 kDa		unknown	6
88	TRUE	Empty	| organism=Leishmania_infantum | product=heat shock protein, putative | location=LinJ.33:974212-976116(+) | length=634	GeneDB|LinJ.33.2520	72 kDa		unknown	5
89	TRUE	Empty	| organism=Leishmania_infantum | product=prohibitin, putative | location=LinJ.35:19603-20481(-) | length=292	GeneDB|LinJ.35.0070	32 kDa		unknown	7
90	TRUE	Empty	| organism=Leishmania_infantum | product=2,3-bisphosphoglycerate-independent phosphoglycerate mutase | location=LinJ.36:2561981-2563642(-) | length=553	GeneDB|LinJ.36.6960	61 kDa		unknown	8
91	TRUE	Empty	| organism=Leishmania_infantum | product=stress-induced protein sti1 | location=LinJ.08:430618-432258(+) | length=546	GeneDB|LinJ.08.1020	62 kDa		unknown	6
92	TRUE	Empty	| organism=Leishmania_infantum | product=hypothetical protein, conserved | location=LinJ.09:403163-405010(+) | length=615	GeneDB|LinJ.09.1070	67 kDa		unknown	6
93	TRUE	Empty	| organism=Leishmania_infantum | product=T-complex protein 1, gamma subunit, putative | location=LinJ.23:571414-573069(+) | length=551	GeneDB|LinJ.23.1460	60 kDa		unknown	5
94	TRUE	Empty	| organism=Leishmania_infantum | product=cyclophilin a | location=LinJ.25:335111-335644(+) | length=177	GeneDB|LinJ.25.0940	19 kDa		unknown	3
95	TRUE	Empty	| organism=Leishmania_infantum | product=2,4-dihydroxyhept-2-ene-1,7-dioic acid aldolase, putative | location=LinJ.25:760142-760981(-) | length=279	GeneDB|LinJ.25.2090	30 kDa		unknown	5
96	TRUE	Empty	| organism=Leishmania_infantum | product=serine/threonine protein phosphatase catalytic subunit, putative | location=LinJ.28:264999-265904(-) | length=301	GeneDB|LinJ.28.0730	34 kDa		unknown	5
97	TRUE	Empty	| organism=Leishmania_infantum | product=ribosomal protein L3, putative | location=LinJ.32:1236041-1237300(+) | length=419	GeneDB|LinJ.32.3330 (+1)	48 kDa		unknown	5
98	TRUE	Empty	| organism=Leishmania_infantum | product=carboxypeptidase, putative,metallo-peptidase, Clan MA(E), Family M32 | location=LinJ.33:1030159-1031658(+) | length=499	GeneDB|LinJ.33.2670	57 kDa		unknown	5
99	TRUE	Empty	| organism=Leishmania_infantum | product=mitochondrial processing peptidase, beta subunit, putative,metallo-peptidase, Clan ME, Family M16 | location=LinJ.35:577549-579021(+) | length=490	GeneDB|LinJ.35.1390	55 kDa		unknown	7
100	TRUE	Empty	| organism=Leishmania_infantum | product=galactokinase-like protein | location=LinJ.35:1111651-1113081(-) | length=476	GeneDB|LinJ.35.2790	53 kDa		unknown	5
101	TRUE	Empty	| organism=Leishmania_infantum | product=T-complex protein 1, eta subunit, putative | location=LinJ.35:1520364-1522076(-) | length=570	GeneDB|LinJ.35.3900	62 kDa		unknown	4
102	TRUE	Empty	| organism=Leishmania_infantum | product=oxidoreductase, putative | location=LinJ.36:1585674-1586696(+) | length=340	GeneDB|LinJ.36.4380	36 kDa		unknown	5
103	TRUE	Empty	| organism=Leishmania_infantum | product=proteasome regulatory non-ATPase subunit 6, putative | location=LinJ.02:164977-166566(-) | length=529	GeneDB|LinJ.02.0340	59 kDa		unknown	5
104	TRUE	Empty	| organism=Leishmania_infantum | product=aspartate carbamoyltransferase, putative | location=LinJ.16:197923-198906(-) | length=327	GeneDB|LinJ.16.0550	35 kDa		unknown	6
105	TRUE	Empty	| organism=Leishmania_infantum | product=transaldolase, putative | location=LinJ.16:272119-273111(-) | length=330	GeneDB|LinJ.16.0760	37 kDa		unknown	3
106	TRUE	Empty	| organism=Leishmania_infantum | product=succinyl-CoA synthetase alpha subunit, putative | location=LinJ.25:792332-793231(-) | length=299	GeneDB|LinJ.25.2220 (+1)	31 kDa		unknown	3
107	TRUE	Empty	| organism=Leishmania_infantum | product=lipophosphoglycan biosynthetic protein, putative,heat shock protein 90, putative,glucose regulated protein 94, putative | location=LinJ.29:279079-281394(-) | length=771	GeneDB|LinJ.29.0790	87 kDa		unknown	5
108	TRUE	Empty	| organism=Leishmania_infantum | product=adenosine kinase, putative | location=LinJ.30:281154-282191(+) | length=345	GeneDB|LinJ.30.0940	37 kDa		unknown	4
109	TRUE	Empty	| organism=Leishmania_infantum | product=60S ribosomal protein L18a, putative | location=LinJ.32:336243-336782(+) | length=179	GeneDB|LinJ.32.0930 (+1)	21 kDa		unknown	4
110	TRUE	Empty	| organism=Leishmania_infantum | product=hypothetical protein, conserved | location=LinJ.34:1034612-1035208(+) | length=198	GeneDB|LinJ.34.2410	22 kDa		unknown	4
111	TRUE	Empty	| organism=Leishmania_infantum | product=40S ribosomal protein S3A, putative | location=LinJ.35:113796-114590(+) | length=264	GeneDB|LinJ.35.0400 (+1)	30 kDa		unknown	5
112	TRUE	Empty	| organism=Leishmania_infantum | product=succinyl-CoA ligase [GDP-forming] beta-chain, putative;with=GeneDB:LmjF36.2950 | location=LinJ.36:1206742-1207983(-) | length=413	GeneDB|LinJ.36.3100	44 kDa		unknown	4
113	TRUE	Empty	| organism=Leishmania_infantum | product=40S ribosomal protein SA, putative | location=LinJ.36:1935498-1936238(-) | length=246	GeneDB|LinJ.36.5240 (+1)	28 kDa		unknown	5
114	TRUE	Empty	| organism=Leishmania_infantum | product=eukaryotic initiation factor 5a, putative | location=LinJ.25:256010-256510(+) | length=166	GeneDB|LinJ.25.0740 (+2)	18 kDa		unknown	3
115	TRUE	Empty	| organism=Leishmania_infantum | product=NADH-dependent fumarate reductase, putative | location=LinJ.35:517686-521129(+) | length=1147	GeneDB|LinJ.35.1190	123 kDa		unknown	2
116	TRUE	Empty	| organism=Leishmania_infantum | product=phosphoglycerate kinase C, glycosomal | location=LinJ.20:33795-35234(-) | length=479	GeneDB|LinJ.20.0110 (+1)	51 kDa		unknown	2
117	TRUE	Empty	| organism=Leishmania_infantum | product=hypothetical protein, conserved | location=LinJ.02:197171-198046(-) | length=291	GeneDB|LinJ.02.0430	32 kDa		unknown	4
118	TRUE	Empty	| organism=Leishmania_infantum | product=dipeptylcarboxypeptidase | location=LinJ.02:322597-324633(+) | length=678	GeneDB|LinJ.02.0710	77 kDa		unknown	4
119	TRUE	Empty	| organism=Leishmania_infantum | product=hypothetical protein, conserved | location=LinJ.09:398582-399520(-) | length=312	GeneDB|LinJ.09.1060	35 kDa		unknown	3
120	TRUE	Empty	| organism=Leishmania_infantum | product=eukaryotic translation initiation factor 2 subunit, putative | location=LinJ.09:429859-431298(-) | length=479	GeneDB|LinJ.09.1130	53 kDa		unknown	4
121	TRUE	Empty	| organism=Leishmania_infantum | product=seryl-tRNA synthetase, putative | location=LinJ.11:31670-33094(+) | length=474	GeneDB|LinJ.11.0100	53 kDa		unknown	4
122	TRUE	Empty	| organism=Leishmania_infantum | product=hypothetical protein, conserved | location=LinJ.15:595055-595933(-) | length=292	GeneDB|LinJ.15.1570	34 kDa		unknown	4
123	TRUE	Empty	| organism=Leishmania_infantum | product=hypothetical protein, conserved | location=LinJ.17:84512-85465(-) | length=317	GeneDB|LinJ.17.0230	36 kDa		unknown	3
124	TRUE	Empty	| organism=Leishmania_infantum | product=P-type H -ATPase, putative | location=LinJ.18:656653-659577(+) | length=974	GeneDB|LinJ.18.1500 (+1)	107 kDa		unknown	3
125	TRUE	Empty	| organism=Leishmania_infantum | product=aminopeptidase, putative,metallo-peptidase, Clan MG, Family M24 | location=LinJ.19:34605-35747(-) | length=380	GeneDB|LinJ.19.0150	43 kDa		unknown	4
126	TRUE	Empty	| organism=Leishmania_infantum | product=methionyl-tRNA synthetase, putative | location=LinJ.21:263449-265692(+) | length=747	GeneDB|LinJ.21.0890	84 kDa		unknown	3
127	TRUE	Empty	| organism=Leishmania_infantum | product=60S ribosomal protein L9, putative | location=LinJ.21:434204-434776(+) | length=190	GeneDB|LinJ.21.1290 (+1)	22 kDa		unknown	3
128	TRUE	Empty	| organism=Leishmania_infantum | product=acetyl-CoA synthetase, putative | location=LinJ.23:336603-338690(-) | length=695	GeneDB|LinJ.23.0880	77 kDa		unknown	5
129	TRUE	Empty	| organism=Leishmania_infantum | product=hypothetical protein, conserved | location=LinJ.25:500550-501293(-) | length=247	GeneDB|LinJ.25.1320	27 kDa		unknown	4
130	TRUE	Empty	| organism=Leishmania_infantum | product=3-oxo-5-alpha-steroid 4-dehydrogenase, putative | location=LinJ.25:686664-687584(-) | length=306	GeneDB|LinJ.25.1850	34 kDa		unknown	3
131	TRUE	Empty	| organism=Leishmania_infantum | product=60S ribosomal protein L7, putative | location=LinJ.26:44330-45088(-) | length=252	GeneDB|LinJ.26.0160	29 kDa		unknown	5
132	TRUE	Empty	| organism=Leishmania_infantum | product=protein disulfide isomerase, putative | location=LinJ.26:178427-179560(-) | length=377	GeneDB|LinJ.26.0630	41 kDa		unknown	4
133	TRUE	Empty	| organism=Leishmania_infantum | product=thimet oligopeptidase, putative,metallo-peptidase, Clan MA(E), Family M3 | location=LinJ.26:565938-567995(+) | length=685	GeneDB|LinJ.26.1550	77 kDa		unknown	3
134	TRUE	Empty	| organism=Leishmania_infantum | product=40S ribosomal protein S14 | location=LinJ.28:359351-359785(+) | length=144	GeneDB|LinJ.28.1050 (+1)	16 kDa		unknown	3
135	TRUE	Empty	| organism=Leishmania_infantum | product=ADP-ribosylation factor, putative | location=LinJ.31:1328182-1328718(-) | length=178	GeneDB|LinJ.31.2890	20 kDa		unknown	4
136	TRUE	Empty	| organism=Leishmania_infantum | product=serine/threonine-protein phosphatase PP1, putative | location=LinJ.34:373378-374268(+) | length=296	GeneDB|LinJ.34.0900	34 kDa		unknown	4
137	TRUE	Empty	| organism=Leishmania_infantum | product=d-isomer specific 2-hydroxyacid dehydrogenase- like protein | location=LinJ.00:69704-70711(+) | length=335	GeneDB|LinJ.34.4360	37 kDa		unknown	4
138	TRUE	Empty	| organism=Leishmania_infantum | product=poly(A)-binding protein 2,poly(a) binding protein, putative | location=LinJ.35:1630915-1632672(+) | length=585	GeneDB|LinJ.35.4200	65 kDa		unknown	4
139	TRUE	Empty	| organism=Leishmania_infantum | product=40S ribosomal protein S18, putative | location=LinJ.36:358460-358960(+) | length=166	GeneDB|LinJ.36.0990 (+1)	19 kDa		unknown	4
140	TRUE	Empty	| organism=Leishmania_infantum | product=hypothetical protein, conserved | location=LinJ.36:2261518-2262642(-) | length=374	GeneDB|LinJ.36.6170	41 kDa		unknown	5
141	TRUE	Empty	| organism=Leishmania_infantum | product=nucleosome assembly protein-like protein | location=LinJ.31:802252-803463(-) | length=403	GeneDB|LinJ.31.1770	45 kDa		unknown	3
142	TRUE	Empty	| organism=Leishmania_infantum | product=hypothetical protein, conserved | location=LinJ.36:1736019-1739183(+) | length=1054	GeneDB|LinJ.36.4740	114 kDa		unknown	3
143	TRUE	Empty	| organism=Leishmania_infantum | product=60S ribosomal protein L6, putative | location=LinJ.15:425000-425587(-) | length=195	GeneDB|LinJ.15.1060 (+1)	21 kDa		unknown	3
144	TRUE	Empty	| organism=Leishmania_infantum | product=fumarate hydratase, putative | location=LinJ.29:863142-864848(-) | length=568	GeneDB|LinJ.29.2080	63 kDa		unknown	3
145	TRUE	Empty	| organism=Leishmania_infantum | product=cytochrome c, putative | location=LinJ.16:526925-527587(-) | length=220	GeneDB|LinJ.16.1380 (+1)	24 kDa		unknown	3
146	TRUE	Empty	| organism=Leishmania_infantum | product=succinyl-diaminopimelate desuccinylase-like protein | location=LinJ.31:973653-975068(-) | length=471	GeneDB|LinJ.31.2060	51 kDa		unknown	2
147	TRUE	Empty	| organism=Leishmania_infantum | product=hypothetical protein, conserved | location=LinJ.21:636749-637936(-) | length=395	GeneDB|LinJ.21.1830	47 kDa		unknown	2
148	TRUE	Empty	| organism=Leishmania_infantum | product=60S ribosomal protein L23a, putative | location=LinJ.06:202832-203269(+) | length=145	GeneDB|LinJ.06.0590 (+1)	16 kDa		unknown	2
149	TRUE	Empty	| organism=Leishmania_infantum | product=60S ribosomal protein L10, putative | location=LinJ.04:295348-295989(-) | length=213	GeneDB|LinJ.04.0750 (+1)	25 kDa		unknown	2
150	TRUE	Empty	| organism=Leishmania_infantum | product=aminopeptidase, putative,metallo-peptidase, Clan MF, Family M17 | location=LinJ.11:241472-243079(+) | length=535	GeneDB|LinJ.11.0640	57 kDa		unknown	3
151	TRUE	Empty	| organism=Leishmania_infantum | product=eukaryotic release factor 3, putative | location=LinJ.11:469179-471449(+) | length=756	GeneDB|LinJ.11.1160	83 kDa		unknown	3
152	TRUE	Empty	| organism=Leishmania_infantum | product=adenylosuccinate synthetase, putative | location=LinJ.13:386707-388839(-) | length=710	GeneDB|LinJ.13.1090	78 kDa		unknown	4
153	TRUE	Empty	| organism=Leishmania_infantum | product=peptidylprolyl isomerase-like protein | location=LinJ.19:648058-649356(+) | length=432	GeneDB|LinJ.19.1560	48 kDa		unknown	4
154	TRUE	Empty	| organism=Leishmania_infantum | product=la RNA binding protein, putative | location=LinJ.21:169186-170196(-) | length=336	GeneDB|LinJ.21.0600	37 kDa		unknown	3
155	TRUE	Empty	| organism=Leishmania_infantum | product=vacuolar proton translocating ATPase subunit A, putative | location=LinJ.23:742809-745136(+) | length=775	GeneDB|LinJ.23.1910	88 kDa		unknown	4
156	TRUE	Empty	| organism=Leishmania_infantum | product=GTP-binding protein, putative | location=LinJ.25:545974-546624(-) | length=216	GeneDB|LinJ.25.1460	24 kDa		unknown	3
157	TRUE	Empty	| organism=Leishmania_infantum | product=10 kDa heat shock protein, putative | location=LinJ.26:166361-166663(-) | length=100	GeneDB|LinJ.26.0590 (+1)	11 kDa		unknown	3
158	TRUE	Empty	| organism=Leishmania_infantum | product=arginyl-tRNA synthetase, putative | location=LinJ.27:548593-550671(+) | length=692	GeneDB|LinJ.27.1230	78 kDa		unknown	4
159	TRUE	Empty	| organism=Leishmania_infantum | product=vacuolar-type proton translocating pyrophosphatase 1, putative | location=LinJ.31:480206-482611(-) | length=801	GeneDB|LinJ.31.1240	83 kDa		unknown	3
160	TRUE	Empty	| organism=Leishmania_infantum | product=dihydrolipoamide dehydrogenase, putative | location=LinJ.32:1329520-1330950(+) | length=476	GeneDB|LinJ.32.3510	51 kDa		unknown	3
161	TRUE	Empty	| organism=Leishmania_infantum | product=glucose-6-phosphate 1-dehydrogenase, putative | location=LinJ.34:27174-28862(+) | length=562	GeneDB|LinJ.34.0080	63 kDa		unknown	3
162	TRUE	Empty	| organism=Leishmania_infantum | product=aspartate aminotransferase, putative | location=LinJ.35:359909-361147(+) | length=412	GeneDB|LinJ.35.0840	46 kDa		unknown	3
163	TRUE	Empty	| organism=Leishmania_infantum | product=40S ribosomal protein S24e | location=LinJ.36:1167585-1167998(-) | length=137	GeneDB|LinJ.36.3010 (+1)	16 kDa		unknown	3
164	TRUE	Empty	| organism=Leishmania_infantum | product=prolyl oligopeptidase, putative,serine peptidase clan SC, family S9A, putative | location=LinJ.36:2590404-2592497(-) | length=697	GeneDB|LinJ.36.7060	78 kDa		unknown	4
165	TRUE	Empty	| organism=Leishmania_infantum | product=40S ribosomal protein S9, putative | location=LinJ.07:312607-313179(+) | length=190	GeneDB|LinJ.07.0760 (+1)	22 kDa		unknown	3
166	TRUE	Empty	| organism=Leishmania_infantum | product=thiol-dependent reductase 1 | location=LinJ.33:76536-77888(-) | length=450	GeneDB|LinJ.33.0260	50 kDa		unknown	3
167	TRUE	Empty	| organism=Leishmania_infantum | product=elongation factor 1-beta | location=LinJ.34:361627-362346(+) | length=239	GeneDB|LinJ.34.0870 (+2)	26 kDa		unknown	3
168	TRUE	Empty	| organism=Leishmania_infantum | product=hypothetical protein, conserved | location=LinJ.26:746213-747262(+) | length=349	GeneDB|LinJ.26.2000	39 kDa		unknown	3
169	TRUE	Empty	| organism=Leishmania_infantum | product=mitochondrial processing peptidase alpha subunit, putative,metallo-peptidase, Clan ME, Family M16 | location=LinJ.21:109349-110752(+) | length=467	GeneDB|LinJ.21.0400	51 kDa		unknown	2
170	TRUE	Empty	| organism=Leishmania_infantum | product=40S ribosomal protein S5 | location=LinJ.11:384894-385466(+) | length=190	GeneDB|LinJ.11.0960	21 kDa		unknown	3
171	TRUE	Empty	| organism=Leishmania_infantum | product=aspartyl-tRNA synthetase, putative | location=LinJ.30:151820-153472(-) | length=550	GeneDB|LinJ.30.0470	63 kDa		unknown	2
172	TRUE	Empty	| organism=Leishmania_infantum | product=hypothetical protein, conserved | location=LinJ.19:77784-80411(+) | length=875	GeneDB|LinJ.19.0240	95 kDa		unknown	2
173	TRUE	Empty	| organism=Leishmania_infantum | product=alkyldihydroxyacetonephosphate synthase | location=LinJ.30:41096-42961(-) | length=621	GeneDB|LinJ.30.0120	69 kDa		unknown	2
174	TRUE	Empty	| organism=Leishmania_infantum | product=calpain-like cysteine peptidase, putative,cysteine peptidase, Clan CA, family C2, putative | location=LinJ.04:164345-166912(-) | length=855	GeneDB|LinJ.04.0430	95 kDa		unknown	2
175	TRUE	Empty	| organism=Leishmania_infantum | product=eukaryotic translation initiation factor 3 subunit 8, putative | location=LinJ.36:2662622-2664817(-) | length=731	GeneDB|LinJ.36.7320	82 kDa		unknown	3
176	TRUE	Empty	| organism=Leishmania_infantum | product=hypothetical protein, conserved | location=LinJ.15:9448-10446(-) | length=332	GeneDB|LinJ.15.0040	38 kDa		unknown	2
177	TRUE	Empty	| organism=Leishmania_infantum | product=hypothetical protein, conserved | location=LinJ.06:13840-15867(-) | length=675	GeneDB|LinJ.06.0030	75 kDa		unknown	2
178	TRUE	Empty	| organism=Leishmania_infantum | product=endoribonuclease L-PSP (pb5), putative | location=LinJ.23:65306-65797(+) | length=163	GeneDB|LinJ.23.0220	17 kDa		unknown	2
179	TRUE	Empty	| organism=Leishmania_infantum | product=alanine aminotransferase | location=LinJ.12:348436-349929(+) | length=497	GeneDB|LinJ.12.0580	55 kDa		unknown	2
180	TRUE	Empty	| organism=Leishmania_infantum | product=mevalonate-diphosphate decarboxylase, putative | location=LinJ.18:10260-11411(-) | length=383	GeneDB|LinJ.18.0020	42 kDa		unknown	2
181	TRUE	Empty	| organism=Leishmania_infantum | product=hypothetical protein, conserved | location=LinJ.11:367726-369588(+) | length=620	GeneDB|LinJ.11.0920	67 kDa		unknown	2
182	TRUE	Empty	| organism=Leishmania_infantum | product=threonyl-tRNA synthetase, putative | location=LinJ.35:588807-591173(+) | length=788	GeneDB|LinJ.35.1420	90 kDa		unknown	2
183	TRUE	Empty	| organism=Leishmania_infantum | product=calpain-like cysteine peptidase, putative,cysteine peptidase, Clan CA, family C2, putative | location=LinJ.14:355226-355573(-) | length=115	GeneDB|LinJ.14.0910 (+1)	13 kDa		unknown	2
184	TRUE	Empty	| organism=Leishmania_infantum | product=hypothetical protein, conserved | location=LinJ.29:108765-109823(-) | length=352	GeneDB|LinJ.29.0330	37 kDa		unknown	2
185	TRUE	Empty	| organism=Leishmania_infantum | product=iron superoxide dismutase, putative | location=LinJ.32:714239-714826(-) | length=195	GeneDB|LinJ.32.1910 (+1)	22 kDa		unknown	2
186	TRUE	Empty	| organism=Leishmania_infantum | product=mitochondrial phosphate transporter, putative | location=LinJ.35:1756019-1756972(+) | length=317	GeneDB|LinJ.35.4500	35 kDa		unknown	2
187	TRUE	Empty	| organism=Leishmania_infantum | product=long chain fatty Acyl CoA synthetase, putative | location=LinJ.03:58064-60178(+) | length=704	GeneDB|LinJ.03.0220	79 kDa		unknown	2
188	TRUE	Empty	| organism=Leishmania_infantum | product=ruvb-like 1 DNA helicase, putative | location=LinJ.34:1352981-1354360(+) | length=459	GeneDB|LinJ.34.3280	50 kDa		unknown	2
189	TRUE	Empty	| organism=Leishmania_infantum | product=proteasome alpha 7 subunit, putative | location=LinJ.11:68533-69276(+) | length=247	GeneDB|LinJ.11.0240	28 kDa		unknown	3
190	TRUE	Empty	| organism=Leishmania_infantum | product=60S ribosomal protein L10a, putative | location=LinJ.18:255418-256062(+) | length=214	GeneDB|LinJ.18.0630 (+1)	25 kDa		unknown	3
191	TRUE	Empty	| organism=Leishmania_infantum | product=hypothetical protein, conserved | location=LinJ.27:543787-545376(+) | length=529	GeneDB|LinJ.27.1220	60 kDa		unknown	3
192	TRUE	Empty	| organism=Leishmania_infantum | product=hypothetical protein, unknown function | location=LinJ.29:491838-494015(+) | length=725	GeneDB|LinJ.29.1330	79 kDa		unknown	3
193	TRUE	Empty	| organism=Leishmania_infantum | product=60S ribosomal protein L13, putative | location=LinJ.29:1079013-1079675(+) | length=220	GeneDB|LinJ.29.2570 (+1)	25 kDa		unknown	3
194	TRUE	Empty	| organism=Leishmania_infantum | product=aminopeptidase P, putative,metallo-peptidase, Clan MG, Family M24 | location=LinJ.35:958791-960245(+) | length=484	GeneDB|LinJ.35.2400	54 kDa		unknown	3
195	TRUE	Empty	| organism=Leishmania_infantum | product=ATP-dependent RNA helicase, putative | location=LinJ.35:1263964-1266738(-) | length=924	GeneDB|LinJ.35.3150	101 kDa		unknown	3
196	TRUE	Empty	| organism=Leishmania_infantum | product=40S ribosomal protein S16, putative | location=LinJ.26:251220-251669(-) | length=149	GeneDB|LinJ.26.0840 (+1)	17 kDa		unknown	3
197	TRUE	Empty	| organism=Leishmania_infantum | product=replication factor A, 51kDa subunit, putative | location=LinJ.28:716528-717931(-) | length=467	GeneDB|LinJ.28.1940	52 kDa		unknown	3
198	TRUE	Empty	| organism=Leishmania_infantum | product=myo-inositol-1-phosphate synthase,inositol-3-phosphate synthase, putative | location=LinJ.14:577705-578958(+) | length=417	GeneDB|LinJ.14.1450	46 kDa		unknown	3
199	TRUE	Empty	| organism=Leishmania_infantum | product=hypothetical protein, conserved | location=LinJ.34:1578220-1580667(+) | length=815	GeneDB|LinJ.34.3960	87 kDa		unknown	2
200	TRUE	Empty	| organism=Leishmania_infantum | product=ribosomal protein S7, putative | location=LinJ.01:102862-103464(+) | length=200	GeneDB|LinJ.01.0430 (+1)	24 kDa		unknown	3
201	TRUE	Empty	| organism=Leishmania_infantum | product=hypothetical protein, conserved | location=LinJ.35:1773790-1774389(+) | length=199	GeneDB|LinJ.35.4540	22 kDa		unknown	2
202	TRUE	Empty	| organism=Leishmania_infantum | product=ATP-dependent DNA helicase, putative,ruvb DNA helicase-like protein, putative | location=LinJ.34:1046907-1048358(+) | length=483	GeneDB|LinJ.34.2440	54 kDa		unknown	2
203	TRUE	Empty	| organism=Leishmania_infantum | product=adenine phosphoribosyltransferase | location=LinJ.26:29028-29741(-) | length=237	GeneDB|LinJ.26.0120	26 kDa		unknown	2
204	TRUE	Empty	| organism=Leishmania_infantum | product=14-3-3 protein, putative | location=LinJ.11:113572-114333(+) | length=253	GeneDB|LinJ.11.0350	29 kDa		unknown	2
205	TRUE	Empty	| organism=Leishmania_infantum | product=EIF3-interacting protein-like protein | location=LinJ.36:70910-72544(-) | length=544	GeneDB|LinJ.36.0270	63 kDa		unknown	2
206	TRUE	Empty	| organism=Leishmania_infantum | product=methylthioadenosine phosphorylase, putative | location=LinJ.05:301359-302279(+) | length=306	GeneDB|LinJ.05.0830	33 kDa		unknown	2
207	TRUE	Empty	| organism=Leishmania_infantum | product=beta tubulin | location=LinJ.08:484341-485672(+) | length=443	GeneDB|LinJ.08.1280 (+1)	50 kDa	TRUE	unknown	2
208	TRUE	Empty	| organism=Leishmania_infantum | product=triosephosphate isomerase | location=LinJ.24:310284-311039(+) | length=251	GeneDB|LinJ.24.0870	27 kDa		unknown	2
209	TRUE	Empty	| organism=Leishmania_infantum | product=aminopeptidase, putative,metallo-peptidase, Clan MA(E), Family M1 | location=LinJ.29:995427-998033(-) | length=868	GeneDB|LinJ.29.2350	96 kDa		unknown	2
210	TRUE	Empty	| organism=Leishmania_infantum | product=3-hydroxy-3-methylglutaryl-CoA reductase, putative | location=LinJ.30:1171090-1172394(-) | length=434	GeneDB|LinJ.30.3230	46 kDa		unknown	2
211	TRUE	Empty	| organism=Leishmania_infantum | product=ATP synthase, epsilon chain, putative | location=LinJ.30:1313406-1313951(+) | length=181	GeneDB|LinJ.30.3660	20 kDa		unknown	2
212	TRUE	Empty	| organism=Leishmania_infantum | product=hypothetical protein, conserved | location=LinJ.33:916836-918458(+) | length=540	GeneDB|LinJ.33.2400	56 kDa		unknown	2
213	TRUE	Empty	| organism=Leishmania_infantum | product=stress-inducible protein STI1 homolog | location=LinJ.36:19080-19847(-) | length=255	GeneDB|LinJ.36.0080	29 kDa		unknown	2
214	TRUE	Empty	| organism=Leishmania_infantum | product=glutathione peroxidase-like protein, putative | location=LinJ.26:230249-230773(-) | length=174	GeneDB|LinJ.26.0780	19 kDa		unknown	2
215	TRUE	Empty	| organism=Leishmania_infantum | product=40S ribosomal protein S12, putative | location=LinJ.13:159162-159587(+) | length=141	GeneDB|LinJ.13.0460	16 kDa		unknown	2
216	TRUE	Empty	| organism=Leishmania_infantum | product=mitochondrial processing peptidase alpha subunit, putative,metallo-peptidase, Clan ME, Family M16 | location=LinJ.13:273558-275144(-) | length=528	GeneDB|LinJ.13.0760	58 kDa		unknown	2
217	TRUE	Empty	| organism=Leishmania_infantum | product=hypothetical protein, conserved | location=LinJ.07:355489-355941(+) | length=150	GeneDB|LinJ.07.0840	17 kDa		unknown	2
218	TRUE	Empty	| organism=Leishmania_infantum | product=40S ribosomal protein S2 | location=LinJ.19:9594-10391(-) | length=265	GeneDB|LinJ.19.0050 (+1)	29 kDa		unknown	2
219	TRUE	Empty	| organism=Leishmania_infantum | product=carnitine/choline acetyltransferase, putative | location=LinJ.29:527552-529435(+) | length=627	GeneDB|LinJ.29.1400	69 kDa		unknown	2
220	TRUE	Empty	| organism=Leishmania_infantum | product=60S ribosomal protein L34, putative | location=LinJ.18:593674-594180(+) | length=168	GeneDB|LinJ.18.1380 (+1)	19 kDa		unknown	2
221	TRUE	Empty	| organism=Leishmania_infantum | product=beta prime cop protein, putative | location=LinJ.33:1425805-1428459(+) | length=884	GeneDB|LinJ.33.3360	98 kDa		unknown	2
222	TRUE	Empty	| organism=Leishmania_infantum | product=60S ribosomal protein L26, putative | location=LinJ.24:782013-782444(-) | length=143	GeneDB|LinJ.24.2140 (+1)	16 kDa		unknown	2
223	TRUE	Empty	| organism=Leishmania_infantum | product=hypothetical protein, conserved | location=LinJ.07:185636-186400(-) | length=254	GeneDB|LinJ.07.0450	27 kDa		unknown	2
224	TRUE	Empty	| organism=Leishmania_infantum | product=iron superoxide dismutase | location=LinJ.08:103040-103732(+) | length=230	GeneDB|LinJ.08.0300	26 kDa		unknown	2
225	TRUE	Empty	| organism=Leishmania_infantum | product=mitochondrial associated ribonuclease, putative | location=LinJ.08:109294-109971(+) | length=225	GeneDB|LinJ.08.0330	25 kDa		unknown	2
226	TRUE	Empty	| organism=Leishmania_infantum | product=hypothetical protein, conserved | location=LinJ.08:428519-429616(+) | length=365	GeneDB|LinJ.08.1010	42 kDa		unknown	2
227	TRUE	Empty	| organism=Leishmania_infantum | product=60S ribosomal protein L18, putative | location=LinJ.13:157356-157952(+) | length=198	GeneDB|LinJ.13.0450 (+1)	22 kDa		unknown	2
228	TRUE	Empty	| organism=Leishmania_infantum | product=glutaminyl-tRNA synthetase, putative | location=LinJ.15:570096-571808(-) | length=570	GeneDB|LinJ.15.1490	66 kDa		unknown	2
229	TRUE	Empty	| organism=Leishmania_infantum | product=60S ribosomal protein L21, putative | location=LinJ.16:166494-166973(-) | length=159	GeneDB|LinJ.16.0470 (+1)	18 kDa		unknown	2
230	TRUE	Empty	| organism=Leishmania_infantum | product=hypothetical protein, conserved | location=LinJ.18:104664-105719(-) | length=351	GeneDB|LinJ.18.0210	38 kDa		unknown	2
231	TRUE	Empty	| organism=Leishmania_infantum | product=prolyl-tRNA synthetase, putative,bifunctional aminoacyl-tRNA synthetase, putative | location=LinJ.18:502995-505427(+) | length=810	GeneDB|LinJ.18.1220 (+1)	90 kDa		unknown	2
232	TRUE	Empty	| organism=Leishmania_infantum | product=glycosomal malate dehydrogenase | location=LinJ.19:319007-319975(+) | length=322	GeneDB|LinJ.19.0710	34 kDa		unknown	2
233	TRUE	Empty	| organism=Leishmania_infantum | product=proteasome regulatory non-ATP-ase subunit 5, putative,19S proteasome regulatory subunit | location=LinJ.21:235890-237314(+) | length=474	GeneDB|LinJ.21.0840	54 kDa		unknown	2
234	TRUE	Empty	| organism=Leishmania_infantum | product=xanthine phosphoribosyltransferase | location=LinJ.21:313763-314488(+) | length=241	GeneDB|LinJ.21.0990	27 kDa		unknown	2
235	TRUE	Empty	| organism=Leishmania_infantum | product=40S ribosomal protein S6, putative | location=LinJ.21:735162-735911(+) | length=249	GeneDB|LinJ.21.2150 (+1)	28 kDa		unknown	2
236	TRUE	Empty	| organism=Leishmania_infantum | product=IgE-dependent histamine-releasing factor, putative | location=LinJ.24:578660-579172(+) | length=170	GeneDB|LinJ.24.1560 (+1)	19 kDa		unknown	2
237	TRUE	Empty	| organism=Leishmania_infantum | product=ribosomal protein S25 | location=LinJ.25:458858-459220(-) | length=120	GeneDB|LinJ.25.1220 (+1)	13 kDa		unknown	2
238	TRUE	Empty	| organism=Leishmania_infantum | product=60S acidic ribosomal subunit protein, putative | location=LinJ.27:577683-578654(+) | length=323	GeneDB|LinJ.27.1300 (+1)	35 kDa		unknown	2
239	TRUE	Empty	| organism=Leishmania_infantum | product=glucosamine-6-phosphate isomerase, putative | location=LinJ.32:1308285-1309124(+) | length=279	GeneDB|LinJ.32.3460	31 kDa		unknown	2
240	TRUE	Empty	| organism=Leishmania_infantum | product=hypothetical protein, conserved | location=LinJ.35:564756-566435(+) | length=559	GeneDB|LinJ.35.1340	63 kDa		unknown	2
241	TRUE	Empty	| organism=Leishmania_infantum | product=arginase | location=LinJ.35:627854-628843(-) | length=329	GeneDB|LinJ.35.1490	36 kDa		unknown	2
242	TRUE	Empty	| organism=Leishmania_infantum | product=6-phosphogluconate dehydrogenase, decarboxylating, putative | location=LinJ.35:1356089-1357528(-) | length=479	GeneDB|LinJ.35.3390	52 kDa		unknown	2
243	TRUE	Empty	| organism=Leishmania_infantum | product=eukaryotic translation initiation factor 3 subunit, putative | location=LinJ.36:1477368-1478438(+) | length=356	GeneDB|LinJ.36.4070	39 kDa		unknown	2
244	TRUE	Empty	| organism=Leishmania_infantum | product=hypothetical protein, conserved | location=LinJ.34:6104-7024(-) | length=306	GeneDB|LinJ.34.0010	33 kDa		unknown	2
245	TRUE	Empty	| organism=Leishmania_infantum | product=cytochrome-b5 reductase, putative | location=LinJ.32:935932-936948(+) | length=338	GeneDB|LinJ.32.2540	37 kDa		unknown	2
246	TRUE	Empty	| organism=Leishmania_infantum | product=aldose 1-epimerase-like protein | location=LinJ.35:418161-419292(+) | length=377	GeneDB|LinJ.35.1000	40 kDa		unknown	2
247	TRUE	Empty	| organism=Leishmania_infantum | product=fatty acid elongase, putative | location=LinJ.14:250606-251490(-) | length=294	GeneDB|LinJ.14.0700	33 kDa		unknown	2
248	TRUE	Empty	| organism=Leishmania_infantum | product=60S Ribosomal protein L36, putative | location=LinJ.21:230459-230776(+) | length=105	GeneDB|LinJ.21.0800 (+1)	12 kDa		unknown	2
249	TRUE	Empty	| organism=Leishmania_infantum | product=ribosomal protein L27, putative | location=LinJ.32:1061503-1061907(-) | length=134	GeneDB|LinJ.32.2830 (+1)	15 kDa		unknown	2
250	TRUE	Empty	| organism=Leishmania_infantum | product=Gim5A protein, putative,glycosomal membrane protein | location=LinJ.35:1486935-1487612(-) | length=225	GeneDB|LinJ.35.3750	25 kDa		unknown	2
251	TRUE	Empty	| organism=Leishmania_infantum | product=vacuolar-type Ca2 -ATPase, putative | location=LinJ.07:293270-296056(+) | length=929	GeneDB|LinJ.07.0700 (+1)	102 kDa		unknown	2
252	TRUE	Empty	| organism=Leishmania_infantum | product=hypothetical protein, conserved | location=LinJ.25:762185-763102(-) | length=305	GeneDB|LinJ.25.2100	33 kDa		unknown	2
253	TRUE	Empty	| organism=Leishmania_infantum | product=OSM3-like kinesin, putative | location=LinJ.32:233918-237271(+) | length=1117	GeneDB|LinJ.32.0710	127 kDa		unknown	2
254	TRUE	Empty	| organism=Leishmania_infantum | product=ribosomal protein S20, putative | location=LinJ.28:378862-379212(+) | length=116	GeneDB|LinJ.28.1100 (+1)	13 kDa		unknown	2
END OF FILE

## Sheet: Peptide Report for p97VCP-HA IP
Supplementary Table S4. Peptide and spectrum reports of LC-MS/MS analysis of L. infantum p97/VCP/Cdc48-HA immunoprecipitations.
This Table presents the peptide and spectrum results of three representative immunoprecipitation experiments from L. infantum p97/VCP/Cdc48-HA strains analyzed by LC-MS/MS. Each experiment is highlighted by a different color.
My Experiment, Peptide report created on 05/06/2016
Experiment: My Experiment
	Peak List Generator: unknown
		Version: unknown
		Charge States Calculated: unknown
		Deisotoped: unknown
		Textual Annotation: unknown
	Database Set: 2 Databases
		Database Name: the LeishInfant_LinfantumAnnotatedProteins_TriTrypDB-4.0_20120202 database
			Version: unknown
			Taxonomy: All Entries
			Number of Proteins: 8241
		Database Name: the TriTryp_LeishInfant_TriTrypDB-9.0_LinfantumJPCM5_AnnotatedProteins_20160422 database
			Version: unknown
			Taxonomy: All Entries
			Number of Proteins: 8239
		Does database contain common contaminants?: unknown
	Search Engine Set: 1 Search Engine
		Search Engine: Mascot
			Version: 2.5.1
			Samples: All Samples
			Fragment Tolerance: 0.100 Da (Monoisotopic)
			Parent Tolerance: 0.100 Da (Monoisotopic)
			Fixed Modifications: +57 on C (Carbamidomethyl)
			Variable Modifications: +1 on NQ (Deamidated), +16 on M (Oxidation)
			Database: the LeishInfant_LinfantumAnnotatedProteins_TriTrypDB-4.0_20120202 database (unknown version, 8241 entries) (Ingel22017 (F065212), Ingel21955 (F065086)), the TriTryp_LeishInfant_TriTrypDB-9.0_LinfantumJPCM5_AnnotatedProteins_20160422 database (unknown version, 8239 entries) (Ingel22176 (F066004))
			Digestion Enzyme: Trypsin (Ingel22017 (F065212), Ingel21955 (F065086)), Trypsin (Ingel22176 (F066004))
			Max Missed Cleavages: 2 (Ingel22017 (F065212), Ingel21955 (F065086)), 2 (Ingel22176 (F066004))
			Probability Model:
				Ingel22176 (F066004): LFDR Model, Classifier data: Bayes, Good (56%) m:94.3/s:25.9 m:29.0/s:1.58 m:NA m:82.6/s:30.7, Bad (44%) m:8.16/s:6.73 m:28.9/s:1.78 m:NA m:3.62/s:3.92 [all charge states]
				Ingel22017 (F065212): LFDR Model, Classifier data: Bayes, Good (63%) m:87.8/s:25.2 m:28.7/s:1.35 m:NA m:75.7/s:30.3, Bad (37%) m:8.73/s:7.05 m:28.9/s:1.40 m:NA m:3.60/s:3.65 [all charge states]
				Ingel21955 (F065086): LFDR Model, Classifier data: Bayes, Good (50%) m:86.4/s:26.5 m:28.7/s:1.36 m:NA m:75.2/s:31.2, Bad (50%) m:10.4/s:6.57 m:28.5/s:1.42 m:NA m:4.14/s:3.74 [all charge states]
	Scaffold: Version: Scaffold_4.4.8
		Modification Metadata Set: 0 modifications
			Source: None
			Comment:
		Protein Grouping Strategy: Experiment-wide grouping with binary peptide-protein weights
		Peptide Thresholds: 95.0% minimum
		Protein Thresholds: 95.0% minimum and 2 peptides minimum
		Peptide FDR: 0.0% (Decoy)
		Protein FDR: 0.0% (Decoy)
		GO Annotation Source(s):
Experiment name	Biological sample category	Biological sample name	MS/MS sample name	Protein name	Protein accession numbers	Database sources	Protein molecular weight (Da)	Protein identification probability	Exclusive unique peptide count	Exclusive unique spectrum count	Exclusive spectrum count	Percentage of total spectra	Percentage sequence coverage	Peptide sequence	Previous amino acid	Next amino acid	Best Peptide identification probability	Best Mascot Ion score	Best Mascot Identity score	Best Mascot Delta Ion score	Number of identified +1H spectra	Number of identified +2H spectra	Number of identified +3H spectra	Number of identified +4H spectra	Number of enzymatic termini	Calculated +1H Peptide Mass (AMU)	Median Retention Time	Total Precursor Intensity	Total TIC	Peptide start index	Peptide stop index	Star Category	Assigned	Other Proteins
My Experiment	Uncategorized Sample	22176_LinJ.36.1420_episomal_WT_Gel	Ingel22176 (F066004)	| organism=Leishmania_infantum_JPCM5 | product=4-coumarate:coa ligase-like protein | location=LinJ.19:404085-405896(+) | length=603 | sequence_SO=chromosome | SO=protein_coding	LinJ.19.0970	TriTryp_LeishInfant_TriTrypDB-9.0_LinfantumJPCM5_AnnotatedProteins_20160422.fasta	66106.2	1	2	2	2	0.000128	0.0796	GASLDDTVVIPFSSGTGGLSK	K	G	0.97	30.2	27.4	26.5	0	1	0	0	2	2008.02	1599		14365.4	205	225	Empty	TRUE
My Experiment	Uncategorized Sample	22176_LinJ.36.1420_episomal_WT_Gel	Ingel22176 (F066004)	| organism=Leishmania_infantum_JPCM5 | product=4-coumarate:coa ligase-like protein | location=LinJ.19:404085-405896(+) | length=603 | sequence_SO=chromosome | SO=protein_coding	LinJ.19.0970	TriTryp_LeishInfant_TriTrypDB-9.0_LinfantumJPCM5_AnnotatedProteins_20160422.fasta	66106.2	1	2	2	2	0.000128	0.0796	LGALVSPVNAIAEPSLLAYFMTETNAK	R	V	0.992	40.8	33.2	33.3	0	1	0	0	2	2837.46	2256		7431.78	126	152	Empty	TRUE
My Experiment	Uncategorized Sample	22176_LinJ.36.1420_episomal_WT_Gel	Ingel22176 (F066004)	| organism=Leishmania_infantum_JPCM5 | product=endo-1,4-beta-xylanase z precursor-like protein | location=LinJ.20:506283-507545(+) | length=420 | sequence_SO=chromosome | SO=protein_coding	LinJ.20.1190	TriTryp_LeishInfant_TriTrypDB-9.0_LinfantumJPCM5_AnnotatedProteins_20160422.fasta	46405.4	1	2	2	2	0.000128	0.0595	QAAADFLPMLFK	R	D	0.997	72.3	33.2	69.4	0	0	1	0	2	1351.71	2041		11006.9	401	412	Empty	TRUE
My Experiment	Uncategorized Sample	22176_LinJ.36.1420_episomal_WT_Gel	Ingel22176 (F066004)	| organism=Leishmania_infantum_JPCM5 | product=endo-1,4-beta-xylanase z precursor-like protein | location=LinJ.20:506283-507545(+) | length=420 | sequence_SO=chromosome | SO=protein_coding	LinJ.20.1190	TriTryp_LeishInfant_TriTrypDB-9.0_LinfantumJPCM5_AnnotatedProteins_20160422.fasta	46405.4	1	2	2	2	0.000128	0.0595	VNVIADNLIADGK	K	M	0.997	84.5	28.6	78.2	0	1	0	0	2	1341.74	1256		22927.5	228	240	Empty	TRUE
My Experiment	Uncategorized Sample	22176_LinJ.36.1420_episomal_WT_Gel	Ingel22176 (F066004)	| organism=Leishmania_infantum_JPCM5 | product=lysyl-tRNA synthetase, putative | location=LinJ.15:93752-95512(+) | length=586 | sequence_SO=chromosome | SO=protein_coding	LinJ.15.0270	TriTryp_LeishInfant_TriTrypDB-9.0_LinfantumJPCM5_AnnotatedProteins_20160422.fasta	67192	1	2	2	2	0.000128	0.0666	TVEPSYFESR	K	L	0.993	29.2	28.5	21.5	0	1	0	0	2	1214.57	949		33561	58	67	Empty	TRUE
My Experiment	Uncategorized Sample	22176_LinJ.36.1420_episomal_WT_Gel	Ingel22176 (F066004)	| organism=Leishmania_infantum_JPCM5 | product=lysyl-tRNA synthetase, putative | location=LinJ.15:93752-95512(+) | length=586 | sequence_SO=chromosome | SO=protein_coding	LinJ.15.0270	TriTryp_LeishInfant_TriTrypDB-9.0_LinfantumJPCM5_AnnotatedProteins_20160422.fasta	67192	1	2	2	2	0.000128	0.0666	YAPLLTEPDTSLDETVTIAGR	K	I	0.997	103	32.5	92.8	0	1	0	0	2	2262.15	1635		27588.2	98	118	Empty	TRUE
My Experiment	Uncategorized Sample	22176_LinJ.36.1420_episomal_WT_Gel	Ingel22176 (F066004)	| organism=Leishmania_infantum_JPCM5 | product=lysyl-tRNA synthetase, putative | location=LinJ.15:93752-95512(+) | length=586 | sequence_SO=chromosome | SO=protein_coding	LinJ.15.0270	TriTryp_LeishInfant_TriTrypDB-9.0_LinfantumJPCM5_AnnotatedProteins_20160422.fasta	67192	1	2	2	2	0.000128	0.0666	YLDFIVNR	R	D	0.99	50.9	28.4	40.6	0	1	0	0	2	1039.56	1386		34782.5	218	225	Empty	FALSE	GeneDB|LinJ.15.0270
My Experiment	Uncategorized Sample	22176_LinJ.36.1420_episomal_WT_Gel	Ingel22176 (F066004)	| organism=Leishmania_infantum_JPCM5 | product=fumarate hydratase, putative | location=LinJ.29:863142-864848(-) | length=568 | sequence_SO=chromosome | SO=protein_coding	LinJ.29.2080	TriTryp_LeishInfant_TriTrypDB-9.0_LinfantumJPCM5_AnnotatedProteins_20160422.fasta	62623.7	1	3	3	3	0.000192	0.123	AIEDPEASDNDRYVAMTLLK	R	N	0.965	15.7	29.2	15.7	0	1	0	0	2	2251.09	1458		14112.4	101	120	Empty	TRUE
My Experiment	Uncategorized Sample	22176_LinJ.36.1420_episomal_WT_Gel	Ingel22176 (F066004)	| organism=Leishmania_infantum_JPCM5 | product=fumarate hydratase, putative | location=LinJ.29:863142-864848(-) | length=568 | sequence_SO=chromosome | SO=protein_coding	LinJ.29.2080	TriTryp_LeishInfant_TriTrypDB-9.0_LinfantumJPCM5_AnnotatedProteins_20160422.fasta	62623.7	1	3	3	3	0.000192	0.123	IEVEDFPAFIVVDDKGNDMYSK	K	T	0.997	71.1	33.5	71.1	0	1	0	0	2	2531.2	1833		17345.5	544	565	Empty	TRUE
My Experiment	Uncategorized Sample	22176_LinJ.36.1420_episomal_WT_Gel	Ingel22176 (F066004)	| organism=Leishmania_infantum_JPCM5 | product=fumarate hydratase, putative | location=LinJ.29:863142-864848(-) | length=568 | sequence_SO=chromosome | SO=protein_coding	LinJ.29.2080	TriTryp_LeishInfant_TriTrypDB-9.0_LinfantumJPCM5_AnnotatedProteins_20160422.fasta	62623.7	1	3	3	3	0.000192	0.123	TPEGHASGSFGPTTAGR	K	M	0.997	63.9	28.5	38.6	0	0	1	0	2	1629.76	563		12391.3	455	471	Empty	FALSE	GeneDB|LinJ.29.2080
My Experiment	Uncategorized Sample	22176_LinJ.36.1420_episomal_WT_Gel	Ingel22176 (F066004)	| organism=Leishmania_infantum_JPCM5 | product=fumarate hydratase, putative | location=LinJ.29:863142-864848(-) | length=568 | sequence_SO=chromosome | SO=protein_coding	LinJ.29.2080	TriTryp_LeishInfant_TriTrypDB-9.0_LinfantumJPCM5_AnnotatedProteins_20160422.fasta	62623.7	1	3	3	3	0.000192	0.123	YYDSLPTTGDK	R	Y	0.997	34.6	28.8	22.5	0	1	0	0	2	1259.58	837		37093.6	280	290	Empty	TRUE
My Experiment	Uncategorized Sample	22176_LinJ.36.1420_episomal_WT_Gel	Ingel22176 (F066004)	| organism=Leishmania_infantum_JPCM5 | product=2-oxoglutarate dehydrogenase subunit, putative | location=LinJ.27:360417-363437(+) | length=1006 | sequence_SO=chromosome | SO=protein_coding	LinJ.27.0740	TriTryp_LeishInfant_TriTrypDB-9.0_LinfantumJPCM5_AnnotatedProteins_20160422.fasta	112905	1	2	2	2	0.000128	0.0239	AILNEFEGR	R	V	0.988	36.2	30	29.7	0	1	0	0	2	1048.54	1131		30915.7	298	306	Empty	TRUE
My Experiment	Uncategorized Sample	22176_LinJ.36.1420_episomal_WT_Gel	Ingel22176 (F066004)	| organism=Leishmania_infantum_JPCM5 | product=2-oxoglutarate dehydrogenase subunit, putative | location=LinJ.27:360417-363437(+) | length=1006 | sequence_SO=chromosome | SO=protein_coding	LinJ.27.0740	TriTryp_LeishInfant_TriTrypDB-9.0_LinfantumJPCM5_AnnotatedProteins_20160422.fasta	112905	1	2	2	2	0.000128	0.0239	QEVMDSLQPLPAEER	R	R	0.99	35.6	29.6	26.4	0	1	0	0	2	1742.83	1182		14309	207	221	Empty	TRUE
My Experiment	Uncategorized Sample	22176_LinJ.36.1420_episomal_WT_Gel	Ingel22176 (F066004)	| organism=Leishmania_infantum_JPCM5 | product=alanyl-tRNA synthetase, putative | location=LinJ.22:578516-581404(+) | length=962 | sequence_SO=chromosome | SO=protein_coding	LinJ.22.1390	TriTryp_LeishInfant_TriTrypDB-9.0_LinfantumJPCM5_AnnotatedProteins_20160422.fasta	105982	1	4	5	5	0.00032	0.0946	ALFLGTADPNTDFGR	K	L	0.997	47	32	39.3	0	1	0	0	2	1594.79	1470		30992.1	52	66	Empty	TRUE
My Experiment	Uncategorized Sample	22176_LinJ.36.1420_episomal_WT_Gel	Ingel22176 (F066004)	| organism=Leishmania_infantum_JPCM5 | product=alanyl-tRNA synthetase, putative | location=LinJ.22:578516-581404(+) | length=962 | sequence_SO=chromosome | SO=protein_coding	LinJ.22.1390	TriTryp_LeishInfant_TriTrypDB-9.0_LinfantumJPCM5_AnnotatedProteins_20160422.fasta	105982	1	4	5	5	0.00032	0.0946	ALGASYDAAAAPFLVHQMTEFGAER	K	E	0.997	42	28.7	40	0	2	0	0	2	2623.26	1851.5		24139.6	846	870	Empty	TRUE
My Experiment	Uncategorized Sample	22176_LinJ.36.1420_episomal_WT_Gel	Ingel22176 (F066004)	| organism=Leishmania_infantum_JPCM5 | product=alanyl-tRNA synthetase, putative | location=LinJ.22:578516-581404(+) | length=962 | sequence_SO=chromosome | SO=protein_coding	LinJ.22.1390	TriTryp_LeishInfant_TriTrypDB-9.0_LinfantumJPCM5_AnnotatedProteins_20160422.fasta	105982	1	4	5	5	0.00032	0.0946	LVAASDSVFEVK	R	K	0.997	84.6	29.3	62.8	0	1	0	0	2	1264.68	1148		25486.1	546	557	Empty	FALSE	GeneDB|LinJ.22.1390
My Experiment	Uncategorized Sample	22176_LinJ.36.1420_episomal_WT_Gel	Ingel22176 (F066004)	| organism=Leishmania_infantum_JPCM5 | product=alanyl-tRNA synthetase, putative | location=LinJ.22:578516-581404(+) | length=962 | sequence_SO=chromosome | SO=protein_coding	LinJ.22.1390	TriTryp_LeishInfant_TriTrypDB-9.0_LinfantumJPCM5_AnnotatedProteins_20160422.fasta	105982	1	4	5	5	0.00032	0.0946	NDPDSDALVAYR	R	V	0.997	82.4	29.3	78	0	1	0	0	2	1335.62	954		28801.7	285	296	Empty	TRUE
My Experiment	Uncategorized Sample	22176_LinJ.36.1420_episomal_WT_Gel	Ingel22176 (F066004)	| organism=Leishmania_infantum_JPCM5 | product=alanyl-tRNA synthetase, putative | location=LinJ.22:578516-581404(+) | length=962 | sequence_SO=chromosome | SO=protein_coding	LinJ.22.1390	TriTryp_LeishInfant_TriTrypDB-9.0_LinfantumJPCM5_AnnotatedProteins_20160422.fasta	105982	1	4	5	5	0.00032	0.0946	TFIDAYQLEELK	K	T	0.997	79.9	29.2	72.2	0	1	0	0	2	1469.75	1586		44857.5	464	475	Empty	FALSE	GeneDB|LinJ.22.1390
My Experiment	Uncategorized Sample	22176_LinJ.36.1420_episomal_WT_Gel	Ingel22176 (F066004)	| organism=Leishmania_infantum_JPCM5 | product=alanyl-tRNA synthetase, putative | location=LinJ.22:578516-581404(+) | length=962 | sequence_SO=chromosome | SO=protein_coding	LinJ.22.1390	TriTryp_LeishInfant_TriTrypDB-9.0_LinfantumJPCM5_AnnotatedProteins_20160422.fasta	105982	1	4	5	5	0.00032	0.0946	VLGEKPDNFTEVQQK	R	G	0.997	52	29.5	51.4	0	0	1	0	2	1731.89	808		37505.5	615	629	Empty	TRUE
My Experiment	Uncategorized Sample	22176_LinJ.36.1420_episomal_WT_Gel	Ingel22176 (F066004)	| organism=Leishmania_infantum_JPCM5 | product=polyadenylate-binding protein 1 (PABP1) | location=LinJ.35:2041904-2043586(+) | length=560 | sequence_SO=chromosome | SO=protein_coding	LinJ.35.5360	TriTryp_LeishInfant_TriTrypDB-9.0_LinfantumJPCM5_AnnotatedProteins_20160422.fasta	62607.2	1	2	2	2	0.000128	0.105	AVEAMHDHHIDGITAPGEK	K	L	0.995	26.9	28.5	26.9	0	0	0	1	2	2043.96	594		5081.28	261	279	Empty	TRUE
My Experiment	Uncategorized Sample	22176_LinJ.36.1420_episomal_WT_Gel	Ingel22176 (F066004)	| organism=Leishmania_infantum_JPCM5 | product=polyadenylate-binding protein 1 (PABP1) | location=LinJ.35:2041904-2043586(+) | length=560 | sequence_SO=chromosome | SO=protein_coding	LinJ.35.5360	TriTryp_LeishInfant_TriTrypDB-9.0_LinfantumJPCM5_AnnotatedProteins_20160422.fasta	62607.2	1	2	2	2	0.000128	0.105	GFGFVSFSNADEANAALR	R	E	0.997	52.9	33.4	21.1	0	1	0	0	2	1873.87	1654		7738.67	348	365	Empty	FALSE	GeneDB|LinJ.35.5360
My Experiment	Uncategorized Sample	22176_LinJ.36.1420_episomal_WT_Gel	Ingel22176 (F066004)	| organism=Leishmania_infantum_JPCM5 | product=polyadenylate-binding protein 1 (PABP1) | location=LinJ.35:2041904-2043586(+) | length=560 | sequence_SO=chromosome | SO=protein_coding	LinJ.35.5360	TriTryp_LeishInfant_TriTrypDB-9.0_LinfantumJPCM5_AnnotatedProteins_20160422.fasta	62607.2	1	2	2	2	0.000128	0.105	NFDPEFTGADLLELFK	R	E	0.997	75.4	29.2	70.2	0	1	0	0	2	1855.91	2408		20593.9	313	328	Empty	FALSE	GeneDB|LinJ.35.5360
My Experiment	Uncategorized Sample	22176_LinJ.36.1420_episomal_WT_Gel	Ingel22176 (F066004)	| organism=Leishmania_infantum_JPCM5 | product=polyadenylate-binding protein 1 (PABP1) | location=LinJ.35:2041904-2043586(+) | length=560 | sequence_SO=chromosome | SO=protein_coding	LinJ.35.5360	TriTryp_LeishInfant_TriTrypDB-9.0_LinfantumJPCM5_AnnotatedProteins_20160422.fasta	62607.2	1	2	2	2	0.000128	0.105	NFDPEFTGADLLELFKEYGEVK	R	S	0.997	35.8	29.3	33.8	0	0	1	0	2	2561.24	2399		7657.13	313	334	Empty	TRUE
My Experiment	Uncategorized Sample	22176_LinJ.36.1420_episomal_WT_Gel	Ingel22176 (F066004)	| organism=Leishmania_infantum_JPCM5 | product=tryparedoxin peroxidase (TRYP) | location=LinJ.15:439896-440495(-) | length=199 | sequence_SO=chromosome | SO=protein_coding	LinJ.15.1100,LinJ.15.1140	TriTryp_LeishInfant_TriTrypDB-9.0_LinfantumJPCM5_AnnotatedProteins_20160422.fasta	22181.1	1	5	11	16	0.00102	0.281	ASVEGYFSK	K	-	0.997	49.9	30.6	34.7	0	1	0	0	2	987.478	950		24230	190	198	Empty	TRUE
My Experiment	Uncategorized Sample	22176_LinJ.36.1420_episomal_WT_Gel	Ingel22176 (F066004)	| organism=Leishmania_infantum_JPCM5 | product=tryparedoxin peroxidase (TRYP) | location=LinJ.15:439896-440495(-) | length=199 | sequence_SO=chromosome | SO=protein_coding	LinJ.15.1100,LinJ.15.1140	TriTryp_LeishInfant_TriTrypDB-9.0_LinfantumJPCM5_AnnotatedProteins_20160422.fasta	22181.1	1	5	11	16	0.00102	0.281	GGLGAMAIPMLADK	K	T	0.997	60.5	30	51.7	0	4	0	0	2	1376.69	1247.5		133040	95	108	Empty	TRUE
My Experiment	Uncategorized Sample	22176_LinJ.36.1420_episomal_WT_Gel	Ingel22176 (F066004)	| organism=Leishmania_infantum_JPCM5 | product=tryparedoxin peroxidase (TRYP) | location=LinJ.15:439896-440495(-) | length=199 | sequence_SO=chromosome | SO=protein_coding	LinJ.15.1100,LinJ.15.1140	TriTryp_LeishInfant_TriTrypDB-9.0_LinfantumJPCM5_AnnotatedProteins_20160422.fasta	22181.1	1	5	11	16	0.00102	0.281	GLFIIDPNGMVR	R	Q	0.997	51.4	29.9	37.8	0	4	0	0	2	1331.71	1628		273549	129	140	Empty	TRUE
My Experiment	Uncategorized Sample	22176_LinJ.36.1420_episomal_WT_Gel	Ingel22176 (F066004)	| organism=Leishmania_infantum_JPCM5 | product=tryparedoxin peroxidase (TRYP) | location=LinJ.15:439896-440495(-) | length=199 | sequence_SO=chromosome | SO=protein_coding	LinJ.15.1100,LinJ.15.1140	TriTryp_LeishInfant_TriTrypDB-9.0_LinfantumJPCM5_AnnotatedProteins_20160422.fasta	22181.1	1	5	11	16	0.00102	0.281	LLEAFQFVEK	R	H	0.997	65.5	28.7	51.3	0	2	0	0	2	1223.67	1636		52944.5	159	168	Empty	TRUE
My Experiment	Uncategorized Sample	22176_LinJ.36.1420_episomal_WT_Gel	Ingel22176 (F066004)	| organism=Leishmania_infantum_JPCM5 | product=tryparedoxin peroxidase (TRYP) | location=LinJ.15:439896-440495(-) | length=199 | sequence_SO=chromosome | SO=protein_coding	LinJ.15.1100,LinJ.15.1140	TriTryp_LeishInfant_TriTrypDB-9.0_LinfantumJPCM5_AnnotatedProteins_20160422.fasta	22181.1	1	5	11	16	0.00102	0.281	QITVNDMPVGR	R	N	0.997	66.5	29.9	59.9	0	5	0	0	2	1245.63	765		160916	141	151	Empty	TRUE
My Experiment	Uncategorized Sample	22176_LinJ.36.1420_episomal_WT_Gel	Ingel22176 (F066004)	| organism=Leishmania_infantum_JPCM5 | product=proteasome regulatory non-ATP-ase subunit 9, putative,19S proteasome regulatory subunit 9, putative (RPN9) | location=LinJ.19:462803-464041(+) | length=412 | sequence_SO=chromosome | SO=protein_coding	LinJ.19.1100	TriTryp_LeishInfant_TriTrypDB-9.0_LinfantumJPCM5_AnnotatedProteins_20160422.fasta	46593.2	1	2	2	2	0.000128	0.0485	AQVYLVNLR	R	S	0.997	31	29.1	21.4	0	1	0	0	2	1075.63	1227		16556	8	16	Empty	TRUE
My Experiment	Uncategorized Sample	22176_LinJ.36.1420_episomal_WT_Gel	Ingel22176 (F066004)	| organism=Leishmania_infantum_JPCM5 | product=proteasome regulatory non-ATP-ase subunit 9, putative,19S proteasome regulatory subunit 9, putative (RPN9) | location=LinJ.19:462803-464041(+) | length=412 | sequence_SO=chromosome | SO=protein_coding	LinJ.19.1100	TriTryp_LeishInfant_TriTrypDB-9.0_LinfantumJPCM5_AnnotatedProteins_20160422.fasta	46593.2	1	2	2	2	0.000128	0.0485	NNASAAATVSR	K	A	0.997	66.1	30.2	48.9	0	1	0	0	2	1061.53	470		6678.89	23	33	Empty	TRUE
My Experiment	Uncategorized Sample	22176_LinJ.36.1420_episomal_WT_Gel	Ingel22176 (F066004)	| organism=Leishmania_infantum_JPCM5 | product=inosine-5'-monophosphate dehydrogenase | location=LinJ.19:659898-661442(+) | length=514 | sequence_SO=chromosome | SO=protein_coding	LinJ.19.1590	TriTryp_LeishInfant_TriTrypDB-9.0_LinfantumJPCM5_AnnotatedProteins_20160422.fasta	55552	1	3	3	3	0.000192	0.311	APIQLEEAMDVLNR	R	S	0.997	42.6	29.7	33.8	0	2	0	0	2	1614.82	1378.5		65190.1	186	199	Empty	FALSE	GeneDB|LinJ.19.1590
My Experiment	Uncategorized Sample	22176_LinJ.36.1420_episomal_WT_Gel	Ingel22176 (F066004)	| organism=Leishmania_infantum_JPCM5 | product=inosine-5'-monophosphate dehydrogenase | location=LinJ.19:659898-661442(+) | length=514 | sequence_SO=chromosome | SO=protein_coding	LinJ.19.1590	TriTryp_LeishInfant_TriTrypDB-9.0_LinfantumJPCM5_AnnotatedProteins_20160422.fasta	55552	1	3	3	3	0.000192	0.311	GLQQSAQDIGEISFDAIR	K	E	0.997	140	29.4	131	0	1	1	0	2	1947.98	1685		183883	459	476	Empty	FALSE	GeneDB|LinJ.19.1590
My Experiment	Uncategorized Sample	22176_LinJ.36.1420_episomal_WT_Gel	Ingel22176 (F066004)	| organism=Leishmania_infantum_JPCM5 | product=inosine-5'-monophosphate dehydrogenase | location=LinJ.19:659898-661442(+) | length=514 | sequence_SO=chromosome | SO=protein_coding	LinJ.19.1590	TriTryp_LeishInfant_TriTrypDB-9.0_LinfantumJPCM5_AnnotatedProteins_20160422.fasta	55552	1	3	3	3	0.000192	0.311	LICAAATSTRPEDK	R	R	0.997	53.2	29.9	53.2	0	0	1	0	2	1532.77	560		13621.3	240	253	Empty	FALSE	GeneDB|LinJ.19.1590
My Experiment	Uncategorized Sample	22176_LinJ.36.1420_episomal_WT_Gel	Ingel22176 (F066004)	| organism=Leishmania_infantum_JPCM5 | product=inosine-5'-monophosphate dehydrogenase | location=LinJ.19:659898-661442(+) | length=514 | sequence_SO=chromosome | SO=protein_coding	LinJ.19.1590	TriTryp_LeishInfant_TriTrypDB-9.0_LinfantumJPCM5_AnnotatedProteins_20160422.fasta	55552	1	3	3	3	0.000192	0.311	MYAGQVLFSR	K	R	0.997	56.8	30.1	52.1	0	2	0	0	2	1187.59	1198		97260.4	479	488	Empty	FALSE	GeneDB|LinJ.19.1590
My Experiment	Uncategorized Sample	22176_LinJ.36.1420_episomal_WT_Gel	Ingel22176 (F066004)	| organism=Leishmania_infantum_JPCM5 | product=inosine-5'-monophosphate dehydrogenase | location=LinJ.19:659898-661442(+) | length=514 | sequence_SO=chromosome | SO=protein_coding	LinJ.19.1590	TriTryp_LeishInfant_TriTrypDB-9.0_LinfantumJPCM5_AnnotatedProteins_20160422.fasta	55552	1	3	3	3	0.000192	0.311	NLIDAGADGIR	K	I	0.997	48.6	29.5	28.7	0	3	0	0	2	1114.59	1036		197420	308	318	Empty	FALSE	GeneDB|LinJ.19.1590
My Experiment	Uncategorized Sample	22176_LinJ.36.1420_episomal_WT_Gel	Ingel22176 (F066004)	| organism=Leishmania_infantum_JPCM5 | product=inosine-5'-monophosphate dehydrogenase | location=LinJ.19:659898-661442(+) | length=514 | sequence_SO=chromosome | SO=protein_coding	LinJ.19.1590	TriTryp_LeishInfant_TriTrypDB-9.0_LinfantumJPCM5_AnnotatedProteins_20160422.fasta	55552	1	3	3	3	0.000192	0.311	RSPTAQGEGGVHSLHSYEK	R	K	0.996	24.5	29.2	24.5	0	0	1	0	2	2039.99	506		2545.46	489	507	Empty	TRUE
My Experiment	Uncategorized Sample	22176_LinJ.36.1420_episomal_WT_Gel	Ingel22176 (F066004)	| organism=Leishmania_infantum_JPCM5 | product=inosine-5'-monophosphate dehydrogenase | location=LinJ.19:659898-661442(+) | length=514 | sequence_SO=chromosome | SO=protein_coding	LinJ.19.1590	TriTryp_LeishInfant_TriTrypDB-9.0_LinfantumJPCM5_AnnotatedProteins_20160422.fasta	55552	1	3	3	3	0.000192	0.311	SPTAQGEGGVHSLHSYEK	R	K	0.997	44.8	29.6	44.8	0	0	1	0	2	1883.89	566		3269.91	490	507	Empty	FALSE	GeneDB|LinJ.19.1590
My Experiment	Uncategorized Sample	22176_LinJ.36.1420_episomal_WT_Gel	Ingel22176 (F066004)	| organism=Leishmania_infantum_JPCM5 | product=inosine-5'-monophosphate dehydrogenase | location=LinJ.19:659898-661442(+) | length=514 | sequence_SO=chromosome | SO=protein_coding	LinJ.19.1590	TriTryp_LeishInfant_TriTrypDB-9.0_LinfantumJPCM5_AnnotatedProteins_20160422.fasta	55552	1	3	3	3	0.000192	0.311	VAALADVGVDVLVLDSSQGNTIYQIAFIK	R	W	0.997	75.9	28.2	75.9	0	1	0	0	2	3019.64	2440		6277.21	256	284	Empty	TRUE
My Experiment	Uncategorized Sample	22176_LinJ.36.1420_episomal_WT_Gel	Ingel22176 (F066004)	| organism=Leishmania_infantum_JPCM5 | product=inosine-5'-monophosphate dehydrogenase | location=LinJ.19:659898-661442(+) | length=514 | sequence_SO=chromosome | SO=protein_coding	LinJ.19.1590	TriTryp_LeishInfant_TriTrypDB-9.0_LinfantumJPCM5_AnnotatedProteins_20160422.fasta	55552	1	3	3	3	0.000192	0.311	YGYLPIVNENDEVVNLCSR	R	R	0.997	72.4	32.2	71.3	0	0	1	0	2	2254.08	1657		8454.79	202	220	Empty	TRUE
My Experiment	Uncategorized Sample	22176_LinJ.36.1420_episomal_WT_Gel	Ingel22176 (F066004)	| organism=Leishmania_infantum_JPCM5 | product=inosine-5'-monophosphate dehydrogenase | location=LinJ.19:659898-661442(+) | length=514 | sequence_SO=chromosome | SO=protein_coding	LinJ.19.1590	TriTryp_LeishInfant_TriTrypDB-9.0_LinfantumJPCM5_AnnotatedProteins_20160422.fasta	55552	1	3	3	3	0.000192	0.311	YLSENEAVQVAQGVSGNVVDK	R	G	0.997	143	29.3	139	0	1	0	0	2	2206.1	1444		82663.3	426	446	Empty	FALSE	GeneDB|LinJ.19.1590
My Experiment	Uncategorized Sample	22176_LinJ.36.1420_episomal_WT_Gel	Ingel22176 (F066004)	| organism=Leishmania_infantum_JPCM5 | product=inosine-5'-monophosphate dehydrogenase | location=LinJ.19:659898-661442(+) | length=514 | sequence_SO=chromosome | SO=protein_coding	LinJ.19.1590	TriTryp_LeishInfant_TriTrypDB-9.0_LinfantumJPCM5_AnnotatedProteins_20160422.fasta	55552	1	3	3	3	0.000192	0.311	YLSENEAVQVAQGVSGNVVDKGSAAK	R	L	0.997	158	28.9	154	0	0	1	0	2	2620.32	1352		44703.1	426	451	Empty	FALSE	GeneDB|LinJ.19.1590
My Experiment	Uncategorized Sample	22176_LinJ.36.1420_episomal_WT_Gel	Ingel22176 (F066004)	| organism=Leishmania_infantum_JPCM5 | product=dipeptidyl-peptidase III, putative,metallo-peptidase, Clan M-, Family M49 | location=LinJ.05:354919-356958(+) | length=679 | sequence_SO=chromosome | SO=protein_coding	LinJ.05.0960	TriTryp_LeishInfant_TriTrypDB-9.0_LinfantumJPCM5_AnnotatedProteins_20160422.fasta	75993.4	1	15	18	23	0.00147	0.343	AGLVGLEFYTPEK	R	Q	0.997	62.2	29	45.9	0	2	0	0	2	1423.75	1579		84188.5	527	539	Empty	TRUE
My Experiment	Uncategorized Sample	22176_LinJ.36.1420_episomal_WT_Gel	Ingel22176 (F066004)	| organism=Leishmania_infantum_JPCM5 | product=dipeptidyl-peptidase III, putative,metallo-peptidase, Clan M-, Family M49 | location=LinJ.05:354919-356958(+) | length=679 | sequence_SO=chromosome | SO=protein_coding	LinJ.05.0960	TriTryp_LeishInfant_TriTrypDB-9.0_LinfantumJPCM5_AnnotatedProteins_20160422.fasta	75993.4	1	15	18	23	0.00147	0.343	APNPIVQITENAK	R	E	0.997	72.6	28.7	68.1	0	2	0	0	2	1394.76	1254.5		96204.7	560	572	Empty	TRUE
My Experiment	Uncategorized Sample	22176_LinJ.36.1420_episomal_WT_Gel	Ingel22176 (F066004)	| organism=Leishmania_infantum_JPCM5 | product=dipeptidyl-peptidase III, putative,metallo-peptidase, Clan M-, Family M49 | location=LinJ.05:354919-356958(+) | length=679 | sequence_SO=chromosome | SO=protein_coding	LinJ.05.0960	TriTryp_LeishInfant_TriTrypDB-9.0_LinfantumJPCM5_AnnotatedProteins_20160422.fasta	75993.4	1	15	18	23	0.00147	0.343	AQPYAENETEVR	K	M	0.997	79.6	28.9	65.7	0	2	0	0	2	1406.65	625		20462	245	256	Empty	TRUE
My Experiment	Uncategorized Sample	22176_LinJ.36.1420_episomal_WT_Gel	Ingel22176 (F066004)	| organism=Leishmania_infantum_JPCM5 | product=dipeptidyl-peptidase III, putative,metallo-peptidase, Clan M-, Family M49 | location=LinJ.05:354919-356958(+) | length=679 | sequence_SO=chromosome | SO=protein_coding	LinJ.05.0960	TriTryp_LeishInfant_TriTrypDB-9.0_LinfantumJPCM5_AnnotatedProteins_20160422.fasta	75993.4	1	15	18	23	0.00147	0.343	DVFSSPDFTSLDVLGFASSGIPAGINIPNYDDIR	K	Q	0.997	92.6	32.4	92.6	0	0	1	0	2	3599.75	2457		22005.6	346	379	Empty	TRUE
My Experiment	Uncategorized Sample	22176_LinJ.36.1420_episomal_WT_Gel	Ingel22176 (F066004)	| organism=Leishmania_infantum_JPCM5 | product=dipeptidyl-peptidase III, putative,metallo-peptidase, Clan M-, Family M49 | location=LinJ.05:354919-356958(+) | length=679 | sequence_SO=chromosome | SO=protein_coding	LinJ.05.0960	TriTryp_LeishInfant_TriTrypDB-9.0_LinfantumJPCM5_AnnotatedProteins_20160422.fasta	75993.4	1	15	18	23	0.00147	0.343	EDAAVANDFLASK	R	K	0.997	93.2	29.4	79.4	0	2	0	0	2	1350.65	1119		207047	173	185	Empty	TRUE
My Experiment	Uncategorized Sample	22176_LinJ.36.1420_episomal_WT_Gel	Ingel22176 (F066004)	| organism=Leishmania_infantum_JPCM5 | product=dipeptidyl-peptidase III, putative,metallo-peptidase, Clan M-, Family M49 | location=LinJ.05:354919-356958(+) | length=679 | sequence_SO=chromosome | SO=protein_coding	LinJ.05.0960	TriTryp_LeishInfant_TriTrypDB-9.0_LinfantumJPCM5_AnnotatedProteins_20160422.fasta	75993.4	1	15	18	23	0.00147	0.343	EFAGSVEGVVESFVTR	R	H	0.997	103	29.1	92	0	1	0	0	2	1712.85	2096		41298.8	658	673	Empty	TRUE
My Experiment	Uncategorized Sample	22176_LinJ.36.1420_episomal_WT_Gel	Ingel22176 (F066004)	| organism=Leishmania_infantum_JPCM5 | product=dipeptidyl-peptidase III, putative,metallo-peptidase, Clan M-, Family M49 | location=LinJ.05:354919-356958(+) | length=679 | sequence_SO=chromosome | SO=protein_coding	LinJ.05.0960	TriTryp_LeishInfant_TriTrypDB-9.0_LinfantumJPCM5_AnnotatedProteins_20160422.fasta	75993.4	1	15	18	23	0.00147	0.343	FFFQVLSAQPLDTFK	R	A	0.997	74.6	29.6	67.6	0	2	0	0	2	1787.94	2108		62488.9	63	77	Empty	TRUE
My Experiment	Uncategorized Sample	22176_LinJ.36.1420_episomal_WT_Gel	Ingel22176 (F066004)	| organism=Leishmania_infantum_JPCM5 | product=dipeptidyl-peptidase III, putative,metallo-peptidase, Clan M-, Family M49 | location=LinJ.05:354919-356958(+) | length=679 | sequence_SO=chromosome | SO=protein_coding	LinJ.05.0960	TriTryp_LeishInfant_TriTrypDB-9.0_LinfantumJPCM5_AnnotatedProteins_20160422.fasta	75993.4	1	15	18	23	0.00147	0.343	FVAELPWGK	K	A	0.997	37.5	30.5	29.2	0	1	0	0	2	1046.57	1483		59836.5	333	341	Empty	TRUE
My Experiment	Uncategorized Sample	22176_LinJ.36.1420_episomal_WT_Gel	Ingel22176 (F066004)	| organism=Leishmania_infantum_JPCM5 | product=dipeptidyl-peptidase III, putative,metallo-peptidase, Clan M-, Family M49 | location=LinJ.05:354919-356958(+) | length=679 | sequence_SO=chromosome | SO=protein_coding	LinJ.05.0960	TriTryp_LeishInfant_TriTrypDB-9.0_LinfantumJPCM5_AnnotatedProteins_20160422.fasta	75993.4	1	15	18	23	0.00147	0.343	IVASADGSPAVDAQLLDAIYNLDDDKLTLDFPPK	K	G	0.997	43.6	25.6	43.6	0	2	1	0	2	3600.83	2388		30603.8	127	160	Empty	TRUE
My Experiment	Uncategorized Sample	22176_LinJ.36.1420_episomal_WT_Gel	Ingel22176 (F066004)	| organism=Leishmania_infantum_JPCM5 | product=dipeptidyl-peptidase III, putative,metallo-peptidase, Clan M-, Family M49 | location=LinJ.05:354919-356958(+) | length=679 | sequence_SO=chromosome | SO=protein_coding	LinJ.05.0960	TriTryp_LeishInfant_TriTrypDB-9.0_LinfantumJPCM5_AnnotatedProteins_20160422.fasta	75993.4	1	15	18	23	0.00147	0.343	LLSENSDGTFNFDEK	K	T	0.997	119	27.8	99.4	0	1	0	0	2	1715.78	1256		36870.3	438	452	Empty	TRUE
My Experiment	Uncategorized Sample	22176_LinJ.36.1420_episomal_WT_Gel	Ingel22176 (F066004)	| organism=Leishmania_infantum_JPCM5 | product=dipeptidyl-peptidase III, putative,metallo-peptidase, Clan M-, Family M49 | location=LinJ.05:354919-356958(+) | length=679 | sequence_SO=chromosome | SO=protein_coding	LinJ.05.0960	TriTryp_LeishInfant_TriTrypDB-9.0_LinfantumJPCM5_AnnotatedProteins_20160422.fasta	75993.4	1	15	18	23	0.00147	0.343	MYGALVAQGEK	K	F	0.997	69	28.8	48.9	0	1	0	0	2	1166.59	858		34743.4	322	332	Empty	TRUE
My Experiment	Uncategorized Sample	22176_LinJ.36.1420_episomal_WT_Gel	Ingel22176 (F066004)	| organism=Leishmania_infantum_JPCM5 | product=dipeptidyl-peptidase III, putative,metallo-peptidase, Clan M-, Family M49 | location=LinJ.05:354919-356958(+) | length=679 | sequence_SO=chromosome | SO=protein_coding	LinJ.05.0960	TriTryp_LeishInfant_TriTrypDB-9.0_LinfantumJPCM5_AnnotatedProteins_20160422.fasta	75993.4	1	15	18	23	0.00147	0.343	NVYLSNVVSAMTFK	K	D	0.997	87.2	29.7	81.3	0	2	0	0	2	1572.81	1613.5		57390.1	386	399	Empty	TRUE
My Experiment	Uncategorized Sample	22176_LinJ.36.1420_episomal_WT_Gel	Ingel22176 (F066004)	| organism=Leishmania_infantum_JPCM5 | product=dipeptidyl-peptidase III, putative,metallo-peptidase, Clan M-, Family M49 | location=LinJ.05:354919-356958(+) | length=679 | sequence_SO=chromosome | SO=protein_coding	LinJ.05.0960	TriTryp_LeishInfant_TriTrypDB-9.0_LinfantumJPCM5_AnnotatedProteins_20160422.fasta	75993.4	1	15	18	23	0.00147	0.343	QAIGDLLVNLNVNK	R	A	0.997	65	27.4	58.7	0	1	0	0	2	1510.86	1680		65823.5	590	603	Empty	TRUE
My Experiment	Uncategorized Sample	22176_LinJ.36.1420_episomal_WT_Gel	Ingel22176 (F066004)	| organism=Leishmania_infantum_JPCM5 | product=dipeptidyl-peptidase III, putative,metallo-peptidase, Clan M-, Family M49 | location=LinJ.05:354919-356958(+) | length=679 | sequence_SO=chromosome | SO=protein_coding	LinJ.05.0960	TriTryp_LeishInfant_TriTrypDB-9.0_LinfantumJPCM5_AnnotatedProteins_20160422.fasta	75993.4	1	15	18	23	0.00147	0.343	VFKEEDGTLVIR	R	V	0.997	84.6	29	63.4	0	1	0	0	2	1405.77	980		48181.3	194	205	Empty	TRUE
My Experiment	Uncategorized Sample	22176_LinJ.36.1420_episomal_WT_Gel	Ingel22176 (F066004)	| organism=Leishmania_infantum_JPCM5 | product=dipeptidyl-peptidase III, putative,metallo-peptidase, Clan M-, Family M49 | location=LinJ.05:354919-356958(+) | length=679 | sequence_SO=chromosome | SO=protein_coding	LinJ.05.0960	TriTryp_LeishInfant_TriTrypDB-9.0_LinfantumJPCM5_AnnotatedProteins_20160422.fasta	75993.4	1	15	18	23	0.00147	0.343	YYSPNVTR	R	E	0.99	41	28.3	35.5	0	1	0	0	2	999.489	652		14325.7	165	172	Empty	TRUE
My Experiment	Uncategorized Sample	22176_LinJ.36.1420_episomal_WT_Gel	Ingel22176 (F066004)	| organism=Leishmania_infantum_JPCM5 | product=hypothetical protein, conserved | location=LinJ.35:1796411-1800850(+) | length=1479 | sequence_SO=chromosome | SO=protein_coding	LinJ.35.4620	TriTryp_LeishInfant_TriTrypDB-9.0_LinfantumJPCM5_AnnotatedProteins_20160422.fasta	161298	1	2	2	2	0.000128	0.0149	AVQSLFAQSIR	R	Q	0.976	22.2	29.3	22.2	0	1	0	0	2	1219.68	1253		21384.5	583	593	Empty	TRUE
My Experiment	Uncategorized Sample	22176_LinJ.36.1420_episomal_WT_Gel	Ingel22176 (F066004)	| organism=Leishmania_infantum_JPCM5 | product=hypothetical protein, conserved | location=LinJ.35:1796411-1800850(+) | length=1479 | sequence_SO=chromosome | SO=protein_coding	LinJ.35.4620	TriTryp_LeishInfant_TriTrypDB-9.0_LinfantumJPCM5_AnnotatedProteins_20160422.fasta	161298	1	2	2	2	0.000128	0.0149	GSDEGQLTVMR	R	A	0.997	54	28.4	54	0	1	0	0	2	1208.56	609		4349.64	141	151	Empty	TRUE
My Experiment	Uncategorized Sample	22176_LinJ.36.1420_episomal_WT_Gel	Ingel22176 (F066004)	| organism=Leishmania_infantum_JPCM5 | product=methionyl-tRNA synthetase, putative (MetRS) | location=LinJ.21:263449-265692(+) | length=747 | sequence_SO=chromosome | SO=protein_coding	LinJ.21.0890	TriTryp_LeishInfant_TriTrypDB-9.0_LinfantumJPCM5_AnnotatedProteins_20160422.fasta	84199.1	1	9	10	12	0.000768	0.167	EIMDALGVPEAAR	K	V	0.983	35	29.5	20.5	0	1	0	0	2	1371.69	1299		23326.6	691	703	Empty	TRUE
My Experiment	Uncategorized Sample	22176_LinJ.36.1420_episomal_WT_Gel	Ingel22176 (F066004)	| organism=Leishmania_infantum_JPCM5 | product=methionyl-tRNA synthetase, putative (MetRS) | location=LinJ.21:263449-265692(+) | length=747 | sequence_SO=chromosome | SO=protein_coding	LinJ.21.0890	TriTryp_LeishInfant_TriTrypDB-9.0_LinfantumJPCM5_AnnotatedProteins_20160422.fasta	84199.1	1	9	10	12	0.000768	0.167	EMNYDMNYFIR	K	T	0.997	43.6	30	41.1	0	1	0	0	2	1495.63	1567		24149.7	290	300	Empty	TRUE
My Experiment	Uncategorized Sample	22176_LinJ.36.1420_episomal_WT_Gel	Ingel22176 (F066004)	| organism=Leishmania_infantum_JPCM5 | product=methionyl-tRNA synthetase, putative (MetRS) | location=LinJ.21:263449-265692(+) | length=747 | sequence_SO=chromosome | SO=protein_coding	LinJ.21.0890	TriTryp_LeishInfant_TriTrypDB-9.0_LinfantumJPCM5_AnnotatedProteins_20160422.fasta	84199.1	1	9	10	12	0.000768	0.167	ESNFQDDGDYSDKNMVAR	R	L	0.997	50.5	25	50.5	0	0	1	0	2	2106.87	641		11778.4	552	569	Empty	TRUE
My Experiment	Uncategorized Sample	22176_LinJ.36.1420_episomal_WT_Gel	Ingel22176 (F066004)	| organism=Leishmania_infantum_JPCM5 | product=methionyl-tRNA synthetase, putative (MetRS) | location=LinJ.21:263449-265692(+) | length=747 | sequence_SO=chromosome | SO=protein_coding	LinJ.21.0890	TriTryp_LeishInfant_TriTrypDB-9.0_LinfantumJPCM5_AnnotatedProteins_20160422.fasta	84199.1	1	9	10	12	0.000768	0.167	GLFDLSISR	K	K	0.997	43.8	29.9	36	0	1	0	0	2	1007.55	1610		33885.4	412	420	Empty	TRUE
My Experiment	Uncategorized Sample	22176_LinJ.36.1420_episomal_WT_Gel	Ingel22176 (F066004)	| organism=Leishmania_infantum_JPCM5 | product=methionyl-tRNA synthetase, putative (MetRS) | location=LinJ.21:263449-265692(+) | length=747 | sequence_SO=chromosome | SO=protein_coding	LinJ.21.0890	TriTryp_LeishInfant_TriTrypDB-9.0_LinfantumJPCM5_AnnotatedProteins_20160422.fasta	84199.1	1	9	10	12	0.000768	0.167	KLDSTIEEHQGTVAVK	K	G	0.997	59	28.7	52.6	0	0	1	1	2	1754.93	647.5		42263.3	110	125	Empty	TRUE
My Experiment	Uncategorized Sample	22176_LinJ.36.1420_episomal_WT_Gel	Ingel22176 (F066004)	| organism=Leishmania_infantum_JPCM5 | product=methionyl-tRNA synthetase, putative (MetRS) | location=LinJ.21:263449-265692(+) | length=747 | sequence_SO=chromosome | SO=protein_coding	LinJ.21.0890	TriTryp_LeishInfant_TriTrypDB-9.0_LinfantumJPCM5_AnnotatedProteins_20160422.fasta	84199.1	1	9	10	12	0.000768	0.167	LNGELADTLGNLVSR	R	C	0.997	53.3	30.4	44	0	1	0	0	2	1572.82	1789		12137.8	570	584	Empty	TRUE
My Experiment	Uncategorized Sample	22176_LinJ.36.1420_episomal_WT_Gel	Ingel22176 (F066004)	| organism=Leishmania_infantum_JPCM5 | product=methionyl-tRNA synthetase, putative (MetRS) | location=LinJ.21:263449-265692(+) | length=747 | sequence_SO=chromosome | SO=protein_coding	LinJ.21.0890	TriTryp_LeishInfant_TriTrypDB-9.0_LinfantumJPCM5_AnnotatedProteins_20160422.fasta	84199.1	1	9	10	12	0.000768	0.167	VAADGTETLDEDHHTLNR	R	W	0.997	128	28.1	127	0	0	0	2	2	1993.92	631		41579.9	458	475	Empty	TRUE
My Experiment	Uncategorized Sample	22176_LinJ.36.1420_episomal_WT_Gel	Ingel22176 (F066004)	| organism=Leishmania_infantum_JPCM5 | product=methionyl-tRNA synthetase, putative (MetRS) | location=LinJ.21:263449-265692(+) | length=747 | sequence_SO=chromosome | SO=protein_coding	LinJ.21.0890	TriTryp_LeishInfant_TriTrypDB-9.0_LinfantumJPCM5_AnnotatedProteins_20160422.fasta	84199.1	1	9	10	12	0.000768	0.167	VPQTYEVSPK	R	K	0.997	40.2	29.9	32.8	0	1	0	0	2	1147.6	650		13429.4	197	206	Empty	TRUE
My Experiment	Uncategorized Sample	22176_LinJ.36.1420_episomal_WT_Gel	Ingel22176 (F066004)	| organism=Leishmania_infantum_JPCM5 | product=methionyl-tRNA synthetase, putative (MetRS) | location=LinJ.21:263449-265692(+) | length=747 | sequence_SO=chromosome | SO=protein_coding	LinJ.21.0890	TriTryp_LeishInfant_TriTrypDB-9.0_LinfantumJPCM5_AnnotatedProteins_20160422.fasta	84199.1	1	9	10	12	0.000768	0.167	VTLPTEEGERIPEGQ	K	-	0.997	88.2	29	84.5	0	2	0	0	2	1654.83	1005		36220.6	733	747	Empty	TRUE
My Experiment	Uncategorized Sample	22176_LinJ.36.1420_episomal_WT_Gel	Ingel22176 (F066004)	| organism=Leishmania_infantum_JPCM5 | product=glycosomal phosphoenolpyruvate carboxykinase, putative | location=LinJ.27:769494-771071(-) | length=525 | sequence_SO=chromosome | SO=protein_coding	LinJ.27.1710,LinJ.27.2500	TriTryp_LeishInfant_TriTrypDB-9.0_LinfantumJPCM5_AnnotatedProteins_20160422.fasta	58273.3	1	22	32	78	0.00499	0.56	AMDFLNSR	R	D	0.99	61.5	28.1	32.2	0	2	0	0	2	953.451	959.5		152420	81	88	Empty	TRUE
My Experiment	Uncategorized Sample	22176_LinJ.36.1420_episomal_WT_Gel	Ingel22176 (F066004)	| organism=Leishmania_infantum_JPCM5 | product=glycosomal phosphoenolpyruvate carboxykinase, putative | location=LinJ.27:769494-771071(-) | length=525 | sequence_SO=chromosome | SO=protein_coding	LinJ.27.1710,LinJ.27.2500	TriTryp_LeishInfant_TriTrypDB-9.0_LinfantumJPCM5_AnnotatedProteins_20160422.fasta	58273.3	1	22	32	78	0.00499	0.56	ATHEIDFNDESICK	K	N	0.997	88.5	27.6	88	0	3	2	0	2	1678.74	911		188998	291	304	Empty	TRUE
My Experiment	Uncategorized Sample	22176_LinJ.36.1420_episomal_WT_Gel	Ingel22176 (F066004)	| organism=Leishmania_infantum_JPCM5 | product=glycosomal phosphoenolpyruvate carboxykinase, putative | location=LinJ.27:769494-771071(-) | length=525 | sequence_SO=chromosome | SO=protein_coding	LinJ.27.1710,LinJ.27.2500	TriTryp_LeishInfant_TriTrypDB-9.0_LinfantumJPCM5_AnnotatedProteins_20160422.fasta	58273.3	1	22	32	78	0.00499	0.56	ELVAMFQASFQK	K	R	0.997	81	29.2	70.7	0	10	0	0	2	1398.71	1634		475554	491	502	Empty	TRUE
My Experiment	Uncategorized Sample	22176_LinJ.36.1420_episomal_WT_Gel	Ingel22176 (F066004)	| organism=Leishmania_infantum_JPCM5 | product=glycosomal phosphoenolpyruvate carboxykinase, putative | location=LinJ.27:769494-771071(-) | length=525 | sequence_SO=chromosome | SO=protein_coding	LinJ.27.1710,LinJ.27.2500	TriTryp_LeishInfant_TriTrypDB-9.0_LinfantumJPCM5_AnnotatedProteins_20160422.fasta	58273.3	1	22	32	78	0.00499	0.56	FGAVAENCTLDK	K	A	0.997	91.5	28.4	78.5	0	1	0	0	2	1324.62	813		174585	279	290	Empty	TRUE
My Experiment	Uncategorized Sample	22176_LinJ.36.1420_episomal_WT_Gel	Ingel22176 (F066004)	| organism=Leishmania_infantum_JPCM5 | product=glycosomal phosphoenolpyruvate carboxykinase, putative | location=LinJ.27:769494-771071(-) | length=525 | sequence_SO=chromosome | SO=protein_coding	LinJ.27.1710,LinJ.27.2500	TriTryp_LeishInfant_TriTrypDB-9.0_LinfantumJPCM5_AnnotatedProteins_20160422.fasta	58273.3	1	22	32	78	0.00499	0.56	GALCVLSYAK	R	T	0.997	78.7	28.5	63.9	0	1	0	0	2	1081.57	1196		109735	31	40	Empty	TRUE
My Experiment	Uncategorized Sample	22176_LinJ.36.1420_episomal_WT_Gel	Ingel22176 (F066004)	| organism=Leishmania_infantum_JPCM5 | product=glycosomal phosphoenolpyruvate carboxykinase, putative | location=LinJ.27:769494-771071(-) | length=525 | sequence_SO=chromosome | SO=protein_coding	LinJ.27.1710,LinJ.27.2500	TriTryp_LeishInfant_TriTrypDB-9.0_LinfantumJPCM5_AnnotatedProteins_20160422.fasta	58273.3	1	22	32	78	0.00499	0.56	GDVTVFFGLSGTGK	K	T	0.997	89.8	29.3	81.8	0	5	0	0	2	1384.71	1644		242303	214	227	Empty	TRUE
My Experiment	Uncategorized Sample	22176_LinJ.36.1420_episomal_WT_Gel	Ingel22176 (F066004)	| organism=Leishmania_infantum_JPCM5 | product=glycosomal phosphoenolpyruvate carboxykinase, putative | location=LinJ.27:769494-771071(-) | length=525 | sequence_SO=chromosome | SO=protein_coding	LinJ.27.1710,LinJ.27.2500	TriTryp_LeishInfant_TriTrypDB-9.0_LinfantumJPCM5_AnnotatedProteins_20160422.fasta	58273.3	1	22	32	78	0.00499	0.56	GILTVMFELMPR	K	Q	0.997	94.1	29	64.1	0	12	0	0	2	1422.75	2000.5		459994	187	198	Empty	TRUE
My Experiment	Uncategorized Sample	22176_LinJ.36.1420_episomal_WT_Gel	Ingel22176 (F066004)	| organism=Leishmania_infantum_JPCM5 | product=glycosomal phosphoenolpyruvate carboxykinase, putative | location=LinJ.27:769494-771071(-) | length=525 | sequence_SO=chromosome | SO=protein_coding	LinJ.27.1710,LinJ.27.2500	TriTryp_LeishInfant_TriTrypDB-9.0_LinfantumJPCM5_AnnotatedProteins_20160422.fasta	58273.3	1	22	32	78	0.00499	0.56	GVFNIEGGCYAK	R	A	0.997	67.9	28.5	54.5	0	2	0	0	2	1314.61	1157.5		121450	250	261	Empty	TRUE
My Experiment	Uncategorized Sample	22176_LinJ.36.1420_episomal_WT_Gel	Ingel22176 (F066004)	| organism=Leishmania_infantum_JPCM5 | product=glycosomal phosphoenolpyruvate carboxykinase, putative | location=LinJ.27:769494-771071(-) | length=525 | sequence_SO=chromosome | SO=protein_coding	LinJ.27.1710,LinJ.27.2500	TriTryp_LeishInfant_TriTrypDB-9.0_LinfantumJPCM5_AnnotatedProteins_20160422.fasta	58273.3	1	22	32	78	0.00499	0.56	HATYYGEQLAR	R	K	0.997	67.2	29	55.8	0	1	1	0	2	1308.63	706.5		80381.8	391	401	Empty	TRUE
My Experiment	Uncategorized Sample	22176_LinJ.36.1420_episomal_WT_Gel	Ingel22176 (F066004)	| organism=Leishmania_infantum_JPCM5 | product=glycosomal phosphoenolpyruvate carboxykinase, putative | location=LinJ.27:769494-771071(-) | length=525 | sequence_SO=chromosome | SO=protein_coding	LinJ.27.1710,LinJ.27.2500	TriTryp_LeishInfant_TriTrypDB-9.0_LinfantumJPCM5_AnnotatedProteins_20160422.fasta	58273.3	1	22	32	78	0.00499	0.56	KGDVTVFFGLSGTGK	K	T	0.997	92.2	29.5	75.1	0	2	0	0	2	1512.81	1374.5		137621	213	227	Empty	TRUE
My Experiment	Uncategorized Sample	22176_LinJ.36.1420_episomal_WT_Gel	Ingel22176 (F066004)	| organism=Leishmania_infantum_JPCM5 | product=glycosomal phosphoenolpyruvate carboxykinase, putative | location=LinJ.27:769494-771071(-) | length=525 | sequence_SO=chromosome | SO=protein_coding	LinJ.27.1710,LinJ.27.2500	TriTryp_LeishInfant_TriTrypDB-9.0_LinfantumJPCM5_AnnotatedProteins_20160422.fasta	58273.3	1	22	32	78	0.00499	0.56	LSEESFAK	K	V	0.99	43.6	28.2	34.7	0	2	0	0	2	910.452	715		161805	69	76	Empty	TRUE
My Experiment	Uncategorized Sample	22176_LinJ.36.1420_episomal_WT_Gel	Ingel22176 (F066004)	| organism=Leishmania_infantum_JPCM5 | product=glycosomal phosphoenolpyruvate carboxykinase, putative | location=LinJ.27:769494-771071(-) | length=525 | sequence_SO=chromosome | SO=protein_coding	LinJ.27.1710,LinJ.27.2500	TriTryp_LeishInfant_TriTrypDB-9.0_LinfantumJPCM5_AnnotatedProteins_20160422.fasta	58273.3	1	22	32	78	0.00499	0.56	MLIGDDEHVWTDR	R	G	0.997	98.1	28	90.1	0	0	4	0	2	1602.72	1135		506039	237	249	Empty	TRUE
My Experiment	Uncategorized Sample	22176_LinJ.36.1420_episomal_WT_Gel	Ingel22176 (F066004)	| organism=Leishmania_infantum_JPCM5 | product=glycosomal phosphoenolpyruvate carboxykinase, putative | location=LinJ.27:769494-771071(-) | length=525 | sequence_SO=chromosome | SO=protein_coding	LinJ.27.1710,LinJ.27.2500	TriTryp_LeishInfant_TriTrypDB-9.0_LinfantumJPCM5_AnnotatedProteins_20160422.fasta	58273.3	1	22	32	78	0.00499	0.56	NLTAPELVQWALK	R	L	0.997	74.4	27.9	64.8	0	7	0	0	2	1482.83	2012		865039	8	20	Empty	TRUE
My Experiment	Uncategorized Sample	22176_LinJ.36.1420_episomal_WT_Gel	Ingel22176 (F066004)	| organism=Leishmania_infantum_JPCM5 | product=glycosomal phosphoenolpyruvate carboxykinase, putative | location=LinJ.27:769494-771071(-) | length=525 | sequence_SO=chromosome | SO=protein_coding	LinJ.27.1710,LinJ.27.2500	TriTryp_LeishInfant_TriTrypDB-9.0_LinfantumJPCM5_AnnotatedProteins_20160422.fasta	58273.3	1	22	32	78	0.00499	0.56	QELESFGEPEYTIYNAGEHLADPSVPGITSTTSVSLNFK	R	T	0.997	81	26.7	81	0	0	0	4	2	4228.02	1937		197411	131	169	Empty	TRUE
My Experiment	Uncategorized Sample	22176_LinJ.36.1420_episomal_WT_Gel	Ingel22176 (F066004)	| organism=Leishmania_infantum_JPCM5 | product=glycosomal phosphoenolpyruvate carboxykinase, putative | location=LinJ.27:769494-771071(-) | length=525 | sequence_SO=chromosome | SO=protein_coding	LinJ.27.1710,LinJ.27.2500	TriTryp_LeishInfant_TriTrypDB-9.0_LinfantumJPCM5_AnnotatedProteins_20160422.fasta	58273.3	1	22	32	78	0.00499	0.56	TEEEIYNAVK	K	F	0.997	75.8	28.2	54.5	0	3	0	0	2	1196.57	870		778340	269	278	Empty	TRUE
My Experiment	Uncategorized Sample	22176_LinJ.36.1420_episomal_WT_Gel	Ingel22176 (F066004)	| organism=Leishmania_infantum_JPCM5 | product=glycosomal phosphoenolpyruvate carboxykinase, putative | location=LinJ.27:769494-771071(-) | length=525 | sequence_SO=chromosome | SO=protein_coding	LinJ.27.1710,LinJ.27.2500	TriTryp_LeishInfant_TriTrypDB-9.0_LinfantumJPCM5_AnnotatedProteins_20160422.fasta	58273.3	1	22	32	78	0.00499	0.56	TGEEVILGTEYAGEMK	K	K	0.997	120	28.7	108	0	1	0	0	2	1742.82	1109		64329.8	170	185	Empty	TRUE
My Experiment	Uncategorized Sample	22176_LinJ.36.1420_episomal_WT_Gel	Ingel22176 (F066004)	| organism=Leishmania_infantum_JPCM5 | product=glycosomal phosphoenolpyruvate carboxykinase, putative | location=LinJ.27:769494-771071(-) | length=525 | sequence_SO=chromosome | SO=protein_coding	LinJ.27.1710,LinJ.27.2500	TriTryp_LeishInfant_TriTrypDB-9.0_LinfantumJPCM5_AnnotatedProteins_20160422.fasta	58273.3	1	22	32	78	0.00499	0.56	TGEEVILGTEYAGEMKK	K	G	0.997	82.1	29.2	64.2	0	3	1	0	2	1870.91	974.5		293665	170	186	Empty	TRUE
My Experiment	Uncategorized Sample	22176_LinJ.36.1420_episomal_WT_Gel	Ingel22176 (F066004)	| organism=Leishmania_infantum_JPCM5 | product=glycosomal phosphoenolpyruvate carboxykinase, putative | location=LinJ.27:769494-771071(-) | length=525 | sequence_SO=chromosome | SO=protein_coding	LinJ.27.1710,LinJ.27.2500	TriTryp_LeishInfant_TriTrypDB-9.0_LinfantumJPCM5_AnnotatedProteins_20160422.fasta	58273.3	1	22	32	78	0.00499	0.56	TTLSADPNR	K	M	0.997	57.1	30.4	37.6	0	1	0	0	2	974.49	503		52612.6	228	236	Empty	TRUE
My Experiment	Uncategorized Sample	22176_LinJ.36.1420_episomal_WT_Gel	Ingel22176 (F066004)	| organism=Leishmania_infantum_JPCM5 | product=glycosomal phosphoenolpyruvate carboxykinase, putative | location=LinJ.27:769494-771071(-) | length=525 | sequence_SO=chromosome | SO=protein_coding	LinJ.27.1710,LinJ.27.2500	TriTryp_LeishInfant_TriTrypDB-9.0_LinfantumJPCM5_AnnotatedProteins_20160422.fasta	58273.3	1	22	32	78	0.00499	0.56	VADTDDVRENVDWGSVNVK	R	L	0.997	123	28.8	122	0	1	1	0	2	2118.01	1097		221614	50	68	Empty	TRUE
My Experiment	Uncategorized Sample	22176_LinJ.36.1420_episomal_WT_Gel	Ingel22176 (F066004)	| organism=Leishmania_infantum_JPCM5 | product=glycosomal phosphoenolpyruvate carboxykinase, putative | location=LinJ.27:769494-771071(-) | length=525 | sequence_SO=chromosome | SO=protein_coding	LinJ.27.1710,LinJ.27.2500	TriTryp_LeishInfant_TriTrypDB-9.0_LinfantumJPCM5_AnnotatedProteins_20160422.fasta	58273.3	1	22	32	78	0.00499	0.56	VAYPLEHIPGALTHAVAGHPNNVIFLTNDAFGVMPPVAR	R	L	0.989	55.3	32.6	0	0	0	0	1	2	4123.12	1824		31080.3	308	346	Empty	TRUE
My Experiment	Uncategorized Sample	22176_LinJ.36.1420_episomal_WT_Gel	Ingel22176 (F066004)	| organism=Leishmania_infantum_JPCM5 | product=glycosomal phosphoenolpyruvate carboxykinase, putative | location=LinJ.27:769494-771071(-) | length=525 | sequence_SO=chromosome | SO=protein_coding	LinJ.27.1710,LinJ.27.2500	TriTryp_LeishInfant_TriTrypDB-9.0_LinfantumJPCM5_AnnotatedProteins_20160422.fasta	58273.3	1	22	32	78	0.00499	0.56	VPAQLLDPR	R	K	0.997	55.9	27.7	44.1	0	3	0	0	2	1008.58	957		820792	468	476	Empty	TRUE
My Experiment	Uncategorized Sample	22176_LinJ.36.1420_episomal_WT_Gel	Ingel22176 (F066004)	| organism=Leishmania_infantum_JPCM5 | product=glycosomal phosphoenolpyruvate carboxykinase, putative | location=LinJ.27:769494-771071(-) | length=525 | sequence_SO=chromosome | SO=protein_coding	LinJ.27.1710,LinJ.27.2500	TriTryp_LeishInfant_TriTrypDB-9.0_LinfantumJPCM5_AnnotatedProteins_20160422.fasta	58273.3	1	22	32	78	0.00499	0.56	VWLLNTGYAGGR	R	A	0.997	81.2	29.8	59.3	0	4	0	0	2	1306.69	1480		831655	410	421	Empty	TRUE
My Experiment	Uncategorized Sample	22176_LinJ.36.1420_episomal_WT_Gel	Ingel22176 (F066004)	| organism=Leishmania_infantum_JPCM5 | product=hypothetical protein, conserved | location=LinJ.21:255343-262104(+) | length=2253 | sequence_SO=chromosome | SO=protein_coding	LinJ.21.0880	TriTryp_LeishInfant_TriTrypDB-9.0_LinfantumJPCM5_AnnotatedProteins_20160422.fasta	249052	1	2	2	2	0.000128	0.00932	SVLEYILR	R	H	0.99	45.2	28.3	26.5	0	1	0	0	2	992.577	1693		28246.7	350	357	Empty	TRUE
My Experiment	Uncategorized Sample	22176_LinJ.36.1420_episomal_WT_Gel	Ingel22176 (F066004)	| organism=Leishmania_infantum_JPCM5 | product=hypothetical protein, conserved | location=LinJ.21:255343-262104(+) | length=2253 | sequence_SO=chromosome | SO=protein_coding	LinJ.21.0880	TriTryp_LeishInfant_TriTrypDB-9.0_LinfantumJPCM5_AnnotatedProteins_20160422.fasta	249052	1	2	2	2	0.000128	0.00932	VNDIGSSQGEAIR	R	Y	0.997	94.9	29.8	79.1	0	1	0	0	2	1345.67	645		7161.96	6	18	Empty	TRUE
My Experiment	Uncategorized Sample	22176_LinJ.36.1420_episomal_WT_Gel	Ingel22176 (F066004)	| organism=Leishmania_infantum_JPCM5 | product=arginyl-tRNA synthetase, putative | location=LinJ.27:548593-550671(+) | length=692 | sequence_SO=chromosome | SO=protein_coding	LinJ.27.1230	TriTryp_LeishInfant_TriTrypDB-9.0_LinfantumJPCM5_AnnotatedProteins_20160422.fasta	78246.2	1	4	4	5	0.00032	0.0939	AFPLVPAQEPLITLGK	K	V	0.994	36.6	25.2	34.7	0	1	0	0	2	1693.99	1797		43530.1	25	40	Empty	TRUE
My Experiment	Uncategorized Sample	22176_LinJ.36.1420_episomal_WT_Gel	Ingel22176 (F066004)	| organism=Leishmania_infantum_JPCM5 | product=arginyl-tRNA synthetase, putative | location=LinJ.27:548593-550671(+) | length=692 | sequence_SO=chromosome | SO=protein_coding	LinJ.27.1230	TriTryp_LeishInfant_TriTrypDB-9.0_LinfantumJPCM5_AnnotatedProteins_20160422.fasta	78246.2	1	4	4	5	0.00032	0.0939	FSFPLMVVK	R	S	0.997	37.4	27.8	25.8	0	2	0	0	2	1067.6	1700.5		41607	411	419	Empty	FALSE	GeneDB|LinJ.27.1230
My Experiment	Uncategorized Sample	22176_LinJ.36.1420_episomal_WT_Gel	Ingel22176 (F066004)	| organism=Leishmania_infantum_JPCM5 | product=arginyl-tRNA synthetase, putative | location=LinJ.27:548593-550671(+) | length=692 | sequence_SO=chromosome | SO=protein_coding	LinJ.27.1230	TriTryp_LeishInfant_TriTrypDB-9.0_LinfantumJPCM5_AnnotatedProteins_20160422.fasta	78246.2	1	4	4	5	0.00032	0.0939	LGATIEER	R	G	0.99	67	30.8	37.5	0	2	0	0	2	888.479	609		25421.4	258	265	Empty	FALSE	GeneDB|LinJ.27.1230
My Experiment	Uncategorized Sample	22176_LinJ.36.1420_episomal_WT_Gel	Ingel22176 (F066004)	| organism=Leishmania_infantum_JPCM5 | product=arginyl-tRNA synthetase, putative | location=LinJ.27:548593-550671(+) | length=692 | sequence_SO=chromosome | SO=protein_coding	LinJ.27.1230	TriTryp_LeishInfant_TriTrypDB-9.0_LinfantumJPCM5_AnnotatedProteins_20160422.fasta	78246.2	1	4	4	5	0.00032	0.0939	LKDLMDEAVER	K	S	0.997	43.9	29.4	36.4	0	0	1	0	2	1318.67	967		29587.8	502	512	Empty	TRUE
My Experiment	Uncategorized Sample	22176_LinJ.36.1420_episomal_WT_Gel	Ingel22176 (F066004)	| organism=Leishmania_infantum_JPCM5 | product=arginyl-tRNA synthetase, putative | location=LinJ.27:548593-550671(+) | length=692 | sequence_SO=chromosome | SO=protein_coding	LinJ.27.1230	TriTryp_LeishInfant_TriTrypDB-9.0_LinfantumJPCM5_AnnotatedProteins_20160422.fasta	78246.2	1	4	4	5	0.00032	0.0939	LSNIIGIGAIK	K	Y	0.997	60.7	25.6	46.6	0	1	0	0	2	1098.69	1362		49133.9	537	547	Empty	TRUE
My Experiment	Uncategorized Sample	22176_LinJ.36.1420_episomal_WT_Gel	Ingel22176 (F066004)	| organism=Leishmania_infantum_JPCM5 | product=arginyl-tRNA synthetase, putative | location=LinJ.27:548593-550671(+) | length=692 | sequence_SO=chromosome | SO=protein_coding	LinJ.27.1230	TriTryp_LeishInfant_TriTrypDB-9.0_LinfantumJPCM5_AnnotatedProteins_20160422.fasta	78246.2	1	4	4	5	0.00032	0.0939	TGDYAFSYDK	R	M	0.997	60.3	28.4	59.8	0	2	0	0	2	1166.5	925.5		32322.8	556	565	Empty	TRUE
My Experiment	Uncategorized Sample	22176_LinJ.36.1420_episomal_WT_Gel	Ingel22176 (F066004)	| organism=Leishmania_infantum_JPCM5 | product=eukaryotic translation release factor, putative | location=LinJ.27:706539-707900(+) | length=453 | sequence_SO=chromosome | SO=protein_coding	LinJ.27.1610	TriTryp_LeishInfant_TriTrypDB-9.0_LinfantumJPCM5_AnnotatedProteins_20160422.fasta	50842.1	1	2	2	2	0.000128	0.225	EVLFQSDLFDPR	K	L	0.997	80.8	29.4	64.2	0	1	0	0	2	1465.73	1706		21007.2	236	247	Empty	FALSE	GeneDB|LinJ.27.1610
My Experiment	Uncategorized Sample	22176_LinJ.36.1420_episomal_WT_Gel	Ingel22176 (F066004)	| organism=Leishmania_infantum_JPCM5 | product=eukaryotic translation release factor, putative | location=LinJ.27:706539-707900(+) | length=453 | sequence_SO=chromosome | SO=protein_coding	LinJ.27.1610	TriTryp_LeishInfant_TriTrypDB-9.0_LinfantumJPCM5_AnnotatedProteins_20160422.fasta	50842.1	1	2	2	2	0.000128	0.225	GFGGIGGILR	R	Y	0.997	57.7	30.3	45.3	0	1	0	0	2	946.547	1402		73727.8	409	418	Empty	FALSE	GeneDB|LinJ.27.1610
My Experiment	Uncategorized Sample	22176_LinJ.36.1420_episomal_WT_Gel	Ingel22176 (F066004)	| organism=Leishmania_infantum_JPCM5 | product=eukaryotic translation release factor, putative | location=LinJ.27:706539-707900(+) | length=453 | sequence_SO=chromosome | SO=protein_coding	LinJ.27.1610	TriTryp_LeishInfant_TriTrypDB-9.0_LinfantumJPCM5_AnnotatedProteins_20160422.fasta	50842.1	1	2	2	2	0.000128	0.225	GMGTSVISVYMTPK	R	E	0.997	83.4	29.7	80	0	1	0	0	2	1502.72	984		15134.7	31	44	Empty	TRUE
My Experiment	Uncategorized Sample	22176_LinJ.36.1420_episomal_WT_Gel	Ingel22176 (F066004)	| organism=Leishmania_infantum_JPCM5 | product=eukaryotic translation release factor, putative | location=LinJ.27:706539-707900(+) | length=453 | sequence_SO=chromosome | SO=protein_coding	LinJ.27.1610	TriTryp_LeishInfant_TriTrypDB-9.0_LinfantumJPCM5_AnnotatedProteins_20160422.fasta	50842.1	1	2	2	2	0.000128	0.225	IVDVAHPGDVGLNQAIDLSADALSGVK	K	L	0.997	166	27.6	155	0	0	2	0	2	2674.41	1873		128192	255	281	Empty	FALSE	GeneDB|LinJ.27.1610
My Experiment	Uncategorized Sample	22176_LinJ.36.1420_episomal_WT_Gel	Ingel22176 (F066004)	| organism=Leishmania_infantum_JPCM5 | product=eukaryotic translation release factor, putative | location=LinJ.27:706539-707900(+) | length=453 | sequence_SO=chromosome | SO=protein_coding	LinJ.27.1610	TriTryp_LeishInfant_TriTrypDB-9.0_LinfantumJPCM5_AnnotatedProteins_20160422.fasta	50842.1	1	2	2	2	0.000128	0.225	LGSFTVELPK	K	K	0.997	56.9	29.4	32.6	0	1	0	0	2	1090.61	1369		22625.8	171	180	Empty	TRUE
My Experiment	Uncategorized Sample	22176_LinJ.36.1420_episomal_WT_Gel	Ingel22176 (F066004)	| organism=Leishmania_infantum_JPCM5 | product=eukaryotic translation release factor, putative | location=LinJ.27:706539-707900(+) | length=453 | sequence_SO=chromosome | SO=protein_coding	LinJ.27.1610	TriTryp_LeishInfant_TriTrypDB-9.0_LinfantumJPCM5_AnnotatedProteins_20160422.fasta	50842.1	1	2	2	2	0.000128	0.225	LTLDIEPFK	K	A	0.997	52	29.7	32.2	0	1	0	0	2	1075.6	1595		23947.2	112	120	Empty	FALSE	GeneDB|LinJ.27.1610
My Experiment	Uncategorized Sample	22176_LinJ.36.1420_episomal_WT_Gel	Ingel22176 (F066004)	| organism=Leishmania_infantum_JPCM5 | product=eukaryotic translation release factor, putative | location=LinJ.27:706539-707900(+) | length=453 | sequence_SO=chromosome | SO=protein_coding	LinJ.27.1610	TriTryp_LeishInfant_TriTrypDB-9.0_LinfantumJPCM5_AnnotatedProteins_20160422.fasta	50842.1	1	2	2	2	0.000128	0.225	TQNEIESENFVDWLAQNYQK	K	F	0.997	110	31.4	110	0	1	1	0	2	2456.14	2030		37871.2	369	388	Empty	FALSE	GeneDB|LinJ.27.1610
My Experiment	Uncategorized Sample	22176_LinJ.36.1420_episomal_WT_Gel	Ingel22176 (F066004)	| organism=Leishmania_infantum_JPCM5 | product=hypothetical protein, conserved | location=LinJ.36:2593723-2594499(-) | length=258 | sequence_SO=chromosome | SO=protein_coding	LinJ.36.7070	TriTryp_LeishInfant_TriTrypDB-9.0_LinfantumJPCM5_AnnotatedProteins_20160422.fasta	29129.5	1	3	3	3	0.000192	0.136	DFQTIAAAIPK	K	L	0.997	47.5	29.9	42.7	0	1	0	0	2	1174.65	1529		47328	69	79	Empty	TRUE
My Experiment	Uncategorized Sample	22176_LinJ.36.1420_episomal_WT_Gel	Ingel22176 (F066004)	| organism=Leishmania_infantum_JPCM5 | product=hypothetical protein, conserved | location=LinJ.36:2593723-2594499(-) | length=258 | sequence_SO=chromosome | SO=protein_coding	LinJ.36.7070	TriTryp_LeishInfant_TriTrypDB-9.0_LinfantumJPCM5_AnnotatedProteins_20160422.fasta	29129.5	1	3	3	3	0.000192	0.136	IYVAPGKEQDR	K	A	0.997	29.9	30.1	28.6	0	0	1	0	2	1275.67	500		3128.51	141	151	Empty	TRUE
My Experiment	Uncategorized Sample	22176_LinJ.36.1420_episomal_WT_Gel	Ingel22176 (F066004)	| organism=Leishmania_infantum_JPCM5 | product=hypothetical protein, conserved | location=LinJ.36:2593723-2594499(-) | length=258 | sequence_SO=chromosome | SO=protein_coding	LinJ.36.7070	TriTryp_LeishInfant_TriTrypDB-9.0_LinfantumJPCM5_AnnotatedProteins_20160422.fasta	29129.5	1	3	3	3	0.000192	0.136	TTWEDNIETEVLR	K	K	0.996	40.5	33.9	35	0	1	0	0	2	1605.78	1617		13691.7	228	240	Empty	TRUE
My Experiment	Uncategorized Sample	22176_LinJ.36.1420_episomal_WT_Gel	Ingel22176 (F066004)	| organism=Leishmania_infantum_JPCM5 | product=actin (ACT) | location=LinJ.04:462093-463223(-) | length=376 | sequence_SO=chromosome | SO=protein_coding	LinJ.04.1250	TriTryp_LeishInfant_TriTrypDB-9.0_LinfantumJPCM5_AnnotatedProteins_20160422.fasta	42049.2	1	2	2	2	0.000128	0.239	EISNLAPSSIKPK	K	V	0.997	43.2	27.8	43.2	0	0	2	0	2	1383.78	808		85871.3	317	329	Empty	FALSE	GeneDB|LinJ.04.1250
My Experiment	Uncategorized Sample	22176_LinJ.36.1420_episomal_WT_Gel	Ingel22176 (F066004)	| organism=Leishmania_infantum_JPCM5 | product=actin (ACT) | location=LinJ.04:462093-463223(-) | length=376 | sequence_SO=chromosome | SO=protein_coding	LinJ.04.1250	TriTryp_LeishInfant_TriTrypDB-9.0_LinfantumJPCM5_AnnotatedProteins_20160422.fasta	42049.2	1	2	2	2	0.000128	0.239	IWHHTFYNELR	K	V	0.997	64.2	29.8	59.3	0	0	1	0	2	1515.75	938		39298.8	86	96	Empty	FALSE	GeneDB|LinJ.04.1250
My Experiment	Uncategorized Sample	22176_LinJ.36.1420_episomal_WT_Gel	Ingel22176 (F066004)	| organism=Leishmania_infantum_JPCM5 | product=actin (ACT) | location=LinJ.04:462093-463223(-) | length=376 | sequence_SO=chromosome | SO=protein_coding	LinJ.04.1250	TriTryp_LeishInfant_TriTrypDB-9.0_LinfantumJPCM5_AnnotatedProteins_20160422.fasta	42049.2	1	2	2	2	0.000128	0.239	KSEYDESGPSIVHNK	K	C	0.997	53	28.9	45.4	0	0	1	0	2	1689.81	548		4414.13	360	374	Empty	FALSE	GeneDB|LinJ.04.1250
My Experiment	Uncategorized Sample	22176_LinJ.36.1420_episomal_WT_Gel	Ingel22176 (F066004)	| organism=Leishmania_infantum_JPCM5 | product=actin (ACT) | location=LinJ.04:462093-463223(-) | length=376 | sequence_SO=chromosome | SO=protein_coding	LinJ.04.1250	TriTryp_LeishInfant_TriTrypDB-9.0_LinfantumJPCM5_AnnotatedProteins_20160422.fasta	42049.2	1	2	2	2	0.000128	0.239	SANEEAFELPDGNVMMVGNQR	K	F	0.997	93	28.6	85.7	0	1	0	0	2	2308.03	1568		32928.1	234	254	Empty	TRUE
My Experiment	Uncategorized Sample	22176_LinJ.36.1420_episomal_WT_Gel	Ingel22176 (F066004)	| organism=Leishmania_infantum_JPCM5 | product=actin (ACT) | location=LinJ.04:462093-463223(-) | length=376 | sequence_SO=chromosome | SO=protein_coding	LinJ.04.1250	TriTryp_LeishInfant_TriTrypDB-9.0_LinfantumJPCM5_AnnotatedProteins_20160422.fasta	42049.2	1	2	2	2	0.000128	0.239	SEYDESGPSIVHNK	K	C	0.997	58.2	28.5	58.2	0	0	2	0	2	1561.71	641		14072	361	374	Empty	FALSE	GeneDB|LinJ.04.1250
My Experiment	Uncategorized Sample	22176_LinJ.36.1420_episomal_WT_Gel	Ingel22176 (F066004)	| organism=Leishmania_infantum_JPCM5 | product=actin (ACT) | location=LinJ.04:462093-463223(-) | length=376 | sequence_SO=chromosome | SO=protein_coding	LinJ.04.1250	TriTryp_LeishInfant_TriTrypDB-9.0_LinfantumJPCM5_AnnotatedProteins_20160422.fasta	42049.2	1	2	2	2	0.000128	0.239	TVYVGDEAQSK	K	R	0.997	52.9	28.3	47.1	0	1	0	0	2	1196.58	561		9876.7	52	62	Empty	FALSE	GeneDB|LinJ.04.1250
My Experiment	Uncategorized Sample	22176_LinJ.36.1420_episomal_WT_Gel	Ingel22176 (F066004)	| organism=Leishmania_infantum_JPCM5 | product=actin (ACT) | location=LinJ.04:462093-463223(-) | length=376 | sequence_SO=chromosome | SO=protein_coding	LinJ.04.1250	TriTryp_LeishInfant_TriTrypDB-9.0_LinfantumJPCM5_AnnotatedProteins_20160422.fasta	42049.2	1	2	2	2	0.000128	0.239	TVYVGDEAQSKR	K	G	0.997	30.6	29.3	26.1	0	0	1	0	2	1352.68	505		6144.32	52	63	Empty	TRUE
My Experiment	Uncategorized Sample	22176_LinJ.36.1420_episomal_WT_Gel	Ingel22176 (F066004)	| organism=Leishmania_infantum_JPCM5 | product=actin (ACT) | location=LinJ.04:462093-463223(-) | length=376 | sequence_SO=chromosome | SO=protein_coding	LinJ.04.1250	TriTryp_LeishInfant_TriTrypDB-9.0_LinfantumJPCM5_AnnotatedProteins_20160422.fasta	42049.2	1	2	2	2	0.000128	0.239	VNPEQHNVLLTEAPMNPK	R	Q	0.997	103	29.4	94.1	0	0	2	0	2	2047.03	939		162222	97	114	Empty	FALSE	GeneDB|LinJ.04.1250
My Experiment	Uncategorized Sample	22176_LinJ.36.1420_episomal_WT_Gel	Ingel22176 (F066004)	| organism=Leishmania_infantum_JPCM5 | product=hypothetical protein, conserved | location=LinJ.36:2261518-2262642(-) | length=374 | sequence_SO=chromosome | SO=protein_coding	LinJ.36.6170	TriTryp_LeishInfant_TriTrypDB-9.0_LinfantumJPCM5_AnnotatedProteins_20160422.fasta	41054.8	1	2	2	2	0.000128	0.19	AFTDALAASGAR	K	D	0.997	67.2	29.6	46.4	0	1	0	0	2	1150.59	984		75375.1	145	156	Empty	FALSE	GeneDB|LinJ.36.6170
My Experiment	Uncategorized Sample	22176_LinJ.36.1420_episomal_WT_Gel	Ingel22176 (F066004)	| organism=Leishmania_infantum_JPCM5 | product=hypothetical protein, conserved | location=LinJ.36:2261518-2262642(-) | length=374 | sequence_SO=chromosome | SO=protein_coding	LinJ.36.6170	TriTryp_LeishInfant_TriTrypDB-9.0_LinfantumJPCM5_AnnotatedProteins_20160422.fasta	41054.8	1	2	2	2	0.000128	0.19	IALYSSGSIAAQK	R	L	0.997	58.3	28.4	29.6	0	1	0	0	2	1308.72	951		48743	231	243	Empty	TRUE
My Experiment	Uncategorized Sample	22176_LinJ.36.1420_episomal_WT_Gel	Ingel22176 (F066004)	| organism=Leishmania_infantum_JPCM5 | product=hypothetical protein, conserved | location=LinJ.36:2261518-2262642(-) | length=374 | sequence_SO=chromosome | SO=protein_coding	LinJ.36.6170	TriTryp_LeishInfant_TriTrypDB-9.0_LinfantumJPCM5_AnnotatedProteins_20160422.fasta	41054.8	1	2	2	2	0.000128	0.19	LQSQVFPDVSTFFR	K	F	0.997	63.9	30	58.9	0	3	0	0	2	1670.85	1959		152444	205	218	Empty	FALSE	GeneDB|LinJ.36.6170
My Experiment	Uncategorized Sample	22176_LinJ.36.1420_episomal_WT_Gel	Ingel22176 (F066004)	| organism=Leishmania_infantum_JPCM5 | product=hypothetical protein, conserved | location=LinJ.36:2261518-2262642(-) | length=374 | sequence_SO=chromosome | SO=protein_coding	LinJ.36.6170	TriTryp_LeishInfant_TriTrypDB-9.0_LinfantumJPCM5_AnnotatedProteins_20160422.fasta	41054.8	1	2	2	2	0.000128	0.19	LTGTLPSSFDYEELVAMVQQR	R	L	0.966	31.6	32.4	31.6	0	1	0	0	2	2384.18	2140		9814.32	18	38	Empty	TRUE
My Experiment	Uncategorized Sample	22176_LinJ.36.1420_episomal_WT_Gel	Ingel22176 (F066004)	| organism=Leishmania_infantum_JPCM5 | product=hypothetical protein, conserved | location=LinJ.36:2261518-2262642(-) | length=374 | sequence_SO=chromosome | SO=protein_coding	LinJ.36.6170	TriTryp_LeishInfant_TriTrypDB-9.0_LinfantumJPCM5_AnnotatedProteins_20160422.fasta	41054.8	1	2	2	2	0.000128	0.19	TLGVFELLQAK	K	E	0.997	51	28.5	41.8	0	1	0	0	2	1218.71	1907		90669.5	46	56	Empty	FALSE	GeneDB|LinJ.36.6170
My Experiment	Uncategorized Sample	22176_LinJ.36.1420_episomal_WT_Gel	Ingel22176 (F066004)	| organism=Leishmania_infantum_JPCM5 | product=glutamate dehydrogenase (GDH) | location=LinJ.15:428200-431262(-) | length=1020 | sequence_SO=chromosome | SO=protein_coding	LinJ.15.1070	TriTryp_LeishInfant_TriTrypDB-9.0_LinfantumJPCM5_AnnotatedProteins_20160422.fasta	115262	1	2	2	2	0.000128	0.206	AVTTQAVFDK	K	N	0.997	56.2	29	45	0	1	0	0	2	1079.57	812		31534.1	59	68	Empty	FALSE	GeneDB|LinJ.15.1070
My Experiment	Uncategorized Sample	22176_LinJ.36.1420_episomal_WT_Gel	Ingel22176 (F066004)	| organism=Leishmania_infantum_JPCM5 | product=glutamate dehydrogenase (GDH) | location=LinJ.15:428200-431262(-) | length=1020 | sequence_SO=chromosome | SO=protein_coding	LinJ.15.1070	TriTryp_LeishInfant_TriTrypDB-9.0_LinfantumJPCM5_AnnotatedProteins_20160422.fasta	115262	1	2	2	2	0.000128	0.206	AYVTSIYEK	R	L	0.997	54.7	30.3	50.5	0	1	0	0	2	1073.55	875		39573.4	648	656	Empty	FALSE	GeneDB|LinJ.15.1070
My Experiment	Uncategorized Sample	22176_LinJ.36.1420_episomal_WT_Gel	Ingel22176 (F066004)	| organism=Leishmania_infantum_JPCM5 | product=glutamate dehydrogenase (GDH) | location=LinJ.15:428200-431262(-) | length=1020 | sequence_SO=chromosome | SO=protein_coding	LinJ.15.1070	TriTryp_LeishInfant_TriTrypDB-9.0_LinfantumJPCM5_AnnotatedProteins_20160422.fasta	115262	1	2	2	2	0.000128	0.206	EILDRIEENAK	K	L	0.984	45.8	29.8	9.37	0	1	0	0	2	1329.7	944		42879.2	891	901	Empty	FALSE	GeneDB|LinJ.15.1070
My Experiment	Uncategorized Sample	22176_LinJ.36.1420_episomal_WT_Gel	Ingel22176 (F066004)	| organism=Leishmania_infantum_JPCM5 | product=glutamate dehydrogenase (GDH) | location=LinJ.15:428200-431262(-) | length=1020 | sequence_SO=chromosome | SO=protein_coding	LinJ.15.1070	TriTryp_LeishInfant_TriTrypDB-9.0_LinfantumJPCM5_AnnotatedProteins_20160422.fasta	115262	1	2	2	2	0.000128	0.206	FAIYNASIEPFVESGSEEEHVNPK	K	S	0.997	57.4	28.8	57.4	0	0	1	0	2	2694.26	1566		101248	170	193	Empty	FALSE	GeneDB|LinJ.15.1070
My Experiment	Uncategorized Sample	22176_LinJ.36.1420_episomal_WT_Gel	Ingel22176 (F066004)	| organism=Leishmania_infantum_JPCM5 | product=glutamate dehydrogenase (GDH) | location=LinJ.15:428200-431262(-) | length=1020 | sequence_SO=chromosome | SO=protein_coding	LinJ.15.1070	TriTryp_LeishInfant_TriTrypDB-9.0_LinfantumJPCM5_AnnotatedProteins_20160422.fasta	115262	1	2	2	2	0.000128	0.206	FQTGGPDGDLGSNELLR	K	S	0.997	74.5	29.7	61.6	0	1	0	0	2	1775.86	1242		19039.8	667	683	Empty	FALSE	GeneDB|LinJ.15.1070
My Experiment	Uncategorized Sample	22176_LinJ.36.1420_episomal_WT_Gel	Ingel22176 (F066004)	| organism=Leishmania_infantum_JPCM5 | product=glutamate dehydrogenase (GDH) | location=LinJ.15:428200-431262(-) | length=1020 | sequence_SO=chromosome | SO=protein_coding	LinJ.15.1070	TriTryp_LeishInfant_TriTrypDB-9.0_LinfantumJPCM5_AnnotatedProteins_20160422.fasta	115262	1	2	2	2	0.000128	0.206	GATAEQIEER	R	A	0.997	80.6	30.1	53.4	0	1	0	0	2	1103.53	539		6483.4	289	298	Empty	FALSE	GeneDB|LinJ.15.1070
My Experiment	Uncategorized Sample	22176_LinJ.36.1420_episomal_WT_Gel	Ingel22176 (F066004)	| organism=Leishmania_infantum_JPCM5 | product=glutamate dehydrogenase (GDH) | location=LinJ.15:428200-431262(-) | length=1020 | sequence_SO=chromosome | SO=protein_coding	LinJ.15.1070	TriTryp_LeishInfant_TriTrypDB-9.0_LinfantumJPCM5_AnnotatedProteins_20160422.fasta	115262	1	2	2	2	0.000128	0.206	IPNADGESMMEGK	K	Y	0.993	61.6	26.2	0	0	1	0	0	2	1394.59	592		5604.52	791	803	Empty	FALSE	GeneDB|LinJ.15.1070
My Experiment	Uncategorized Sample	22176_LinJ.36.1420_episomal_WT_Gel	Ingel22176 (F066004)	| organism=Leishmania_infantum_JPCM5 | product=glutamate dehydrogenase (GDH) | location=LinJ.15:428200-431262(-) | length=1020 | sequence_SO=chromosome | SO=protein_coding	LinJ.15.1070	TriTryp_LeishInfant_TriTrypDB-9.0_LinfantumJPCM5_AnnotatedProteins_20160422.fasta	115262	1	2	2	2	0.000128	0.206	LSPEGFLVLTEDR	K	N	0.997	90.6	29.6	73.5	0	2	0	0	2	1475.77	1789.5		67265.6	727	739	Empty	FALSE	GeneDB|LinJ.15.1070
My Experiment	Uncategorized Sample	22176_LinJ.36.1420_episomal_WT_Gel	Ingel22176 (F066004)	| organism=Leishmania_infantum_JPCM5 | product=glutamate dehydrogenase (GDH) | location=LinJ.15:428200-431262(-) | length=1020 | sequence_SO=chromosome | SO=protein_coding	LinJ.15.1070	TriTryp_LeishInfant_TriTrypDB-9.0_LinfantumJPCM5_AnnotatedProteins_20160422.fasta	115262	1	2	2	2	0.000128	0.206	NFSQAEMIDHVQGLLTAEAR	R	F	0.997	107	33.8	107	0	0	1	0	2	2246.09	1456		41109.8	90	109	Empty	FALSE	GeneDB|LinJ.15.1070
My Experiment	Uncategorized Sample	22176_LinJ.36.1420_episomal_WT_Gel	Ingel22176 (F066004)	| organism=Leishmania_infantum_JPCM5 | product=glutamate dehydrogenase (GDH) | location=LinJ.15:428200-431262(-) | length=1020 | sequence_SO=chromosome | SO=protein_coding	LinJ.15.1070	TriTryp_LeishInfant_TriTrypDB-9.0_LinfantumJPCM5_AnnotatedProteins_20160422.fasta	115262	1	2	2	2	0.000128	0.206	SPALPTQTAAR	K	Q	0.997	47.2	28.6	26.7	0	1	0	0	2	1112.61	630		17405.2	194	204	Empty	FALSE	GeneDB|LinJ.15.1070
My Experiment	Uncategorized Sample	22176_LinJ.36.1420_episomal_WT_Gel	Ingel22176 (F066004)	| organism=Leishmania_infantum_JPCM5 | product=glutamate dehydrogenase (GDH) | location=LinJ.15:428200-431262(-) | length=1020 | sequence_SO=chromosome | SO=protein_coding	LinJ.15.1070	TriTryp_LeishInfant_TriTrypDB-9.0_LinfantumJPCM5_AnnotatedProteins_20160422.fasta	115262	1	2	2	2	0.000128	0.206	SSLTQEVMSER	R	Y	0.997	86.6	29	60.5	0	1	0	0	2	1266.6	1027		54945.2	371	381	Empty	FALSE	GeneDB|LinJ.15.1070
My Experiment	Uncategorized Sample	22176_LinJ.36.1420_episomal_WT_Gel	Ingel22176 (F066004)	| organism=Leishmania_infantum_JPCM5 | product=glutamate dehydrogenase (GDH) | location=LinJ.15:428200-431262(-) | length=1020 | sequence_SO=chromosome | SO=protein_coding	LinJ.15.1070	TriTryp_LeishInfant_TriTrypDB-9.0_LinfantumJPCM5_AnnotatedProteins_20160422.fasta	115262	1	2	2	2	0.000128	0.206	SVTLENVGR	R	F	0.981	31.6	30.3	14.6	0	1	0	0	2	974.527	800		21808.2	779	787	Empty	FALSE	GeneDB|LinJ.15.1070
My Experiment	Uncategorized Sample	22176_LinJ.36.1420_episomal_WT_Gel	Ingel22176 (F066004)	| organism=Leishmania_infantum_JPCM5 | product=glutamate dehydrogenase (GDH) | location=LinJ.15:428200-431262(-) | length=1020 | sequence_SO=chromosome | SO=protein_coding	LinJ.15.1070	TriTryp_LeishInfant_TriTrypDB-9.0_LinfantumJPCM5_AnnotatedProteins_20160422.fasta	115262	1	2	2	2	0.000128	0.206	TLFMSFLK	R	F	0.967	24	30	13.8	0	1	0	0	2	986.538	1777		26203.6	432	439	Empty	FALSE	GeneDB|LinJ.15.1070
My Experiment	Uncategorized Sample	22176_LinJ.36.1420_episomal_WT_Gel	Ingel22176 (F066004)	| organism=Leishmania_infantum_JPCM5 | product=glutamate dehydrogenase (GDH) | location=LinJ.15:428200-431262(-) | length=1020 | sequence_SO=chromosome | SO=protein_coding	LinJ.15.1070	TriTryp_LeishInfant_TriTrypDB-9.0_LinfantumJPCM5_AnnotatedProteins_20160422.fasta	115262	1	2	2	2	0.000128	0.206	TLIADALSR	K	K	0.997	54.7	30.5	18.9	0	1	0	0	2	959.552	1198		48463.5	920	928	Empty	FALSE	GeneDB|LinJ.15.1070
My Experiment	Uncategorized Sample	22176_LinJ.36.1420_episomal_WT_Gel	Ingel22176 (F066004)	| organism=Leishmania_infantum_JPCM5 | product=glutamate dehydrogenase (GDH) | location=LinJ.15:428200-431262(-) | length=1020 | sequence_SO=chromosome | SO=protein_coding	LinJ.15.1070	TriTryp_LeishInfant_TriTrypDB-9.0_LinfantumJPCM5_AnnotatedProteins_20160422.fasta	115262	1	2	2	2	0.000128	0.206	YANLSPEQLK	K	F	0.992	36.6	27.3	21.5	0	1	0	0	2	1162.61	920		59013.8	804	813	Empty	TRUE
My Experiment	Uncategorized Sample	22176_LinJ.36.1420_episomal_WT_Gel	Ingel22176 (F066004)	| organism=Leishmania_infantum_JPCM5 | product=glutamate dehydrogenase (GDH) | location=LinJ.15:428200-431262(-) | length=1020 | sequence_SO=chromosome | SO=protein_coding	LinJ.15.1070	TriTryp_LeishInfant_TriTrypDB-9.0_LinfantumJPCM5_AnnotatedProteins_20160422.fasta	115262	1	2	2	2	0.000128	0.206	YMTEVYATAAK	R	S	0.997	61.9	29.2	54.8	0	1	0	0	2	1263.59	691		10945.9	1007	1017	Empty	TRUE
My Experiment	Uncategorized Sample	22176_LinJ.36.1420_episomal_WT_Gel	Ingel22176 (F066004)	| organism=Leishmania_infantum_JPCM5 | product=glutamate dehydrogenase (GDH) | location=LinJ.15:428200-431262(-) | length=1020 | sequence_SO=chromosome | SO=protein_coding	LinJ.15.1070	TriTryp_LeishInfant_TriTrypDB-9.0_LinfantumJPCM5_AnnotatedProteins_20160422.fasta	115262	1	2	2	2	0.000128	0.206	YTGSVIALYPEFVK	R	L	0.997	85.5	29.4	78.9	0	1	0	0	2	1586.85	1697		120675	382	395	Empty	FALSE	GeneDB|LinJ.15.1070
My Experiment	Uncategorized Sample	22176_LinJ.36.1420_episomal_WT_Gel	Ingel22176 (F066004)	| organism=Leishmania_infantum_JPCM5 | product=ribonucleoside-diphosphate reductase small chain, putative | location=LinJ.22:486721-487899(-) | length=392 | sequence_SO=chromosome | SO=protein_coding	LinJ.22.1110,LinJ.27.1970	TriTryp_LeishInfant_TriTrypDB-9.0_LinfantumJPCM5_AnnotatedProteins_20160422.fasta	44313.7	1	3	3	3	0.000192	0.0995	GLMPGLTFSNELISR	R	D	0.997	55.5	31.5	55.5	0	1	0	0	2	1634.86	1797		30585.6	251	265	Empty	TRUE
My Experiment	Uncategorized Sample	22176_LinJ.36.1420_episomal_WT_Gel	Ingel22176 (F066004)	| organism=Leishmania_infantum_JPCM5 | product=ribonucleoside-diphosphate reductase small chain, putative | location=LinJ.22:486721-487899(-) | length=392 | sequence_SO=chromosome | SO=protein_coding	LinJ.22.1110,LinJ.27.1970	TriTryp_LeishInfant_TriTrypDB-9.0_LinfantumJPCM5_AnnotatedProteins_20160422.fasta	44313.7	1	3	3	3	0.000192	0.0995	WIGSSASFQER	R	L	0.997	41	28.8	37.5	0	1	0	0	2	1267.61	1020		40960.1	215	225	Empty	TRUE
My Experiment	Uncategorized Sample	22176_LinJ.36.1420_episomal_WT_Gel	Ingel22176 (F066004)	| organism=Leishmania_infantum_JPCM5 | product=ribonucleoside-diphosphate reductase small chain, putative | location=LinJ.22:486721-487899(-) | length=392 | sequence_SO=chromosome | SO=protein_coding	LinJ.22.1110,LinJ.27.1970	TriTryp_LeishInfant_TriTrypDB-9.0_LinfantumJPCM5_AnnotatedProteins_20160422.fasta	44313.7	1	3	3	3	0.000192	0.0995	YVLFPIQYHDIWR	R	K	0.997	71.6	29.3	71	0	1	0	0	2	1749.91	1866		27195.7	82	94	Empty	TRUE
My Experiment	Uncategorized Sample	22176_LinJ.36.1420_episomal_WT_Gel	Ingel22176 (F066004)	| organism=Leishmania_infantum_JPCM5 | product=N-acyl-L-amino acid amidohydrolase, putative | location=LinJ.30:475939-477264(+) | length=441 | sequence_SO=chromosome | SO=protein_coding	LinJ.30.1440	TriTryp_LeishInfant_TriTrypDB-9.0_LinfantumJPCM5_AnnotatedProteins_20160422.fasta	47791.9	1	5	5	5	0.00032	0.161	ADMDALPGDEETDLPFK	R	S	0.997	31.1	30	29.5	0	1	0	0	2	1879.83	1346		20410.4	124	140	Empty	TRUE
My Experiment	Uncategorized Sample	22176_LinJ.36.1420_episomal_WT_Gel	Ingel22176 (F066004)	| organism=Leishmania_infantum_JPCM5 | product=N-acyl-L-amino acid amidohydrolase, putative | location=LinJ.30:475939-477264(+) | length=441 | sequence_SO=chromosome | SO=protein_coding	LinJ.30.1440	TriTryp_LeishInfant_TriTrypDB-9.0_LinfantumJPCM5_AnnotatedProteins_20160422.fasta	47791.9	1	5	5	5	0.00032	0.161	DLVAAGVMEGVK	K	S	0.997	59.1	30.1	44.2	0	1	0	0	2	1188.63	1238		34174.6	194	205	Empty	TRUE
My Experiment	Uncategorized Sample	22176_LinJ.36.1420_episomal_WT_Gel	Ingel22176 (F066004)	| organism=Leishmania_infantum_JPCM5 | product=N-acyl-L-amino acid amidohydrolase, putative | location=LinJ.30:475939-477264(+) | length=441 | sequence_SO=chromosome | SO=protein_coding	LinJ.30.1440	TriTryp_LeishInfant_TriTrypDB-9.0_LinfantumJPCM5_AnnotatedProteins_20160422.fasta	47791.9	1	5	5	5	0.00032	0.161	ILGSANIIDPK	R	V	0.997	51.9	27.3	37	0	1	0	0	2	1140.66	1070		66555.7	366	376	Empty	TRUE
My Experiment	Uncategorized Sample	22176_LinJ.36.1420_episomal_WT_Gel	Ingel22176 (F066004)	| organism=Leishmania_infantum_JPCM5 | product=N-acyl-L-amino acid amidohydrolase, putative | location=LinJ.30:475939-477264(+) | length=441 | sequence_SO=chromosome | SO=protein_coding	LinJ.30.1440	TriTryp_LeishInfant_TriTrypDB-9.0_LinfantumJPCM5_AnnotatedProteins_20160422.fasta	47791.9	1	5	5	5	0.00032	0.161	TAAFVAETLR	R	S	0.997	56.3	29.2	29.4	0	1	0	0	2	1078.59	1060		63875.1	80	89	Empty	TRUE
My Experiment	Uncategorized Sample	22176_LinJ.36.1420_episomal_WT_Gel	Ingel22176 (F066004)	| organism=Leishmania_infantum_JPCM5 | product=N-acyl-L-amino acid amidohydrolase, putative | location=LinJ.30:475939-477264(+) | length=441 | sequence_SO=chromosome | SO=protein_coding	LinJ.30.1440	TriTryp_LeishInfant_TriTrypDB-9.0_LinfantumJPCM5_AnnotatedProteins_20160422.fasta	47791.9	1	5	5	5	0.00032	0.161	YEAGTVGLMPGINTSYTDFFK	R	L	0.988	34.2	33.1	34.2	0	0	0	1	2	2312.08	1974		40801.8	216	236	Empty	TRUE
My Experiment	Uncategorized Sample	22176_LinJ.36.1420_episomal_WT_Gel	Ingel22176 (F066004)	| organism=Leishmania_infantum_JPCM5 | product=proteasome regulatory non-ATP-ase subunit 5, putative,19S proteasome regulatory subunit 5, putative (RPN5) | location=LinJ.21:235890-237314(+) | length=474 | sequence_SO=chromosome | SO=protein_coding	LinJ.21.0840	TriTryp_LeishInfant_TriTrypDB-9.0_LinfantumJPCM5_AnnotatedProteins_20160422.fasta	54291.6	1	2	2	2	0.000128	0.0844	LGDIVAELLALEK	K	V	0.997	109	26.7	81.8	0	1	0	0	2	1383.81	2272		48311.2	44	56	Empty	FALSE	GeneDB|LinJ.21.0840
My Experiment	Uncategorized Sample	22176_LinJ.36.1420_episomal_WT_Gel	Ingel22176 (F066004)	| organism=Leishmania_infantum_JPCM5 | product=proteasome regulatory non-ATP-ase subunit 5, putative,19S proteasome regulatory subunit 5, putative (RPN5) | location=LinJ.21:235890-237314(+) | length=474 | sequence_SO=chromosome | SO=protein_coding	LinJ.21.0840	TriTryp_LeishInfant_TriTrypDB-9.0_LinfantumJPCM5_AnnotatedProteins_20160422.fasta	54291.6	1	2	2	2	0.000128	0.0844	LRSDLEDIPQLYALLQR	K	F	0.997	77.1	26.8	67.3	0	0	1	0	2	2043.12	1974		39685.3	316	332	Empty	TRUE
My Experiment	Uncategorized Sample	22176_LinJ.36.1420_episomal_WT_Gel	Ingel22176 (F066004)	| organism=Leishmania_infantum_JPCM5 | product=proteasome regulatory non-ATP-ase subunit 5, putative,19S proteasome regulatory subunit 5, putative (RPN5) | location=LinJ.21:235890-237314(+) | length=474 | sequence_SO=chromosome | SO=protein_coding	LinJ.21.0840	TriTryp_LeishInfant_TriTrypDB-9.0_LinfantumJPCM5_AnnotatedProteins_20160422.fasta	54291.6	1	2	2	2	0.000128	0.0844	SDLEDIPQLYALLQR	R	F	0.991	36.1	33.1	34.9	0	1	0	0	2	1773.94	2089		30515.9	318	332	Empty	TRUE
My Experiment	Uncategorized Sample	22176_LinJ.36.1420_episomal_WT_Gel	Ingel22176 (F066004)	| organism=Leishmania_infantum_JPCM5 | product=proteasome regulatory non-ATP-ase subunit 5, putative,19S proteasome regulatory subunit 5, putative (RPN5) | location=LinJ.21:235890-237314(+) | length=474 | sequence_SO=chromosome | SO=protein_coding	LinJ.21.0840	TriTryp_LeishInfant_TriTrypDB-9.0_LinfantumJPCM5_AnnotatedProteins_20160422.fasta	54291.6	1	2	2	2	0.000128	0.0844	VAALSTISEK	R	L	0.997	44.2	29.7	36.4	0	1	0	0	2	1018.58	785		26544.5	306	315	Empty	FALSE	GeneDB|LinJ.21.0840
My Experiment	Uncategorized Sample	22176_LinJ.36.1420_episomal_WT_Gel	Ingel22176 (F066004)	| organism=Leishmania_infantum_JPCM5 | product=3-hydroxy-3-methylglutaryl-CoA reductase, putative (HMGR) | location=LinJ.30:1171090-1172394(-) | length=434 | sequence_SO=chromosome | SO=protein_coding	LinJ.30.3230	TriTryp_LeishInfant_TriTrypDB-9.0_LinfantumJPCM5_AnnotatedProteins_20160422.fasta	45861.2	1	2	2	2	0.000128	0.104	EVALPMATTEGALVASAHR	K	G	0.997	95	29	89.3	0	0	1	0	2	1924	1365		50095.4	113	131	Empty	FALSE	GeneDB|LinJ.30.3230
My Experiment	Uncategorized Sample	22176_LinJ.36.1420_episomal_WT_Gel	Ingel22176 (F066004)	| organism=Leishmania_infantum_JPCM5 | product=3-hydroxy-3-methylglutaryl-CoA reductase, putative (HMGR) | location=LinJ.30:1171090-1172394(-) | length=434 | sequence_SO=chromosome | SO=protein_coding	LinJ.30.3230	TriTryp_LeishInfant_TriTrypDB-9.0_LinfantumJPCM5_AnnotatedProteins_20160422.fasta	45861.2	1	2	2	2	0.000128	0.104	IAFYGLEQALAPDYDR	K	A	0.994	29.9	29.5	26.4	0	0	1	0	2	1841.91	1854		23111.1	34	49	Empty	FALSE	GeneDB|LinJ.30.3230
My Experiment	Uncategorized Sample	22176_LinJ.36.1420_episomal_WT_Gel	Ingel22176 (F066004)	| organism=Leishmania_infantum_JPCM5 | product=3-hydroxy-3-methylglutaryl-CoA reductase, putative (HMGR) | location=LinJ.30:1171090-1172394(-) | length=434 | sequence_SO=chromosome | SO=protein_coding	LinJ.30.3230	TriTryp_LeishInfant_TriTrypDB-9.0_LinfantumJPCM5_AnnotatedProteins_20160422.fasta	45861.2	1	2	2	2	0.000128	0.104	SVVAEAVIK	K	R	0.997	47.8	29.8	31.8	0	1	0	0	2	915.551	845		79954.9	266	274	Empty	TRUE
My Experiment	Uncategorized Sample	22176_LinJ.36.1420_episomal_WT_Gel	Ingel22176 (F066004)	| organism=Leishmania_infantum_JPCM5 | product=3-hydroxy-3-methylglutaryl-CoA reductase, putative (HMGR) | location=LinJ.30:1171090-1172394(-) | length=434 | sequence_SO=chromosome | SO=protein_coding	LinJ.30.3230	TriTryp_LeishInfant_TriTrypDB-9.0_LinfantumJPCM5_AnnotatedProteins_20160422.fasta	45861.2	1	2	2	2	0.000128	0.104	SVVAEAVIKR	K	D	0.997	66.2	28.2	41.2	0	1	0	0	2	1071.65	707		14857.1	266	275	Empty	TRUE
My Experiment	Uncategorized Sample	22176_LinJ.36.1420_episomal_WT_Gel	Ingel22176 (F066004)	| organism=Leishmania_infantum_JPCM5 | product=transmembrane protein, putative | location=LinJ.20:79482-80267(-) | length=261 | sequence_SO=chromosome | SO=protein_coding	LinJ.20.0260	TriTryp_LeishInfant_TriTrypDB-9.0_LinfantumJPCM5_AnnotatedProteins_20160422.fasta	29051.2	1	2	2	2	0.000128	0.0996	LAAADLVYYR	K	A	0.997	52.3	28.5	41.8	0	1	0	0	2	1154.62	1265		61918.6	79	88	Empty	FALSE	GeneDB|LinJ.20.0260
My Experiment	Uncategorized Sample	22176_LinJ.36.1420_episomal_WT_Gel	Ingel22176 (F066004)	| organism=Leishmania_infantum_JPCM5 | product=transmembrane protein, putative | location=LinJ.20:79482-80267(-) | length=261 | sequence_SO=chromosome | SO=protein_coding	LinJ.20.0260	TriTryp_LeishInfant_TriTrypDB-9.0_LinfantumJPCM5_AnnotatedProteins_20160422.fasta	29051.2	1	2	2	2	0.000128	0.0996	NAEGEVVEEEVPVEER	R	S	0.997	114	32.4	107	0	1	0	0	2	1813.85	999		19073.4	222	237	Empty	FALSE	GeneDB|LinJ.20.0260
My Experiment	Uncategorized Sample	22176_LinJ.36.1420_episomal_WT_Gel	Ingel22176 (F066004)	| organism=Leishmania_infantum_JPCM5 | product=calpain-like cysteine peptidase, putative,cysteine peptidase, Clan CA, family C2, putative | location=LinJ.20:522195-525239(+) | length=1014 | sequence_SO=chromosome | SO=protein_coding	LinJ.20.1210,LinJ.20.1220	TriTryp_LeishInfant_TriTrypDB-9.0_LinfantumJPCM5_AnnotatedProteins_20160422.fasta	112109	1	2	2	2	0.000128	0.0256	AANGMFWMSWK	K	D	0.997	55.7	33.9	49.8	0	1	0	0	2	1329.58	1916		11582.7	802	812	Empty	TRUE
My Experiment	Uncategorized Sample	22176_LinJ.36.1420_episomal_WT_Gel	Ingel22176 (F066004)	| organism=Leishmania_infantum_JPCM5 | product=calpain-like cysteine peptidase, putative,cysteine peptidase, Clan CA, family C2, putative | location=LinJ.20:522195-525239(+) | length=1014 | sequence_SO=chromosome | SO=protein_coding	LinJ.20.1210,LinJ.20.1220	TriTryp_LeishInfant_TriTrypDB-9.0_LinfantumJPCM5_AnnotatedProteins_20160422.fasta	112109	1	2	2	2	0.000128	0.0256	SATDPAEIWPAILEK	K	A	0.997	58.3	31.8	56.9	0	1	0	0	2	1640.85	1841		26506	644	658	Empty	TRUE
My Experiment	Uncategorized Sample	22176_LinJ.36.1420_episomal_WT_Gel	Ingel22176 (F066004)	| organism=Leishmania_infantum_JPCM5 | product=5-histidylcysteine sulfoxide synthase, putative | location=LinJ.29:360304-362577(+) | length=757 | sequence_SO=chromosome | SO=protein_coding	LinJ.29.1030	TriTryp_LeishInfant_TriTrypDB-9.0_LinfantumJPCM5_AnnotatedProteins_20160422.fasta	86940.8	1	5	5	5	0.00032	0.0832	FIVSNAEFFTFMK	R	A	0.997	75.6	31.8	67.6	0	1	0	0	2	1580.78	2015		15679.6	273	285	Empty	TRUE
My Experiment	Uncategorized Sample	22176_LinJ.36.1420_episomal_WT_Gel	Ingel22176 (F066004)	| organism=Leishmania_infantum_JPCM5 | product=5-histidylcysteine sulfoxide synthase, putative | location=LinJ.29:360304-362577(+) | length=757 | sequence_SO=chromosome | SO=protein_coding	LinJ.29.1030	TriTryp_LeishInfant_TriTrypDB-9.0_LinfantumJPCM5_AnnotatedProteins_20160422.fasta	86940.8	1	5	5	5	0.00032	0.0832	GGTWASTGNMATR	K	D	0.982	24.7	32.1	19.1	0	1	0	0	2	1309.6	803		7647.97	457	469	Empty	TRUE
My Experiment	Uncategorized Sample	22176_LinJ.36.1420_episomal_WT_Gel	Ingel22176 (F066004)	| organism=Leishmania_infantum_JPCM5 | product=5-histidylcysteine sulfoxide synthase, putative | location=LinJ.29:360304-362577(+) | length=757 | sequence_SO=chromosome | SO=protein_coding	LinJ.29.1030	TriTryp_LeishInfant_TriTrypDB-9.0_LinfantumJPCM5_AnnotatedProteins_20160422.fasta	86940.8	1	5	5	5	0.00032	0.0832	MPTVDSGDPVAK	R	I	0.997	68.2	29.6	58.4	0	1	0	0	2	1216.59	745		14535.1	31	42	Empty	TRUE
My Experiment	Uncategorized Sample	22176_LinJ.36.1420_episomal_WT_Gel	Ingel22176 (F066004)	| organism=Leishmania_infantum_JPCM5 | product=5-histidylcysteine sulfoxide synthase, putative | location=LinJ.29:360304-362577(+) | length=757 | sequence_SO=chromosome | SO=protein_coding	LinJ.29.1030	TriTryp_LeishInfant_TriTrypDB-9.0_LinfantumJPCM5_AnnotatedProteins_20160422.fasta	86940.8	1	5	5	5	0.00032	0.0832	YISTVMSDIWQR	K	C	0.997	66.4	31.7	59.6	0	1	0	0	2	1498.74	1653		19744.3	207	218	Empty	TRUE
My Experiment	Uncategorized Sample	22176_LinJ.36.1420_episomal_WT_Gel	Ingel22176 (F066004)	| organism=Leishmania_infantum_JPCM5 | product=5-histidylcysteine sulfoxide synthase, putative | location=LinJ.29:360304-362577(+) | length=757 | sequence_SO=chromosome | SO=protein_coding	LinJ.29.1030	TriTryp_LeishInfant_TriTrypDB-9.0_LinfantumJPCM5_AnnotatedProteins_20160422.fasta	86940.8	1	5	5	5	0.00032	0.0832	YVEGPDVLEPQSK	R	C	0.997	72.3	29.7	65.5	0	1	0	0	2	1460.73	982		30436.8	487	499	Empty	TRUE
My Experiment	Uncategorized Sample	22176_LinJ.36.1420_episomal_WT_Gel	Ingel22176 (F066004)	| organism=Leishmania_infantum_JPCM5 | product=pyruvate dehydrogenase E1 beta subunit, putative | location=LinJ.25:668142-669194(-) | length=350 | sequence_SO=chromosome | SO=protein_coding	LinJ.25.1790	TriTryp_LeishInfant_TriTrypDB-9.0_LinfantumJPCM5_AnnotatedProteins_20160422.fasta	37845.6	1	3	3	3	0.000192	0.129	DIEMASQPQVADVMAAAK	K	R	0.997	85	32	76.2	0	1	0	0	2	1874.9	1442		28411	329	346	Empty	TRUE
My Experiment	Uncategorized Sample	22176_LinJ.36.1420_episomal_WT_Gel	Ingel22176 (F066004)	| organism=Leishmania_infantum_JPCM5 | product=pyruvate dehydrogenase E1 beta subunit, putative | location=LinJ.25:668142-669194(-) | length=350 | sequence_SO=chromosome | SO=protein_coding	LinJ.25.1790	TriTryp_LeishInfant_TriTrypDB-9.0_LinfantumJPCM5_AnnotatedProteins_20160422.fasta	37845.6	1	3	3	3	0.000192	0.129	VFVIGEEVGQYQGAYK	K	V	0.997	94.1	31.8	92	0	1	0	0	2	1786.9	1449		18437.1	45	60	Empty	TRUE
My Experiment	Uncategorized Sample	22176_LinJ.36.1420_episomal_WT_Gel	Ingel22176 (F066004)	| organism=Leishmania_infantum_JPCM5 | product=pyruvate dehydrogenase E1 beta subunit, putative | location=LinJ.25:668142-669194(-) | length=350 | sequence_SO=chromosome | SO=protein_coding	LinJ.25.1790	TriTryp_LeishInfant_TriTrypDB-9.0_LinfantumJPCM5_AnnotatedProteins_20160422.fasta	37845.6	1	3	3	3	0.000192	0.129	VIAPYNCEDAR	K	G	0.99	30.2	29	15.9	0	1	0	0	2	1307.6	720		16624.9	166	176	Empty	TRUE
My Experiment	Uncategorized Sample	22176_LinJ.36.1420_episomal_WT_Gel	Ingel22176 (F066004)	| organism=Leishmania_infantum_JPCM5 | product=sterol 24-c-methyltransferase, putative | location=LinJ.36:953295-954356(+) | length=353 | sequence_SO=chromosome | SO=protein_coding	LinJ.36.2510,LinJ.36.2520	TriTryp_LeishInfant_TriTrypDB-9.0_LinfantumJPCM5_AnnotatedProteins_20160422.fasta	39903.7	1	2	2	2	0.000128	0.0878	SIPWYQPLVGDYSSLQGLR	K	S	0.997	76.1	28.8	72.6	0	1	0	0	2	2179.12	2038		33501.5	271	289	Empty	TRUE
My Experiment	Uncategorized Sample	22176_LinJ.36.1420_episomal_WT_Gel	Ingel22176 (F066004)	| organism=Leishmania_infantum_JPCM5 | product=sterol 24-c-methyltransferase, putative | location=LinJ.36:953295-954356(+) | length=353 | sequence_SO=chromosome | SO=protein_coding	LinJ.36.2510,LinJ.36.2520	TriTryp_LeishInfant_TriTrypDB-9.0_LinfantumJPCM5_AnnotatedProteins_20160422.fasta	39903.7	1	2	2	2	0.000128	0.0878	YAGETFFESLAR	R	H	0.997	85.9	29.7	69.6	0	1	0	0	2	1390.66	1696		109435	78	89	Empty	TRUE
My Experiment	Uncategorized Sample	22176_LinJ.36.1420_episomal_WT_Gel	Ingel22176 (F066004)	| organism=Leishmania_infantum_JPCM5 | product=cysteinyl-tRNA synthetase, putative | location=LinJ.12:91960-94314(+) | length=784 | sequence_SO=chromosome | SO=protein_coding	LinJ.12.0230	TriTryp_LeishInfant_TriTrypDB-9.0_LinfantumJPCM5_AnnotatedProteins_20160422.fasta	88413.8	1	8	8	9	0.000576	0.114	AALFEPITEGASSR	K	A	0.972	39.9	30	0	0	1	0	0	2	1448.74	1251		42364.7	157	170	Empty	TRUE
My Experiment	Uncategorized Sample	22176_LinJ.36.1420_episomal_WT_Gel	Ingel22176 (F066004)	| organism=Leishmania_infantum_JPCM5 | product=cysteinyl-tRNA synthetase, putative | location=LinJ.12:91960-94314(+) | length=784 | sequence_SO=chromosome | SO=protein_coding	LinJ.12.0230	TriTryp_LeishInfant_TriTrypDB-9.0_LinfantumJPCM5_AnnotatedProteins_20160422.fasta	88413.8	1	8	8	9	0.000576	0.114	AFFEDMQR	R	L	0.985	29.6	26.7	13.6	0	1	0	0	2	1043.46	1119		26780.1	242	249	Empty	TRUE
My Experiment	Uncategorized Sample	22176_LinJ.36.1420_episomal_WT_Gel	Ingel22176 (F066004)	| organism=Leishmania_infantum_JPCM5 | product=cysteinyl-tRNA synthetase, putative | location=LinJ.12:91960-94314(+) | length=784 | sequence_SO=chromosome | SO=protein_coding	LinJ.12.0230	TriTryp_LeishInfant_TriTrypDB-9.0_LinfantumJPCM5_AnnotatedProteins_20160422.fasta	88413.8	1	8	8	9	0.000576	0.114	AYLTFDIIR	R	R	0.997	58.7	32.5	38.7	0	0	0	1	2	1111.61	1677		34625.6	79	87	Empty	TRUE
My Experiment	Uncategorized Sample	22176_LinJ.36.1420_episomal_WT_Gel	Ingel22176 (F066004)	| organism=Leishmania_infantum_JPCM5 | product=cysteinyl-tRNA synthetase, putative | location=LinJ.12:91960-94314(+) | length=784 | sequence_SO=chromosome | SO=protein_coding	LinJ.12.0230	TriTryp_LeishInfant_TriTrypDB-9.0_LinfantumJPCM5_AnnotatedProteins_20160422.fasta	88413.8	1	8	8	9	0.000576	0.114	FIEVVNTLVR	R	F	0.997	60.8	28.4	44.8	0	1	0	0	2	1189.69	1455		78651.4	596	605	Empty	TRUE
My Experiment	Uncategorized Sample	22176_LinJ.36.1420_episomal_WT_Gel	Ingel22176 (F066004)	| organism=Leishmania_infantum_JPCM5 | product=cysteinyl-tRNA synthetase, putative | location=LinJ.12:91960-94314(+) | length=784 | sequence_SO=chromosome | SO=protein_coding	LinJ.12.0230	TriTryp_LeishInfant_TriTrypDB-9.0_LinfantumJPCM5_AnnotatedProteins_20160422.fasta	88413.8	1	8	8	9	0.000576	0.114	LEDNPAGPTTWK	R	S	0.997	69.4	29.4	57.4	0	2	0	0	2	1328.65	870.5		47714.9	642	653	Empty	TRUE
My Experiment	Uncategorized Sample	22176_LinJ.36.1420_episomal_WT_Gel	Ingel22176 (F066004)	| organism=Leishmania_infantum_JPCM5 | product=cysteinyl-tRNA synthetase, putative | location=LinJ.12:91960-94314(+) | length=784 | sequence_SO=chromosome | SO=protein_coding	LinJ.12.0230	TriTryp_LeishInfant_TriTrypDB-9.0_LinfantumJPCM5_AnnotatedProteins_20160422.fasta	88413.8	1	8	8	9	0.000576	0.114	LGIREPDIVTR	R	V	0.997	67.3	27.3	53.7	0	0	1	0	2	1268.73	943		63668.8	250	260	Empty	TRUE
My Experiment	Uncategorized Sample	22176_LinJ.36.1420_episomal_WT_Gel	Ingel22176 (F066004)	| organism=Leishmania_infantum_JPCM5 | product=cysteinyl-tRNA synthetase, putative | location=LinJ.12:91960-94314(+) | length=784 | sequence_SO=chromosome | SO=protein_coding	LinJ.12.0230	TriTryp_LeishInfant_TriTrypDB-9.0_LinfantumJPCM5_AnnotatedProteins_20160422.fasta	88413.8	1	8	8	9	0.000576	0.114	LLDDFKEGELR	K	H	0.997	51.9	29.7	32.5	0	0	1	0	2	1334.7	1078		38154	120	130	Empty	TRUE
My Experiment	Uncategorized Sample	22176_LinJ.36.1420_episomal_WT_Gel	Ingel22176 (F066004)	| organism=Leishmania_infantum_JPCM5 | product=cysteinyl-tRNA synthetase, putative | location=LinJ.12:91960-94314(+) | length=784 | sequence_SO=chromosome | SO=protein_coding	LinJ.12.0230	TriTryp_LeishInfant_TriTrypDB-9.0_LinfantumJPCM5_AnnotatedProteins_20160422.fasta	88413.8	1	8	8	9	0.000576	0.114	VTEYVPQVVEFVQK	R	I	0.997	37.1	28.7	33	0	1	0	0	2	1664.89	1547		49814.2	261	274	Empty	TRUE
My Experiment	Uncategorized Sample	22176_LinJ.36.1420_episomal_WT_Gel	Ingel22176 (F066004)	| organism=Leishmania_infantum_JPCM5 | product=hypothetical protein, conserved | location=LinJ.24:676258-677430(-) | length=390 | sequence_SO=chromosome | SO=protein_coding	LinJ.24.1810	TriTryp_LeishInfant_TriTrypDB-9.0_LinfantumJPCM5_AnnotatedProteins_20160422.fasta	42622.2	1	2	2	2	0.000128	0.0564	GIGEGPDVFK	R	H	0.986	34	29.7	23	0	1	0	0	2	1018.52	1017		17709.7	235	244	Empty	TRUE
My Experiment	Uncategorized Sample	22176_LinJ.36.1420_episomal_WT_Gel	Ingel22176 (F066004)	| organism=Leishmania_infantum_JPCM5 | product=hypothetical protein, conserved | location=LinJ.24:676258-677430(-) | length=390 | sequence_SO=chromosome | SO=protein_coding	LinJ.24.1810	TriTryp_LeishInfant_TriTrypDB-9.0_LinfantumJPCM5_AnnotatedProteins_20160422.fasta	42622.2	1	2	2	2	0.000128	0.0564	SLPFEGNLDFLK	K	G	0.997	31.7	29.9	28.5	0	1	0	0	2	1379.72	1866		28730.7	248	259	Empty	TRUE
My Experiment	Uncategorized Sample	22176_LinJ.36.1420_episomal_WT_Gel	Ingel22176 (F066004)	| organism=Leishmania_infantum_JPCM5 | product=kynureninase, putative | location=LinJ.26:860823-862229(+) | length=468 | sequence_SO=chromosome | SO=protein_coding	LinJ.26.2250	TriTryp_LeishInfant_TriTrypDB-9.0_LinfantumJPCM5_AnnotatedProteins_20160422.fasta	50697.1	0.999	2	2	2	0.000128	0.0449	GLNPAEDLIK	R	I	0.985	32.2	29	30.7	0	1	0	0	2	1070.57	1186		18239.8	165	174	Empty	TRUE
My Experiment	Uncategorized Sample	22176_LinJ.36.1420_episomal_WT_Gel	Ingel22176 (F066004)	| organism=Leishmania_infantum_JPCM5 | product=kynureninase, putative | location=LinJ.26:860823-862229(+) | length=468 | sequence_SO=chromosome | SO=protein_coding	LinJ.26.2250	TriTryp_LeishInfant_TriTrypDB-9.0_LinfantumJPCM5_AnnotatedProteins_20160422.fasta	50697.1	0.999	2	2	2	0.000128	0.0449	LMASVGMEAIR	K	Q	0.962	28.6	29	21.7	0	1	0	0	2	1193.6	880		12850.1	341	351	Empty	TRUE
My Experiment	Uncategorized Sample	22176_LinJ.36.1420_episomal_WT_Gel	Ingel22176 (F066004)	| organism=Leishmania_infantum_JPCM5 | product=GMP synthase, putative,glutamine amidotransferase, putative | location=LinJ.22:38059-40029(-) | length=656 | sequence_SO=chromosome | SO=protein_coding	LinJ.22.0013	TriTryp_LeishInfant_TriTrypDB-9.0_LinfantumJPCM5_AnnotatedProteins_20160422.fasta	71414.7	1	2	2	2	0.000128	0.0396	SLSQVPIILVPVGFDK	R	A	0.997	36.8	25	36.8	0	1	0	0	2	1712	1972		34408.6	576	591	Empty	TRUE
My Experiment	Uncategorized Sample	22176_LinJ.36.1420_episomal_WT_Gel	Ingel22176 (F066004)	| organism=Leishmania_infantum_JPCM5 | product=GMP synthase, putative,glutamine amidotransferase, putative | location=LinJ.22:38059-40029(-) | length=656 | sequence_SO=chromosome | SO=protein_coding	LinJ.22.0013	TriTryp_LeishInfant_TriTrypDB-9.0_LinfantumJPCM5_AnnotatedProteins_20160422.fasta	71414.7	1	2	2	2	0.000128	0.0396	YASVNADSIK	K	T	0.997	39.1	28.4	24.9	0	1	0	0	2	1067.54	692		5306.56	363	372	Empty	TRUE
My Experiment	Uncategorized Sample	22176_LinJ.36.1420_episomal_WT_Gel	Ingel22176 (F066004)	| organism=Leishmania_infantum_JPCM5 | product=ribonucleoside-diphosphate reductase large chain, putative | location=LinJ.28:331999-334398(+) | length=799 | sequence_SO=chromosome | SO=protein_coding	LinJ.28.0980	TriTryp_LeishInfant_TriTrypDB-9.0_LinfantumJPCM5_AnnotatedProteins_20160422.fasta	90967.1	1	6	6	6	0.000384	0.0801	AAGGIGLHVHNIR	K	A	0.997	59.1	28.9	50.6	0	0	1	0	2	1314.74	708		11029.9	254	266	Empty	TRUE
My Experiment	Uncategorized Sample	22176_LinJ.36.1420_episomal_WT_Gel	Ingel22176 (F066004)	| organism=Leishmania_infantum_JPCM5 | product=ribonucleoside-diphosphate reductase large chain, putative | location=LinJ.28:331999-334398(+) | length=799 | sequence_SO=chromosome | SO=protein_coding	LinJ.28.0980	TriTryp_LeishInfant_TriTrypDB-9.0_LinfantumJPCM5_AnnotatedProteins_20160422.fasta	90967.1	1	6	6	6	0.000384	0.0801	DLNFEFFGYK	R	T	0.997	35.5	28.9	16	0	1	0	0	2	1279.6	1911		64930.7	145	154	Empty	TRUE
My Experiment	Uncategorized Sample	22176_LinJ.36.1420_episomal_WT_Gel	Ingel22176 (F066004)	| organism=Leishmania_infantum_JPCM5 | product=ribonucleoside-diphosphate reductase large chain, putative | location=LinJ.28:331999-334398(+) | length=799 | sequence_SO=chromosome | SO=protein_coding	LinJ.28.0980	TriTryp_LeishInfant_TriTrypDB-9.0_LinfantumJPCM5_AnnotatedProteins_20160422.fasta	90967.1	1	6	6	6	0.000384	0.0801	ELQSMIDYSR	K	D	0.997	76.9	28	67.9	0	1	0	0	2	1257.58	771		28304.1	135	144	Empty	TRUE
My Experiment	Uncategorized Sample	22176_LinJ.36.1420_episomal_WT_Gel	Ingel22176 (F066004)	| organism=Leishmania_infantum_JPCM5 | product=ribonucleoside-diphosphate reductase large chain, putative | location=LinJ.28:331999-334398(+) | length=799 | sequence_SO=chromosome | SO=protein_coding	LinJ.28.0980	TriTryp_LeishInfant_TriTrypDB-9.0_LinfantumJPCM5_AnnotatedProteins_20160422.fasta	90967.1	1	6	6	6	0.000384	0.0801	QTNESLLETFR	K	L	0.997	94.3	29.3	85.4	0	1	0	0	2	1337.67	1320		28754.8	94	104	Empty	TRUE	GeneDB|LinJ.28.0980
My Experiment	Uncategorized Sample	22176_LinJ.36.1420_episomal_WT_Gel	Ingel22176 (F066004)	| organism=Leishmania_infantum_JPCM5 | product=ribonucleoside-diphosphate reductase large chain, putative | location=LinJ.28:331999-334398(+) | length=799 | sequence_SO=chromosome | SO=protein_coding	LinJ.28.0980	TriTryp_LeishInfant_TriTrypDB-9.0_LinfantumJPCM5_AnnotatedProteins_20160422.fasta	90967.1	1	6	6	6	0.000384	0.0801	VLSGEFPVVNK	R	Y	0.997	55.2	29.9	48.7	0	1	0	0	2	1188.66	1086		66411.9	642	652	Empty	TRUE	GeneDB|LinJ.28.0980
My Experiment	Uncategorized Sample	22176_LinJ.36.1420_episomal_WT_Gel	Ingel22176 (F066004)	| organism=Leishmania_infantum_JPCM5 | product=ribonucleoside-diphosphate reductase large chain, putative | location=LinJ.28:331999-334398(+) | length=799 | sequence_SO=chromosome | SO=protein_coding	LinJ.28.0980	TriTryp_LeishInfant_TriTrypDB-9.0_LinfantumJPCM5_AnnotatedProteins_20160422.fasta	90967.1	1	6	6	6	0.000384	0.0801	YLVMDLIAR	K	G	0.997	51	28.8	35.8	0	1	0	0	2	1093.61	1691		31465.6	653	661	Empty	TRUE	GeneDB|LinJ.28.0980
My Experiment	Uncategorized Sample	22176_LinJ.36.1420_episomal_WT_Gel	Ingel22176 (F066004)	| organism=Leishmania_infantum_JPCM5 | product=nuclear segregation protein, putative | location=LinJ.32:8696-10180(-) | length=494 | sequence_SO=chromosome | SO=protein_coding	LinJ.32.0020	TriTryp_LeishInfant_TriTrypDB-9.0_LinfantumJPCM5_AnnotatedProteins_20160422.fasta	56355	1	3	3	3	0.000192	0.0567	KLQSSVQNDAVTQAR	K	H	0.997	67.9	29.5	65	0	0	1	0	2	1644.87	546		11943.3	54	68	Empty	TRUE
My Experiment	Uncategorized Sample	22176_LinJ.36.1420_episomal_WT_Gel	Ingel22176 (F066004)	| organism=Leishmania_infantum_JPCM5 | product=nuclear segregation protein, putative | location=LinJ.32:8696-10180(-) | length=494 | sequence_SO=chromosome | SO=protein_coding	LinJ.32.0020	TriTryp_LeishInfant_TriTrypDB-9.0_LinfantumJPCM5_AnnotatedProteins_20160422.fasta	56355	1	3	3	3	0.000192	0.0567	LQSSVQNDAVTQAR	K	H	0.997	75	30.1	66.8	0	1	0	0	2	1516.77	609		8151.99	55	68	Empty	TRUE
My Experiment	Uncategorized Sample	22176_LinJ.36.1420_episomal_WT_Gel	Ingel22176 (F066004)	| organism=Leishmania_infantum_JPCM5 | product=nuclear segregation protein, putative | location=LinJ.32:8696-10180(-) | length=494 | sequence_SO=chromosome | SO=protein_coding	LinJ.32.0020	TriTryp_LeishInfant_TriTrypDB-9.0_LinfantumJPCM5_AnnotatedProteins_20160422.fasta	56355	1	3	3	3	0.000192	0.0567	NAFFEELNEIDAR	R	R	0.997	83.2	32.2	73.6	0	1	0	0	2	1567.74	1758		16632.4	73	85	Empty	TRUE
My Experiment	Uncategorized Sample	22176_LinJ.36.1420_episomal_WT_Gel	Ingel22176 (F066004)	| organism=Leishmania_infantum_JPCM5 | product=proteasome regulatory non-ATP-ase subunit 2, putative | location=LinJ.28:675157-678132(-) | length=991 | sequence_SO=chromosome | SO=protein_coding	LinJ.28.1850	TriTryp_LeishInfant_TriTrypDB-9.0_LinfantumJPCM5_AnnotatedProteins_20160422.fasta	107764	1	2	2	2	0.000128	0.0343	FGYVLASGLLDAGGR	K	N	0.995	38.4	26.8	36.9	0	1	0	0	2	1495.79	1699		27495.4	751	765	Empty	FALSE	GeneDB|LinJ.28.1850
My Experiment	Uncategorized Sample	22176_LinJ.36.1420_episomal_WT_Gel	Ingel22176 (F066004)	| organism=Leishmania_infantum_JPCM5 | product=proteasome regulatory non-ATP-ase subunit 2, putative | location=LinJ.28:675157-678132(-) | length=991 | sequence_SO=chromosome | SO=protein_coding	LinJ.28.1850	TriTryp_LeishInfant_TriTrypDB-9.0_LinfantumJPCM5_AnnotatedProteins_20160422.fasta	107764	1	2	2	2	0.000128	0.0343	VLEQYLPK	R	G	0.99	54.3	30.4	42.1	0	1	0	0	2	989.567	1076		37347.1	438	445	Empty	TRUE
My Experiment	Uncategorized Sample	22176_LinJ.36.1420_episomal_WT_Gel	Ingel22176 (F066004)	| organism=Leishmania_infantum_JPCM5 | product=proteasome regulatory non-ATP-ase subunit 2, putative | location=LinJ.28:675157-678132(-) | length=991 | sequence_SO=chromosome | SO=protein_coding	LinJ.28.1850	TriTryp_LeishInfant_TriTrypDB-9.0_LinfantumJPCM5_AnnotatedProteins_20160422.fasta	107764	1	2	2	2	0.000128	0.0343	VLVDSYSPHVR	R	Y	0.997	51.5	29.7	43.9	0	0	1	0	2	1271.67	814		27459.6	662	672	Empty	TRUE
My Experiment	Uncategorized Sample	22176_LinJ.36.1420_episomal_WT_Gel	Ingel22176 (F066004)	| organism=Leishmania_infantum_JPCM5 | product=mitochondrial associated ribonuclease, putative | location=LinJ.08:109294-109971(+) | length=225 | sequence_SO=chromosome | SO=protein_coding	LinJ.08.0330	TriTryp_LeishInfant_TriTrypDB-9.0_LinfantumJPCM5_AnnotatedProteins_20160422.fasta	24896.9	1	3	3	4	0.000256	0.2	DITLPEGAPVIEK	K	L	0.997	52.6	28.3	35.1	0	2	0	0	2	1381.76	1284		115256	83	95	Empty	TRUE
My Experiment	Uncategorized Sample	22176_LinJ.36.1420_episomal_WT_Gel	Ingel22176 (F066004)	| organism=Leishmania_infantum_JPCM5 | product=mitochondrial associated ribonuclease, putative | location=LinJ.08:109294-109971(+) | length=225 | sequence_SO=chromosome | SO=protein_coding	LinJ.08.0330	TriTryp_LeishInfant_TriTrypDB-9.0_LinfantumJPCM5_AnnotatedProteins_20160422.fasta	24896.9	1	3	3	4	0.000256	0.2	HSTFVVTEQYPK	K	G	0.997	85.1	29.7	72.8	0	1	0	0	2	1435.72	839		38499.1	64	75	Empty	TRUE
My Experiment	Uncategorized Sample	22176_LinJ.36.1420_episomal_WT_Gel	Ingel22176 (F066004)	| organism=Leishmania_infantum_JPCM5 | product=mitochondrial associated ribonuclease, putative | location=LinJ.08:109294-109971(+) | length=225 | sequence_SO=chromosome | SO=protein_coding	LinJ.08.0330	TriTryp_LeishInfant_TriTrypDB-9.0_LinfantumJPCM5_AnnotatedProteins_20160422.fasta	24896.9	1	3	3	4	0.000256	0.2	LQPSMLVPEMMPYIDGDAAR	K	G	0.997	43.3	32.3	40.8	0	1	0	0	2	2234.07	2028		8508.92	96	115	Empty	TRUE
My Experiment	Uncategorized Sample	22176_LinJ.36.1420_episomal_WT_Gel	Ingel22176 (F066004)	| organism=Leishmania_infantum_JPCM5 | product=long-chain-fatty-acid-CoA ligase, putative | location=LinJ.01:140440-142587(+) | length=715 | sequence_SO=chromosome | SO=protein_coding	LinJ.01.0540	TriTryp_LeishInfant_TriTrypDB-9.0_LinfantumJPCM5_AnnotatedProteins_20160422.fasta	77769.6	1	3	3	3	0.000192	0.0699	GAFIGFGTPR	R	T	0.997	53	28.4	34.5	0	1	0	0	2	1022.54	1227		54751.1	350	359	Empty	TRUE
My Experiment	Uncategorized Sample	22176_LinJ.36.1420_episomal_WT_Gel	Ingel22176 (F066004)	| organism=Leishmania_infantum_JPCM5 | product=long-chain-fatty-acid-CoA ligase, putative | location=LinJ.01:140440-142587(+) | length=715 | sequence_SO=chromosome | SO=protein_coding	LinJ.01.0540	TriTryp_LeishInfant_TriTrypDB-9.0_LinfantumJPCM5_AnnotatedProteins_20160422.fasta	77769.6	1	3	3	3	0.000192	0.0699	GTGPLNDDDLALIMYTSGTTGDPK	K	G	0.997	89.5	32.2	75.4	0	1	0	0	2	2452.16	1870		8280.68	272	295	Empty	TRUE
My Experiment	Uncategorized Sample	22176_LinJ.36.1420_episomal_WT_Gel	Ingel22176 (F066004)	| organism=Leishmania_infantum_JPCM5 | product=long-chain-fatty-acid-CoA ligase, putative | location=LinJ.01:140440-142587(+) | length=715 | sequence_SO=chromosome | SO=protein_coding	LinJ.01.0540	TriTryp_LeishInfant_TriTrypDB-9.0_LinfantumJPCM5_AnnotatedProteins_20160422.fasta	77769.6	1	3	3	3	0.000192	0.0699	LLDIDEYKHTDTPEPR	K	G	0.997	108	29.1	95.4	0	0	0	1	2	1941.96	943		83312.7	507	522	Empty	TRUE
My Experiment	Uncategorized Sample	22176_LinJ.36.1420_episomal_WT_Gel	Ingel22176 (F066004)	| organism=Leishmania_infantum_JPCM5 | product=mitochondrial intermediate peptidase, putative,metallo-peptidase, Clan MA(E), Family M3 | location=LinJ.36:1717963-1719993(+) | length=676 | sequence_SO=chromosome | SO=protein_coding	LinJ.36.4670	TriTryp_LeishInfant_TriTrypDB-9.0_LinfantumJPCM5_AnnotatedProteins_20160422.fasta	76082.9	1	2	2	2	0.000128	0.0488	FLTEQGSANPFGTLR	R	Y	0.997	71.3	33.3	63.3	0	1	0	0	2	1637.83	1429		11815.6	207	221	Empty	TRUE
My Experiment	Uncategorized Sample	22176_LinJ.36.1420_episomal_WT_Gel	Ingel22176 (F066004)	| organism=Leishmania_infantum_JPCM5 | product=mitochondrial intermediate peptidase, putative,metallo-peptidase, Clan MA(E), Family M3 | location=LinJ.36:1717963-1719993(+) | length=676 | sequence_SO=chromosome | SO=protein_coding	LinJ.36.4670	TriTryp_LeishInfant_TriTrypDB-9.0_LinfantumJPCM5_AnnotatedProteins_20160422.fasta	76082.9	1	2	2	2	0.000128	0.0488	YELAQLLGFESYAEQQLR	R	G	0.997	95	32.4	89.6	0	1	0	0	2	2158.08	2221		8071.21	228	245	Empty	TRUE
My Experiment	Uncategorized Sample	22176_LinJ.36.1420_episomal_WT_Gel	Ingel22176 (F066004)	| organism=Leishmania_infantum_JPCM5 | product=carnitine/choline acetyltransferase, putative | location=LinJ.29:527552-529435(+) | length=627 | sequence_SO=chromosome | SO=protein_coding	LinJ.29.1400	TriTryp_LeishInfant_TriTrypDB-9.0_LinfantumJPCM5_AnnotatedProteins_20160422.fasta	68593.5	1	5	5	5	0.00032	0.121	AALAFFEDDLFLK	K	T	0.997	39.7	33.4	36	0	1	0	0	2	1499.78	2141		20894.5	527	539	Empty	TRUE	GeneDB|LinJ.29.1400
My Experiment	Uncategorized Sample	22176_LinJ.36.1420_episomal_WT_Gel	Ingel22176 (F066004)	| organism=Leishmania_infantum_JPCM5 | product=carnitine/choline acetyltransferase, putative | location=LinJ.29:527552-529435(+) | length=627 | sequence_SO=chromosome | SO=protein_coding	LinJ.29.1400	TriTryp_LeishInfant_TriTrypDB-9.0_LinfantumJPCM5_AnnotatedProteins_20160422.fasta	68593.5	1	5	5	5	0.00032	0.121	GASGGSTDGIDGVAVSR	R	I	0.997	137	29.6	127	0	1	0	0	2	1505.72	810		44082.2	343	359	Empty	TRUE
My Experiment	Uncategorized Sample	22176_LinJ.36.1420_episomal_WT_Gel	Ingel22176 (F066004)	| organism=Leishmania_infantum_JPCM5 | product=carnitine/choline acetyltransferase, putative | location=LinJ.29:527552-529435(+) | length=627 | sequence_SO=chromosome | SO=protein_coding	LinJ.29.1400	TriTryp_LeishInfant_TriTrypDB-9.0_LinfantumJPCM5_AnnotatedProteins_20160422.fasta	68593.5	1	5	5	5	0.00032	0.121	HLVDADMTAAESGK	R	A	0.997	45.9	29.3	38.2	0	0	1	0	2	1444.67	706		15919.9	65	78	Empty	TRUE	GeneDB|LinJ.29.1400
My Experiment	Uncategorized Sample	22176_LinJ.36.1420_episomal_WT_Gel	Ingel22176 (F066004)	| organism=Leishmania_infantum_JPCM5 | product=carnitine/choline acetyltransferase, putative | location=LinJ.29:527552-529435(+) | length=627 | sequence_SO=chromosome | SO=protein_coding	LinJ.29.1400	TriTryp_LeishInfant_TriTrypDB-9.0_LinfantumJPCM5_AnnotatedProteins_20160422.fasta	68593.5	1	5	5	5	0.00032	0.121	ISLSAFTNSPTTNVADLK	R	A	0.997	124	30.1	118	0	1	0	0	2	1878.98	1535		15328.6	581	598	Empty	TRUE
My Experiment	Uncategorized Sample	22176_LinJ.36.1420_episomal_WT_Gel	Ingel22176 (F066004)	| organism=Leishmania_infantum_JPCM5 | product=carnitine/choline acetyltransferase, putative | location=LinJ.29:527552-529435(+) | length=627 | sequence_SO=chromosome | SO=protein_coding	LinJ.29.1400	TriTryp_LeishInfant_TriTrypDB-9.0_LinfantumJPCM5_AnnotatedProteins_20160422.fasta	68593.5	1	5	5	5	0.00032	0.121	LDAFVNSSAPVLQR	K	H	0.997	62.7	31.4	54.3	0	1	0	0	2	1516.81	1213		32429.6	51	64	Empty	TRUE	GeneDB|LinJ.29.1400
My Experiment	Uncategorized Sample	22176_LinJ.36.1420_episomal_WT_Gel	Ingel22176 (F066004)	| organism=Leishmania_infantum_JPCM5 | product=mitochondrial processing peptidase, beta subunit, putative,metallo-peptidase, Clan ME, Family M16 | location=LinJ.35:577549-579021(+) | length=490 | sequence_SO=chromosome | SO=protein_coding	LinJ.35.1390	TriTryp_LeishInfant_TriTrypDB-9.0_LinfantumJPCM5_AnnotatedProteins_20160422.fasta	54586.9	1	12	13	19	0.00122	0.316	AATVIPESR	K	Y	0.997	38.2	29.7	27.5	0	1	0	0	2	943.521	630		15661.6	249	257	Empty	TRUE
My Experiment	Uncategorized Sample	22176_LinJ.36.1420_episomal_WT_Gel	Ingel22176 (F066004)	| organism=Leishmania_infantum_JPCM5 | product=mitochondrial processing peptidase, beta subunit, putative,metallo-peptidase, Clan ME, Family M16 | location=LinJ.35:577549-579021(+) | length=490 | sequence_SO=chromosome | SO=protein_coding	LinJ.35.1390	TriTryp_LeishInfant_TriTrypDB-9.0_LinfantumJPCM5_AnnotatedProteins_20160422.fasta	54586.9	1	12	13	19	0.00122	0.316	AIGLLADVVR	R	N	0.997	62.4	25.6	48.6	0	2	0	0	2	1026.63	1555		129923	130	139	Empty	TRUE
My Experiment	Uncategorized Sample	22176_LinJ.36.1420_episomal_WT_Gel	Ingel22176 (F066004)	| organism=Leishmania_infantum_JPCM5 | product=mitochondrial processing peptidase, beta subunit, putative,metallo-peptidase, Clan ME, Family M16 | location=LinJ.35:577549-579021(+) | length=490 | sequence_SO=chromosome | SO=protein_coding	LinJ.35.1390	TriTryp_LeishInfant_TriTrypDB-9.0_LinfantumJPCM5_AnnotatedProteins_20160422.fasta	54586.9	1	12	13	19	0.00122	0.316	AQLLFNMDGSANSAK	K	D	0.997	105	29	97.5	0	1	0	0	2	1582.75	989		32297.3	407	421	Empty	TRUE
My Experiment	Uncategorized Sample	22176_LinJ.36.1420_episomal_WT_Gel	Ingel22176 (F066004)	| organism=Leishmania_infantum_JPCM5 | product=mitochondrial processing peptidase, beta subunit, putative,metallo-peptidase, Clan ME, Family M16 | location=LinJ.35:577549-579021(+) | length=490 | sequence_SO=chromosome | SO=protein_coding	LinJ.35.1390	TriTryp_LeishInfant_TriTrypDB-9.0_LinfantumJPCM5_AnnotatedProteins_20160422.fasta	54586.9	1	12	13	19	0.00122	0.316	EQTYLYMK	R	V	0.99	50.3	29.8	37.7	0	1	0	0	2	1075.51	953		42562.5	114	121	Empty	TRUE
My Experiment	Uncategorized Sample	22176_LinJ.36.1420_episomal_WT_Gel	Ingel22176 (F066004)	| organism=Leishmania_infantum_JPCM5 | product=mitochondrial processing peptidase, beta subunit, putative,metallo-peptidase, Clan ME, Family M16 | location=LinJ.35:577549-579021(+) | length=490 | sequence_SO=chromosome | SO=protein_coding	LinJ.35.1390	TriTryp_LeishInfant_TriTrypDB-9.0_LinfantumJPCM5_AnnotatedProteins_20160422.fasta	54586.9	1	12	13	19	0.00122	0.316	IDDTTASNVQEVLQHYFYGR	R	K	0.997	132	29.1	123	0	1	1	0	2	2356.12	2051		35696	443	462	Empty	TRUE
My Experiment	Uncategorized Sample	22176_LinJ.36.1420_episomal_WT_Gel	Ingel22176 (F066004)	| organism=Leishmania_infantum_JPCM5 | product=mitochondrial processing peptidase, beta subunit, putative,metallo-peptidase, Clan ME, Family M16 | location=LinJ.35:577549-579021(+) | length=490 | sequence_SO=chromosome | SO=protein_coding	LinJ.35.1390	TriTryp_LeishInfant_TriTrypDB-9.0_LinfantumJPCM5_AnnotatedProteins_20160422.fasta	54586.9	1	12	13	19	0.00122	0.316	IPPTNVSTLGNGVR	K	V	0.997	93.9	28.7	65	0	5	0	0	2	1425.77	929		149340	31	44	Empty	TRUE
My Experiment	Uncategorized Sample	22176_LinJ.36.1420_episomal_WT_Gel	Ingel22176 (F066004)	| organism=Leishmania_infantum_JPCM5 | product=mitochondrial processing peptidase, beta subunit, putative,metallo-peptidase, Clan ME, Family M16 | location=LinJ.35:577549-579021(+) | length=490 | sequence_SO=chromosome | SO=protein_coding	LinJ.35.1390	TriTryp_LeishInfant_TriTrypDB-9.0_LinfantumJPCM5_AnnotatedProteins_20160422.fasta	54586.9	1	12	13	19	0.00122	0.316	LATVGVWMDAGSR	K	Y	0.997	53.8	29.9	51.5	0	1	0	0	2	1378.68	1110		22632.2	55	67	Empty	TRUE
My Experiment	Uncategorized Sample	22176_LinJ.36.1420_episomal_WT_Gel	Ingel22176 (F066004)	| organism=Leishmania_infantum_JPCM5 | product=mitochondrial processing peptidase, beta subunit, putative,metallo-peptidase, Clan ME, Family M16 | location=LinJ.35:577549-579021(+) | length=490 | sequence_SO=chromosome | SO=protein_coding	LinJ.35.1390	TriTryp_LeishInfant_TriTrypDB-9.0_LinfantumJPCM5_AnnotatedProteins_20160422.fasta	54586.9	1	12	13	19	0.00122	0.316	MLHDNELAQAK	K	V	0.993	32.4	28.5	31.4	0	0	1	0	2	1269.63	588		11236.5	392	402	Empty	TRUE
My Experiment	Uncategorized Sample	22176_LinJ.36.1420_episomal_WT_Gel	Ingel22176 (F066004)	| organism=Leishmania_infantum_JPCM5 | product=mitochondrial processing peptidase, beta subunit, putative,metallo-peptidase, Clan ME, Family M16 | location=LinJ.35:577549-579021(+) | length=490 | sequence_SO=chromosome | SO=protein_coding	LinJ.35.1390	TriTryp_LeishInfant_TriTrypDB-9.0_LinfantumJPCM5_AnnotatedProteins_20160422.fasta	54586.9	1	12	13	19	0.00122	0.316	SIETANPFLHSYK	K	D	0.997	73	29.8	69	0	0	1	0	2	1506.76	1141		92609.5	338	350	Empty	TRUE
My Experiment	Uncategorized Sample	22176_LinJ.36.1420_episomal_WT_Gel	Ingel22176 (F066004)	| organism=Leishmania_infantum_JPCM5 | product=mitochondrial processing peptidase, beta subunit, putative,metallo-peptidase, Clan ME, Family M16 | location=LinJ.35:577549-579021(+) | length=490 | sequence_SO=chromosome | SO=protein_coding	LinJ.35.1390	TriTryp_LeishInfant_TriTrypDB-9.0_LinfantumJPCM5_AnnotatedProteins_20160422.fasta	54586.9	1	12	13	19	0.00122	0.316	SYFGDLPR	K	A	0.99	39.5	27.9	33.9	0	1	0	0	2	954.468	1138		182881	237	244	Empty	TRUE
My Experiment	Uncategorized Sample	22176_LinJ.36.1420_episomal_WT_Gel	Ingel22176 (F066004)	| organism=Leishmania_infantum_JPCM5 | product=mitochondrial processing peptidase, beta subunit, putative,metallo-peptidase, Clan ME, Family M16 | location=LinJ.35:577549-579021(+) | length=490 | sequence_SO=chromosome | SO=protein_coding	LinJ.35.1390	TriTryp_LeishInfant_TriTrypDB-9.0_LinfantumJPCM5_AnnotatedProteins_20160422.fasta	54586.9	1	12	13	19	0.00122	0.316	TFSSLDHSTPTNTHFNEK	K	S	0.997	94.7	28.3	91.1	0	0	1	0	2	2062.95	772		14121.3	320	337	Empty	TRUE
My Experiment	Uncategorized Sample	22176_LinJ.36.1420_episomal_WT_Gel	Ingel22176 (F066004)	| organism=Leishmania_infantum_JPCM5 | product=mitochondrial processing peptidase, beta subunit, putative,metallo-peptidase, Clan ME, Family M16 | location=LinJ.35:577549-579021(+) | length=490 | sequence_SO=chromosome | SO=protein_coding	LinJ.35.1390	TriTryp_LeishInfant_TriTrypDB-9.0_LinfantumJPCM5_AnnotatedProteins_20160422.fasta	54586.9	1	12	13	19	0.00122	0.316	VVVVGSGGVDHTVLEK	R	A	0.997	116	28	112	0	0	2	0	2	1594.88	882.5		188741	218	233	Empty	TRUE
My Experiment	Uncategorized Sample	22176_LinJ.36.1420_episomal_WT_Gel	Ingel22176 (F066004)	| organism=Leishmania_infantum_JPCM5 | product=mitochondrial ATP-dependent zinc metallopeptidase, putative,metallo-peptidase, Clan MA(E), Family M41 | location=LinJ.36:1099651-1101366(-) | length=571 | sequence_SO=chromosome | SO=protein_coding	LinJ.36.2850	TriTryp_LeishInfant_TriTrypDB-9.0_LinfantumJPCM5_AnnotatedProteins_20160422.fasta	62190.2	1	2	2	2	0.000128	0.49	AELESIANNLLK	R	Y	0.997	85.1	29.2	49.5	0	2	0	0	2	1314.73	1629		130878	507	518	Empty	FALSE	GeneDB|LinJ.36.2850
My Experiment	Uncategorized Sample	22176_LinJ.36.1420_episomal_WT_Gel	Ingel22176 (F066004)	| organism=Leishmania_infantum_JPCM5 | product=mitochondrial ATP-dependent zinc metallopeptidase, putative,metallo-peptidase, Clan MA(E), Family M41 | location=LinJ.36:1099651-1101366(-) | length=571 | sequence_SO=chromosome | SO=protein_coding	LinJ.36.2850	TriTryp_LeishInfant_TriTrypDB-9.0_LinfantumJPCM5_AnnotatedProteins_20160422.fasta	62190.2	1	2	2	2	0.000128	0.49	AKVTSEEIEYAK	K	D	0.996	26.6	29	19.7	0	0	1	0	2	1367.71	649		3822.25	322	333	Empty	FALSE	GeneDB|LinJ.36.2850
My Experiment	Uncategorized Sample	22176_LinJ.36.1420_episomal_WT_Gel	Ingel22176 (F066004)	| organism=Leishmania_infantum_JPCM5 | product=mitochondrial ATP-dependent zinc metallopeptidase, putative,metallo-peptidase, Clan MA(E), Family M41 | location=LinJ.36:1099651-1101366(-) | length=571 | sequence_SO=chromosome | SO=protein_coding	LinJ.36.2850	TriTryp_LeishInfant_TriTrypDB-9.0_LinfantumJPCM5_AnnotatedProteins_20160422.fasta	62190.2	1	2	2	2	0.000128	0.49	ANSPALIFIDEVDALGGR	K	R	0.997	118	29	112	0	2	1	0	2	1857.97	2298		116251	189	206	Empty	FALSE	GeneDB|LinJ.36.2850
My Experiment	Uncategorized Sample	22176_LinJ.36.1420_episomal_WT_Gel	Ingel22176 (F066004)	| organism=Leishmania_infantum_JPCM5 | product=mitochondrial ATP-dependent zinc metallopeptidase, putative,metallo-peptidase, Clan MA(E), Family M41 | location=LinJ.36:1099651-1101366(-) | length=571 | sequence_SO=chromosome | SO=protein_coding	LinJ.36.2850	TriTryp_LeishInfant_TriTrypDB-9.0_LinfantumJPCM5_AnnotatedProteins_20160422.fasta	62190.2	1	2	2	2	0.000128	0.49	EAGVSFFYATGSEFDEMFVGVGAR	K	R	0.997	80	31.8	80	0	0	1	0	2	2573.17	2382		4497.86	155	178	Empty	TRUE
My Experiment	Uncategorized Sample	22176_LinJ.36.1420_episomal_WT_Gel	Ingel22176 (F066004)	| organism=Leishmania_infantum_JPCM5 | product=mitochondrial ATP-dependent zinc metallopeptidase, putative,metallo-peptidase, Clan MA(E), Family M41 | location=LinJ.36:1099651-1101366(-) | length=571 | sequence_SO=chromosome | SO=protein_coding	LinJ.36.2850	TriTryp_LeishInfant_TriTrypDB-9.0_LinfantumJPCM5_AnnotatedProteins_20160422.fasta	62190.2	1	2	2	2	0.000128	0.49	ELEEIVEFLKDPEK	K	F	0.997	47.3	29.6	44.5	0	0	3	0	2	1717.89	1830		128075	110	123	Empty	FALSE	GeneDB|LinJ.36.2850
My Experiment	Uncategorized Sample	22176_LinJ.36.1420_episomal_WT_Gel	Ingel22176 (F066004)	| organism=Leishmania_infantum_JPCM5 | product=mitochondrial ATP-dependent zinc metallopeptidase, putative,metallo-peptidase, Clan MA(E), Family M41 | location=LinJ.36:1099651-1101366(-) | length=571 | sequence_SO=chromosome | SO=protein_coding	LinJ.36.2850	TriTryp_LeishInfant_TriTrypDB-9.0_LinfantumJPCM5_AnnotatedProteins_20160422.fasta	62190.2	1	2	2	2	0.000128	0.49	ERPIVVVSAPQK	K	A	0.997	48.5	25.6	38.1	0	1	0	0	2	1322.78	722		38343.8	19	30	Empty	FALSE	GeneDB|LinJ.36.2850
My Experiment	Uncategorized Sample	22176_LinJ.36.1420_episomal_WT_Gel	Ingel22176 (F066004)	| organism=Leishmania_infantum_JPCM5 | product=mitochondrial ATP-dependent zinc metallopeptidase, putative,metallo-peptidase, Clan MA(E), Family M41 | location=LinJ.36:1099651-1101366(-) | length=571 | sequence_SO=chromosome | SO=protein_coding	LinJ.36.2850	TriTryp_LeishInfant_TriTrypDB-9.0_LinfantumJPCM5_AnnotatedProteins_20160422.fasta	62190.2	1	2	2	2	0.000128	0.49	GTTGFTGAELSNLVNLAAIR	R	A	0.997	179	28.3	174	0	1	0	0	2	2005.07	2058		88045.5	296	315	Empty	FALSE	GeneDB|LinJ.36.2850
My Experiment	Uncategorized Sample	22176_LinJ.36.1420_episomal_WT_Gel	Ingel22176 (F066004)	| organism=Leishmania_infantum_JPCM5 | product=mitochondrial ATP-dependent zinc metallopeptidase, putative,metallo-peptidase, Clan MA(E), Family M41 | location=LinJ.36:1099651-1101366(-) | length=571 | sequence_SO=chromosome | SO=protein_coding	LinJ.36.2850	TriTryp_LeishInfant_TriTrypDB-9.0_LinfantumJPCM5_AnnotatedProteins_20160422.fasta	62190.2	1	2	2	2	0.000128	0.49	IKTDSTVNAMDIAR	K	G	0.997	60.5	29.7	50.6	0	0	2	0	2	1550.78	761.5		81458.1	282	295	Empty	FALSE	GeneDB|LinJ.36.2850
My Experiment	Uncategorized Sample	22176_LinJ.36.1420_episomal_WT_Gel	Ingel22176 (F066004)	| organism=Leishmania_infantum_JPCM5 | product=mitochondrial ATP-dependent zinc metallopeptidase, putative,metallo-peptidase, Clan MA(E), Family M41 | location=LinJ.36:1099651-1101366(-) | length=571 | sequence_SO=chromosome | SO=protein_coding	LinJ.36.2850	TriTryp_LeishInfant_TriTrypDB-9.0_LinfantumJPCM5_AnnotatedProteins_20160422.fasta	62190.2	1	2	2	2	0.000128	0.49	LDTTITVDPPDMK	R	G	0.997	73.5	30	66.8	0	4	0	0	2	1461.71	964.5		175297	257	269	Empty	FALSE	GeneDB|LinJ.36.2850
My Experiment	Uncategorized Sample	22176_LinJ.36.1420_episomal_WT_Gel	Ingel22176 (F066004)	| organism=Leishmania_infantum_JPCM5 | product=mitochondrial ATP-dependent zinc metallopeptidase, putative,metallo-peptidase, Clan MA(E), Family M41 | location=LinJ.36:1099651-1101366(-) | length=571 | sequence_SO=chromosome | SO=protein_coding	LinJ.36.2850	TriTryp_LeishInfant_TriTrypDB-9.0_LinfantumJPCM5_AnnotatedProteins_20160422.fasta	62190.2	1	2	2	2	0.000128	0.49	LVEQAYIETK	R	E	0.997	88.9	29	66.9	0	2	0	0	2	1193.64	853		237329	490	499	Empty	FALSE	GeneDB|LinJ.36.2850
My Experiment	Uncategorized Sample	22176_LinJ.36.1420_episomal_WT_Gel	Ingel22176 (F066004)	| organism=Leishmania_infantum_JPCM5 | product=mitochondrial ATP-dependent zinc metallopeptidase, putative,metallo-peptidase, Clan MA(E), Family M41 | location=LinJ.36:1099651-1101366(-) | length=571 | sequence_SO=chromosome | SO=protein_coding	LinJ.36.2850	TriTryp_LeishInfant_TriTrypDB-9.0_LinfantumJPCM5_AnnotatedProteins_20160422.fasta	62190.2	1	2	2	2	0.000128	0.49	MTLNQLLAEMDGFDSDEAVIVLAATNTPETLDK	R	A	0.997	106	28	106	0	0	1	1	2	3597.72	2238.5		34000.4	217	249	Empty	FALSE	GeneDB|LinJ.36.2850
My Experiment	Uncategorized Sample	22176_LinJ.36.1420_episomal_WT_Gel	Ingel22176 (F066004)	| organism=Leishmania_infantum_JPCM5 | product=mitochondrial ATP-dependent zinc metallopeptidase, putative,metallo-peptidase, Clan MA(E), Family M41 | location=LinJ.36:1099651-1101366(-) | length=571 | sequence_SO=chromosome | SO=protein_coding	LinJ.36.2850	TriTryp_LeishInfant_TriTrypDB-9.0_LinfantumJPCM5_AnnotatedProteins_20160422.fasta	62190.2	1	2	2	2	0.000128	0.49	QFGFSDAMGFVDYGTPDTAEGAYISDETK	R	L	0.997	86.9	29.3	86.9	0	1	0	0	2	3119.35	1920		15196.6	452	480	Empty	TRUE
My Experiment	Uncategorized Sample	22176_LinJ.36.1420_episomal_WT_Gel	Ingel22176 (F066004)	| organism=Leishmania_infantum_JPCM5 | product=mitochondrial ATP-dependent zinc metallopeptidase, putative,metallo-peptidase, Clan MA(E), Family M41 | location=LinJ.36:1099651-1101366(-) | length=571 | sequence_SO=chromosome | SO=protein_coding	LinJ.36.2850	TriTryp_LeishInfant_TriTrypDB-9.0_LinfantumJPCM5_AnnotatedProteins_20160422.fasta	62190.2	1	2	2	2	0.000128	0.49	SGISGLFGSVDVKPVNLDNLEVTFDSIR	R	G	0.997	145	27.5	140	0	0	2	0	2	2978.55	2218		55113.5	75	102	Empty	FALSE	GeneDB|LinJ.36.2850
My Experiment	Uncategorized Sample	22176_LinJ.36.1420_episomal_WT_Gel	Ingel22176 (F066004)	| organism=Leishmania_infantum_JPCM5 | product=mitochondrial ATP-dependent zinc metallopeptidase, putative,metallo-peptidase, Clan MA(E), Family M41 | location=LinJ.36:1099651-1101366(-) | length=571 | sequence_SO=chromosome | SO=protein_coding	LinJ.36.2850	TriTryp_LeishInfant_TriTrypDB-9.0_LinfantumJPCM5_AnnotatedProteins_20160422.fasta	62190.2	1	2	2	2	0.000128	0.49	TDSTVNAMDIAR	K	G	0.997	107	28.4	94.6	0	2	0	0	2	1309.61	792		99771.9	284	295	Empty	FALSE	GeneDB|LinJ.36.2850
My Experiment	Uncategorized Sample	22176_LinJ.36.1420_episomal_WT_Gel	Ingel22176 (F066004)	| organism=Leishmania_infantum_JPCM5 | product=mitochondrial ATP-dependent zinc metallopeptidase, putative,metallo-peptidase, Clan MA(E), Family M41 | location=LinJ.36:1099651-1101366(-) | length=571 | sequence_SO=chromosome | SO=protein_coding	LinJ.36.2850	TriTryp_LeishInfant_TriTrypDB-9.0_LinfantumJPCM5_AnnotatedProteins_20160422.fasta	62190.2	1	2	2	2	0.000128	0.49	VGEEILLGPDDITTGAGSDFQQATNMAR	R	H	0.997	146	28.2	146	0	1	1	0	2	2922.38	1678		87696.8	420	447	Empty	FALSE	GeneDB|LinJ.36.2850
My Experiment	Uncategorized Sample	22176_LinJ.36.1420_episomal_WT_Gel	Ingel22176 (F066004)	| organism=Leishmania_infantum_JPCM5 | product=mitochondrial ATP-dependent zinc metallopeptidase, putative,metallo-peptidase, Clan MA(E), Family M41 | location=LinJ.36:1099651-1101366(-) | length=571 | sequence_SO=chromosome | SO=protein_coding	LinJ.36.2850	TriTryp_LeishInfant_TriTrypDB-9.0_LinfantumJPCM5_AnnotatedProteins_20160422.fasta	62190.2	1	2	2	2	0.000128	0.49	VTSEEIEYAK	K	D	0.997	77.1	28.5	61	0	1	0	0	2	1168.57	705		40395.2	324	333	Empty	FALSE	GeneDB|LinJ.36.2850
My Experiment	Uncategorized Sample	22176_LinJ.36.1420_episomal_WT_Gel	Ingel22176 (F066004)	| organism=Leishmania_infantum_JPCM5 | product=mitochondrial ATP-dependent zinc metallopeptidase, putative,metallo-peptidase, Clan MA(E), Family M41 | location=LinJ.36:1099651-1101366(-) | length=571 | sequence_SO=chromosome | SO=protein_coding	LinJ.36.2850	TriTryp_LeishInfant_TriTrypDB-9.0_LinfantumJPCM5_AnnotatedProteins_20160422.fasta	62190.2	1	2	2	2	0.000128	0.49	VTSEEIEYAKDR	K	V	0.997	62.7	28.8	54.6	0	1	1	0	2	1439.7	669.5		78700.9	324	335	Empty	FALSE	GeneDB|LinJ.36.2850
My Experiment	Uncategorized Sample	22176_LinJ.36.1420_episomal_WT_Gel	Ingel22176 (F066004)	| organism=Leishmania_infantum_JPCM5 | product=mitochondrial ATP-dependent zinc metallopeptidase, putative,metallo-peptidase, Clan MA(E), Family M41 | location=LinJ.36:1099651-1101366(-) | length=571 | sequence_SO=chromosome | SO=protein_coding	LinJ.36.2850	TriTryp_LeishInfant_TriTrypDB-9.0_LinfantumJPCM5_AnnotatedProteins_20160422.fasta	62190.2	1	2	2	2	0.000128	0.49	YETLSGKDLEK	K	I	0.997	41.6	28.6	41.6	0	0	1	0	2	1282.65	701		23147.8	519	529	Empty	FALSE	GeneDB|LinJ.36.2850
My Experiment	Uncategorized Sample	22176_LinJ.36.1420_episomal_WT_Gel	Ingel22176 (F066004)	| organism=Leishmania_infantum_JPCM5 | product=ATP-dependent RNA helicase, putative | location=LinJ.35:1263964-1266738(-) | length=924 | sequence_SO=chromosome | SO=protein_coding	LinJ.35.3150	TriTryp_LeishInfant_TriTrypDB-9.0_LinfantumJPCM5_AnnotatedProteins_20160422.fasta	100540	1	4	4	5	0.00032	0.271	AGEDVTSPAPQQTQSGIR	K	R	0.997	113	29.5	107	0	0	1	0	2	1841.9	653		41565.9	403	420	Empty	FALSE	GeneDB|LinJ.35.3150
My Experiment	Uncategorized Sample	22176_LinJ.36.1420_episomal_WT_Gel	Ingel22176 (F066004)	| organism=Leishmania_infantum_JPCM5 | product=ATP-dependent RNA helicase, putative | location=LinJ.35:1263964-1266738(-) | length=924 | sequence_SO=chromosome | SO=protein_coding	LinJ.35.3150	TriTryp_LeishInfant_TriTrypDB-9.0_LinfantumJPCM5_AnnotatedProteins_20160422.fasta	100540	1	4	4	5	0.00032	0.271	DVKPVEDFADLLVEPALAANIER	R	C	0.997	73	31.7	69.5	0	0	2	1	2	2524.33	2222		64534.1	467	489	Empty	FALSE	GeneDB|LinJ.35.3150
My Experiment	Uncategorized Sample	22176_LinJ.36.1420_episomal_WT_Gel	Ingel22176 (F066004)	| organism=Leishmania_infantum_JPCM5 | product=ATP-dependent RNA helicase, putative | location=LinJ.35:1263964-1266738(-) | length=924 | sequence_SO=chromosome | SO=protein_coding	LinJ.35.3150	TriTryp_LeishInfant_TriTrypDB-9.0_LinfantumJPCM5_AnnotatedProteins_20160422.fasta	100540	1	4	4	5	0.00032	0.271	DYDDGEGEEGGYSR	R	N	0.997	100	25	100	0	1	0	0	2	1548.57	602		8755.2	238	251	Empty	TRUE
My Experiment	Uncategorized Sample	22176_LinJ.36.1420_episomal_WT_Gel	Ingel22176 (F066004)	| organism=Leishmania_infantum_JPCM5 | product=ATP-dependent RNA helicase, putative | location=LinJ.35:1263964-1266738(-) | length=924 | sequence_SO=chromosome | SO=protein_coding	LinJ.35.3150	TriTryp_LeishInfant_TriTrypDB-9.0_LinfantumJPCM5_AnnotatedProteins_20160422.fasta	100540	1	4	4	5	0.00032	0.271	ELAVQIFDEVR	R	K	0.997	86.9	29.8	51.2	0	1	0	0	2	1318.7	1675		71527.3	559	569	Empty	FALSE	GeneDB|LinJ.35.3150
My Experiment	Uncategorized Sample	22176_LinJ.36.1420_episomal_WT_Gel	Ingel22176 (F066004)	| organism=Leishmania_infantum_JPCM5 | product=ATP-dependent RNA helicase, putative | location=LinJ.35:1263964-1266738(-) | length=924 | sequence_SO=chromosome | SO=protein_coding	LinJ.35.3150	TriTryp_LeishInfant_TriTrypDB-9.0_LinfantumJPCM5_AnnotatedProteins_20160422.fasta	100540	1	4	4	5	0.00032	0.271	FLILDEADR	K	M	0.997	53.8	30	31.2	0	1	0	0	2	1091.57	1350		79349.4	620	628	Empty	FALSE	GeneDB|LinJ.35.3150
My Experiment	Uncategorized Sample	22176_LinJ.36.1420_episomal_WT_Gel	Ingel22176 (F066004)	| organism=Leishmania_infantum_JPCM5 | product=ATP-dependent RNA helicase, putative | location=LinJ.35:1263964-1266738(-) | length=924 | sequence_SO=chromosome | SO=protein_coding	LinJ.35.3150	TriTryp_LeishInfant_TriTrypDB-9.0_LinfantumJPCM5_AnnotatedProteins_20160422.fasta	100540	1	4	4	5	0.00032	0.271	LTFNTDIFYDVVYGGTR	K	Y	0.985	32.1	29	31	0	2	0	0	2	1980.97	2227.5		114651	571	587	Empty	TRUE
My Experiment	Uncategorized Sample	22176_LinJ.36.1420_episomal_WT_Gel	Ingel22176 (F066004)	| organism=Leishmania_infantum_JPCM5 | product=ATP-dependent RNA helicase, putative | location=LinJ.35:1263964-1266738(-) | length=924 | sequence_SO=chromosome | SO=protein_coding	LinJ.35.3150	TriTryp_LeishInfant_TriTrypDB-9.0_LinfantumJPCM5_AnnotatedProteins_20160422.fasta	100540	1	4	4	5	0.00032	0.271	MLEMGFEEQIEELVASR	R	Y	0.997	81.2	28.4	81.2	0	2	0	0	2	2010.95	2163		41495.5	629	645	Empty	FALSE	GeneDB|LinJ.35.3150
My Experiment	Uncategorized Sample	22176_LinJ.36.1420_episomal_WT_Gel	Ingel22176 (F066004)	| organism=Leishmania_infantum_JPCM5 | product=ATP-dependent RNA helicase, putative | location=LinJ.35:1263964-1266738(-) | length=924 | sequence_SO=chromosome | SO=protein_coding	LinJ.35.3150	TriTryp_LeishInfant_TriTrypDB-9.0_LinfantumJPCM5_AnnotatedProteins_20160422.fasta	100540	1	4	4	5	0.00032	0.271	NITQTIEHVPDNEKMDR	K	L	0.997	57.2	29.1	57.2	0	0	0	1	2	2055.98	814		40860.3	694	710	Empty	FALSE	GeneDB|LinJ.35.3150
My Experiment	Uncategorized Sample	22176_LinJ.36.1420_episomal_WT_Gel	Ingel22176 (F066004)	| organism=Leishmania_infantum_JPCM5 | product=ATP-dependent RNA helicase, putative | location=LinJ.35:1263964-1266738(-) | length=924 | sequence_SO=chromosome | SO=protein_coding	LinJ.35.3150	TriTryp_LeishInfant_TriTrypDB-9.0_LinfantumJPCM5_AnnotatedProteins_20160422.fasta	100540	1	4	4	5	0.00032	0.271	QTFMFSATFPQR	R	I	0.997	80.7	31.8	67.7	0	1	0	0	2	1460.7	1534		19036.9	656	667	Empty	FALSE	GeneDB|LinJ.35.3150
My Experiment	Uncategorized Sample	22176_LinJ.36.1420_episomal_WT_Gel	Ingel22176 (F066004)	| organism=Leishmania_infantum_JPCM5 | product=ATP-dependent RNA helicase, putative | location=LinJ.35:1263964-1266738(-) | length=924 | sequence_SO=chromosome | SO=protein_coding	LinJ.35.3150	TriTryp_LeishInfant_TriTrypDB-9.0_LinfantumJPCM5_AnnotatedProteins_20160422.fasta	100540	1	4	4	5	0.00032	0.271	QTGISLENYDSIPVEMVPR	R	D	0.997	87.4	29	82.2	0	1	0	0	2	2164.06	1483		17024.3	448	466	Empty	TRUE
My Experiment	Uncategorized Sample	22176_LinJ.36.1420_episomal_WT_Gel	Ingel22176 (F066004)	| organism=Leishmania_infantum_JPCM5 | product=ATP-dependent RNA helicase, putative | location=LinJ.35:1263964-1266738(-) | length=924 | sequence_SO=chromosome | SO=protein_coding	LinJ.35.3150	TriTryp_LeishInfant_TriTrypDB-9.0_LinfantumJPCM5_AnnotatedProteins_20160422.fasta	100540	1	4	4	5	0.00032	0.271	SYPIALVLAPTR	K	E	0.997	68.1	28.3	61.9	0	2	0	0	2	1300.76	1618		69843.9	547	558	Empty	FALSE	GeneDB|LinJ.35.3150
My Experiment	Uncategorized Sample	22176_LinJ.36.1420_episomal_WT_Gel	Ingel22176 (F066004)	| organism=Leishmania_infantum_JPCM5 | product=ATP-dependent RNA helicase, putative | location=LinJ.35:1263964-1266738(-) | length=924 | sequence_SO=chromosome | SO=protein_coding	LinJ.35.3150	TriTryp_LeishInfant_TriTrypDB-9.0_LinfantumJPCM5_AnnotatedProteins_20160422.fasta	100540	1	4	4	5	0.00032	0.271	TAAFLIPVVQYMLVHGVSPAR	K	Q	0.997	107	25.8	105	0	0	1	0	2	2269.25	2417		54078.7	523	543	Empty	FALSE	GeneDB|LinJ.35.3150
My Experiment	Uncategorized Sample	22176_LinJ.36.1420_episomal_WT_Gel	Ingel22176 (F066004)	| organism=Leishmania_infantum_JPCM5 | product=ATP-dependent RNA helicase, putative | location=LinJ.35:1263964-1266738(-) | length=924 | sequence_SO=chromosome | SO=protein_coding	LinJ.35.3150	TriTryp_LeishInfant_TriTrypDB-9.0_LinfantumJPCM5_AnnotatedProteins_20160422.fasta	100540	1	4	4	5	0.00032	0.271	TAPQESAPAPATTAGAVALR	R	S	0.997	80.7	32.7	79.1	0	1	0	0	2	1879.99	926		18920.8	375	394	Empty	TRUE
My Experiment	Uncategorized Sample	22176_LinJ.36.1420_episomal_WT_Gel	Ingel22176 (F066004)	| organism=Leishmania_infantum_JPCM5 | product=ATP-dependent RNA helicase, putative | location=LinJ.35:1263964-1266738(-) | length=924 | sequence_SO=chromosome | SO=protein_coding	LinJ.35.3150	TriTryp_LeishInfant_TriTrypDB-9.0_LinfantumJPCM5_AnnotatedProteins_20160422.fasta	100540	1	4	4	5	0.00032	0.271	VTPILVATDVASR	K	G	0.997	99.9	27.3	96.9	0	2	0	0	2	1341.77	1281.5		111417	771	783	Empty	FALSE	GeneDB|LinJ.35.3150
My Experiment	Uncategorized Sample	22176_LinJ.36.1420_episomal_WT_Gel	Ingel22176 (F066004)	| organism=Leishmania_infantum_JPCM5 | product=ATP-dependent RNA helicase, putative | location=LinJ.35:1263964-1266738(-) | length=924 | sequence_SO=chromosome | SO=protein_coding	LinJ.35.3150	TriTryp_LeishInfant_TriTrypDB-9.0_LinfantumJPCM5_AnnotatedProteins_20160422.fasta	100540	1	4	4	5	0.00032	0.271	WFQQEAELVEGEALLSR	K	D	0.997	136	29.4	122	0	1	0	0	2	2005	1944		24915.4	850	866	Empty	FALSE	GeneDB|LinJ.35.3150
My Experiment	Uncategorized Sample	22176_LinJ.36.1420_episomal_WT_Gel	Ingel22176 (F066004)	| organism=Leishmania_infantum_JPCM5 | product=ATP-dependent RNA helicase, putative | location=LinJ.35:1263964-1266738(-) | length=924 | sequence_SO=chromosome | SO=protein_coding	LinJ.35.3150	TriTryp_LeishInfant_TriTrypDB-9.0_LinfantumJPCM5_AnnotatedProteins_20160422.fasta	100540	1	4	4	5	0.00032	0.271	YTDMPTVDER	R	Q	0.997	51	26.6	37.7	0	1	0	0	2	1226.54	805		59470.8	646	655	Empty	FALSE	GeneDB|LinJ.35.3150
My Experiment	Uncategorized Sample	22176_LinJ.36.1420_episomal_WT_Gel	Ingel22176 (F066004)	| organism=Leishmania_infantum_JPCM5 | product=tryptophanyl-tRNA synthetase, putative | location=LinJ.29:19549-20739(-) | length=396 | sequence_SO=chromosome | SO=protein_coding	LinJ.29.0060	TriTryp_LeishInfant_TriTrypDB-9.0_LinfantumJPCM5_AnnotatedProteins_20160422.fasta	45402	1	2	2	2	0.000128	0.0707	FFLEDDEELTR	R	L	0.997	46.3	32.4	46.3	0	1	0	0	2	1413.65	1453		33110.6	324	334	Empty	TRUE
My Experiment	Uncategorized Sample	22176_LinJ.36.1420_episomal_WT_Gel	Ingel22176 (F066004)	| organism=Leishmania_infantum_JPCM5 | product=tryptophanyl-tRNA synthetase, putative | location=LinJ.29:19549-20739(-) | length=396 | sequence_SO=chromosome | SO=protein_coding	LinJ.29.0060	TriTryp_LeishInfant_TriTrypDB-9.0_LinfantumJPCM5_AnnotatedProteins_20160422.fasta	45402	1	2	2	2	0.000128	0.0707	VLIQQITSIVTAHQEAR	K	K	0.997	52.1	28.2	52.1	0	1	0	0	2	1907.07	1653		40685.9	352	368	Empty	TRUE
My Experiment	Uncategorized Sample	22176_LinJ.36.1420_episomal_WT_Gel	Ingel22176 (F066004)	| organism=Leishmania_infantum_JPCM5 | product=heat shock protein 90, putative,lipophosphoglycan biosynthetic protein, putative,glucose regulated protein 94, putative (LPG3) | location=LinJ.29:279079-281394(-) | length=771 | sequence_SO=chromosome | SO=protein_coding	LinJ.29.0790	TriTryp_LeishInfant_TriTrypDB-9.0_LinfantumJPCM5_AnnotatedProteins_20160422.fasta	86957.7	1	3	3	5	0.00032	0.0908	EGVQFEESDAR	K	Q	0.997	36.5	27.8	26.3	0	2	0	0	2	1266.56	750		70255.4	574	584	Empty	TRUE
My Experiment	Uncategorized Sample	22176_LinJ.36.1420_episomal_WT_Gel	Ingel22176 (F066004)	| organism=Leishmania_infantum_JPCM5 | product=heat shock protein 90, putative,lipophosphoglycan biosynthetic protein, putative,glucose regulated protein 94, putative (LPG3) | location=LinJ.29:279079-281394(-) | length=771 | sequence_SO=chromosome | SO=protein_coding	LinJ.29.0790	TriTryp_LeishInfant_TriTrypDB-9.0_LinfantumJPCM5_AnnotatedProteins_20160422.fasta	86957.7	1	3	3	5	0.00032	0.0908	GIVDSNDLPLNVSR	K	E	0.997	105	29.3	83.2	0	2	0	0	2	1498.79	1268		75417.3	392	405	Empty	FALSE	GeneDB|LinJ.29.0790
My Experiment	Uncategorized Sample	22176_LinJ.36.1420_episomal_WT_Gel	Ingel22176 (F066004)	| organism=Leishmania_infantum_JPCM5 | product=heat shock protein 90, putative,lipophosphoglycan biosynthetic protein, putative,glucose regulated protein 94, putative (LPG3) | location=LinJ.29:279079-281394(-) | length=771 | sequence_SO=chromosome | SO=protein_coding	LinJ.29.0790	TriTryp_LeishInfant_TriTrypDB-9.0_LinfantumJPCM5_AnnotatedProteins_20160422.fasta	86957.7	1	3	3	5	0.00032	0.0908	LGVMLDSNNR	R	N	0.997	32.2	29.6	21.8	0	2	0	0	2	1134.56	797		56220.4	474	483	Empty	TRUE
My Experiment	Uncategorized Sample	22176_LinJ.36.1420_episomal_WT_Gel	Ingel22176 (F066004)	| organism=Leishmania_infantum_JPCM5 | product=heat shock protein 90, putative,lipophosphoglycan biosynthetic protein, putative,glucose regulated protein 94, putative (LPG3) | location=LinJ.29:279079-281394(-) | length=771 | sequence_SO=chromosome | SO=protein_coding	LinJ.29.0790	TriTryp_LeishInfant_TriTrypDB-9.0_LinfantumJPCM5_AnnotatedProteins_20160422.fasta	86957.7	1	3	3	5	0.00032	0.0908	SDDSDEQYVWESK	K	G	0.997	84	25.6	80.5	0	1	0	0	2	1587.64	1032		26269.5	176	188	Empty	TRUE
My Experiment	Uncategorized Sample	22176_LinJ.36.1420_episomal_WT_Gel	Ingel22176 (F066004)	| organism=Leishmania_infantum_JPCM5 | product=heat shock protein 90, putative,lipophosphoglycan biosynthetic protein, putative,glucose regulated protein 94, putative (LPG3) | location=LinJ.29:279079-281394(-) | length=771 | sequence_SO=chromosome | SO=protein_coding	LinJ.29.0790	TriTryp_LeishInfant_TriTrypDB-9.0_LinfantumJPCM5_AnnotatedProteins_20160422.fasta	86957.7	1	3	3	5	0.00032	0.0908	SLDEGAVEEDPDKEGDTQGVVK	R	E	0.997	152	27.9	145	0	0	1	0	2	2317.07	803		76443.8	265	286	Empty	FALSE	GeneDB|LinJ.29.0790
My Experiment	Uncategorized Sample	22176_LinJ.36.1420_episomal_WT_Gel	Ingel22176 (F066004)	| organism=Leishmania_infantum_JPCM5 | product=aminopeptidase, putative,metallo-peptidase, Clan MF, Family M17 | location=LinJ.33:1048538-1050121(+) | length=527 | sequence_SO=chromosome | SO=protein_coding	LinJ.33.2700	TriTryp_LeishInfant_TriTrypDB-9.0_LinfantumJPCM5_AnnotatedProteins_20160422.fasta	55678.4	1	3	3	3	0.000192	0.093	GIVYDTGGLAIKPR	K	D	0.997	77.6	28.4	76.5	0	0	1	0	2	1459.83	1060		41679.7	295	308	Empty	TRUE
My Experiment	Uncategorized Sample	22176_LinJ.36.1420_episomal_WT_Gel	Ingel22176 (F066004)	| organism=Leishmania_infantum_JPCM5 | product=aminopeptidase, putative,metallo-peptidase, Clan MF, Family M17 | location=LinJ.33:1048538-1050121(+) | length=527 | sequence_SO=chromosome | SO=protein_coding	LinJ.33.2700	TriTryp_LeishInfant_TriTrypDB-9.0_LinfantumJPCM5_AnnotatedProteins_20160422.fasta	55678.4	1	3	3	3	0.000192	0.093	LVDAPTNLLDTVTFTEIAVR	R	W	0.997	129	29.8	128	0	1	0	0	2	2188.19	2142		18191.6	210	229	Empty	TRUE
My Experiment	Uncategorized Sample	22176_LinJ.36.1420_episomal_WT_Gel	Ingel22176 (F066004)	| organism=Leishmania_infantum_JPCM5 | product=aminopeptidase, putative,metallo-peptidase, Clan MF, Family M17 | location=LinJ.33:1048538-1050121(+) | length=527 | sequence_SO=chromosome | SO=protein_coding	LinJ.33.2700	TriTryp_LeishInfant_TriTrypDB-9.0_LinfantumJPCM5_AnnotatedProteins_20160422.fasta	55678.4	1	3	3	3	0.000192	0.093	SGVTVEVNNTDAEGR	K	L	0.997	90.3	29.4	78.8	0	1	0	0	2	1547.73	686		12968.6	366	380	Empty	TRUE
My Experiment	Uncategorized Sample	22176_LinJ.36.1420_episomal_WT_Gel	Ingel22176 (F066004)	| organism=Leishmania_infantum_JPCM5 | product=glycyl tRNA synthetase, putative | location=LinJ.36:1462711-1464597(+) | length=628 | sequence_SO=chromosome | SO=protein_coding	LinJ.36.4030	TriTryp_LeishInfant_TriTrypDB-9.0_LinfantumJPCM5_AnnotatedProteins_20160422.fasta	70238	1	11	12	14	0.000896	0.244	AVFSFSPLLAPQK	R	V	0.997	57.8	28.6	57.8	0	1	0	0	2	1404.79	1706		54230.4	501	513	Empty	TRUE
My Experiment	Uncategorized Sample	22176_LinJ.36.1420_episomal_WT_Gel	Ingel22176 (F066004)	| organism=Leishmania_infantum_JPCM5 | product=glycyl tRNA synthetase, putative | location=LinJ.36:1462711-1464597(+) | length=628 | sequence_SO=chromosome | SO=protein_coding	LinJ.36.4030	TriTryp_LeishInfant_TriTrypDB-9.0_LinfantumJPCM5_AnnotatedProteins_20160422.fasta	70238	1	11	12	14	0.000896	0.244	EFTLAEIEHFVNPNNK	R	N	0.997	72.3	33.4	64.4	0	0	1	0	2	1901.94	1913		10401.9	240	255	Empty	TRUE
My Experiment	Uncategorized Sample	22176_LinJ.36.1420_episomal_WT_Gel	Ingel22176 (F066004)	| organism=Leishmania_infantum_JPCM5 | product=glycyl tRNA synthetase, putative | location=LinJ.36:1462711-1464597(+) | length=628 | sequence_SO=chromosome | SO=protein_coding	LinJ.36.4030	TriTryp_LeishInfant_TriTrypDB-9.0_LinfantumJPCM5_AnnotatedProteins_20160422.fasta	70238	1	11	12	14	0.000896	0.244	LGYMRPELAQGIILNFK	R	R	0.997	74.6	32.8	74.6	0	1	0	0	2	1979.08	1603		27253.6	187	203	Empty	TRUE
My Experiment	Uncategorized Sample	22176_LinJ.36.1420_episomal_WT_Gel	Ingel22176 (F066004)	| organism=Leishmania_infantum_JPCM5 | product=glycyl tRNA synthetase, putative | location=LinJ.36:1462711-1464597(+) | length=628 | sequence_SO=chromosome | SO=protein_coding	LinJ.36.4030	TriTryp_LeishInfant_TriTrypDB-9.0_LinfantumJPCM5_AnnotatedProteins_20160422.fasta	70238	1	11	12	14	0.000896	0.244	MTIGEAVQAK	R	V	0.997	68.2	29.6	51.3	0	1	0	0	2	1063.55	613		9977.29	285	294	Empty	TRUE
My Experiment	Uncategorized Sample	22176_LinJ.36.1420_episomal_WT_Gel	Ingel22176 (F066004)	| organism=Leishmania_infantum_JPCM5 | product=glycyl tRNA synthetase, putative | location=LinJ.36:1462711-1464597(+) | length=628 | sequence_SO=chromosome | SO=protein_coding	LinJ.36.4030	TriTryp_LeishInfant_TriTrypDB-9.0_LinfantumJPCM5_AnnotatedProteins_20160422.fasta	70238	1	11	12	14	0.000896	0.244	NLQASNEDPIR	R	M	0.997	58.4	29.2	43.7	0	1	0	0	2	1256.62	710		16858.7	274	284	Empty	TRUE
My Experiment	Uncategorized Sample	22176_LinJ.36.1420_episomal_WT_Gel	Ingel22176 (F066004)	| organism=Leishmania_infantum_JPCM5 | product=glycyl tRNA synthetase, putative | location=LinJ.36:1462711-1464597(+) | length=628 | sequence_SO=chromosome | SO=protein_coding	LinJ.36.4030	TriTryp_LeishInfant_TriTrypDB-9.0_LinfantumJPCM5_AnnotatedProteins_20160422.fasta	70238	1	11	12	14	0.000896	0.244	SAYDLTQHSNASK	R	K	0.976	24.9	29.2	24.9	0	0	1	0	2	1421.67	550		16603.5	358	370	Empty	TRUE
My Experiment	Uncategorized Sample	22176_LinJ.36.1420_episomal_WT_Gel	Ingel22176 (F066004)	| organism=Leishmania_infantum_JPCM5 | product=glycyl tRNA synthetase, putative | location=LinJ.36:1462711-1464597(+) | length=628 | sequence_SO=chromosome | SO=protein_coding	LinJ.36.4030	TriTryp_LeishInfant_TriTrypDB-9.0_LinfantumJPCM5_AnnotatedProteins_20160422.fasta	70238	1	11	12	14	0.000896	0.244	VALFLTSVGVR	R	F	0.997	65.9	26.9	50.2	0	1	0	0	2	1161.7	1576		69021.2	308	318	Empty	TRUE
My Experiment	Uncategorized Sample	22176_LinJ.36.1420_episomal_WT_Gel	Ingel22176 (F066004)	| organism=Leishmania_infantum_JPCM5 | product=glycyl tRNA synthetase, putative | location=LinJ.36:1462711-1464597(+) | length=628 | sequence_SO=chromosome | SO=protein_coding	LinJ.36.4030	TriTryp_LeishInfant_TriTrypDB-9.0_LinfantumJPCM5_AnnotatedProteins_20160422.fasta	70238	1	11	12	14	0.000896	0.244	VALLPLMVKPELLATISEIR	K	Q	0.997	124	25	124	0	1	1	0	2	2206.32	2208.5		81382.2	514	533	Empty	TRUE
My Experiment	Uncategorized Sample	22176_LinJ.36.1420_episomal_WT_Gel	Ingel22176 (F066004)	| organism=Leishmania_infantum_JPCM5 | product=glycyl tRNA synthetase, putative | location=LinJ.36:1462711-1464597(+) | length=628 | sequence_SO=chromosome | SO=protein_coding	LinJ.36.4030	TriTryp_LeishInfant_TriTrypDB-9.0_LinfantumJPCM5_AnnotatedProteins_20160422.fasta	70238	1	11	12	14	0.000896	0.244	VDDSSVTIGK	R	K	0.995	47.6	29.8	32.6	0	1	0	0	2	1020.52	613		16237.3	545	554	Empty	TRUE
My Experiment	Uncategorized Sample	22176_LinJ.36.1420_episomal_WT_Gel	Ingel22176 (F066004)	| organism=Leishmania_infantum_JPCM5 | product=glycyl tRNA synthetase, putative | location=LinJ.36:1462711-1464597(+) | length=628 | sequence_SO=chromosome | SO=protein_coding	LinJ.36.4030	TriTryp_LeishInfant_TriTrypDB-9.0_LinfantumJPCM5_AnnotatedProteins_20160422.fasta	70238	1	11	12	14	0.000896	0.244	VIDNQTLGYFIGR	K	V	0.997	113	29	107	0	2	0	0	2	1495.79	1587		125436	295	307	Empty	TRUE
My Experiment	Uncategorized Sample	22176_LinJ.36.1420_episomal_WT_Gel	Ingel22176 (F066004)	| organism=Leishmania_infantum_JPCM5 | product=glycyl tRNA synthetase, putative | location=LinJ.36:1462711-1464597(+) | length=628 | sequence_SO=chromosome | SO=protein_coding	LinJ.36.4030	TriTryp_LeishInfant_TriTrypDB-9.0_LinfantumJPCM5_AnnotatedProteins_20160422.fasta	70238	1	11	12	14	0.000896	0.244	VTGYSYTPSVIEPSFGIGR	K	I	0.997	105	29.3	98	0	2	0	0	2	2030.02	1579		127890	459	477	Empty	TRUE
My Experiment	Uncategorized Sample	22176_LinJ.36.1420_episomal_WT_Gel	Ingel22176 (F066004)	| organism=Leishmania_infantum_JPCM5 | product=cyclophilin 40 (CYP40) | location=LinJ.35:1847179-1848243(+) | length=354 | sequence_SO=chromosome | SO=protein_coding	LinJ.35.4830	TriTryp_LeishInfant_TriTrypDB-9.0_LinfantumJPCM5_AnnotatedProteins_20160422.fasta	38514.5	1	4	4	5	0.00032	0.107	IEAGESIR	R	Q	0.967	34.2	30.7	11.8	0	1	0	0	2	874.463	557		7884.39	207	214	Empty	TRUE
My Experiment	Uncategorized Sample	22176_LinJ.36.1420_episomal_WT_Gel	Ingel22176 (F066004)	| organism=Leishmania_infantum_JPCM5 | product=cyclophilin 40 (CYP40) | location=LinJ.35:1847179-1848243(+) | length=354 | sequence_SO=chromosome | SO=protein_coding	LinJ.35.4830	TriTryp_LeishInfant_TriTrypDB-9.0_LinfantumJPCM5_AnnotatedProteins_20160422.fasta	38514.5	1	4	4	5	0.00032	0.107	NAAYDSAIEK	K	Y	0.966	34	28.5	17.3	0	1	0	0	2	1081.52	640		8744.59	223	232	Empty	TRUE
My Experiment	Uncategorized Sample	22176_LinJ.36.1420_episomal_WT_Gel	Ingel22176 (F066004)	| organism=Leishmania_infantum_JPCM5 | product=cyclophilin 40 (CYP40) | location=LinJ.35:1847179-1848243(+) | length=354 | sequence_SO=chromosome | SO=protein_coding	LinJ.35.4830	TriTryp_LeishInfant_TriTrypDB-9.0_LinfantumJPCM5_AnnotatedProteins_20160422.fasta	38514.5	1	4	4	5	0.00032	0.107	VVLELFADVTPK	R	T	0.997	68.7	29	61.5	0	2	0	0	2	1330.76	1807		114540	21	32	Empty	TRUE
My Experiment	Uncategorized Sample	22176_LinJ.36.1420_episomal_WT_Gel	Ingel22176 (F066004)	| organism=Leishmania_infantum_JPCM5 | product=cyclophilin 40 (CYP40) | location=LinJ.35:1847179-1848243(+) | length=354 | sequence_SO=chromosome | SO=protein_coding	LinJ.35.4830	TriTryp_LeishInfant_TriTrypDB-9.0_LinfantumJPCM5_AnnotatedProteins_20160422.fasta	38514.5	1	4	4	5	0.00032	0.107	YLNQVENK	R	E	0.99	40.8	30.2	29.4	0	1	0	0	2	1007.52	544		3890.03	239	246	Empty	TRUE
My Experiment	Uncategorized Sample	22176_LinJ.36.1420_episomal_WT_Gel	Ingel22176 (F066004)	| organism=Leishmania_infantum_JPCM5 | product=DEAD box RNA helicase, putative | location=LinJ.36:847857-849572(+) | length=571 | sequence_SO=chromosome | SO=protein_coding	LinJ.36.2260	TriTryp_LeishInfant_TriTrypDB-9.0_LinfantumJPCM5_AnnotatedProteins_20160422.fasta	63074.2	1	2	2	3	0.000192	0.156	AGQEVPGWLR	R	E	0.997	57.5	28.7	37.2	0	1	0	0	2	1112.58	1203		28407.9	473	482	Empty	FALSE	GeneDB|LinJ.36.2260
My Experiment	Uncategorized Sample	22176_LinJ.36.1420_episomal_WT_Gel	Ingel22176 (F066004)	| organism=Leishmania_infantum_JPCM5 | product=DEAD box RNA helicase, putative | location=LinJ.36:847857-849572(+) | length=571 | sequence_SO=chromosome | SO=protein_coding	LinJ.36.2260	TriTryp_LeishInfant_TriTrypDB-9.0_LinfantumJPCM5_AnnotatedProteins_20160422.fasta	63074.2	1	2	2	3	0.000192	0.156	DIQNLAASFQK	R	N	0.997	59.8	29.7	46	0	1	0	0	2	1234.64	1317		73794.1	294	304	Empty	TRUE
My Experiment	Uncategorized Sample	22176_LinJ.36.1420_episomal_WT_Gel	Ingel22176 (F066004)	| organism=Leishmania_infantum_JPCM5 | product=DEAD box RNA helicase, putative | location=LinJ.36:847857-849572(+) | length=571 | sequence_SO=chromosome | SO=protein_coding	LinJ.36.2260	TriTryp_LeishInfant_TriTrypDB-9.0_LinfantumJPCM5_AnnotatedProteins_20160422.fasta	63074.2	1	2	2	3	0.000192	0.156	ELAQQIEQEAIK	R	V	0.997	86.8	29.4	51.5	0	1	0	0	2	1399.74	1192		68688.4	188	199	Empty	FALSE	GeneDB|LinJ.36.2260
My Experiment	Uncategorized Sample	22176_LinJ.36.1420_episomal_WT_Gel	Ingel22176 (F066004)	| organism=Leishmania_infantum_JPCM5 | product=DEAD box RNA helicase, putative | location=LinJ.36:847857-849572(+) | length=571 | sequence_SO=chromosome | SO=protein_coding	LinJ.36.2260	TriTryp_LeishInfant_TriTrypDB-9.0_LinfantumJPCM5_AnnotatedProteins_20160422.fasta	63074.2	1	2	2	3	0.000192	0.156	GPQLGLLR	K	Q	0.99	33	26.4	27	0	1	0	0	2	853.526	1086		15297.1	217	224	Empty	FALSE	GeneDB|LinJ.36.2260
My Experiment	Uncategorized Sample	22176_LinJ.36.1420_episomal_WT_Gel	Ingel22176 (F066004)	| organism=Leishmania_infantum_JPCM5 | product=DEAD box RNA helicase, putative | location=LinJ.36:847857-849572(+) | length=571 | sequence_SO=chromosome | SO=protein_coding	LinJ.36.2260	TriTryp_LeishInfant_TriTrypDB-9.0_LinfantumJPCM5_AnnotatedProteins_20160422.fasta	63074.2	1	2	2	3	0.000192	0.156	MLDMGFEPQVR	R	A	0.997	55.5	28.2	54	0	2	0	0	2	1322.62	1360.5		44988.9	262	272	Empty	TRUE
My Experiment	Uncategorized Sample	22176_LinJ.36.1420_episomal_WT_Gel	Ingel22176 (F066004)	| organism=Leishmania_infantum_JPCM5 | product=DEAD box RNA helicase, putative | location=LinJ.36:847857-849572(+) | length=571 | sequence_SO=chromosome | SO=protein_coding	LinJ.36.2260	TriTryp_LeishInfant_TriTrypDB-9.0_LinfantumJPCM5_AnnotatedProteins_20160422.fasta	63074.2	1	2	2	3	0.000192	0.156	QGVHILVATPGR	R	L	0.997	51	27.9	39	0	0	1	0	2	1247.72	871		53962.7	225	236	Empty	FALSE	GeneDB|LinJ.36.2260
My Experiment	Uncategorized Sample	22176_LinJ.36.1420_episomal_WT_Gel	Ingel22176 (F066004)	| organism=Leishmania_infantum_JPCM5 | product=DEAD box RNA helicase, putative | location=LinJ.36:847857-849572(+) | length=571 | sequence_SO=chromosome | SO=protein_coding	LinJ.36.2260	TriTryp_LeishInfant_TriTrypDB-9.0_LinfantumJPCM5_AnnotatedProteins_20160422.fasta	63074.2	1	2	2	3	0.000192	0.156	VGDGPMVIVLAPTR	K	E	0.997	124	28.8	105	0	1	0	0	2	1424.79	1479		22514.9	174	187	Empty	FALSE	GeneDB|LinJ.36.2260
My Experiment	Uncategorized Sample	22176_LinJ.36.1420_episomal_WT_Gel	Ingel22176 (F066004)	| organism=Leishmania_infantum_JPCM5 | product=DEAD box RNA helicase, putative | location=LinJ.36:847857-849572(+) | length=571 | sequence_SO=chromosome | SO=protein_coding	LinJ.36.2260	TriTryp_LeishInfant_TriTrypDB-9.0_LinfantumJPCM5_AnnotatedProteins_20160422.fasta	63074.2	1	2	2	3	0.000192	0.156	VTYLVLDEADR	R	M	0.997	65.9	29.3	54.5	0	1	0	0	2	1293.67	1266		72485.3	251	261	Empty	FALSE	GeneDB|LinJ.36.2260
My Experiment	Uncategorized Sample	22176_LinJ.36.1420_episomal_WT_Gel	Ingel22176 (F066004)	| organism=Leishmania_infantum_JPCM5 | product=peroxin 12, putative,peroxisome assembly protein, putative (PEX12) | location=LinJ.19:532909-534294(+) | length=461 | sequence_SO=chromosome | SO=protein_coding	LinJ.19.1240	TriTryp_LeishInfant_TriTrypDB-9.0_LinfantumJPCM5_AnnotatedProteins_20160422.fasta	50541.5	1	3	5	5	0.00032	0.0824	AMNFINDGVSSQLR	R	V	0.997	91.7	33.8	75.9	0	1	1	0	2	1567.75	1200		49137.8	143	156	Empty	TRUE
My Experiment	Uncategorized Sample	22176_LinJ.36.1420_episomal_WT_Gel	Ingel22176 (F066004)	| organism=Leishmania_infantum_JPCM5 | product=peroxin 12, putative,peroxisome assembly protein, putative (PEX12) | location=LinJ.19:532909-534294(+) | length=461 | sequence_SO=chromosome | SO=protein_coding	LinJ.19.1240	TriTryp_LeishInfant_TriTrypDB-9.0_LinfantumJPCM5_AnnotatedProteins_20160422.fasta	50541.5	1	3	5	5	0.00032	0.0824	STDTSVDAVAMR	R	N	0.997	84.1	28	74.8	0	2	0	0	2	1268.58	691.5		29331.7	255	266	Empty	TRUE
My Experiment	Uncategorized Sample	22176_LinJ.36.1420_episomal_WT_Gel	Ingel22176 (F066004)	| organism=Leishmania_infantum_JPCM5 | product=peroxin 12, putative,peroxisome assembly protein, putative (PEX12) | location=LinJ.19:532909-534294(+) | length=461 | sequence_SO=chromosome | SO=protein_coding	LinJ.19.1240	TriTryp_LeishInfant_TriTrypDB-9.0_LinfantumJPCM5_AnnotatedProteins_20160422.fasta	50541.5	1	3	5	5	0.00032	0.0824	STLEDSLATGPR	R	A	0.997	59.5	29.9	52.6	0	1	0	0	2	1246.63	939		50704	328	339	Empty	TRUE
My Experiment	Uncategorized Sample	22176_LinJ.36.1420_episomal_WT_Gel	Ingel22176 (F066004)	| organism=Leishmania_infantum_JPCM5 | product=NADH-dependent fumarate reductase, putative | location=LinJ.35:517686-521129(+) | length=1147 | sequence_SO=chromosome | SO=protein_coding	LinJ.35.1190	TriTryp_LeishInfant_TriTrypDB-9.0_LinfantumJPCM5_AnnotatedProteins_20160422.fasta	123094	1	4	4	4	0.000256	0.153	DTVTDYTTYTR	R	E	0.997	73.4	28.6	60.8	0	1	0	0	2	1335.61	932		63726.6	349	359	Empty	TRUE
My Experiment	Uncategorized Sample	22176_LinJ.36.1420_episomal_WT_Gel	Ingel22176 (F066004)	| organism=Leishmania_infantum_JPCM5 | product=NADH-dependent fumarate reductase, putative | location=LinJ.35:517686-521129(+) | length=1147 | sequence_SO=chromosome | SO=protein_coding	LinJ.35.1190	TriTryp_LeishInfant_TriTrypDB-9.0_LinfantumJPCM5_AnnotatedProteins_20160422.fasta	123094	1	4	4	4	0.000256	0.153	FVNELDLR	R	S	0.99	57.4	30.1	33.8	0	1	0	0	2	1005.54	1126		86481.7	683	690	Empty	FALSE	GeneDB|LinJ.35.1190
My Experiment	Uncategorized Sample	22176_LinJ.36.1420_episomal_WT_Gel	Ingel22176 (F066004)	| organism=Leishmania_infantum_JPCM5 | product=NADH-dependent fumarate reductase, putative | location=LinJ.35:517686-521129(+) | length=1147 | sequence_SO=chromosome | SO=protein_coding	LinJ.35.1190	TriTryp_LeishInfant_TriTrypDB-9.0_LinfantumJPCM5_AnnotatedProteins_20160422.fasta	123094	1	4	4	4	0.000256	0.153	GAFDPAVGPLVR	R	E	0.997	47.8	28.6	35.8	0	1	0	0	2	1198.66	1279		64036.9	131	142	Empty	TRUE
My Experiment	Uncategorized Sample	22176_LinJ.36.1420_episomal_WT_Gel	Ingel22176 (F066004)	| organism=Leishmania_infantum_JPCM5 | product=NADH-dependent fumarate reductase, putative | location=LinJ.35:517686-521129(+) | length=1147 | sequence_SO=chromosome | SO=protein_coding	LinJ.35.1190	TriTryp_LeishInfant_TriTrypDB-9.0_LinfantumJPCM5_AnnotatedProteins_20160422.fasta	123094	1	4	4	4	0.000256	0.153	LNNEAIATSGDYENLIEGPGSK	R	V	0.997	102	32.5	101	0	1	0	0	2	2292.1	1371		24018.9	266	287	Empty	FALSE	GeneDB|LinJ.35.1190
My Experiment	Uncategorized Sample	22176_LinJ.36.1420_episomal_WT_Gel	Ingel22176 (F066004)	| organism=Leishmania_infantum_JPCM5 | product=NADH-dependent fumarate reductase, putative | location=LinJ.35:517686-521129(+) | length=1147 | sequence_SO=chromosome | SO=protein_coding	LinJ.35.1190	TriTryp_LeishInfant_TriTrypDB-9.0_LinfantumJPCM5_AnnotatedProteins_20160422.fasta	123094	1	4	4	4	0.000256	0.153	LNSLGYNDVFFEWGGDVR	R	A	0.997	132	32.9	126	0	0	1	0	2	2087.98	1983		12358.8	208	225	Empty	TRUE
My Experiment	Uncategorized Sample	22176_LinJ.36.1420_episomal_WT_Gel	Ingel22176 (F066004)	| organism=Leishmania_infantum_JPCM5 | product=NADH-dependent fumarate reductase, putative | location=LinJ.35:517686-521129(+) | length=1147 | sequence_SO=chromosome | SO=protein_coding	LinJ.35.1190	TriTryp_LeishInfant_TriTrypDB-9.0_LinfantumJPCM5_AnnotatedProteins_20160422.fasta	123094	1	4	4	4	0.000256	0.153	NLLEPTEADMAQVSVK	K	C	0.995	49	31.5	17.1	0	1	0	0	2	1760.87	1083		17488.6	299	314	Empty	TRUE
My Experiment	Uncategorized Sample	22176_LinJ.36.1420_episomal_WT_Gel	Ingel22176 (F066004)	| organism=Leishmania_infantum_JPCM5 | product=NADH-dependent fumarate reductase, putative | location=LinJ.35:517686-521129(+) | length=1147 | sequence_SO=chromosome | SO=protein_coding	LinJ.35.1190	TriTryp_LeishInfant_TriTrypDB-9.0_LinfantumJPCM5_AnnotatedProteins_20160422.fasta	123094	1	4	4	4	0.000256	0.153	SVVSQAIIAQDNVYPGSGGSK	R	F	0.997	123	28	121	0	1	0	0	2	2077.06	1228		21211.9	691	711	Empty	FALSE	GeneDB|LinJ.35.1190
My Experiment	Uncategorized Sample	22176_LinJ.36.1420_episomal_WT_Gel	Ingel22176 (F066004)	| organism=Leishmania_infantum_JPCM5 | product=NADH-dependent fumarate reductase, putative | location=LinJ.35:517686-521129(+) | length=1147 | sequence_SO=chromosome | SO=protein_coding	LinJ.35.1190	TriTryp_LeishInfant_TriTrypDB-9.0_LinfantumJPCM5_AnnotatedProteins_20160422.fasta	123094	1	4	4	4	0.000256	0.153	TGLALGQFIGIR	R	G	0.997	75	27.9	50.8	0	2	0	0	2	1245.73	1785.5		71484.8	921	932	Empty	FALSE	GeneDB|LinJ.35.1190
My Experiment	Uncategorized Sample	22176_LinJ.36.1420_episomal_WT_Gel	Ingel22176 (F066004)	| organism=Leishmania_infantum_JPCM5 | product=NADH-dependent fumarate reductase, putative | location=LinJ.35:517686-521129(+) | length=1147 | sequence_SO=chromosome | SO=protein_coding	LinJ.35.1190	TriTryp_LeishInfant_TriTrypDB-9.0_LinfantumJPCM5_AnnotatedProteins_20160422.fasta	123094	1	4	4	4	0.000256	0.153	TLENHIVNNLSR	K	H	0.997	65.7	29.2	61	0	0	1	0	2	1409.75	872		94022.7	527	538	Empty	FALSE	GeneDB|LinJ.35.1190
My Experiment	Uncategorized Sample	22176_LinJ.36.1420_episomal_WT_Gel	Ingel22176 (F066004)	| organism=Leishmania_infantum_JPCM5 | product=NADH-dependent fumarate reductase, putative | location=LinJ.35:517686-521129(+) | length=1147 | sequence_SO=chromosome | SO=protein_coding	LinJ.35.1190	TriTryp_LeishInfant_TriTrypDB-9.0_LinfantumJPCM5_AnnotatedProteins_20160422.fasta	123094	1	4	4	4	0.000256	0.153	TVDETEPTSAKI	R	-	0.997	73.8	29.7	62.5	0	1	0	0	2	1290.64	717		22399	1136	1147	Empty	FALSE	GeneDB|LinJ.35.1190
My Experiment	Uncategorized Sample	22176_LinJ.36.1420_episomal_WT_Gel	Ingel22176 (F066004)	| organism=Leishmania_infantum_JPCM5 | product=NADH-dependent fumarate reductase, putative | location=LinJ.35:517686-521129(+) | length=1147 | sequence_SO=chromosome | SO=protein_coding	LinJ.35.1190	TriTryp_LeishInfant_TriTrypDB-9.0_LinfantumJPCM5_AnnotatedProteins_20160422.fasta	123094	1	4	4	4	0.000256	0.153	VYSSTFDPASK	K	N	0.997	44.7	29.4	36.7	0	1	0	0	2	1201.57	800		23089.9	288	298	Empty	FALSE	GeneDB|LinJ.35.1190
My Experiment	Uncategorized Sample	22176_LinJ.36.1420_episomal_WT_Gel	Ingel22176 (F066004)	| organism=Leishmania_infantum_JPCM5 | product=NADH-dependent fumarate reductase, putative | location=LinJ.35:517686-521129(+) | length=1147 | sequence_SO=chromosome | SO=protein_coding	LinJ.35.1190	TriTryp_LeishInfant_TriTrypDB-9.0_LinfantumJPCM5_AnnotatedProteins_20160422.fasta	123094	1	4	4	4	0.000256	0.153	WLSELGVPLTVLSQLGGASR	K	K	0.997	94.2	27.8	86.7	0	0	0	1	2	2083.15	2380		26887.1	484	503	Empty	FALSE	GeneDB|LinJ.35.1190
My Experiment	Uncategorized Sample	22176_LinJ.36.1420_episomal_WT_Gel	Ingel22176 (F066004)	| organism=Leishmania_infantum_JPCM5 | product=ubiquitin fusion degradation protein, putative | location=LinJ.36:2504696-2505673(-) | length=325 | sequence_SO=chromosome | SO=protein_coding	LinJ.36.6780	TriTryp_LeishInfant_TriTrypDB-9.0_LinfantumJPCM5_AnnotatedProteins_20160422.fasta	34657.9	1	12	16	25	0.0016	0.505	ADGAPVELK	R	V	0.997	42.7	28.7	29.1	0	1	0	0	2	899.483	671		25550.4	174	182	Empty	TRUE
My Experiment	Uncategorized Sample	22176_LinJ.36.1420_episomal_WT_Gel	Ingel22176 (F066004)	| organism=Leishmania_infantum_JPCM5 | product=ubiquitin fusion degradation protein, putative | location=LinJ.36:2504696-2505673(-) | length=325 | sequence_SO=chromosome | SO=protein_coding	LinJ.36.6780	TriTryp_LeishInfant_TriTrypDB-9.0_LinfantumJPCM5_AnnotatedProteins_20160422.fasta	34657.9	1	12	16	25	0.0016	0.505	ALVMFENPR	K	H	0.997	39.5	29.8	34.9	0	2	0	0	2	1076.56	1190.5		158182	115	123	Empty	TRUE
My Experiment	Uncategorized Sample	22176_LinJ.36.1420_episomal_WT_Gel	Ingel22176 (F066004)	| organism=Leishmania_infantum_JPCM5 | product=ubiquitin fusion degradation protein, putative | location=LinJ.36:2504696-2505673(-) | length=325 | sequence_SO=chromosome | SO=protein_coding	LinJ.36.6780	TriTryp_LeishInfant_TriTrypDB-9.0_LinfantumJPCM5_AnnotatedProteins_20160422.fasta	34657.9	1	12	16	25	0.0016	0.505	EFQLDLVDIIDMK	R	Q	0.997	87.6	29.6	76.4	0	2	0	0	2	1578.81	2167.5		65229.4	150	162	Empty	TRUE
My Experiment	Uncategorized Sample	22176_LinJ.36.1420_episomal_WT_Gel	Ingel22176 (F066004)	| organism=Leishmania_infantum_JPCM5 | product=ubiquitin fusion degradation protein, putative | location=LinJ.36:2504696-2505673(-) | length=325 | sequence_SO=chromosome | SO=protein_coding	LinJ.36.6780	TriTryp_LeishInfant_TriTrypDB-9.0_LinfantumJPCM5_AnnotatedProteins_20160422.fasta	34657.9	1	12	16	25	0.0016	0.505	GILSSENQTNEASASAPAAPPAARPSAEELR	R	A	0.997	172	28.5	172	0	0	1	0	2	3092.52	978		116941	282	312	Empty	TRUE
My Experiment	Uncategorized Sample	22176_LinJ.36.1420_episomal_WT_Gel	Ingel22176 (F066004)	| organism=Leishmania_infantum_JPCM5 | product=ubiquitin fusion degradation protein, putative | location=LinJ.36:2504696-2505673(-) | length=325 | sequence_SO=chromosome | SO=protein_coding	LinJ.36.6780	TriTryp_LeishInfant_TriTrypDB-9.0_LinfantumJPCM5_AnnotatedProteins_20160422.fasta	34657.9	1	12	16	25	0.0016	0.505	GSNSAAEPEQPTFAGAGR	K	T	0.997	85.2	28.8	80.6	0	2	1	0	2	1746.8	784		205910	261	278	Empty	TRUE
My Experiment	Uncategorized Sample	22176_LinJ.36.1420_episomal_WT_Gel	Ingel22176 (F066004)	| organism=Leishmania_infantum_JPCM5 | product=ubiquitin fusion degradation protein, putative | location=LinJ.36:2504696-2505673(-) | length=325 | sequence_SO=chromosome | SO=protein_coding	LinJ.36.6780	TriTryp_LeishInfant_TriTrypDB-9.0_LinfantumJPCM5_AnnotatedProteins_20160422.fasta	34657.9	1	12	16	25	0.0016	0.505	GTTIVISYVDR	K	E	0.997	68.8	28.9	56.9	0	1	0	0	2	1223.66	1186		100745	139	149	Empty	TRUE
My Experiment	Uncategorized Sample	22176_LinJ.36.1420_episomal_WT_Gel	Ingel22176 (F066004)	| organism=Leishmania_infantum_JPCM5 | product=ubiquitin fusion degradation protein, putative | location=LinJ.36:2504696-2505673(-) | length=325 | sequence_SO=chromosome | SO=protein_coding	LinJ.36.6780	TriTryp_LeishInfant_TriTrypDB-9.0_LinfantumJPCM5_AnnotatedProteins_20160422.fasta	34657.9	1	12	16	25	0.0016	0.505	HLPGQSSSPSSGPK	K	G	0.997	55.7	29.3	25.4	0	0	1	0	2	1365.68	470		16089.9	247	260	Empty	TRUE
My Experiment	Uncategorized Sample	22176_LinJ.36.1420_episomal_WT_Gel	Ingel22176 (F066004)	| organism=Leishmania_infantum_JPCM5 | product=ubiquitin fusion degradation protein, putative | location=LinJ.36:2504696-2505673(-) | length=325 | sequence_SO=chromosome | SO=protein_coding	LinJ.36.6780	TriTryp_LeishInfant_TriTrypDB-9.0_LinfantumJPCM5_AnnotatedProteins_20160422.fasta	34657.9	1	12	16	25	0.0016	0.505	ITMVYPLQFEIITPAK	R	K	0.997	94	27.3	91.8	0	3	0	0	2	1864.03	1807		225448	44	59	Empty	TRUE
My Experiment	Uncategorized Sample	22176_LinJ.36.1420_episomal_WT_Gel	Ingel22176 (F066004)	| organism=Leishmania_infantum_JPCM5 | product=ubiquitin fusion degradation protein, putative | location=LinJ.36:2504696-2505673(-) | length=325 | sequence_SO=chromosome | SO=protein_coding	LinJ.36.6780	TriTryp_LeishInfant_TriTrypDB-9.0_LinfantumJPCM5_AnnotatedProteins_20160422.fasta	34657.9	1	12	16	25	0.0016	0.505	LVAVSASSVHQQR	R	I	0.997	94.3	28.3	92.6	0	1	6	0	2	1381.75	610		90114.5	12	24	Empty	TRUE
My Experiment	Uncategorized Sample	22176_LinJ.36.1420_episomal_WT_Gel	Ingel22176 (F066004)	| organism=Leishmania_infantum_JPCM5 | product=ubiquitin fusion degradation protein, putative | location=LinJ.36:2504696-2505673(-) | length=325 | sequence_SO=chromosome | SO=protein_coding	LinJ.36.6780	TriTryp_LeishInfant_TriTrypDB-9.0_LinfantumJPCM5_AnnotatedProteins_20160422.fasta	34657.9	1	12	16	25	0.0016	0.505	VAAGTPPLK	K	H	0.997	39.8	26.6	26.4	0	2	0	0	2	853.514	566.5		12055.4	238	246	Empty	TRUE
My Experiment	Uncategorized Sample	22176_LinJ.36.1420_episomal_WT_Gel	Ingel22176 (F066004)	| organism=Leishmania_infantum_JPCM5 | product=ubiquitin fusion degradation protein, putative | location=LinJ.36:2504696-2505673(-) | length=325 | sequence_SO=chromosome | SO=protein_coding	LinJ.36.6780	TriTryp_LeishInfant_TriTrypDB-9.0_LinfantumJPCM5_AnnotatedProteins_20160422.fasta	34657.9	1	12	16	25	0.0016	0.505	VLLPSSVLDDLCR	R	I	0.997	54.9	30.7	54.3	0	0	0	1	2	1486.79	1791		43409.3	31	43	Empty	TRUE
My Experiment	Uncategorized Sample	22176_LinJ.36.1420_episomal_WT_Gel	Ingel22176 (F066004)	| organism=Leishmania_infantum_JPCM5 | product=ubiquitin fusion degradation protein, putative | location=LinJ.36:2504696-2505673(-) | length=325 | sequence_SO=chromosome | SO=protein_coding	LinJ.36.6780	TriTryp_LeishInfant_TriTrypDB-9.0_LinfantumJPCM5_AnnotatedProteins_20160422.fasta	34657.9	1	12	16	25	0.0016	0.505	VNGILTVR	R	A	0.964	48.8	29.6	5.85	0	1	0	0	2	872.52	976		46322.2	166	173	Empty	TRUE
My Experiment	Uncategorized Sample	22176_LinJ.36.1420_episomal_WT_Gel	Ingel22176 (F066004)	| organism=Leishmania_infantum_JPCM5 | product=ubiquitin-activating enzyme E1, putative | location=LinJ.35:1239249-1242713(-) | length=1154 | sequence_SO=chromosome | SO=protein_coding	LinJ.35.3110	TriTryp_LeishInfant_TriTrypDB-9.0_LinfantumJPCM5_AnnotatedProteins_20160422.fasta	126447	1	3	3	3	0.000192	0.0286	AENYGIPTQDR	R	M	0.994	33.4	29.4	22.5	0	1	0	0	2	1263.6	803		17768	929	939	Empty	TRUE
My Experiment	Uncategorized Sample	22176_LinJ.36.1420_episomal_WT_Gel	Ingel22176 (F066004)	| organism=Leishmania_infantum_JPCM5 | product=ubiquitin-activating enzyme E1, putative | location=LinJ.35:1239249-1242713(-) | length=1154 | sequence_SO=chromosome | SO=protein_coding	LinJ.35.3110	TriTryp_LeishInfant_TriTrypDB-9.0_LinfantumJPCM5_AnnotatedProteins_20160422.fasta	126447	1	3	3	3	0.000192	0.0286	ILDLQAAFPR	R	G	0.971	21.9	29.3	15.9	0	1	0	0	2	1143.65	1550		15642.6	755	764	Empty	TRUE
My Experiment	Uncategorized Sample	22176_LinJ.36.1420_episomal_WT_Gel	Ingel22176 (F066004)	| organism=Leishmania_infantum_JPCM5 | product=ubiquitin-activating enzyme E1, putative | location=LinJ.35:1239249-1242713(-) | length=1154 | sequence_SO=chromosome | SO=protein_coding	LinJ.35.3110	TriTryp_LeishInfant_TriTrypDB-9.0_LinfantumJPCM5_AnnotatedProteins_20160422.fasta	126447	1	3	3	3	0.000192	0.0286	TIGTYGLETMAK	R	L	0.98	35.2	29.2	20.2	0	1	0	0	2	1300.65	882		12378.9	20	31	Empty	TRUE
My Experiment	Uncategorized Sample	22176_LinJ.36.1420_episomal_WT_Gel	Ingel22176 (F066004)	| organism=Leishmania_infantum_JPCM5 | product=isoleucyl-tRNA synthetase, putative (ILERS) | location=LinJ.36:2159959-2163261(-) | length=1100 | sequence_SO=chromosome | SO=protein_coding	LinJ.36.5870	TriTryp_LeishInfant_TriTrypDB-9.0_LinfantumJPCM5_AnnotatedProteins_20160422.fasta	126016	1	3	3	4	0.000256	0.128	AVESWFVNVEAFR	K	D	0.997	82.3	29.3	80.7	0	2	0	0	2	1553.77	1926.5		32440.1	450	462	Empty	FALSE	GeneDB|LinJ.36.5870
My Experiment	Uncategorized Sample	22176_LinJ.36.1420_episomal_WT_Gel	Ingel22176 (F066004)	| organism=Leishmania_infantum_JPCM5 | product=isoleucyl-tRNA synthetase, putative (ILERS) | location=LinJ.36:2159959-2163261(-) | length=1100 | sequence_SO=chromosome | SO=protein_coding	LinJ.36.5870	TriTryp_LeishInfant_TriTrypDB-9.0_LinfantumJPCM5_AnnotatedProteins_20160422.fasta	126016	1	3	3	4	0.000256	0.128	DILLPLFNAAK	K	F	0.997	46.5	28.3	25	0	1	0	0	2	1214.71	1981		53499	692	702	Empty	FALSE	GeneDB|LinJ.36.5870
[truncated: 4,782 more rows]

## Sheet: Spectrum Report p97VCP-HA IP
Supplementary Table S4. Peptide and spectrum reports of LC-MS/MS analysis of L. infantum p97/VCP/Cdc48-HA immunoprecipitations.
[truncated: 11,323 more rows]
