# Supplementary material for: DDX3 DEAD-box RNA helicase plays a central role in mitochondrial protein quality control in Leishmania
Source: Cell Death Dis. 2016 Oct 13;7(10):e2406–. doi: 10.1038/cddis.2016.315 (PMC5133982; doi:10.1038/cddis.2016.315)
Supplement: Supplementary Table S5 [file cddis2016315x8.xls]

## Sheet: Protein_Lip97VCP-HA in DDX3_KO
Supplementary Table S3. Protein, peptide and spectrum reports of LC-MS/MS analysis of L. infantum (Li) p97/VCP/Cdc48-HA immunoprecipitations in the LiDDX3(-/-) background.
This Table presents the protein, peptide and spectrum results of three representative p97/VCP/Cdc48-HA immunoprecipitation experiments from the L. infantum DDX3(-/-) strain episomally expressing p97/VCP/Cdc48-HA analyzed by LC-MS/MS. Each experiment is highlighted by a different color.
22013-22016 PapadopoulouB --LeishmaniaInf-- 20160308_val in dko hel_DEAD_ATP_HEL, Samples report created on 05/11/2016
Experiment: 22013-22016 PapadopoulouB --LeishmaniaInf-- 20160308_val in dko hel_DEAD_ATP_HEL
	Peak List Generator: unknown
		Version: unknown
		Charge States Calculated: unknown
		Deisotoped: unknown
		Textual Annotation: unknown
	Database Set: 1 Database
		Database Name: the LeishInfant_LinfantumAnnotatedProteins_TriTrypDB-4.0_20120202 database
			Version: unknown
			Taxonomy: All Entries
			Number of Proteins: 8241
		Does database contain common contaminants?: unknown
	Search Engine Set: 1 Search Engine
		Search Engine: Mascot
			Version: 2.5.1
			Samples: All Samples
			Fragment Tolerance: 0.100 Da (Monoisotopic)
			Parent Tolerance: 0.100 Da (Monoisotopic)
			Fixed Modifications: +57 on C (Carbamidomethyl)
			Variable Modifications: +1 on NQ (Deamidated), +16 on M (Oxidation)
			Database: the LeishInfant_LinfantumAnnotatedProteins_TriTrypDB-4.0_20120202 database (unknown version, 8241 entries)
			Digestion Enzyme: Trypsin
			Max Missed Cleavages: 2
			Probability Model:
				Ingel22015 (F065205): LFDR Model, Classifier data: Bayes, Good (50%) m:89.4/s:25.8 m:28.7/s:1.34 m:NA m:77.7/s:31.2, Bad (50%) m:12.5/s:6.61 m:28.8/s:1.30 m:NA m:4.68/s:3.98 [all charge states]
	Scaffold: Version: Scaffold_4.4.8
		Modification Metadata Set: 0 modifications
			Source: None
			Comment:
		Protein Grouping Strategy: Experiment-wide grouping with binary peptide-protein weights
		Peptide Thresholds: 95.0% minimum
		Protein Thresholds: 95.0% minimum and 2 peptides minimum
		Peptide FDR: 0.0% (Decoy)
		Protein FDR: 0.0% (Decoy)
		GO Annotation Source(s):
22013-22016 PapadopoulouB --LeishmaniaInf-- 20160308_val in dko hel_DEAD_ATP_HEL	Displaying:Exclusive Unique Peptide Count							Uncategorized Sample
#	Visible?	Starred?	Identified Proteins (177)	Accession Number	Molecular Weight	Protein Grouping Ambiguity	Taxonomy	22015_Hel Val
1	TRUE	Empty	| organism=Leishmania_infantum | product=Transitional endoplasmic reticulum ATPase, putative,valosin-containing protein homolog | location=LinJ.36:491965-494036(-) | length=689	GeneDB|LinJ.36.1420	76 kDa		unknown	50
2	TRUE	Empty	| organism=Leishmania_infantum | product=clathrin heavy chain, putative | location=LinJ.36:626159-631240(-) | length=1693	GeneDB|LinJ.36.1700	191 kDa		unknown	65
3	TRUE	Empty	| organism=Leishmania_infantum | product=elongation factor 1-alpha | location=LinJ.17:23994-25343(-) | length=449	GeneDB|LinJ.17.0090 (+5)	49 kDa		unknown	16
4	TRUE	Empty	| organism=Leishmania_infantum | product=glycosomal phosphoenolpyruvate carboxykinase, putative | location=LinJ.27:769494-771071(-) | length=525	GeneDB|LinJ.27.1710 (+1)	58 kDa		unknown	27
5	TRUE	Empty	| organism=Leishmania_infantum | product=stomatin-like protein | location=LinJ.05:381289-382362(-) | length=357	GeneDB|LinJ.05.1040	40 kDa		unknown	19
6	TRUE	Empty	| organism=Leishmania_infantum | product=hypothetical protein, conserved | location=LinJ.36:1870533-1872365(+) | length=610	GeneDB|LinJ.36.5080	67 kDa		unknown	19
7	TRUE	Empty	| organism=Leishmania_infantum | product=hypothetical protein, conserved | location=LinJ.34:68981-70456(+) | length=491	GeneDB|LinJ.34.0210	56 kDa		unknown	17
8	TRUE	Empty	| organism=Leishmania_infantum | product=beta tubulin | location=LinJ.08:487889-489220(+) | length=443	GeneDB|LinJ.08.1290 (+1)	50 kDa	TRUE	unknown	13
9	TRUE	Empty	| organism=Leishmania_infantum | product=citrate synthase, putative | location=LinJ.18:281930-283342(+) | length=470	GeneDB|LinJ.18.0690	52 kDa	TRUE	unknown	17
10	TRUE	Empty	| organism=Leishmania_infantum | product=hypothetical protein, conserved | location=LinJ.11:367726-369588(+) | length=620	GeneDB|LinJ.11.0920	67 kDa		unknown	12
11	TRUE	Empty	| organism=Leishmania_infantum | product=hexokinase, putative | location=LinJ.21:78469-79884(+) | length=471	GeneDB|LinJ.21.0300 (+1)	52 kDa		unknown	16
12	TRUE	Empty	| organism=Leishmania_infantum | product=ATP-dependent RNA helicase, putative | location=LinJ.35:1263964-1266738(-) | length=924	GeneDB|LinJ.35.3150	101 kDa		unknown	22
13	TRUE	Empty	| organism=Leishmania_infantum | product=fructose-1,6-bisphosphate aldolase | location=LinJ.36:464823-465938(+) | length=371	GeneDB|LinJ.36.1320	41 kDa		unknown	14
14	TRUE	Empty	| organism=Leishmania_infantum | product=mitochondrial associated ribonuclease, putative | location=LinJ.08:109294-109971(+) | length=225	GeneDB|LinJ.08.0330	25 kDa		unknown	8
15	TRUE	Empty	| organism=Leishmania_infantum | product=mitochondrial ATP-dependent zinc metallopeptidase, putative,metallo-peptidase, Clan MA(E), Family M41 | location=LinJ.36:1099651-1101366(-) | length=571	GeneDB|LinJ.36.2850	62 kDa		unknown	22
16	TRUE	Empty	| organism=Leishmania_infantum | product=protein phosphatase type 1 regulator-like protein | location=LinJ.05:436530-437720(-) | length=396	GeneDB|LinJ.05.1200	45 kDa		unknown	16
17	TRUE	Empty	| organism=Leishmania_infantum | product=hypothetical protein, conserved | location=LinJ.22:115361-116416(-) | length=351	GeneDB|LinJ.22.0200	38 kDa		unknown	17
18	TRUE	Empty	| organism=Leishmania_infantum | product=polyubiquitin | location=LinJ.09:352175-354775(-) | length=866	GeneDB|LinJ.09.0950	98 kDa		unknown	5
19	TRUE	Empty	| organism=Leishmania_infantum | product=heat-shock protein hsp70, putative | location=LinJ.28:1066959-1068923(-) | length=654	GeneDB|LinJ.28.2960 (+2)	71 kDa		unknown	21
20	TRUE	Empty	| organism=Leishmania_infantum | product=hypothetical protein, conserved | location=LinJ.35:773526-774524(+) | length=332	GeneDB|LinJ.35.1960	37 kDa		unknown	11
21	TRUE	Empty	| organism=Leishmania_infantum | product=DEAD box RNA helicase, putative | location=LinJ.36:847857-849572(+) | length=571	GeneDB|LinJ.36.2260	63 kDa	TRUE	unknown	11
22	TRUE	Empty	| organism=Leishmania_infantum | product=glyceraldehyde 3-phosphate dehydrogenase, glycosomal | location=LinJ.30:1081801-1082886(-) | length=361	GeneDB|LinJ.30.2990 (+1)	39 kDa		unknown	14
23	TRUE	Empty	| organism=Leishmania_infantum | product=ubiquitin fusion degradation protein, putative | location=LinJ.36:2504696-2505673(-) | length=325	GeneDB|LinJ.36.6780	35 kDa		unknown	12
24	TRUE	Empty	| organism=Leishmania_infantum | product=inosine-5'-monophosphate dehydrogenase | location=LinJ.19:659898-661442(+) | length=514	GeneDB|LinJ.19.1590	56 kDa		unknown	11
25	TRUE	Empty	| organism=Leishmania_infantum | product=eukaryotic translation release factor, putative | location=LinJ.27:706539-707900(+) | length=453	GeneDB|LinJ.27.1610	51 kDa		unknown	11
26	TRUE	Empty	| organism=Leishmania_infantum | product=fructose-1,6-bisphosphatase, cytosolic, putative | location=LinJ.04:423346-424401(-) | length=351	GeneDB|LinJ.04.1170	39 kDa		unknown	10
27	TRUE	Empty	| organism=Leishmania_infantum | product=hypothetical protein, conserved | location=LinJ.24:623658-624848(+) | length=396	GeneDB|LinJ.24.1650	43 kDa		unknown	8
28	TRUE	Empty	| organism=Leishmania_infantum | product=hypothetical protein, conserved | location=LinJ.25:500550-501293(-) | length=247	GeneDB|LinJ.25.1320	27 kDa		unknown	5
29	TRUE	Empty	| organism=Leishmania_infantum | product=ATP-dependent DEAD-box RNA helicase, putative | location=LinJ.35:93836-95053(+) | length=405	GeneDB|LinJ.35.0370	46 kDa		unknown	12
30	TRUE	Empty	| organism=Leishmania_infantum | product=long chain fatty Acyl CoA synthetase, putative | location=LinJ.03:58064-60178(+) | length=704	GeneDB|LinJ.03.0220	79 kDa		unknown	8
31	TRUE	Empty	| organism=Leishmania_infantum | product=alpha tubulin | location=LinJ.13:112107-113462(+) | length=451	GeneDB|LinJ.13.0330 (+1)	50 kDa		unknown	9
32	TRUE	Empty	| organism=Leishmania_infantum | product=adenylosuccinate synthetase, putative | location=LinJ.13:386707-388839(-) | length=710	GeneDB|LinJ.13.1090	78 kDa		unknown	9
33	TRUE	Empty	| organism=Leishmania_infantum | product=calpain-like cysteine peptidase, putative,calpain-like cysteine peptidase, Clan CA, family C2 | location=LinJ.20:577381-577836(+) | length=151	GeneDB|LinJ.20.1320	17 kDa		unknown	4
34	TRUE	Empty	| organism=Leishmania_infantum | product=enoyl-CoA hydratase/isomerase family protein, conserved | location=LinJ.35:92261-93154(+) | length=297	GeneDB|LinJ.35.0360	31 kDa		unknown	8
35	TRUE	Empty	| organism=Leishmania_infantum | product=casein kinase, putative | location=LinJ.35:428833-429894(+) | length=353	GeneDB|LinJ.35.1030	40 kDa		unknown	8
36	TRUE	Empty	| organism=Leishmania_infantum | product=NADH-dependent fumarate reductase, putative | location=LinJ.35:517686-521129(+) | length=1147	GeneDB|LinJ.35.1190	123 kDa		unknown	9
37	TRUE	Empty	| organism=Leishmania_infantum | product=prohibitin, putative | location=LinJ.35:19603-20481(-) | length=292	GeneDB|LinJ.35.0070	32 kDa		unknown	9
38	TRUE	Empty	| organism=Leishmania_infantum | product=delta-1-pyrroline-5-carboxylate dehydrogenase, putative | location=LinJ.03:50496-52178(+) | length=560	GeneDB|LinJ.03.0190	62 kDa		unknown	10
39	TRUE	Empty	| organism=Leishmania_infantum | product=ATPase beta subunit, putative | location=LinJ.25:456394-457971(-) | length=525	GeneDB|LinJ.25.1210	56 kDa		unknown	8
40	TRUE	Empty	| organism=Leishmania_infantum | product=hypothetical protein, conserved | location=LinJ.03:65963-66871(+) | length=302	GeneDB|LinJ.03.0250	33 kDa		unknown	4
41	TRUE	Empty	| organism=Leishmania_infantum | product=hypothetical protein, conserved | location=LinJ.25:711823-713727(-) | length=634	GeneDB|LinJ.25.1920	72 kDa		unknown	7
42	TRUE	Empty	| organism=Leishmania_infantum | product=protein disulfide isomerase | location=LinJ.36:2654759-2656192(-) | length=477	GeneDB|LinJ.36.7280	52 kDa		unknown	10
43	TRUE	Empty	| organism=Leishmania_infantum | product=ATPase alpha subunit | location=LinJ.05:160707-162431(+) | length=574	GeneDB|LinJ.05.0500 (+1)	63 kDa		unknown	6
44	TRUE	Empty	| organism=Leishmania_infantum | product=serine/threonine protein phosphatase catalytic subunit, putative | location=LinJ.28:264999-265904(-) | length=301	GeneDB|LinJ.28.0730	34 kDa		unknown	6
45	TRUE	Empty	| organism=Leishmania_infantum | product=3-hydroxy-3-methylglutaryl-CoA reductase, putative | location=LinJ.30:1171090-1172394(-) | length=434	GeneDB|LinJ.30.3230	46 kDa		unknown	6
46	TRUE	Empty	| organism=Leishmania_infantum | product=vacuolar ATP synthase catalytic subunit A, putative | location=LinJ.34:1415049-1416881(+) | length=610	GeneDB|LinJ.34.3460	68 kDa		unknown	6
47	TRUE	Empty	| organism=Leishmania_infantum | product=hypothetical protein, conserved | location=LinJ.36:1736019-1739183(+) | length=1054	GeneDB|LinJ.36.4740	114 kDa		unknown	10
48	TRUE	Empty	| organism=Leishmania_infantum | product=nascent polypeptide associated complex subunit- like protein, copy 2 | location=LinJ.04:297069-297869(-) | length=266	GeneDB|LinJ.04.0760 (+1)	29 kDa		unknown	5
49	TRUE	Empty	| organism=Leishmania_infantum | product=GP63, leishmanolysin | location=LinJ.10:206839-208638(+) | length=599	GeneDB|LinJ.10.0490 (+1)	64 kDa		unknown	5
50	TRUE	Empty	| organism=Leishmania_infantum | product=glycosomal malate dehydrogenase | location=LinJ.19:319007-319975(+) | length=322	GeneDB|LinJ.19.0710	34 kDa		unknown	6
51	TRUE	Empty	| organism=Leishmania_infantum | product=eukaryotic initiation factor 5a, putative | location=LinJ.25:256010-256510(+) | length=166	GeneDB|LinJ.25.0740 (+2)	18 kDa		unknown	5
52	TRUE	Empty	| organism=Leishmania_infantum | product=heat shock protein 70-related protein | location=LinJ.26:406458-408383(+) | length=641	GeneDB|LinJ.26.1220	70 kDa		unknown	7
53	TRUE	Empty	| organism=Leishmania_infantum | product=hypothetical protein, conserved | location=LinJ.30:1210796-1211878(+) | length=360	GeneDB|LinJ.30.3370	39 kDa		unknown	5
54	TRUE	Empty	| organism=Leishmania_infantum | product=C-terminal motor kinesin, putative | location=LinJ.19:82877-85402(+) | length=841	GeneDB|LinJ.19.0250	94 kDa		unknown	4
55	TRUE	Empty	| organism=Leishmania_infantum | product=vacuolar ATP synthase subunit b, putative | location=LinJ.28:958879-960366(+) | length=495	GeneDB|LinJ.28.2610	56 kDa		unknown	6
56	TRUE	Empty	| organism=Leishmania_infantum | product=mevalonate kinase, putative | location=LinJ.31:201004-201993(-) | length=329	GeneDB|LinJ.31.0580	36 kDa		unknown	4
57	TRUE	Empty	| organism=Leishmania_infantum | product=hypothetical protein, conserved | location=LinJ.34:1578220-1580667(+) | length=815	GeneDB|LinJ.34.3960	87 kDa		unknown	4
58	TRUE	Empty	| organism=Leishmania_infantum | product=eukaryotic translation initiation factor 2 subunit, putative | location=LinJ.09:429859-431298(-) | length=479	GeneDB|LinJ.09.1130	53 kDa		unknown	7
59	TRUE	Empty	| organism=Leishmania_infantum | product=hypothetical protein, conserved | location=LinJ.15:595055-595933(-) | length=292	GeneDB|LinJ.15.1570	34 kDa		unknown	4
60	TRUE	Empty	| organism=Leishmania_infantum | product=hypothetical protein, conserved | location=LinJ.19:21767-22642(-) | length=291	GeneDB|LinJ.19.0100	30 kDa		unknown	4
61	TRUE	Empty	| organism=Leishmania_infantum | product=RNA helicase, putative | location=LinJ.21:633788-635341(-) | length=517	GeneDB|LinJ.21.1820	59 kDa		unknown	7
62	TRUE	Empty	| organism=Leishmania_infantum | product=protein disulfide isomerase, putative | location=LinJ.26:178427-179560(-) | length=377	GeneDB|LinJ.26.0630	41 kDa		unknown	6
63	TRUE	Empty	| organism=Leishmania_infantum | product=RAD50 DNA repair-like protein | location=LinJ.28:188714-192796(-) | length=1360	GeneDB|LinJ.28.0560	154 kDa		unknown	4
64	TRUE	Empty	| organism=Leishmania_infantum | product=hypothetical protein, conserved | location=LinJ.30:546053-548593(+) | length=846	GeneDB|LinJ.30.1600	93 kDa		unknown	5
65	TRUE	Empty	| organism=Leishmania_infantum | product=d-isomer specific 2-hydroxyacid dehydrogenase- like protein | location=LinJ.00:69704-70711(+) | length=335	GeneDB|LinJ.34.4360	37 kDa		unknown	6
66	TRUE	Empty	| organism=Leishmania_infantum | product=arginase | location=LinJ.35:627854-628843(-) | length=329	GeneDB|LinJ.35.1490	36 kDa		unknown	3
67	TRUE	Empty	| organism=Leishmania_infantum | product=cystathione gamma lyase, putative | location=LinJ.35:1321315-1322544(-) | length=409	GeneDB|LinJ.35.3280	45 kDa		unknown	5
68	TRUE	Empty	| organism=Leishmania_infantum | product=hypothetical protein, conserved | location=LinJ.27:669932-672679(+) | length=915	GeneDB|LinJ.27.1540	102 kDa		unknown	2
69	TRUE	Empty	| organism=Leishmania_infantum | product=eukaryotic initiation factor 4a, putative | location=LinJ.01:239127-240338(+) | length=403	GeneDB|LinJ.01.0790 (+1)	45 kDa		unknown	4
70	TRUE	Empty	| organism=Leishmania_infantum | product=elongation initiation factor 2 alpha subunit, putative | location=LinJ.03:378810-380051(-) | length=413	GeneDB|LinJ.03.0960	47 kDa		unknown	5
71	TRUE	Empty	| organism=Leishmania_infantum | product=prohibitin;with=GeneDB:LmjF16.1610 | location=LinJ.16:666707-667513(+) | length=268	GeneDB|LinJ.16.1710	30 kDa		unknown	6
72	TRUE	Empty	| organism=Leishmania_infantum | product=adenylate kinase, putative | location=LinJ.21:514913-515722(-) | length=269	GeneDB|LinJ.21.1490	30 kDa		unknown	4
73	TRUE	Empty	| organism=Leishmania_infantum | product=hypothetical protein, conserved | location=LinJ.22:108751-110436(-) | length=561	GeneDB|LinJ.22.0180	61 kDa		unknown	4
74	TRUE	Empty	| organism=Leishmania_infantum | product=hypothetical protein, conserved | location=LinJ.25:867556-870441(+) | length=961	GeneDB|LinJ.25.2520	109 kDa		unknown	4
75	TRUE	Empty	| organism=Leishmania_infantum | product=acyl-CoA dehydrogenase, putative | location=LinJ.28:985302-987191(+) | length=629	GeneDB|LinJ.28.2700	69 kDa		unknown	3
76	TRUE	Empty	| organism=Leishmania_infantum | product=RNA-binding protein, putative | location=LinJ.35:888197-889021(+) | length=274	GeneDB|LinJ.35.2240	30 kDa		unknown	6
77	TRUE	Empty	| organism=Leishmania_infantum | product=hypothetical protein, conserved | location=LinJ.09:425421-426173(-) | length=250	GeneDB|LinJ.09.1110	27 kDa		unknown	2
78	TRUE	Empty	| organism=Leishmania_infantum | product=iron superoxide dismutase, putative | location=LinJ.32:716735-717361(-) | length=208	GeneDB|LinJ.32.1920	23 kDa		unknown	2
79	TRUE	Empty	| organism=Leishmania_infantum | product=hypothetical protein, conserved | location=LinJ.09:398582-399520(-) | length=312	GeneDB|LinJ.09.1060	35 kDa		unknown	3
80	TRUE	Empty	| organism=Leishmania_infantum | product=hypothetical protein, conserved | location=LinJ.14:566351-568075(+) | length=574	GeneDB|LinJ.14.1410	65 kDa		unknown	5
81	TRUE	Empty	| organism=Leishmania_infantum | product=ADP,ATP carrier protein 1, mitochondrial precursor, putative,ADP/ATP translocase 1, putative | location=LinJ.19:52740-53693(-) | length=317	GeneDB|LinJ.19.0190 (+1)	35 kDa		unknown	4
82	TRUE	Empty	| organism=Leishmania_infantum | product=coatomer beta subunit, putative | location=LinJ.20:602435-605434(+) | length=999	GeneDB|LinJ.20.1390	110 kDa		unknown	4
83	TRUE	Empty	| organism=Leishmania_infantum | product=ATP-binding cassette protein subfamily G, member 5, putative | location=LinJ.23:142900-146640(+) | length=1246	GeneDB|LinJ.23.0430	135 kDa		unknown	5
84	TRUE	Empty	| organism=Leishmania_infantum | product=succinyl-CoA synthetase alpha subunit, putative | location=LinJ.25:792332-793231(-) | length=299	GeneDB|LinJ.25.2220 (+1)	31 kDa		unknown	3
85	TRUE	Empty	| organism=Leishmania_infantum | product=60S ribosomal protein L13, putative | location=LinJ.29:1079013-1079675(+) | length=220	GeneDB|LinJ.29.2570 (+1)	25 kDa		unknown	4
86	TRUE	Empty	| organism=Leishmania_infantum | product=PAS-domain containing phosphoglycerate kinase, putative | location=LinJ.30:1236151-1237734(+) | length=527	GeneDB|LinJ.30.3430	58 kDa		unknown	3
87	TRUE	Empty	| organism=Leishmania_infantum | product=poly(A)-binding protein 2,poly(a) binding protein, putative | location=LinJ.35:1630915-1632672(+) | length=585	GeneDB|LinJ.35.4200	65 kDa		unknown	3
88	TRUE	Empty	| organism=Leishmania_infantum | product=glucokinase | location=LinJ.36:923328-924563(+) | length=411	GeneDB|LinJ.36.2450	44 kDa		unknown	3
89	TRUE	Empty	| organism=Leishmania_infantum | product=hypothetical protein, conserved | location=LinJ.36:984753-985520(+) | length=255	GeneDB|LinJ.36.2570	27 kDa		unknown	4
90	TRUE	Empty	| organism=Leishmania_infantum | product=60S ribosomal protein L7, putative | location=LinJ.26:44330-45088(-) | length=252	GeneDB|LinJ.26.0160 (+1)	29 kDa		unknown	2
91	TRUE	Empty	| organism=Leishmania_infantum | product=elongation factor Tu, putative | location=LinJ.18:307413-308813(+) | length=466	GeneDB|LinJ.18.0740	52 kDa		unknown	3
92	TRUE	Empty	| organism=Leishmania_infantum | product=mitochondrial phosphate transporter, putative | location=LinJ.35:1756019-1756972(+) | length=317	GeneDB|LinJ.35.4500	35 kDa		unknown	3
93	TRUE	Empty	| organism=Leishmania_infantum | product=hypothetical protein, conserved | location=LinJ.07:185636-186400(-) | length=254	GeneDB|LinJ.07.0450	27 kDa		unknown	3
94	TRUE	Empty	| organism=Leishmania_infantum | product=glycerol-3-phosphate dehydrogenase [NAD ], glycosomal | location=LinJ.10:255468-256571(+) | length=367	GeneDB|LinJ.10.0560	39 kDa		unknown	3
95	TRUE	Empty	| organism=Leishmania_infantum | product=peroxisome assembly protein, putative | location=LinJ.19:532909-534294(+) | length=461	GeneDB|LinJ.19.1240	51 kDa		unknown	4
96	TRUE	Empty	| organism=Leishmania_infantum | product=hypothetical protein, conserved | location=LinJ.29:927518-929440(-) | length=640	GeneDB|LinJ.29.2220	69 kDa		unknown	3
97	TRUE	Empty	| organism=Leishmania_infantum | product=hypothetical protein, conserved | location=LinJ.30:305012-306751(+) | length=579	GeneDB|LinJ.30.0990	63 kDa		unknown	3
98	TRUE	Empty	| organism=Leishmania_infantum | product=succinyl-coA:3-ketoacid-coenzyme A transferase, mitochondrial precursor, putative | location=LinJ.33:950216-951685(+) | length=489	GeneDB|LinJ.33.2470	53 kDa		unknown	5
99	TRUE	Empty	| organism=Leishmania_infantum | product=serine/threonine-protein phosphatase PP1, putative | location=LinJ.34:373378-374268(+) | length=296	GeneDB|LinJ.34.0900	34 kDa		unknown	4
100	TRUE	Empty	| organism=Leishmania_infantum | product=hypothetical protein, conserved | location=LinJ.35:1433238-1434356(-) | length=372	GeneDB|LinJ.35.3610	44 kDa		unknown	3
101	TRUE	Empty	| organism=Leishmania_infantum | product=peroxidoxin | location=LinJ.23:16567-17247(+) | length=226	GeneDB|LinJ.23.0050	25 kDa		unknown	3
102	TRUE	Empty	| organism=Leishmania_infantum | product=hypothetical protein, conserved | location=LinJ.02:197171-198046(-) | length=291	GeneDB|LinJ.02.0430	32 kDa		unknown	2
103	TRUE	Empty	| organism=Leishmania_infantum | product=hypothetical protein, conserved | location=LinJ.35:1874335-1875384(+) | length=349	GeneDB|LinJ.35.4920	39 kDa		unknown	3
104	TRUE	Empty	| organism=Leishmania_infantum | product=translation initiation factor-like protein | location=LinJ.08:226230-227267(+) | length=345	GeneDB|LinJ.08.0570	38 kDa		unknown	2
105	TRUE	Empty	| organism=Leishmania_infantum | product=hypothetical protein, conserved | location=LinJ.36:2306372-2307529(-) | length=385	GeneDB|LinJ.36.6280	43 kDa		unknown	2
106	TRUE	Empty	| organism=Leishmania_infantum | product=60S ribosomal protein L7a, putative | location=LinJ.07:239094-240140(+) | length=348	GeneDB|LinJ.07.0550 (+1)	39 kDa		unknown	2
107	TRUE	Empty	| organism=Leishmania_infantum | product=peroxin 13, putative;with=GeneDB:Tb927.10.14720 | location=LinJ.19:12064-13347(-) | length=427	GeneDB|LinJ.19.0060	46 kDa		unknown	2
108	TRUE	Empty	| organism=Leishmania_infantum | product=hypothetical protein, conserved | location=LinJ.29:853258-853878(-) | length=206	GeneDB|LinJ.29.2060	23 kDa		unknown	2
109	TRUE	Empty	| organism=Leishmania_infantum | product=hypothetical protein, conserved | location=LinJ.17:84512-85465(-) | length=317	GeneDB|LinJ.17.0230	36 kDa		unknown	2
110	TRUE	Empty	| organism=Leishmania_infantum | product=serine/threonine protein phosphatase-like protein | location=LinJ.12:360765-363650(+) | length=961	GeneDB|LinJ.12.0610	110 kDa		unknown	2
111	TRUE	Empty	| organism=Leishmania_infantum | product=nucleoporin interacting component (NUP93), putative | location=LinJ.36:1005907-1008609(+) | length=900	GeneDB|LinJ.36.2640	97 kDa		unknown	2
112	TRUE	Empty	| organism=Leishmania_infantum | product=ATP-dependent DEAD/H RNA helicase, putative | location=LinJ.07:57082-58539(+) | length=485	GeneDB|LinJ.07.0130	53 kDa	TRUE	unknown	3
113	TRUE	Empty	| organism=Leishmania_infantum | product=vacuolar-type Ca2 -ATPase, putative | location=LinJ.07:293270-296056(+) | length=929	GeneDB|LinJ.07.0700	102 kDa		unknown	4
114	TRUE	Empty	| organism=Leishmania_infantum | product=hypothetical protein, conserved | location=LinJ.23:518824-520287(-) | length=487	GeneDB|LinJ.23.1310	54 kDa		unknown	3
115	TRUE	Empty	| organism=Leishmania_infantum | product=3-oxo-5-alpha-steroid 4-dehydrogenase, putative | location=LinJ.25:686664-687584(-) | length=306	GeneDB|LinJ.25.1850	34 kDa		unknown	4
116	TRUE	Empty	| organism=Leishmania_infantum | product=serine/threonine protein kinase, putative,protein kinase, putative | location=LinJ.29:886885-889332(-) | length=815	GeneDB|LinJ.29.2140	88 kDa		unknown	3
117	TRUE	Empty	| organism=Leishmania_infantum | product=hypothetical protein, conserved | location=LinJ.34:1034612-1035208(+) | length=198	GeneDB|LinJ.34.2410	22 kDa		unknown	3
118	TRUE	Empty	| organism=Leishmania_infantum | product=tryparedoxin peroxidase | location=LinJ.15:446136-446735(-) | length=199	GeneDB|LinJ.15.1140 (+1)	22 kDa		unknown	3
119	TRUE	Empty	| organism=Leishmania_infantum | product=ribosomal protein L1a, putative | location=LinJ.29:422018-423139(+) | length=373	GeneDB|LinJ.29.1160 (+2)	41 kDa		unknown	3
120	TRUE	Empty	| organism=Leishmania_infantum | product=hypothetical protein, conserved | location=LinJ.09:360995-364681(-) | length=1228	GeneDB|LinJ.09.0990	132 kDa		unknown	3
121	TRUE	Empty	| organism=Leishmania_infantum | product=elongation factor 2 | location=LinJ.36:48610-51147(-) | length=845	GeneDB|LinJ.36.0190 (+2)	94 kDa		unknown	2
122	TRUE	Empty	| organism=Leishmania_infantum | product=chaperonin HSP60, mitochondrial precursor | location=LinJ.36:793828-795516(+) | length=562	GeneDB|LinJ.36.2140	59 kDa		unknown	3
123	TRUE	Empty	| organism=Leishmania_infantum | product=hypothetical protein, conserved | location=LinJ.21:485999-486796(-) | length=265	GeneDB|LinJ.21.1420	29 kDa		unknown	2
124	TRUE	Empty	| organism=Leishmania_infantum | product=hypothetical protein, conserved | location=LinJ.32:8696-10180(-) | length=494	GeneDB|LinJ.32.0020	56 kDa		unknown	2
125	TRUE	Empty	| organism=Leishmania_infantum | product=hypothetical protein, unknown function | location=LinJ.36:429754-431121(+) | length=455	GeneDB|LinJ.36.1190	50 kDa		unknown	2
126	TRUE	Empty	| organism=Leishmania_infantum | product=hypothetical protein, conserved | location=LinJ.04:394457-397087(-) | length=876	GeneDB|LinJ.04.1080	95 kDa		unknown	2
127	TRUE	Empty	| organism=Leishmania_infantum | product=hypothetical protein, conserved | location=LinJ.07:355489-355941(+) | length=150	GeneDB|LinJ.07.0840	17 kDa		unknown	2
128	TRUE	Empty	| organism=Leishmania_infantum | product=hypothetical protein, conserved | location=LinJ.25:74197-77667(-) | length=1156	GeneDB|LinJ.25.0270	127 kDa		unknown	2
129	TRUE	Empty	| organism=Leishmania_infantum | product=ATP-binding cassette protein subfamily F, member 1, putative | location=LinJ.03:41208-43382(+) | length=724	GeneDB|LinJ.03.0150	82 kDa		unknown	3
130	TRUE	Empty	| organism=Leishmania_infantum | product=vacuolar proton translocating ATPase subunit A, putative | location=LinJ.23:742809-745136(+) | length=775	GeneDB|LinJ.23.1910	88 kDa		unknown	3
131	TRUE	Empty	| organism=Leishmania_infantum | product=hypothetical protein, conserved | location=LinJ.26:102325-103128(-) | length=267	GeneDB|LinJ.26.0370	29 kDa		unknown	3
132	TRUE	Empty	| organism=Leishmania_infantum | product=alkyldihydroxyacetonephosphate synthase | location=LinJ.30:41096-42961(-) | length=621	GeneDB|LinJ.30.0120	69 kDa		unknown	3
133	TRUE	Empty	| organism=Leishmania_infantum | product=60S ribosomal protein L18a, putative | location=LinJ.32:336243-336782(+) | length=179	GeneDB|LinJ.32.0930 (+1)	21 kDa		unknown	3
134	TRUE	Empty	| organism=Leishmania_infantum | product=galactokinase-like protein | location=LinJ.35:1111651-1113081(-) | length=476	GeneDB|LinJ.35.2790	53 kDa		unknown	3
135	TRUE	Empty	| organism=Leishmania_infantum | product=AAA family ATPase, putative | location=LinJ.09:471215-475081(-) | length=1288	GeneDB|LinJ.09.1280	141 kDa		unknown	3
136	TRUE	Empty	| organism=Leishmania_infantum | product=heat shock 70-related protein 1, mitochondrial precursor, putative | location=LinJ.30:922115-924097(-) | length=660	GeneDB|LinJ.30.2480 (+2)	72 kDa		unknown	2
137	TRUE	Empty	| organism=Leishmania_infantum | product=replication factor A, 51kDa subunit, putative | location=LinJ.28:716528-717931(-) | length=467	GeneDB|LinJ.28.1940	52 kDa		unknown	2
138	TRUE	Empty	| organism=Leishmania_infantum | product=40S ribosomal protein S3, putative | location=LinJ.15:413244-413903(-) | length=219	GeneDB|LinJ.15.1010 (+1)	24 kDa		unknown	2
139	TRUE	Empty	| organism=Leishmania_infantum | product=kinesin, putative | location=LinJ.30:513845-517480(+) | length=1211	GeneDB|LinJ.30.1510	133 kDa		unknown	2
140	TRUE	Empty	| organism=Leishmania_infantum | product=paraflagellar rod protein 2C | location=LinJ.16:583361-585160(-) | length=599	GeneDB|LinJ.16.1510 (+1)	69 kDa		unknown	2
141	TRUE	Empty	| organism=Leishmania_infantum | product=hypothetical protein, conserved | location=LinJ.19:77784-80411(+) | length=875	GeneDB|LinJ.19.0240	95 kDa		unknown	2
142	TRUE	Empty	| organism=Leishmania_infantum | product=hypothetical protein, conserved | location=LinJ.09:545339-545734(-) | length=131	GeneDB|LinJ.09.1530	15 kDa		unknown	2
143	TRUE	Empty	| organism=Leishmania_infantum | product=hypothetical protein, conserved | location=LinJ.06:401096-402445(+) | length=449	GeneDB|LinJ.06.0950	49 kDa		unknown	2
144	TRUE	Empty	| organism=Leishmania_infantum | product=hypothetical protein, conserved | location=LinJ.14:411759-412622(-) | length=287	GeneDB|LinJ.14.1030	32 kDa		unknown	2
145	TRUE	Empty	| organism=Leishmania_infantum | product=serine/threonine protein phosphatase pp1(5.9), putative | location=LinJ.31:1259499-1260596(-) | length=365	GeneDB|LinJ.31.2700	41 kDa		unknown	2
146	TRUE	Empty	| organism=Leishmania_infantum | product=hypothetical protein, conserved | location=LinJ.36:1970306-1971142(-) | length=278	GeneDB|LinJ.36.5360	30 kDa		unknown	2
147	TRUE	Empty	| organism=Leishmania_infantum | product=40S ribosomal protein S3A, putative | location=LinJ.35:113796-114590(+) | length=264	GeneDB|LinJ.35.0400 (+1)	30 kDa		unknown	2
148	TRUE	Empty	| organism=Leishmania_infantum | product=hypothetical protein, conserved | location=LinJ.20:79482-80267(-) | length=261	GeneDB|LinJ.20.0260	29 kDa		unknown	2
149	TRUE	Empty	| organism=Leishmania_infantum | product=glucose-regulated protein 78, putative | location=LinJ.28:460332-462308(+) | length=658	GeneDB|LinJ.28.1310	72 kDa		unknown	2
150	TRUE	Empty	| organism=Leishmania_infantum | product=nuclear receptor binding factor-like protein | location=LinJ.05:168156-169178(+) | length=340	GeneDB|LinJ.05.0520	36 kDa		unknown	2
151	TRUE	Empty	| organism=Leishmania_infantum | product=basic transcription factor 3a, putative | location=LinJ.36:1437582-1437893(+) | length=103	GeneDB|LinJ.36.3960	12 kDa		unknown	2
152	TRUE	Empty	| organism=Leishmania_infantum | product=serine hydroxymethyltranferase (SHMT-S) | location=LinJ.14:562358-563755(+) | length=465	GeneDB|LinJ.14.1400	51 kDa		unknown	2
153	TRUE	Empty	| organism=Leishmania_infantum | product=ATP-dependent Clp protease subunit, heat shock protein 78 (HSP78), putative,serine peptidase, putative | location=LinJ.02:314252-316705(+) | length=817	GeneDB|LinJ.02.0680	91 kDa		unknown	2
154	TRUE	Empty	| organism=Leishmania_infantum | product=hypothetical protein, conserved | location=LinJ.08:347309-348841(-) | length=510	GeneDB|LinJ.08.0820	55 kDa		unknown	2
155	TRUE	Empty	| organism=Leishmania_infantum | product=ribonucleoprotein p18, mitochondrial precursor, putative | location=LinJ.15:112011-112574(+) | length=187	GeneDB|LinJ.15.0320	21 kDa		unknown	2
156	TRUE	Empty	| organism=Leishmania_infantum | product=60S ribosomal protein L10a, putative | location=LinJ.18:255418-256062(+) | length=214	GeneDB|LinJ.18.0630 (+1)	25 kDa		unknown	2
157	TRUE	Empty	| organism=Leishmania_infantum | product=40S ribosomal protein S2 | location=LinJ.19:9594-10391(-) | length=265	GeneDB|LinJ.19.0050 (+1)	29 kDa		unknown	2
158	TRUE	Empty	| organism=Leishmania_infantum | product=hypothetical protein, conserved | location=LinJ.21:135688-136932(+) | length=414	GeneDB|LinJ.21.0490	47 kDa		unknown	2
159	TRUE	Empty	| organism=Leishmania_infantum | product=heat shock protein DNAJ, putative | location=LinJ.27:1004464-1005654(+) | length=396	GeneDB|LinJ.27.2350	44 kDa		unknown	2
160	TRUE	Empty	| organism=Leishmania_infantum | product=ATP-dependent phosphofructokinase | location=LinJ.29:1094688-1096148(+) | length=486	GeneDB|LinJ.29.2620	54 kDa		unknown	2
161	TRUE	Empty	| organism=Leishmania_infantum | product=ATP synthase, epsilon chain, putative | location=LinJ.30:1313406-1313951(+) | length=181	GeneDB|LinJ.30.3660	20 kDa		unknown	2
162	TRUE	Empty	| organism=Leishmania_infantum | product=hypothetical protein, conserved | location=LinJ.34:377434-379116(+) | length=560	GeneDB|LinJ.34.0920	60 kDa		unknown	2
163	TRUE	Empty	| organism=Leishmania_infantum | product=60S ribosomal protein L32 | location=LinJ.35:810291-810692(+) | length=133	GeneDB|LinJ.35.2040 (+1)	15 kDa		unknown	2
164	TRUE	Empty	| organism=Leishmania_infantum | product=dihydrolipoamide acetyltransferase precursor, putative | location=LinJ.36:1082714-1084105(-) | length=463	GeneDB|LinJ.36.2790	49 kDa		unknown	2
165	TRUE	Empty	| organism=Leishmania_infantum | product=ATP synthase, putative | location=LinJ.36:1241531-1242181(-) | length=216	GeneDB|LinJ.36.3250	25 kDa		unknown	2
166	TRUE	Empty	| organism=Leishmania_infantum | product=activated protein kinase c receptor (LACK) | location=LinJ.28:1062210-1063148(-) | length=312	GeneDB|LinJ.28.2940 (+1)	34 kDa		unknown	2
167	TRUE	Empty	| organism=Leishmania_infantum | product=phenylalanine-4-hydroxylase, putative | location=LinJ.28:488298-489656(+) | length=452	GeneDB|LinJ.28.1390	51 kDa		unknown	2
168	TRUE	Empty	| organism=Leishmania_infantum | product=60S ribosomal protein L10, putative | location=LinJ.04:295348-295989(-) | length=213	GeneDB|LinJ.04.0750 (+1)	25 kDa		unknown	2
169	TRUE	Empty	| organism=Leishmania_infantum | product=ADP-ribosylation factor, putative | location=LinJ.31:1328182-1328718(-) | length=178	GeneDB|LinJ.31.2890	20 kDa		unknown	2
170	TRUE	Empty	| organism=Leishmania_infantum | product=aldose 1-epimerase-like protein | location=LinJ.35:418161-419292(+) | length=377	GeneDB|LinJ.35.1000	40 kDa		unknown	2
171	TRUE	Empty	| organism=Leishmania_infantum | product=coatomer gamma subunit, putative | location=LinJ.28:1031296-1033893(+) | length=865	GeneDB|LinJ.28.2820	96 kDa		unknown	2
172	TRUE	Empty	| organism=Leishmania_infantum | product=40S ribosomal protein SA, putative | location=LinJ.36:1935498-1936238(-) | length=246	GeneDB|LinJ.36.5240 (+1)	28 kDa		unknown	2
173	TRUE	Empty	| organism=Leishmania_infantum | product=nucleoporin, putative,serine peptidase, Clan SP, family S59, putative | location=LinJ.27:105722-110365(+) | length=1547	GeneDB|LinJ.27.0390	159 kDa		unknown	2
174	TRUE	Empty	| organism=Leishmania_infantum | product=60S ribosomal protein L5, putative | location=LinJ.35:755177-756094(+) | length=305	GeneDB|LinJ.35.1870 (+1)	34 kDa		unknown	2
175	TRUE	Empty	| organism=Leishmania_infantum | product=eukaryotic translation initiation factor, putative | location=LinJ.28:909572-910789(+) | length=405	GeneDB|LinJ.28.2480	46 kDa		unknown	2
176	TRUE	Empty	| organism=Leishmania_infantum | product=RNA binding protein, putative | location=LinJ.18:234270-235535(+) | length=421	GeneDB|LinJ.18.0590	44 kDa		unknown	2
177	TRUE	Empty	| organism=Leishmania_infantum | product=vacuolar ATPase subunit-like protein | location=LinJ.05:417330-418403(-) | length=357	GeneDB|LinJ.05.1140	42 kDa		unknown	2
END OF FILE
22017-22018 PapadopoulouB --LeishmaniaInf-- 20160308_val_integrated_gel_and in Dko HEl, Samples report created on 05/11/2016
Experiment: 22017-22018 PapadopoulouB --LeishmaniaInf-- 20160308_val_integrated_gel_and in Dko HEl
	Peak List Generator: unknown
		Version: unknown
		Charge States Calculated: unknown
		Deisotoped: unknown
		Textual Annotation: unknown
	Database Set: 1 Database
		Database Name: the LeishInfant_LinfantumAnnotatedProteins_TriTrypDB-4.0_20120202 database
			Version: unknown
			Taxonomy: All Entries
			Number of Proteins: 8241
		Does database contain common contaminants?: unknown
	Search Engine Set: 1 Search Engine
		Search Engine: Mascot
			Version: 2.5.1
			Samples: All Samples
			Fragment Tolerance: 0.100 Da (Monoisotopic)
			Parent Tolerance: 0.100 Da (Monoisotopic)
			Fixed Modifications: +57 on C (Carbamidomethyl)
			Variable Modifications: +1 on NQ (Deamidated), +16 on M (Oxidation)
			Database: the LeishInfant_LinfantumAnnotatedProteins_TriTrypDB-4.0_20120202 database (unknown version, 8241 entries)
			Digestion Enzyme: Trypsin
			Max Missed Cleavages: 2
			Probability Model:
				Ingel22018 (F065214): LFDR Model, Classifier data: Bayes, Good (50%) m:79.0/s:22.8 m:28.8/s:1.30 m:NA m:67.4/s:26.4, Bad (50%) m:9.64/s:7.24 m:28.8/s:1.29 m:NA m:3.83/s:3.83 [all charge states]
	Scaffold: Version: Scaffold_4.4.8
		Modification Metadata Set: 0 modifications
			Source: None
			Comment:
		Protein Grouping Strategy: Experiment-wide grouping with binary peptide-protein weights
		Peptide Thresholds: 95.0% minimum
		Protein Thresholds: 95.0% minimum and 2 peptides minimum
		Peptide FDR: 0.0% (Decoy)
		Protein FDR: 0.0% (Decoy)
		GO Annotation Source(s):
22017-22018 PapadopoulouB --LeishmaniaInf-- 20160308_val_integrated_gel_and in Dko HEl	Displaying:Exclusive Unique Peptide Count							Uncategorized Sample
#	Visible?	Starred?	Identified Proteins (380)	Accession Number	Molecular Weight	Protein Grouping Ambiguity	Taxonomy	22018_LinJ.36.1420_DKoHel_Gel
1	TRUE	Empty	| organism=Leishmania_infantum | product=Transitional endoplasmic reticulum ATPase, putative,valosin-containing protein homolog | location=LinJ.36:491965-494036(-) | length=689	GeneDB|LinJ.36.1420	76 kDa		unknown	42
2	TRUE	Empty	| organism=Leishmania_infantum | product=clathrin heavy chain, putative | location=LinJ.36:626159-631240(-) | length=1693	GeneDB|LinJ.36.1700	191 kDa		unknown	59
3	TRUE	Empty	| organism=Leishmania_infantum | product=elongation factor 1-alpha | location=LinJ.17:23994-25343(-) | length=449	GeneDB|LinJ.17.0090 (+5)	49 kDa		unknown	18
4	TRUE	Empty	| organism=Leishmania_infantum | product=heat-shock protein hsp70, putative | location=LinJ.28:1066959-1068923(-) | length=654	GeneDB|LinJ.28.2960 (+2)	71 kDa		unknown	30
5	TRUE	Empty	| organism=Leishmania_infantum | product=citrate synthase, putative | location=LinJ.18:281930-283342(+) | length=470	GeneDB|LinJ.18.0690	52 kDa	TRUE	unknown	19
6	TRUE	Empty	| organism=Leishmania_infantum | product=beta tubulin | location=LinJ.08:487889-489220(+) | length=443	GeneDB|LinJ.08.1290 (+1)	50 kDa	TRUE	unknown	15
7	TRUE	Empty	| organism=Leishmania_infantum | product=heat shock protein 83-1 | location=LinJ.33:117668-119770(-) | length=700	GeneDB|LinJ.33.0360 (+1)	81 kDa		unknown	22
8	TRUE	Empty	| organism=Leishmania_infantum | product=glyceraldehyde 3-phosphate dehydrogenase, glycosomal | location=LinJ.30:1081801-1082886(-) | length=361	GeneDB|LinJ.30.2990 (+1)	39 kDa	TRUE	unknown	16
9	TRUE	Empty	| organism=Leishmania_infantum | product=glycosomal phosphoenolpyruvate carboxykinase, putative | location=LinJ.27:769494-771071(-) | length=525	GeneDB|LinJ.27.1710 (+1)	58 kDa		unknown	19
10	TRUE	Empty	| organism=Leishmania_infantum | product=fructose-1,6-bisphosphate aldolase | location=LinJ.36:464823-465938(+) | length=371	GeneDB|LinJ.36.1320	41 kDa		unknown	17
11	TRUE	Empty	| organism=Leishmania_infantum | product=stomatin-like protein | location=LinJ.05:381289-382362(-) | length=357	GeneDB|LinJ.05.1040	40 kDa		unknown	19
12	TRUE	Empty	| organism=Leishmania_infantum | product=hypothetical protein, conserved | location=LinJ.24:797428-798933(-) | length=501	GeneDB|LinJ.24.2200	55 kDa		unknown	18
13	TRUE	Empty	| organism=Leishmania_infantum | product=heat shock 70-related protein 1, mitochondrial precursor, putative | location=LinJ.30:922115-924097(-) | length=660	GeneDB|LinJ.30.2480 (+1)	72 kDa		unknown	18
14	TRUE	Empty	| organism=Leishmania_infantum | product=hypothetical protein, conserved | location=LinJ.35:773526-774524(+) | length=332	GeneDB|LinJ.35.1960	37 kDa		unknown	12
15	TRUE	Empty	| organism=Leishmania_infantum | product=ATPase beta subunit, putative | location=LinJ.25:456394-457971(-) | length=525	GeneDB|LinJ.25.1210	56 kDa		unknown	15
16	TRUE	Empty	| organism=Leishmania_infantum | product=polyubiquitin | location=LinJ.09:352175-354775(-) | length=866	GeneDB|LinJ.09.0950	98 kDa		unknown	5
17	TRUE	Empty	| organism=Leishmania_infantum | product=hypothetical protein, conserved | location=LinJ.34:68981-70456(+) | length=491	GeneDB|LinJ.34.0210	56 kDa		unknown	14
18	TRUE	Empty	| organism=Leishmania_infantum | product=NADH-dependent fumarate reductase, putative | location=LinJ.35:517686-521129(+) | length=1147	GeneDB|LinJ.35.1190	123 kDa		unknown	23
19	TRUE	Empty	| organism=Leishmania_infantum | product=hexokinase, putative | location=LinJ.21:78469-79884(+) | length=471	GeneDB|LinJ.21.0300 (+1)	52 kDa		unknown	15
20	TRUE	Empty	| organism=Leishmania_infantum | product=ATP-dependent RNA helicase, putative | location=LinJ.35:1263964-1266738(-) | length=924	GeneDB|LinJ.35.3150	101 kDa		unknown	19
21	TRUE	Empty	| organism=Leishmania_infantum | product=delta-1-pyrroline-5-carboxylate dehydrogenase, putative | location=LinJ.03:50496-52178(+) | length=560	GeneDB|LinJ.03.0190	62 kDa		unknown	16
22	TRUE	Empty	| organism=Leishmania_infantum | product=DEAD box RNA helicase, putative | location=LinJ.36:847857-849572(+) | length=571	GeneDB|LinJ.36.2260	63 kDa		unknown	3
23	TRUE	Empty	| organism=Leishmania_infantum | product=glutamate dehydrogenase | location=LinJ.15:428200-431262(-) | length=1020	GeneDB|LinJ.15.1070	115 kDa		unknown	18
24	TRUE	Empty	| organism=Leishmania_infantum | product=aconitase, putative | location=LinJ.18:201933-204623(-) | length=896	GeneDB|LinJ.18.0510	97 kDa		unknown	17
25	TRUE	Empty	| organism=Leishmania_infantum | product=adenylosuccinate synthetase, putative | location=LinJ.13:386707-388839(-) | length=710	GeneDB|LinJ.13.1090	78 kDa		unknown	16
26	TRUE	Empty	| organism=Leishmania_infantum | product=fructose-1,6-bisphosphatase, cytosolic, putative | location=LinJ.04:423346-424401(-) | length=351	GeneDB|LinJ.04.1170	39 kDa		unknown	12
27	TRUE	Empty	| organism=Leishmania_infantum | product=tryparedoxin peroxidase | location=LinJ.15:446136-446735(-) | length=199	GeneDB|LinJ.15.1140	22 kDa		unknown	6
28	TRUE	Empty	| organism=Leishmania_infantum | product=alpha tubulin | location=LinJ.13:112107-113462(+) | length=451	GeneDB|LinJ.13.0330 (+1)	50 kDa		unknown	12
29	TRUE	Empty	| organism=Leishmania_infantum | product=chaperonin HSP60, mitochondrial precursor | location=LinJ.36:789694-791394(+) | length=566	GeneDB|LinJ.36.2130	61 kDa	TRUE	unknown	12
30	TRUE	Empty	| organism=Leishmania_infantum | product=long chain fatty Acyl CoA synthetase, putative | location=LinJ.03:58064-60178(+) | length=704	GeneDB|LinJ.03.0220	79 kDa		unknown	14
31	TRUE	Empty	| organism=Leishmania_infantum | product=ATPase alpha subunit | location=LinJ.05:160707-162431(+) | length=574	GeneDB|LinJ.05.0500 (+1)	63 kDa		unknown	12
32	TRUE	Empty	| organism=Leishmania_infantum | product=elongation factor 2 | location=LinJ.36:48610-51147(-) | length=845	GeneDB|LinJ.36.0190 (+2)	94 kDa		unknown	15
33	TRUE	Empty	| organism=Leishmania_infantum | product=protein disulfide isomerase | location=LinJ.36:2654759-2656192(-) | length=477	GeneDB|LinJ.36.7280	52 kDa		unknown	16
34	TRUE	Empty	| organism=Leishmania_infantum | product=heat shock protein 70-related protein | location=LinJ.26:406458-408383(+) | length=641	GeneDB|LinJ.26.1220	70 kDa		unknown	17
35	TRUE	Empty	| organism=Leishmania_infantum | product=hypothetical protein, conserved | location=LinJ.36:1870533-1872365(+) | length=610	GeneDB|LinJ.36.5080	67 kDa		unknown	9
36	TRUE	Empty	| organism=Leishmania_infantum | product=ubiquitin fusion degradation protein, putative | location=LinJ.36:2504696-2505673(-) | length=325	GeneDB|LinJ.36.6780	35 kDa		unknown	12
37	TRUE	Empty	| organism=Leishmania_infantum | product=mitochondrial associated ribonuclease, putative | location=LinJ.08:109294-109971(+) | length=225	GeneDB|LinJ.08.0330	25 kDa		unknown	5
38	TRUE	Empty	| organism=Leishmania_infantum | product=hypothetical protein, conserved | location=LinJ.24:623658-624848(+) | length=396	GeneDB|LinJ.24.1650	43 kDa		unknown	10
39	TRUE	Empty	| organism=Leishmania_infantum | product=malate dehydrogenase | location=LinJ.34:47697-48650(+) | length=317	GeneDB|LinJ.34.0150	33 kDa		unknown	11
40	TRUE	Empty	| organism=Leishmania_infantum | product=galactokinase-like protein | location=LinJ.35:1111651-1113081(-) | length=476	GeneDB|LinJ.35.2790	53 kDa		unknown	11
41	TRUE	Empty	| organism=Leishmania_infantum | product=glucose-6-phosphate isomerase | location=LinJ.12:298791-300608(+) | length=605	GeneDB|LinJ.12.0490	67 kDa		unknown	10
42	TRUE	Empty	| organism=Leishmania_infantum | product=glucose-regulated protein 78, putative | location=LinJ.28:460332-462308(+) | length=658	GeneDB|LinJ.28.1310	72 kDa		unknown	13
43	TRUE	Empty	| organism=Leishmania_infantum | product=arginase | location=LinJ.35:627854-628843(-) | length=329	GeneDB|LinJ.35.1490	36 kDa		unknown	5
44	TRUE	Empty	| organism=Leishmania_infantum | product=eukaryotic initiation factor 4a, putative | location=LinJ.01:239127-240338(+) | length=403	GeneDB|LinJ.01.0790 (+1)	45 kDa		unknown	10
45	TRUE	Empty	| organism=Leishmania_infantum | product=inosine-5'-monophosphate dehydrogenase | location=LinJ.19:659898-661442(+) | length=514	GeneDB|LinJ.19.1590	56 kDa		unknown	9
46	TRUE	Empty	| organism=Leishmania_infantum | product=aspartyl-tRNA synthetase, putative | location=LinJ.30:151820-153472(-) | length=550	GeneDB|LinJ.30.0470	63 kDa		unknown	13
47	TRUE	Empty	| organism=Leishmania_infantum | product=nucleoside diphosphate kinase b | location=LinJ.32:1162844-1163299(-) | length=151	GeneDB|LinJ.32.3100 (+1)	17 kDa		unknown	8
48	TRUE	Empty	| organism=Leishmania_infantum | product=enolase | location=LinJ.14:513738-515027(+) | length=429	GeneDB|LinJ.14.1240	46 kDa		unknown	11
49	TRUE	Empty	| organism=Leishmania_infantum | product=RNA helicase, putative | location=LinJ.21:633788-635341(-) | length=517	GeneDB|LinJ.21.1820	59 kDa		unknown	11
50	TRUE	Empty	| organism=Leishmania_infantum | product=peroxidoxin | location=LinJ.23:16567-17247(+) | length=226	GeneDB|LinJ.23.0050	25 kDa		unknown	7
51	TRUE	Empty	| organism=Leishmania_infantum | product=eukaryotic initiation factor 5a, putative | location=LinJ.25:256010-256510(+) | length=166	GeneDB|LinJ.25.0740 (+2)	18 kDa		unknown	7
52	TRUE	Empty	| organism=Leishmania_infantum | product=isocitrate dehydrogenase [NADP], mitochondrial precursor, putative | location=LinJ.10:118941-120248(+) | length=435	GeneDB|LinJ.10.0310	48 kDa		unknown	9
53	TRUE	Empty	| organism=Leishmania_infantum | product=GP63, leishmanolysin | location=LinJ.10:206839-208638(+) | length=599	GeneDB|LinJ.10.0490 (+1)	64 kDa		unknown	6
54	TRUE	Empty	| organism=Leishmania_infantum | product=glycosomal malate dehydrogenase | location=LinJ.19:319007-319975(+) | length=322	GeneDB|LinJ.19.0710	34 kDa		unknown	7
55	TRUE	Empty	| organism=Leishmania_infantum | product=triosephosphate isomerase | location=LinJ.24:310284-311039(+) | length=251	GeneDB|LinJ.24.0870	27 kDa		unknown	8
56	TRUE	Empty	| organism=Leishmania_infantum | product=3-hydroxy-3-methylglutaryl-CoA reductase, putative | location=LinJ.30:1171090-1172394(-) | length=434	GeneDB|LinJ.30.3230	46 kDa		unknown	8
57	TRUE	Empty	| organism=Leishmania_infantum | product=protein phosphatase type 1 regulator-like protein | location=LinJ.05:436530-437720(-) | length=396	GeneDB|LinJ.05.1200	45 kDa		unknown	9
58	TRUE	Empty	| organism=Leishmania_infantum | product=malic enzyme, putative | location=LinJ.24:281276-282997(+) | length=573	GeneDB|LinJ.24.0790	63 kDa		unknown	5
59	TRUE	Empty	| organism=Leishmania_infantum | product=2,3-bisphosphoglycerate-independent phosphoglycerate mutase | location=LinJ.36:2561981-2563642(-) | length=553	GeneDB|LinJ.36.6960	61 kDa		unknown	10
60	TRUE	Empty	| organism=Leishmania_infantum | product=trypanothione reductase | location=LinJ.05:105717-107192(+) | length=491	GeneDB|LinJ.05.0350	53 kDa		unknown	6
61	TRUE	Empty	| organism=Leishmania_infantum | product=carboxypeptidase, putative,metallo-peptidase, Clan MA(E), family 32 | location=LinJ.13:24496-26007(-) | length=503	GeneDB|LinJ.13.0090	57 kDa		unknown	10
62	TRUE	Empty	| organism=Leishmania_infantum | product=succinyl-CoA synthetase alpha subunit, putative | location=LinJ.25:792332-793231(-) | length=299	GeneDB|LinJ.25.2220 (+1)	31 kDa		unknown	6
63	TRUE	Empty	| organism=Leishmania_infantum | product=eukaryotic translation release factor, putative | location=LinJ.27:706539-707900(+) | length=453	GeneDB|LinJ.27.1610	51 kDa		unknown	8
64	TRUE	Empty	| organism=Leishmania_infantum | product=casein kinase, putative | location=LinJ.35:428833-429894(+) | length=353	GeneDB|LinJ.35.1030	40 kDa		unknown	7
65	TRUE	Empty	| organism=Leishmania_infantum | product=mitochondrial ATP-dependent zinc metallopeptidase, putative,metallo-peptidase, Clan MA(E), Family M41 | location=LinJ.36:1099651-1101366(-) | length=571	GeneDB|LinJ.36.2850	62 kDa		unknown	8
66	TRUE	Empty	| organism=Leishmania_infantum | product=elongation factor Tu, putative | location=LinJ.18:307413-308813(+) | length=466	GeneDB|LinJ.18.0740	52 kDa		unknown	8
67	TRUE	Empty	| organism=Leishmania_infantum | product=ADP,ATP carrier protein 1, mitochondrial precursor, putative,ADP/ATP translocase 1, putative | location=LinJ.19:52740-53693(-) | length=317	GeneDB|LinJ.19.0190 (+1)	35 kDa		unknown	6
68	TRUE	Empty	| organism=Leishmania_infantum | product=aldehyde dehydrogenase, mitochondrial precursor | location=LinJ.25:440332-441831(-) | length=499	GeneDB|LinJ.25.1160	54 kDa		unknown	8
69	TRUE	Empty	| organism=Leishmania_infantum | product=2-oxoglutarate dehydrogenase, E2 component, dihydrolipoamide succinyltransferase, putative | location=LinJ.28:954703-955872(+) | length=389	GeneDB|LinJ.28.2600	42 kDa		unknown	6
70	TRUE	Empty	| organism=Leishmania_infantum | product=14-3-3 protein-like protein | location=LinJ.36:1277839-1278615(-) | length=258	GeneDB|LinJ.36.3360	30 kDa		unknown	9
71	TRUE	Empty	| organism=Leishmania_infantum | product=T-complex protein 1, beta subunit, putative | location=LinJ.27:527521-529110(-) | length=529	GeneDB|LinJ.27.1150	58 kDa		unknown	3
72	TRUE	Empty	| organism=Leishmania_infantum | product=40S ribosomal protein S3, putative | location=LinJ.15:413244-413903(-) | length=219	GeneDB|LinJ.15.1010 (+1)	24 kDa		unknown	3
73	TRUE	Empty	| organism=Leishmania_infantum | product=hypothetical protein, conserved | location=LinJ.17:84512-85465(-) | length=317	GeneDB|LinJ.17.0230	36 kDa		unknown	6
74	TRUE	Empty	| organism=Leishmania_infantum | product=hypothetical protein, conserved | location=LinJ.25:500550-501293(-) | length=247	GeneDB|LinJ.25.1320	27 kDa		unknown	4
75	TRUE	Empty	| organism=Leishmania_infantum | product=3-oxo-5-alpha-steroid 4-dehydrogenase, putative | location=LinJ.25:686664-687584(-) | length=306	GeneDB|LinJ.25.1850	34 kDa		unknown	8
76	TRUE	Empty	| organism=Leishmania_infantum | product=hypothetical protein, conserved | location=LinJ.25:867556-870441(+) | length=961	GeneDB|LinJ.25.2520	109 kDa		unknown	10
77	TRUE	Empty	| organism=Leishmania_infantum | product=protein disulfide isomerase, putative | location=LinJ.26:178427-179560(-) | length=377	GeneDB|LinJ.26.0630	41 kDa		unknown	7
78	TRUE	Empty	| organism=Leishmania_infantum | product=vacuolar ATP synthase subunit b, putative | location=LinJ.28:958879-960366(+) | length=495	GeneDB|LinJ.28.2610	56 kDa		unknown	7
79	TRUE	Empty	| organism=Leishmania_infantum | product=tryparedoxin | location=LinJ.29:459238-459675(+) | length=145	GeneDB|LinJ.29.1250	17 kDa		unknown	4
80	TRUE	Empty	| organism=Leishmania_infantum | product=RNA binding protein, putative | location=LinJ.32:263828-264535(+) | length=235	GeneDB|LinJ.32.0790	25 kDa		unknown	8
81	TRUE	Empty	| organism=Leishmania_infantum | product=iron superoxide dismutase, putative | location=LinJ.32:716735-717361(-) | length=208	GeneDB|LinJ.32.1920	23 kDa	TRUE	unknown	5
82	TRUE	Empty	| organism=Leishmania_infantum | product=d-isomer specific 2-hydroxyacid dehydrogenase- like protein | location=LinJ.00:69704-70711(+) | length=335	GeneDB|LinJ.34.4360	37 kDa		unknown	8
83	TRUE	Empty	| organism=Leishmania_infantum | product=mitochondrial processing peptidase, beta subunit, putative,metallo-peptidase, Clan ME, Family M16 | location=LinJ.35:577549-579021(+) | length=490	GeneDB|LinJ.35.1390	55 kDa		unknown	8
84	TRUE	Empty	| organism=Leishmania_infantum | product=RNA-binding protein, putative | location=LinJ.35:888197-889021(+) | length=274	GeneDB|LinJ.35.2240	30 kDa		unknown	8
85	TRUE	Empty	| organism=Leishmania_infantum | product=cystathione gamma lyase, putative | location=LinJ.35:1321315-1322544(-) | length=409	GeneDB|LinJ.35.3280	45 kDa		unknown	5
86	TRUE	Empty	| organism=Leishmania_infantum | product=mitochondrial phosphate transporter, putative | location=LinJ.35:1756019-1756972(+) | length=317	GeneDB|LinJ.35.4500	35 kDa		unknown	6
87	TRUE	Empty	| organism=Leishmania_infantum | product=pyruvate phosphate dikinase, putative | location=LinJ.11:397386-400130(+) | length=914	GeneDB|LinJ.11.1000	101 kDa		unknown	9
88	TRUE	Empty	| organism=Leishmania_infantum | product=cytochrome c oxidase subunit IV | location=LinJ.12:368203-369234(+) | length=343	GeneDB|LinJ.12.0620	40 kDa		unknown	7
89	TRUE	Empty	| organism=Leishmania_infantum | product=40S ribosomal protein S4, putative | location=LinJ.13:399634-400455(-) | length=273	GeneDB|LinJ.13.1120 (+1)	31 kDa		unknown	6
90	TRUE	Empty	| organism=Leishmania_infantum | product=heat shock protein, putative | location=LinJ.18:583215-585683(+) | length=822	GeneDB|LinJ.18.1350	92 kDa		unknown	9
91	TRUE	Empty	| organism=Leishmania_infantum | product=hypothetical protein, conserved | location=LinJ.25:711823-713727(-) | length=634	GeneDB|LinJ.25.1920	72 kDa		unknown	8
92	TRUE	Empty	| organism=Leishmania_infantum | product=mevalonate kinase, putative | location=LinJ.31:201004-201993(-) | length=329	GeneDB|LinJ.31.0580	36 kDa		unknown	6
93	TRUE	Empty	| organism=Leishmania_infantum | product=myosin XXI | location=LinJ.32:1488055-1491207(+) | length=1050	GeneDB|LinJ.32.4020	119 kDa		unknown	7
94	TRUE	Empty	| organism=Leishmania_infantum | product=succinyl-coA:3-ketoacid-coenzyme A transferase, mitochondrial precursor, putative | location=LinJ.33:950216-951685(+) | length=489	GeneDB|LinJ.33.2470	53 kDa		unknown	8
95	TRUE	Empty	| organism=Leishmania_infantum | product=enoyl-CoA hydratase/isomerase family protein, conserved | location=LinJ.35:92261-93154(+) | length=297	GeneDB|LinJ.35.0360	31 kDa		unknown	7
96	TRUE	Empty	| organism=Leishmania_infantum | product=ATP-dependent DEAD-box RNA helicase, putative | location=LinJ.35:93836-95053(+) | length=405	GeneDB|LinJ.35.0370	46 kDa		unknown	7
97	TRUE	Empty	| organism=Leishmania_infantum | product=pyruvate kinase | location=LinJ.00:87763-89286(-) | length=507	GeneDB|LinJ.35.5450	55 kDa		unknown	5
98	TRUE	Empty	| organism=Leishmania_infantum | product=chaperonin HSP60, mitochondrial precursor | location=LinJ.36:793828-795516(+) | length=562	GeneDB|LinJ.36.2140	59 kDa	TRUE	unknown	7
99	TRUE	Empty	| organism=Leishmania_infantum | product=glycyl tRNA synthetase, putative | location=LinJ.36:1462711-1464597(+) | length=628	GeneDB|LinJ.36.4030	70 kDa		unknown	8
100	TRUE	Empty	| organism=Leishmania_infantum | product=60S ribosomal protein L10, putative | location=LinJ.04:295348-295989(-) | length=213	GeneDB|LinJ.04.0750 (+1)	25 kDa		unknown	3
101	TRUE	Empty	| organism=Leishmania_infantum | product=nascent polypeptide associated complex subunit- like protein, copy 2 | location=LinJ.04:297069-297869(-) | length=266	GeneDB|LinJ.04.0760 (+1)	29 kDa		unknown	4
102	TRUE	Empty	| organism=Leishmania_infantum | product=60S ribosomal protein L23a, putative | location=LinJ.06:203727-204164(+) | length=145	GeneDB|LinJ.06.0600	16 kDa		unknown	4
103	TRUE	Empty	| organism=Leishmania_infantum | product=glycerol-3-phosphate dehydrogenase [NAD ], glycosomal | location=LinJ.10:255468-256571(+) | length=367	GeneDB|LinJ.10.0560	39 kDa		unknown	6
104	TRUE	Empty	| organism=Leishmania_infantum | product=prohibitin;with=GeneDB:LmjF16.1610 | location=LinJ.16:666707-667513(+) | length=268	GeneDB|LinJ.16.1710	30 kDa		unknown	7
105	TRUE	Empty	| organism=Leishmania_infantum | product=hypothetical protein, conserved | location=LinJ.17:5073-7397(-) | length=774	GeneDB|LinJ.17.0010	88 kDa		unknown	7
106	TRUE	Empty	| organism=Leishmania_infantum | product=hypothetical protein, conserved | location=LinJ.22:115361-116416(-) | length=351	GeneDB|LinJ.22.0200	38 kDa		unknown	6
107	TRUE	Empty	| organism=Leishmania_infantum | product=fumarate hydratase, putative | location=LinJ.24:94989-96638(+) | length=549	GeneDB|LinJ.24.0310	61 kDa		unknown	9
108	TRUE	Empty	| organism=Leishmania_infantum | product=60S ribosomal protein L7, putative | location=LinJ.26:42603-43418(-) | length=271	GeneDB|LinJ.26.0150 (+1)	31 kDa		unknown	5
109	TRUE	Empty	| organism=Leishmania_infantum | product=activated protein kinase c receptor (LACK) | location=LinJ.28:1062210-1063148(-) | length=312	GeneDB|LinJ.28.2940 (+1)	34 kDa		unknown	6
110	TRUE	Empty	| organism=Leishmania_infantum | product=ribosomal protein L1a, putative | location=LinJ.29:422018-423139(+) | length=373	GeneDB|LinJ.29.1160 (+2)	41 kDa		unknown	6
111	TRUE	Empty	| organism=Leishmania_infantum | product=PAS-domain containing phosphoglycerate kinase, putative | location=LinJ.30:1236151-1237734(+) | length=527	GeneDB|LinJ.30.3430	58 kDa		unknown	8
112	TRUE	Empty	| organism=Leishmania_infantum | product=heat shock protein, putative | location=LinJ.33:974212-976116(+) | length=634	GeneDB|LinJ.33.2520	72 kDa		unknown	7
113	TRUE	Empty	| organism=Leishmania_infantum | product=hypothetical protein, conserved | location=LinJ.34:1034612-1035208(+) | length=198	GeneDB|LinJ.34.2410	22 kDa		unknown	6
114	TRUE	Empty	| organism=Leishmania_infantum | product=vacuolar ATP synthase catalytic subunit A, putative | location=LinJ.34:1415049-1416881(+) | length=610	GeneDB|LinJ.34.3460	68 kDa		unknown	6
115	TRUE	Empty	| organism=Leishmania_infantum | product=prohibitin, putative | location=LinJ.35:19603-20481(-) | length=292	GeneDB|LinJ.35.0070	32 kDa		unknown	6
116	TRUE	Empty	| organism=Leishmania_infantum | product=Gim5A protein, putative,glycosomal membrane protein | location=LinJ.35:1486935-1487612(-) | length=225	GeneDB|LinJ.35.3750	25 kDa		unknown	5
117	TRUE	Empty	| organism=Leishmania_infantum | product=S-adenosylhomocysteine hydrolase | location=LinJ.36:1483753-1485066(+) | length=437	GeneDB|LinJ.36.4100	48 kDa		unknown	6
118	TRUE	Empty	| organism=Leishmania_infantum | product=hypothetical protein, conserved | location=LinJ.02:197171-198046(-) | length=291	GeneDB|LinJ.02.0430	32 kDa		unknown	4
119	TRUE	Empty	| organism=Leishmania_infantum | product=hypothetical protein, conserved | location=LinJ.11:367726-369588(+) | length=620	GeneDB|LinJ.11.0920	67 kDa		unknown	7
120	TRUE	Empty	| organism=Leishmania_infantum | product=serine hydroxymethyltranferase (SHMT-S) | location=LinJ.14:562358-563755(+) | length=465	GeneDB|LinJ.14.1400	51 kDa		unknown	6
121	TRUE	Empty	| organism=Leishmania_infantum | product=phosphoglycerate kinase C, glycosomal | location=LinJ.20:33795-35234(-) | length=479	GeneDB|LinJ.20.0110	51 kDa		unknown	6
122	TRUE	Empty	| organism=Leishmania_infantum | product=3-ketoacyl-CoA thiolase, putative | location=LinJ.23:329735-331060(-) | length=441	GeneDB|LinJ.23.0860	47 kDa		unknown	7
123	TRUE	Empty	| organism=Leishmania_infantum | product=ATP-dependent phosphofructokinase | location=LinJ.29:1094688-1096148(+) | length=486	GeneDB|LinJ.29.2620	54 kDa		unknown	4
124	TRUE	Empty	| organism=Leishmania_infantum | product=alkyldihydroxyacetonephosphate synthase | location=LinJ.30:41096-42961(-) | length=621	GeneDB|LinJ.30.0120	69 kDa		unknown	5
125	TRUE	Empty	| organism=Leishmania_infantum | product=prostaglandin f2-alpha synthase/D-arabinose dehydrogenase | location=LinJ.31:1034722-1035576(-) | length=284	GeneDB|LinJ.31.2210	32 kDa		unknown	3
126	TRUE	Empty	| organism=Leishmania_infantum | product=hypothetical protein, conserved | location=LinJ.33:648917-649897(+) | length=326	GeneDB|LinJ.33.1690	36 kDa		unknown	4
127	TRUE	Empty	| organism=Leishmania_infantum | product=40S ribosomal protein S3A, putative | location=LinJ.35:113796-114590(+) | length=264	GeneDB|LinJ.35.0400 (+1)	30 kDa		unknown	6
128	TRUE	Empty	| organism=Leishmania_infantum | product=aldose 1-epimerase-like protein | location=LinJ.35:418161-419292(+) | length=377	GeneDB|LinJ.35.1000	40 kDa		unknown	3
129	TRUE	Empty	| organism=Leishmania_infantum | product=succinyl-CoA ligase [GDP-forming] beta-chain, putative;with=GeneDB:LmjF36.2950 | location=LinJ.36:1206742-1207983(-) | length=413	GeneDB|LinJ.36.3100	44 kDa		unknown	6
130	TRUE	Empty	| organism=Leishmania_infantum | product=40S ribosomal protein SA, putative | location=LinJ.36:1935498-1936238(-) | length=246	GeneDB|LinJ.36.5240 (+1)	28 kDa		unknown	5
131	TRUE	Empty	| organism=Leishmania_infantum | product=eukaryotic translation initiation factor 3 subunit 8, putative | location=LinJ.36:2662622-2664817(-) | length=731	GeneDB|LinJ.36.7320	82 kDa		unknown	5
132	TRUE	Empty	| organism=Leishmania_infantum | product=elongation initiation factor 2 alpha subunit, putative | location=LinJ.03:378810-380051(-) | length=413	GeneDB|LinJ.03.0960	47 kDa		unknown	7
133	TRUE	Empty	| organism=Leishmania_infantum | product=mitochondrial RNA binding protein 2,MRP2, gBP25 | location=LinJ.09:442405-443133(-) | length=242	GeneDB|LinJ.09.1180	27 kDa		unknown	5
134	TRUE	Empty	| organism=Leishmania_infantum | product=ribonucleoprotein p18, mitochondrial precursor, putative | location=LinJ.15:114088-114651(+) | length=187	GeneDB|LinJ.15.0330	21 kDa	TRUE	unknown	7
135	TRUE	Empty	| organism=Leishmania_infantum | product=hypothetical protein, conserved | location=LinJ.19:21767-22642(-) | length=291	GeneDB|LinJ.19.0100	30 kDa		unknown	4
136	TRUE	Empty	| organism=Leishmania_infantum | product=hypothetical protein, conserved | location=LinJ.22:108751-110436(-) | length=561	GeneDB|LinJ.22.0180	61 kDa		unknown	4
137	TRUE	Empty	| organism=Leishmania_infantum | product=heat shock protein DNAJ, putative | location=LinJ.27:1004464-1005654(+) | length=396	GeneDB|LinJ.27.2350	44 kDa		unknown	4
138	TRUE	Empty	| organism=Leishmania_infantum | product=hydrolase, alpha/beta fold family, putative | location=LinJ.28:595827-596867(+) | length=346	GeneDB|LinJ.28.1700	38 kDa		unknown	6
139	TRUE	Empty	| organism=Leishmania_infantum | product=eukaryotic translation initiation factor, putative | location=LinJ.28:909572-910789(+) | length=405	GeneDB|LinJ.28.2480	46 kDa		unknown	5
140	TRUE	Empty	| organism=Leishmania_infantum | product=acyl-CoA dehydrogenase, putative | location=LinJ.28:985302-987191(+) | length=629	GeneDB|LinJ.28.2700	69 kDa		unknown	5
141	TRUE	Empty	| organism=Leishmania_infantum | product=60S ribosomal protein L13, putative | location=LinJ.29:1079013-1079675(+) | length=220	GeneDB|LinJ.29.2570 (+1)	25 kDa		unknown	6
142	TRUE	Empty	| organism=Leishmania_infantum | product=ADP-ribosylation factor, putative | location=LinJ.31:1328182-1328718(-) | length=178	GeneDB|LinJ.31.2890	20 kDa		unknown	5
143	TRUE	Empty	| organism=Leishmania_infantum | product=60S ribosomal protein L18a, putative | location=LinJ.32:336243-336782(+) | length=179	GeneDB|LinJ.32.0930 (+1)	21 kDa		unknown	5
144	TRUE	Empty	| organism=Leishmania_infantum | product=chaperonin alpha subunit, putative | location=LinJ.32:1310814-1312454(+) | length=546	GeneDB|LinJ.32.3470	59 kDa		unknown	5
145	TRUE	Empty	| organism=Leishmania_infantum | product=dihydrolipoamide dehydrogenase, putative | location=LinJ.32:1329520-1330950(+) | length=476	GeneDB|LinJ.32.3510	51 kDa		unknown	5
146	TRUE	Empty	| organism=Leishmania_infantum | product=carboxypeptidase, putative,metallo-peptidase, Clan MA(E), Family M32 | location=LinJ.33:1030159-1031658(+) | length=499	GeneDB|LinJ.33.2670	57 kDa		unknown	7
147	TRUE	Empty	| organism=Leishmania_infantum | product=cyclophilin 40 | location=LinJ.35:1847179-1848243(+) | length=354	GeneDB|LinJ.35.4830	39 kDa		unknown	4
148	TRUE	Empty	| organism=Leishmania_infantum | product=oxidoreductase, putative | location=LinJ.36:1585674-1586696(+) | length=340	GeneDB|LinJ.36.4380	36 kDa		unknown	4
149	TRUE	Empty	| organism=Leishmania_infantum | product=hypothetical protein, conserved | location=LinJ.36:1961011-1963899(-) | length=962	GeneDB|LinJ.36.5330	103 kDa		unknown	4
150	TRUE	Empty	| organism=Leishmania_infantum | product=calmodulin, putative | location=LinJ.09:357843-358292(-) | length=149	GeneDB|LinJ.09.0970 (+1)	17 kDa		unknown	2
151	TRUE	Empty	| organism=Leishmania_infantum | product=C-terminal motor kinesin, putative | location=LinJ.19:82877-85402(+) | length=841	GeneDB|LinJ.19.0250	94 kDa		unknown	3
152	TRUE	Empty	| organism=Leishmania_infantum | product=actin | location=LinJ.04:462093-463223(-) | length=376	GeneDB|LinJ.04.1250	42 kDa		unknown	6
153	TRUE	Empty	| organism=Leishmania_infantum | product=hypothetical protein, conserved | location=LinJ.07:185636-186400(-) | length=254	GeneDB|LinJ.07.0450	27 kDa		unknown	4
154	TRUE	Empty	| organism=Leishmania_infantum | product=60S ribosomal protein L7a, putative | location=LinJ.07:239094-240140(+) | length=348	GeneDB|LinJ.07.0550 (+1)	39 kDa		unknown	5
155	TRUE	Empty	| organism=Leishmania_infantum | product=hypothetical protein, conserved | location=LinJ.08:428519-429616(+) | length=365	GeneDB|LinJ.08.1010	42 kDa		unknown	4
156	TRUE	Empty	| organism=Leishmania_infantum | product=hypothetical protein, conserved | location=LinJ.09:425421-426173(-) | length=250	GeneDB|LinJ.09.1110	27 kDa		unknown	5
157	TRUE	Empty	| organism=Leishmania_infantum | product=eukaryotic translation initiation factor 2 subunit, putative | location=LinJ.09:429859-431298(-) | length=479	GeneDB|LinJ.09.1130	53 kDa		unknown	5
158	TRUE	Empty	| organism=Leishmania_infantum | product=hypothetical protein, conserved | location=LinJ.11:414828-415634(+) | length=268	GeneDB|LinJ.11.1030	28 kDa		unknown	3
159	TRUE	Empty	| organism=Leishmania_infantum | product=60S ribosomal protein L10a, putative | location=LinJ.18:255418-256062(+) | length=214	GeneDB|LinJ.18.0630 (+1)	25 kDa		unknown	4
160	TRUE	Empty	| organism=Leishmania_infantum | product=hypothetical protein, conserved | location=LinJ.21:636749-637936(-) | length=395	GeneDB|LinJ.21.1830	47 kDa		unknown	5
161	TRUE	Empty	| organism=Leishmania_infantum | product=transketolase | location=LinJ.24:784613-786628(-) | length=671	GeneDB|LinJ.24.2150	72 kDa		unknown	5
162	TRUE	Empty	| organism=Leishmania_infantum | product=glutamate dehydrogenase, putative | location=LinJ.28:1130064-1131422(-) | length=452	GeneDB|LinJ.28.3140	49 kDa		unknown	5
163	TRUE	Empty	| organism=Leishmania_infantum | product=kinesin, putative | location=LinJ.30:513845-517480(+) | length=1211	GeneDB|LinJ.30.1510	133 kDa		unknown	4
164	TRUE	Empty	| organism=Leishmania_infantum | product=hypothetical protein, conserved | location=LinJ.30:546053-548593(+) | length=846	GeneDB|LinJ.30.1600	93 kDa		unknown	7
165	TRUE	Empty	| organism=Leishmania_infantum | product=S-adenosylmethionine synthetase | location=LinJ.30:1288057-1289235(+) | length=392	GeneDB|LinJ.30.3560 (+1)	43 kDa		unknown	3
166	TRUE	Empty	| organism=Leishmania_infantum | product=glucosamine-6-phosphate isomerase, putative | location=LinJ.32:1308285-1309124(+) | length=279	GeneDB|LinJ.32.3460	31 kDa		unknown	7
167	TRUE	Empty	| organism=Leishmania_infantum | product=2,4-dienoyl-coa reductase fadh1, putative | location=LinJ.33:292095-294287(+) | length=730	GeneDB|LinJ.33.0870	79 kDa		unknown	4
168	TRUE	Empty	| organism=Leishmania_infantum | product=elongation factor 1-beta | location=LinJ.34:361627-362346(+) | length=239	GeneDB|LinJ.34.0870 (+1)	26 kDa		unknown	3
169	TRUE	Empty	| organism=Leishmania_infantum | product=hypothetical protein, conserved | location=LinJ.34:1578220-1580667(+) | length=815	GeneDB|LinJ.34.3960	87 kDa		unknown	5
170	TRUE	Empty	| organism=Leishmania_infantum | product=proteasome activator protein pa26, putative | location=LinJ.35:331517-332188(+) | length=223	GeneDB|LinJ.35.0770	24 kDa		unknown	4
171	TRUE	Empty	| organism=Leishmania_infantum | product=EIF3-interacting protein-like protein | location=LinJ.36:70910-72544(-) | length=544	GeneDB|LinJ.36.0270	63 kDa		unknown	5
172	TRUE	Empty	| organism=Leishmania_infantum | product=hypothetical protein, conserved | location=LinJ.36:2593723-2594499(-) | length=258	GeneDB|LinJ.36.7070	29 kDa		unknown	5
173	TRUE	Empty	| organism=Leishmania_infantum | product=2,4-dihydroxyhept-2-ene-1,7-dioic acid aldolase, putative | location=LinJ.25:760142-760981(-) | length=279	GeneDB|LinJ.25.2090	30 kDa		unknown	2
174	TRUE	Empty	| organism=Leishmania_infantum | product=hypothetical protein, conserved | location=LinJ.35:1773790-1774389(+) | length=199	GeneDB|LinJ.35.4540	22 kDa		unknown	2
175	TRUE	Empty	| organism=Leishmania_infantum | product=phosphoprotein phosphatase, putative | location=LinJ.05:28985-30898(+) | length=637	GeneDB|LinJ.05.0100	72 kDa		unknown	4
176	TRUE	Empty	| organism=Leishmania_infantum | product=dipeptidyl-peptidase III, putative,metallo-peptidase, Clan M-, Family M49 | location=LinJ.05:354919-356958(+) | length=679	GeneDB|LinJ.05.0960	76 kDa		unknown	4
177	TRUE	Empty	| organism=Leishmania_infantum | product=hypothetical protein, conserved | location=LinJ.06:13840-15867(-) | length=675	GeneDB|LinJ.06.0030	75 kDa		unknown	4
178	TRUE	Empty	| organism=Leishmania_infantum | product=cyclophilin 2 | location=LinJ.06:49406-49969(-) | length=187	GeneDB|LinJ.06.0120	20 kDa		unknown	4
179	TRUE	Empty	| organism=Leishmania_infantum | product=iron superoxide dismutase | location=LinJ.08:103040-103732(+) | length=230	GeneDB|LinJ.08.0300	26 kDa		unknown	4
180	TRUE	Empty	| organism=Leishmania_infantum | product=14-3-3 protein, putative | location=LinJ.11:113572-114333(+) | length=253	GeneDB|LinJ.11.0350	29 kDa		unknown	5
181	TRUE	Empty	| organism=Leishmania_infantum | product=aminopeptidase, putative,metallo-peptidase, Clan MF, Family M17 | location=LinJ.11:241472-243079(+) | length=535	GeneDB|LinJ.11.0640	57 kDa		unknown	5
182	TRUE	Empty	| organism=Leishmania_infantum | product=40S ribosomal protein S12, putative | location=LinJ.13:159162-159587(+) | length=141	GeneDB|LinJ.13.0460	16 kDa		unknown	4
183	TRUE	Empty	| organism=Leishmania_infantum | product=NADH-cytochrome b5 reductase, putative | location=LinJ.13:339330-340256(-) | length=308	GeneDB|LinJ.13.0960	35 kDa		unknown	3
184	TRUE	Empty	| organism=Leishmania_infantum | product=hypothetical protein, conserved | location=LinJ.14:52632-53231(+) | length=199	GeneDB|LinJ.14.0190	22 kDa		unknown	3
185	TRUE	Empty	| organism=Leishmania_infantum | product=transaldolase, putative | location=LinJ.16:272119-273111(-) | length=330	GeneDB|LinJ.16.0760	37 kDa		unknown	3
186	TRUE	Empty	| organism=Leishmania_infantum | product=paraflagellar rod protein 2C | location=LinJ.16:583361-585160(-) | length=599	GeneDB|LinJ.16.1510 (+1)	69 kDa		unknown	4
187	TRUE	Empty	| organism=Leishmania_infantum | product=guanosine monophosphate reductase, putative | location=LinJ.17:365782-367260(-) | length=492	GeneDB|LinJ.17.0870	52 kDa		unknown	3
188	TRUE	Empty	| organism=Leishmania_infantum | product=40S ribosomal protein S2 | location=LinJ.19:9594-10391(-) | length=265	GeneDB|LinJ.19.0050 (+1)	29 kDa		unknown	3
189	TRUE	Empty	| organism=Leishmania_infantum | product=IgE-dependent histamine-releasing factor, putative | location=LinJ.24:578660-579172(+) | length=170	GeneDB|LinJ.24.1560 (+1)	19 kDa		unknown	4
190	TRUE	Empty	| organism=Leishmania_infantum | product=40S ribosomal protein S16, putative | location=LinJ.26:251220-251669(-) | length=149	GeneDB|LinJ.26.0840 (+1)	17 kDa		unknown	5
191	TRUE	Empty	| organism=Leishmania_infantum | product=carnitine/choline acetyltransferase, putative | location=LinJ.29:527552-529435(+) | length=627	GeneDB|LinJ.29.1400	69 kDa		unknown	3
192	TRUE	Empty	| organism=Leishmania_infantum | product=sphingosine 1-phosphate lyase, putative;with=GeneDB:LmjF30.2350 | location=LinJ.30:873184-874797(-) | length=537	GeneDB|LinJ.30.2360	59 kDa		unknown	4
193	TRUE	Empty	| organism=Leishmania_infantum | product=chaperonin containing t-complex protein, putative | location=LinJ.32:405975-407591(+) | length=538	GeneDB|LinJ.32.1060	59 kDa		unknown	3
194	TRUE	Empty	| organism=Leishmania_infantum | product=ruvb-like 1 DNA helicase, putative | location=LinJ.34:1352981-1354360(+) | length=459	GeneDB|LinJ.34.3280	50 kDa		unknown	6
195	TRUE	Empty	| organism=Leishmania_infantum | product=60S ribosomal protein L21, putative | location=LinJ.34:1407420-1407899(+) | length=159	GeneDB|LinJ.34.3440 (+1)	18 kDa		unknown	3
196	TRUE	Empty	| organism=Leishmania_infantum | product=aspartate aminotransferase, putative | location=LinJ.35:359909-361147(+) | length=412	GeneDB|LinJ.35.0840	46 kDa		unknown	4
197	TRUE	Empty	| organism=Leishmania_infantum | product=short chain dehydrogenase, putative | location=LinJ.35:536256-536957(+) | length=233	GeneDB|LinJ.35.1230	25 kDa		unknown	4
198	TRUE	Empty	| organism=Leishmania_infantum | product=threonyl-tRNA synthetase, putative | location=LinJ.35:588807-591173(+) | length=788	GeneDB|LinJ.35.1420	90 kDa		unknown	4
199	TRUE	Empty	| organism=Leishmania_infantum | product=hypothetical protein, conserved | location=LinJ.35:1874335-1875384(+) | length=349	GeneDB|LinJ.35.4920	39 kDa		unknown	4
200	TRUE	Empty	| organism=Leishmania_infantum | product=40S ribosomal protein S18, putative | location=LinJ.36:358460-358960(+) | length=166	GeneDB|LinJ.36.0990 (+1)	19 kDa		unknown	3
201	TRUE	Empty	| organism=Leishmania_infantum | product=glucokinase | location=LinJ.36:923328-924563(+) | length=411	GeneDB|LinJ.36.2450	44 kDa		unknown	4
202	TRUE	Empty	| organism=Leishmania_infantum | product=eukaryotic translation initiation factor 3 subunit, putative | location=LinJ.36:1477368-1478438(+) | length=356	GeneDB|LinJ.36.4070	39 kDa		unknown	4
203	TRUE	Empty	| organism=Leishmania_infantum | product=hypothetical protein, conserved | location=LinJ.36:1736019-1739183(+) | length=1054	GeneDB|LinJ.36.4740	114 kDa		unknown	4
204	TRUE	Empty	| organism=Leishmania_infantum | product=T-complex protein 1, delta subunit, putative | location=LinJ.21:443226-444881(+) | length=551	GeneDB|LinJ.21.1330	60 kDa		unknown	3
205	TRUE	Empty	| organism=Leishmania_infantum | product=40S ribosomal protein S6, putative | location=LinJ.21:735162-735911(+) | length=249	GeneDB|LinJ.21.2150 (+1)	28 kDa		unknown	3
206	TRUE	Empty	| organism=Leishmania_infantum | product=ATP-dependent DNA helicase, putative,ruvb DNA helicase-like protein, putative | location=LinJ.34:1046907-1048358(+) | length=483	GeneDB|LinJ.34.2440	54 kDa		unknown	2
207	TRUE	Empty	| organism=Leishmania_infantum | product=protoporphyrinogen oxidase-like protein | location=LinJ.06:511736-512431(-) | length=231	GeneDB|LinJ.06.1340	25 kDa		unknown	2
208	TRUE	Empty	| organism=Leishmania_infantum | product=cytochrome c, putative | location=LinJ.16:529770-530111(-) | length=113	GeneDB|LinJ.16.1390	12 kDa		unknown	3
209	TRUE	Empty	| organism=Leishmania_infantum | product=cyclophilin a | location=LinJ.25:335111-335644(+) | length=177	GeneDB|LinJ.25.0940	19 kDa		unknown	2
210	TRUE	Empty	| organism=Leishmania_infantum | product=MAR1 ribonuclease, putative | location=LinJ.12:18072-18650(+) | length=192	GeneDB|LinJ.12.0007	22 kDa		unknown	2
211	TRUE	Empty	| organism=Leishmania_infantum | product=elongation factor-1 gamma | location=LinJ.09:371404-372765(-) | length=453	GeneDB|LinJ.09.1020 (+1)	52 kDa		unknown	3
212	TRUE	Empty	| organism=Leishmania_infantum | product=hypothetical protein, conserved | location=LinJ.10:40799-43012(+) | length=737	GeneDB|LinJ.10.0110	80 kDa		unknown	4
213	TRUE	Empty	| organism=Leishmania_infantum | product=hypothetical protein, conserved | location=LinJ.14:134841-135773(+) | length=310	GeneDB|LinJ.14.0390	35 kDa		unknown	4
214	TRUE	Empty	| organism=Leishmania_infantum | product=hypothetical protein, conserved | location=LinJ.14:411759-412622(-) | length=287	GeneDB|LinJ.14.1030	32 kDa		unknown	4
215	TRUE	Empty	| organism=Leishmania_infantum | product=cytochrome-b5 reductase, putative | location=LinJ.15:12903-13742(-) | length=279	GeneDB|LinJ.15.0050	32 kDa		unknown	3
216	TRUE	Empty	| organism=Leishmania_infantum | product=60S ribosomal protein L6, putative | location=LinJ.15:425000-425587(-) | length=195	GeneDB|LinJ.15.1060 (+1)	21 kDa		unknown	3
217	TRUE	Empty	| organism=Leishmania_infantum | product=hypothetical protein, conserved | location=LinJ.15:595055-595933(-) | length=292	GeneDB|LinJ.15.1570	34 kDa		unknown	3
218	TRUE	Empty	| organism=Leishmania_infantum | product=4-coumarate:coa ligase-like protein | location=LinJ.19:404085-405896(+) | length=603	GeneDB|LinJ.19.0970	66 kDa		unknown	4
219	TRUE	Empty	| organism=Leishmania_infantum | product=adenylate kinase, putative | location=LinJ.21:514913-515722(-) | length=269	GeneDB|LinJ.21.1490	30 kDa		unknown	4
220	TRUE	Empty	| organism=Leishmania_infantum | product=ATP-binding cassette protein subfamily G, member 5, putative | location=LinJ.23:142900-146640(+) | length=1246	GeneDB|LinJ.23.0430	135 kDa		unknown	3
221	TRUE	Empty	| organism=Leishmania_infantum | product=hypothetical protein, conserved | location=LinJ.24:676258-677430(-) | length=390	GeneDB|LinJ.24.1810	43 kDa		unknown	4
222	TRUE	Empty	| organism=Leishmania_infantum | product=10 kDa heat shock protein, putative | location=LinJ.26:166361-166663(-) | length=100	GeneDB|LinJ.26.0590 (+1)	11 kDa		unknown	3
223	TRUE	Empty	| organism=Leishmania_infantum | product=hypothetical protein, conserved | location=LinJ.27:543787-545376(+) | length=529	GeneDB|LinJ.27.1220	60 kDa		unknown	5
224	TRUE	Empty	| organism=Leishmania_infantum | product=ribonucleoside-diphosphate reductase large chain, putative | location=LinJ.28:331999-334398(+) | length=799	GeneDB|LinJ.28.0980	91 kDa		unknown	3
225	TRUE	Empty	| organism=Leishmania_infantum | product=hypothetical protein, conserved | location=LinJ.28:351040-352275(+) | length=411	GeneDB|LinJ.28.1020	46 kDa		unknown	3
226	TRUE	Empty	| organism=Leishmania_infantum | product=glycosomal membrane protein, putative | location=LinJ.28:890233-890901(+) | length=222	GeneDB|LinJ.28.2430	24 kDa		unknown	3
227	TRUE	Empty	| organism=Leishmania_infantum | product=oligosaccharyl transferase-like protein | location=LinJ.35:500740-503094(+) | length=784	GeneDB|LinJ.35.1150	87 kDa		unknown	3
228	TRUE	Empty	| organism=Leishmania_infantum | product=6-phosphogluconate dehydrogenase, decarboxylating, putative | location=LinJ.35:1356089-1357528(-) | length=479	GeneDB|LinJ.35.3390	52 kDa		unknown	3
229	TRUE	Empty	| organism=Leishmania_infantum | product=T-complex protein 1, eta subunit, putative | location=LinJ.35:1520364-1522076(-) | length=570	GeneDB|LinJ.35.3900	62 kDa		unknown	4
230	TRUE	Empty	| organism=Leishmania_infantum | product=poly(A)-binding protein 2,poly(a) binding protein, putative | location=LinJ.35:1630915-1632672(+) | length=585	GeneDB|LinJ.35.4200	65 kDa		unknown	4
231	TRUE	Empty	| organism=Leishmania_infantum | product=phosphomannomutase, putative | location=LinJ.36:774008-774751(+) | length=247	GeneDB|LinJ.36.2070	28 kDa		unknown	3
232	TRUE	Empty	| organism=Leishmania_infantum | product=hypothetical protein, conserved | location=LinJ.36:1970306-1971142(-) | length=278	GeneDB|LinJ.36.5360	30 kDa		unknown	4
233	TRUE	Empty	| organism=Leishmania_infantum | product=aldehyde dehydrogenase, putative | location=LinJ.36:1987221-1988819(-) | length=532	GeneDB|LinJ.36.5410	58 kDa		unknown	3
234	TRUE	Empty	| organism=Leishmania_infantum | product=ATP-dependent Clp protease subunit, heat shock protein 78 (HSP78), putative,serine peptidase, putative | location=LinJ.02:314252-316705(+) | length=817	GeneDB|LinJ.02.0680	91 kDa		unknown	3
235	TRUE	Empty	| organism=Leishmania_infantum | product=T-complex protein 1, gamma subunit, putative | location=LinJ.23:571414-573069(+) | length=551	GeneDB|LinJ.23.1460	60 kDa		unknown	3
236	TRUE	Empty	| organism=Leishmania_infantum | product=hypothetical protein, conserved | location=LinJ.27:595312-595959(+) | length=215	GeneDB|LinJ.27.1350	25 kDa		unknown	2
237	TRUE	Empty	| organism=Leishmania_infantum | product=kinesin, putative | location=LinJ.35:829799-831895(+) | length=698	GeneDB|LinJ.35.2090	77 kDa		unknown	3
238	TRUE	Empty	| organism=Leishmania_infantum | product=ribosomal protein S7, putative | location=LinJ.01:102862-103464(+) | length=200	GeneDB|LinJ.01.0430 (+1)	24 kDa		unknown	3
239	TRUE	Empty	| organism=Leishmania_infantum | product=methylthioadenosine phosphorylase, putative | location=LinJ.05:301359-302279(+) | length=306	GeneDB|LinJ.05.0830	33 kDa		unknown	3
240	TRUE	Empty	| organism=Leishmania_infantum | product=40S ribosomal protein S9, putative | location=LinJ.07:312607-313179(+) | length=190	GeneDB|LinJ.07.0760 (+1)	22 kDa		unknown	2
241	TRUE	Empty	| organism=Leishmania_infantum | product=translation initiation factor-like protein | location=LinJ.08:226230-227267(+) | length=345	GeneDB|LinJ.08.0570	38 kDa		unknown	2
242	TRUE	Empty	| organism=Leishmania_infantum | product=eukaryotic translation initiation factor 3 subunit 7-like protein | location=LinJ.30:1101671-1103266(-) | length=531	GeneDB|LinJ.30.3080	61 kDa		unknown	2
243	TRUE	Empty	| organism=Leishmania_infantum | product=sterol 24-c-methyltransferase, putative | location=LinJ.36:953295-954356(+) | length=353	GeneDB|LinJ.36.2510 (+1)	40 kDa		unknown	2
244	TRUE	Empty	| organism=Leishmania_infantum | product=vacuolar-type Ca2 -ATPase, putative | location=LinJ.07:293270-296056(+) | length=929	GeneDB|LinJ.07.0700	102 kDa		unknown	2
245	TRUE	Empty	| organism=Leishmania_infantum | product=calpain-like cysteine peptidase, putative,cysteine peptidase, Clan CA, family C2, putative | location=LinJ.04:164345-166912(-) | length=855	GeneDB|LinJ.04.0430	95 kDa		unknown	2
246	TRUE	Empty	| organism=Leishmania_infantum | product=trifunctional enzyme alpha subunit, mitochondrial precursor-like protein | location=LinJ.26:551026-553206(+) | length=726	GeneDB|LinJ.26.1530	79 kDa		unknown	2
247	TRUE	Empty	| organism=Leishmania_infantum | product=hypothetical protein, conserved | location=LinJ.09:403163-405010(+) | length=615	GeneDB|LinJ.09.1070	67 kDa		unknown	3
248	TRUE	Empty	| organism=Leishmania_infantum | product=hypothetical protein, conserved | location=LinJ.09:545339-545734(-) | length=131	GeneDB|LinJ.09.1530	15 kDa		unknown	4
249	TRUE	Empty	| organism=Leishmania_infantum | product=hypothetical protein, conserved | location=LinJ.14:566351-568075(+) | length=574	GeneDB|LinJ.14.1410	65 kDa		unknown	4
250	TRUE	Empty	| organism=Leishmania_infantum | product=hypothetical protein, conserved | location=LinJ.20:79482-80267(-) | length=261	GeneDB|LinJ.20.0260	29 kDa		unknown	4
251	TRUE	Empty	| organism=Leishmania_infantum | product=60S ribosomal protein L9, putative | location=LinJ.21:434204-434776(+) | length=190	GeneDB|LinJ.21.1290 (+1)	22 kDa		unknown	3
252	TRUE	Empty	| organism=Leishmania_infantum | product=hypothetical protein, conserved | location=LinJ.21:485999-486796(-) | length=265	GeneDB|LinJ.21.1420	29 kDa		unknown	3
253	TRUE	Empty	| organism=Leishmania_infantum | product=NADP-dependent alcohol dehydrogenase, putative | location=LinJ.23:135086-136144(+) | length=352	GeneDB|LinJ.23.0410	38 kDa		unknown	3
254	TRUE	Empty	| organism=Leishmania_infantum | product=aspartate aminotransferase, putative | location=LinJ.24:124517-125812(+) | length=431	GeneDB|LinJ.24.0370	48 kDa		unknown	3
255	TRUE	Empty	| organism=Leishmania_infantum | product=malic enzyme | location=LinJ.24:276191-277906(+) | length=571	GeneDB|LinJ.24.0780	63 kDa		unknown	3
256	TRUE	Empty	| organism=Leishmania_infantum | product=succinate dehydrogenase flavoprotein, putative | location=LinJ.24:635731-637554(+) | length=607	GeneDB|LinJ.24.1700	67 kDa		unknown	3
257	TRUE	Empty	| organism=Leishmania_infantum | product=hypothetical protein, conserved | location=LinJ.29:336792-338267(-) | length=491	GeneDB|LinJ.29.0940	53 kDa		unknown	3
258	TRUE	Empty	| organism=Leishmania_infantum | product=enoyl-CoA hydratase/isomerase-like protein | location=LinJ.29:1031673-1032476(-) | length=267	GeneDB|LinJ.29.2420	29 kDa		unknown	3
259	TRUE	Empty	| organism=Leishmania_infantum | product=60S ribosomal protein L27A/L29, putative | location=LinJ.35:1502761-1503198(-) | length=145	GeneDB|LinJ.35.3810 (+1)	16 kDa		unknown	3
260	TRUE	Empty	| organism=Leishmania_infantum | product=hypothetical protein, conserved | location=LinJ.36:99171-99950(-) | length=259	GeneDB|LinJ.36.0390	30 kDa		unknown	3
261	TRUE	Empty	| organism=Leishmania_infantum | product=hypothetical protein, conserved,nima-related protein kinase, putative | location=LinJ.36:567628-569160(-) | length=510	GeneDB|LinJ.36.1580	57 kDa		unknown	3
262	TRUE	Empty	| organism=Leishmania_infantum | product=40S ribosomal protein S24e | location=LinJ.36:1167585-1167998(-) | length=137	GeneDB|LinJ.36.3010 (+1)	16 kDa		unknown	3
263	TRUE	Empty	| organism=Leishmania_infantum | product=hypothetical protein, conserved | location=LinJ.36:2261518-2262642(-) | length=374	GeneDB|LinJ.36.6170	41 kDa		unknown	3
264	TRUE	Empty	| organism=Leishmania_infantum | product=chaperonin TCP20, putative | location=LinJ.13:530753-532369(-) | length=538	GeneDB|LinJ.13.1400	59 kDa		unknown	3
265	TRUE	Empty	| organism=Leishmania_infantum | product=mevalonate-diphosphate decarboxylase, putative | location=LinJ.18:10260-11411(-) | length=383	GeneDB|LinJ.18.0020	42 kDa		unknown	3
266	TRUE	Empty	| organism=Leishmania_infantum | product=RNA-binding protein, putative, UPB1 | location=LinJ.25:157613-158314(-) | length=233	GeneDB|LinJ.25.0500 (+1)	27 kDa		unknown	3
267	TRUE	Empty	| organism=Leishmania_infantum | product=hypothetical protein, conserved | location=LinJ.25:762185-763102(-) | length=305	GeneDB|LinJ.25.2100	33 kDa		unknown	3
268	TRUE	Empty	| organism=Leishmania_infantum | product=hypothetical protein, conserved | location=LinJ.26:182177-182854(-) | length=225	GeneDB|LinJ.26.0650	26 kDa		unknown	3
269	TRUE	Empty	| organism=Leishmania_infantum | product=proteasome beta 6 subunit, putative,20S proteasome beta 6 subunit, putative | location=LinJ.06:53008-53751(-) | length=247	GeneDB|LinJ.06.0140	28 kDa		unknown	2
270	TRUE	Empty	| organism=Leishmania_infantum | product=3-methylcrotonoyl-CoA carboxylase beta subunit, putative | location=LinJ.11:217299-218909(+) | length=536	GeneDB|LinJ.11.0600	58 kDa		unknown	4
271	TRUE	Empty	| organism=Leishmania_infantum | product=2-oxoisovalerate dehydrogenase alpha subunit, putative | location=LinJ.21:577832-579271(-) | length=479	GeneDB|LinJ.21.1670	53 kDa		unknown	3
272	TRUE	Empty	| organism=Leishmania_infantum | product=coatomer gamma subunit, putative | location=LinJ.28:1031296-1033893(+) | length=865	GeneDB|LinJ.28.2820	96 kDa		unknown	3
273	TRUE	Empty	| organism=Leishmania_infantum | product=RNA guanylyltransferase, putative | location=LinJ.32:531466-534783(+) | length=1105	GeneDB|LinJ.32.1420	118 kDa		unknown	3
274	TRUE	Empty	| organism=Leishmania_infantum | product=vacuolar-type proton translocating pyrophosphatase 1, putative | location=LinJ.31:480206-482611(-) | length=801	GeneDB|LinJ.31.1240	83 kDa		unknown	2
275	TRUE	Empty	| organism=Leishmania_infantum | product=proteasome alpha 2 subunit, putative | location=LinJ.21:721308-722003(-) | length=231	GeneDB|LinJ.21.2070	25 kDa		unknown	3
276	TRUE	Empty	| organism=Leishmania_infantum | product=GTP-binding protein, putative | location=LinJ.25:545974-546624(-) | length=216	GeneDB|LinJ.25.1460	24 kDa		unknown	2
277	TRUE	Empty	| organism=Leishmania_infantum | product=proline oxidase, mitochondrial precursor-like protein | location=LinJ.26:579888-581573(+) | length=561	GeneDB|LinJ.26.1590	64 kDa		unknown	2
278	TRUE	Empty	| organism=Leishmania_infantum | product=eukaryotic release factor 3, putative | location=LinJ.11:469179-471449(+) | length=756	GeneDB|LinJ.11.1160	83 kDa		unknown	2
279	TRUE	Empty	| organism=Leishmania_infantum | product=electron transfer flavoprotein, putative | location=LinJ.25:32146-32922(-) | length=258	GeneDB|LinJ.25.0120	28 kDa		unknown	2
280	TRUE	Empty	| organism=Leishmania_infantum | product=endoribonuclease L-PSP (pb5), putative | location=LinJ.23:65306-65797(+) | length=163	GeneDB|LinJ.23.0220	17 kDa		unknown	2
281	TRUE	Empty	| organism=Leishmania_infantum | product=ribosomal protein S20, putative | location=LinJ.28:378862-379212(+) | length=116	GeneDB|LinJ.28.1100 (+1)	13 kDa		unknown	2
282	TRUE	Empty	| organism=Leishmania_infantum | product=ATP synthase, epsilon chain, putative | location=LinJ.30:1313406-1313951(+) | length=181	GeneDB|LinJ.30.3660	20 kDa		unknown	2
283	TRUE	Empty	| organism=Leishmania_infantum | product=proteasome alpha 5 subunit, putative,20S proteasome subunit alpha 5, (putative) | location=LinJ.21:743999-744733(+) | length=244	GeneDB|LinJ.21.2200	27 kDa		unknown	2
284	TRUE	Empty	| organism=Leishmania_infantum | product=calcium motive p-type ATPase, putative | location=LinJ.35:823447-826776(+) | length=1109	GeneDB|LinJ.35.2080	122 kDa		unknown	2
285	TRUE	Empty	| organism=Leishmania_infantum | product=surface antigen protein 2, putative | location=LinJ.12:411072-412325(+) | length=417	GeneDB|LinJ.12.0666	44 kDa		unknown	2
286	TRUE	Empty	| organism=Leishmania_infantum | product=N-acetyltransferase subunit Nat1, putative | location=LinJ.36:480380-482515(+) | length=711	GeneDB|LinJ.36.1390	81 kDa		unknown	2
287	TRUE	Empty	| organism=Leishmania_infantum | product=hypothetical protein, conserved | location=LinJ.27:711948-712967(+) | length=339	GeneDB|LinJ.27.1630	38 kDa		unknown	2
288	TRUE	Empty	| organism=Leishmania_infantum | product=hypothetical protein, conserved | location=LinJ.29:927518-929440(-) | length=640	GeneDB|LinJ.29.2220	69 kDa		unknown	3
289	TRUE	Empty	| organism=Leishmania_infantum | product=60S ribosomal protein L5, putative | location=LinJ.35:755177-756094(+) | length=305	GeneDB|LinJ.35.1870 (+1)	34 kDa		unknown	3
290	TRUE	Empty	| organism=Leishmania_infantum | product=mitochondrial RNA binding protein 1,gBP21, MRP1 | location=LinJ.27:470621-471325(-) | length=234	GeneDB|LinJ.27.0980	27 kDa		unknown	3
291	TRUE	Empty	| organism=Leishmania_infantum | product=hypothetical protein, conserved | location=LinJ.30:897655-898476(-) | length=273	GeneDB|LinJ.30.2410	31 kDa		unknown	3
292	TRUE	Empty	| organism=Leishmania_infantum | product=ribosomal protein S25 | location=LinJ.25:458858-459220(-) | length=120	GeneDB|LinJ.25.1220 (+1)	13 kDa		unknown	3
293	TRUE	Empty	| organism=Leishmania_infantum | product=reiske iron-sulfur protein precursor, putative | location=LinJ.35:648241-649134(-) | length=297	GeneDB|LinJ.35.1540	34 kDa		unknown	3
294	TRUE	Empty	| organism=Leishmania_infantum | product=hypothetical protein, conserved | location=LinJ.18:104664-105719(-) | length=351	GeneDB|LinJ.18.0210	38 kDa		unknown	3
295	TRUE	Empty	| organism=Leishmania_infantum | product=hypothetical protein, conserved | location=LinJ.29:823362-824783(-) | length=473	GeneDB|LinJ.29.1940	53 kDa		unknown	3
296	TRUE	Empty	| organism=Leishmania_infantum | product=hypothetical protein, conserved | location=LinJ.32:853114-853815(-) | length=233	GeneDB|LinJ.32.2330	26 kDa		unknown	3
297	TRUE	Empty	| organism=Leishmania_infantum | product=60S ribosomal protein L32 | location=LinJ.35:810291-810692(+) | length=133	GeneDB|LinJ.35.2040	15 kDa	TRUE	unknown	3
298	TRUE	Empty	| organism=Leishmania_infantum | product=pyruvate dehydrogenase E1 beta subunit, putative | location=LinJ.25:668142-669194(-) | length=350	GeneDB|LinJ.25.1790	38 kDa		unknown	3
299	TRUE	Empty	| organism=Leishmania_infantum | product=hypothetical protein, conserved | location=LinJ.36:2095844-2097412(-) | length=522	GeneDB|LinJ.36.5700	57 kDa		unknown	3
300	TRUE	Empty	| organism=Leishmania_infantum | product=protein tyrosine phosphatase, putative | location=LinJ.05:87849-88523(+) | length=224	GeneDB|LinJ.05.0280	25 kDa		unknown	2
301	TRUE	Empty	| organism=Leishmania_infantum | product=alanine aminotransferase | location=LinJ.12:348436-349929(+) | length=497	GeneDB|LinJ.12.0580	55 kDa		unknown	2
302	TRUE	Empty	| organism=Leishmania_infantum | product=hypothetical protein, conserved | location=LinJ.26:102325-103128(-) | length=267	GeneDB|LinJ.26.0370	29 kDa		unknown	2
303	TRUE	Empty	| organism=Leishmania_infantum | product=40S ribosomal protein S13, putative | location=LinJ.19:162718-163173(+) | length=151	GeneDB|LinJ.19.0390 (+1)	17 kDa		unknown	2
304	TRUE	Empty	| organism=Leishmania_infantum | product=ascorbate-dependent peroxidase, putative | location=LinJ.34:23760-24671(+) | length=303	GeneDB|LinJ.34.0070	34 kDa		unknown	2
305	TRUE	Empty	| organism=Leishmania_infantum | product=orotidine-5-phosphate decarboxylase/orotate phosphoribosyltransferase, putative,OMPDCase-OPRTase, putative | location=LinJ.16:202027-203400(-) | length=457	GeneDB|LinJ.16.0560	50 kDa		unknown	3
306	TRUE	Empty	| organism=Leishmania_infantum | product=hypothetical protein, conserved | location=LinJ.34:842929-844230(-) | length=433	GeneDB|LinJ.34.1960	47 kDa		unknown	2
307	TRUE	Empty	| organism=Leishmania_infantum | product=proteasome regulatory non-ATPase subunit, putative | location=LinJ.29:40576-43305(-) | length=909	GeneDB|LinJ.29.0120	99 kDa		unknown	2
308	TRUE	Empty	| organism=Leishmania_infantum | product=hypothetical protein, conserved | location=LinJ.16:192852-193838(-) | length=328	GeneDB|LinJ.16.0530	37 kDa		unknown	3
309	TRUE	Empty	| organism=Leishmania_infantum | product=glycosomal membrane like protein | location=LinJ.24:29777-30439(+) | length=220	GeneDB|LinJ.24.0140	24 kDa		unknown	2
310	TRUE	Empty	| organism=Leishmania_infantum | product=phenylalanine-4-hydroxylase, putative | location=LinJ.28:488298-489656(+) | length=452	GeneDB|LinJ.28.1390	51 kDa		unknown	2
311	TRUE	Empty	| organism=Leishmania_infantum | product=proteasome regulatory non-ATPase subunit 6, putative | location=LinJ.02:164977-166566(-) | length=529	GeneDB|LinJ.02.0340	59 kDa		unknown	2
312	TRUE	Empty	| organism=Leishmania_infantum | product=aminopeptidase, putative,metallo-peptidase, Clan MA(E), Family M1 | location=LinJ.29:995427-998033(-) | length=868	GeneDB|LinJ.29.2350	96 kDa		unknown	2
313	TRUE	Empty	| organism=Leishmania_infantum | product=cytochrome c oxidase subunit V, putative | location=LinJ.26:606337-606927(+) | length=196	GeneDB|LinJ.26.1690	22 kDa		unknown	2
314	TRUE	Empty	| organism=Leishmania_infantum | product=hypothetical protein, conserved | location=LinJ.35:564756-566435(+) | length=559	GeneDB|LinJ.35.1340	63 kDa		unknown	2
315	TRUE	Empty	| organism=Leishmania_infantum | product=3-ketoacyl-CoA thiolase-like protein, putative | location=LinJ.31:760893-762215(-) | length=440	GeneDB|LinJ.31.1660	47 kDa		unknown	2
316	TRUE	Empty	| organism=Leishmania_infantum | product=hypothetical protein, conserved | location=LinJ.07:299058-300065(+) | length=335	GeneDB|LinJ.07.0710	38 kDa		unknown	2
317	TRUE	Empty	| organism=Leishmania_infantum | product=programmed cell death 6 protein-like protein | location=LinJ.13:565828-566532(-) | length=234	GeneDB|LinJ.13.1500	26 kDa		unknown	2
318	TRUE	Empty	| organism=Leishmania_infantum | product=calpain-like cysteine peptidase, putative,cysteine peptidase, Clan CA, family C2, putative | location=LinJ.14:355226-355573(-) | length=115	GeneDB|LinJ.14.0910 (+1)	13 kDa		unknown	2
319	TRUE	Empty	| organism=Leishmania_infantum | product=60S ribosomal protein L17, putative | location=LinJ.24:9474-9974(+) | length=166	GeneDB|LinJ.24.0040 (+1)	19 kDa		unknown	2
320	TRUE	Empty	| organism=Leishmania_infantum | product=serine/threonine protein phosphatase catalytic subunit, putative | location=LinJ.28:264999-265904(-) | length=301	GeneDB|LinJ.28.0730	34 kDa		unknown	2
321	TRUE	Empty	| organism=Leishmania_infantum | product=hypothetical protein, conserved | location=LinJ.30:305012-306751(+) | length=579	GeneDB|LinJ.30.0990	63 kDa		unknown	2
322	TRUE	Empty	| organism=Leishmania_infantum | product=N-acyl-L-amino acid amidohydrolase, putative | location=LinJ.30:475939-477264(+) | length=441	GeneDB|LinJ.30.1440	48 kDa		unknown	2
323	TRUE	Empty	| organism=Leishmania_infantum | product=hypothetical protein, conserved | location=LinJ.30:1159315-1159953(-) | length=212	GeneDB|LinJ.30.3190	23 kDa		unknown	2
324	TRUE	Empty	| organism=Leishmania_infantum | product=3,2-trans-enoyl-CoA isomerase, mitochondrial precursor, putative | location=LinJ.31:1105665-1106693(-) | length=342	GeneDB|LinJ.31.2320 (+1)	39 kDa		unknown	2
325	TRUE	Empty	| organism=Leishmania_infantum | product=ATP synthase F1 subunit gamma protein, putative | location=LinJ.21:733331-734242(+) | length=303	GeneDB|LinJ.21.2140	34 kDa		unknown	2
326	TRUE	Empty	| organism=Leishmania_infantum | product=26S protease regulatory subunit, putative,serine peptidase, Clan SJ, family S16, putative | location=LinJ.03:204172-205362(+) | length=396	GeneDB|LinJ.03.0520	44 kDa		unknown	2
327	TRUE	Empty	| organism=Leishmania_infantum | product=ribosomal protein L27, putative | location=LinJ.32:1061503-1061907(-) | length=134	GeneDB|LinJ.32.2830 (+1)	15 kDa		unknown	2
328	TRUE	Empty	| organism=Leishmania_infantum | product=40S ribosomal protein S5 | location=LinJ.11:384894-385466(+) | length=190	GeneDB|LinJ.11.0960	21 kDa		unknown	2
329	TRUE	Empty	| organism=Leishmania_infantum | product=chaperone protein DNAj, putative | location=LinJ.36:2399527-2400564(-) | length=345	GeneDB|LinJ.36.6530	38 kDa		unknown	2
330	TRUE	Empty	| organism=Leishmania_infantum | product=RNA binding protein, putative | location=LinJ.18:234270-235535(+) | length=421	GeneDB|LinJ.18.0590	44 kDa		unknown	2
331	TRUE	Empty	| organism=Leishmania_infantum | product=electron-transfer-flavoprotein, alpha polypeptide, putative | location=LinJ.28:437830-438807(+) | length=325	GeneDB|LinJ.28.1240	34 kDa		unknown	2
332	TRUE	Empty	| organism=Leishmania_infantum | product=hypothetical protein, unknown function | location=LinJ.36:429754-431121(+) | length=455	GeneDB|LinJ.36.1190	50 kDa		unknown	2
333	TRUE	Empty	| organism=Leishmania_infantum | product=60S ribosomal protein L23, putative | location=LinJ.35:1508760-1509179(-) | length=139	GeneDB|LinJ.35.3840	15 kDa		unknown	2
334	TRUE	Empty	| organism=Leishmania_infantum | product=hypothetical protein, conserved | location=LinJ.34:527671-529668(-) | length=665	GeneDB|LinJ.34.1260	75 kDa		unknown	2
335	TRUE	Empty	| organism=Leishmania_infantum | product=40S ribosomal protein S8, putative | location=LinJ.24:788251-788913(-) | length=220	GeneDB|LinJ.24.2160 (+1)	25 kDa		unknown	2
336	TRUE	Empty	| organism=Leishmania_infantum | product=hypothetical protein, conserved | location=LinJ.27:252850-253353(+) | length=167	GeneDB|LinJ.27.2660	20 kDa		unknown	2
337	TRUE	Empty	| organism=Leishmania_infantum | product=hypothetical protein, conserved | location=LinJ.21:135688-136932(+) | length=414	GeneDB|LinJ.21.0490	47 kDa		unknown	2
338	TRUE	Empty	| organism=Leishmania_infantum | product=U2 splicing auxiliary factor, putative | location=LinJ.03:48321-48953(+) | length=210	GeneDB|LinJ.03.0180	25 kDa		unknown	2
339	TRUE	Empty	| organism=Leishmania_infantum | product=hypothetical protein, conserved | location=LinJ.06:401096-402445(+) | length=449	GeneDB|LinJ.06.0950	49 kDa		unknown	2
340	TRUE	Empty	| organism=Leishmania_infantum | product=ef-hand protein 5, putative | location=LinJ.09:355626-356186(-) | length=186	GeneDB|LinJ.09.0960	21 kDa		unknown	2
341	TRUE	Empty	| organism=Leishmania_infantum | product=proteasome beta-1 subunit, putative | location=LinJ.12:11842-12693(+) | length=283	GeneDB|LinJ.12.0003	30 kDa		unknown	2
342	TRUE	Empty	| organism=Leishmania_infantum | product=hypothetical protein, conserved | location=LinJ.14:72617-73045(+) | length=142	GeneDB|LinJ.14.0240	15 kDa		unknown	2
343	TRUE	Empty	| organism=Leishmania_infantum | product=ras-related protein rab-5, putative | location=LinJ.18:466220-466930(+) | length=236	GeneDB|LinJ.18.1140	25 kDa		unknown	2
344	TRUE	Empty	| organism=Leishmania_infantum | product=peroxisome assembly protein, putative | location=LinJ.19:532909-534294(+) | length=461	GeneDB|LinJ.19.1240	51 kDa		unknown	2
345	TRUE	Empty	| organism=Leishmania_infantum | product=peptidylprolyl isomerase-like protein | location=LinJ.19:648058-649356(+) | length=432	GeneDB|LinJ.19.1560	48 kDa		unknown	2
346	TRUE	Empty	| organism=Leishmania_infantum | product=aminoacylase, putative,N-acyl-L-amino acid amidohydrolase, putative | location=LinJ.20:712756-713961(-) | length=401	GeneDB|LinJ.20.1720	44 kDa		unknown	2
347	TRUE	Empty	| organism=Leishmania_infantum | product=hypothetical protein, conserved | location=LinJ.23:677363-678106(+) | length=247	GeneDB|LinJ.23.1680	27 kDa		unknown	2
348	TRUE	Empty	| organism=Leishmania_infantum | product=protein phosphatase, putative | location=LinJ.25:264940-266160(+) | length=406	GeneDB|LinJ.25.0780	45 kDa		unknown	2
349	TRUE	Empty	| organism=Leishmania_infantum | product=60S acidic ribosomal subunit protein, putative | location=LinJ.27:577683-578654(+) | length=323	GeneDB|LinJ.27.1300 (+1)	35 kDa		unknown	2
350	TRUE	Empty	| organism=Leishmania_infantum | product=40S ribosomal protein S14 | location=LinJ.28:359351-359785(+) | length=144	GeneDB|LinJ.28.1050 (+1)	16 kDa		unknown	2
351	TRUE	Empty	| organism=Leishmania_infantum | product=cytosolic malate dehydrogenase | location=LinJ.28:1103768-1104742(-) | length=324	GeneDB|LinJ.28.3090	34 kDa		unknown	2
352	TRUE	Empty	| organism=Leishmania_infantum | product=serine/threonine protein kinase, putative,protein kinase, putative | location=LinJ.29:886885-889332(-) | length=815	GeneDB|LinJ.29.2140	88 kDa		unknown	2
353	TRUE	Empty	| organism=Leishmania_infantum | product=coatomer epsilon subunit, putative | location=LinJ.32:679076-680047(-) | length=323	GeneDB|LinJ.32.1810	35 kDa		unknown	2
354	TRUE	Empty	| organism=Leishmania_infantum | product=T-complex protein 1, theta subunit, putative,chaperonin, putative | location=LinJ.36:2647185-2648798(-) | length=537	GeneDB|LinJ.36.7240	58 kDa		unknown	2
355	TRUE	Empty	| organism=Leishmania_infantum | product=ribonucleoprotein p18, mitochondrial precursor, putative | location=LinJ.15:112011-112574(+) | length=187	GeneDB|LinJ.15.0320	21 kDa	TRUE	unknown	2
356	TRUE	Empty	| organism=Leishmania_infantum | product=carboxypeptidase, putative,metallo-peptidase, Clan MA(E), Family M32 | location=LinJ.14:50020-51534(+) | length=504	GeneDB|LinJ.14.0180	57 kDa		unknown	2
357	TRUE	Empty	| organism=Leishmania_infantum | product=acetyl-CoA synthetase, putative | location=LinJ.23:336603-338690(-) | length=695	GeneDB|LinJ.23.0880	77 kDa		unknown	2
358	TRUE	Empty	| organism=Leishmania_infantum | product=replication factor A, 51kDa subunit, putative | location=LinJ.28:716528-717931(-) | length=467	GeneDB|LinJ.28.1940	52 kDa		unknown	2
359	TRUE	Empty	| organism=Leishmania_infantum | product=trypanothione synthetase, putative | location=LinJ.27:799097-801055(-) | length=652	GeneDB|LinJ.27.1770	74 kDa		unknown	2
360	TRUE	Empty	| organism=Leishmania_infantum | product=coatomer delta subunit-like protein,delta-COP, putative,delta-coat protein, putative | location=LinJ.16:461318-462928(-) | length=536	GeneDB|LinJ.16.1230	58 kDa		unknown	2
361	TRUE	Empty	| organism=Leishmania_infantum | product=protein-l-isoaspartate o-methyltransferase, putative | location=LinJ.36:2529556-2530335(-) | length=259	GeneDB|LinJ.36.6860	29 kDa		unknown	2
362	TRUE	Empty	| organism=Leishmania_infantum | product=hypothetical protein, conserved | location=LinJ.32:316662-318197(+) | length=511	GeneDB|LinJ.32.0890	56 kDa		unknown	2
363	TRUE	Empty	| organism=Leishmania_infantum | product=glutamine synthetase, putative | location=LinJ.06:128870-130324(+) | length=484	GeneDB|LinJ.06.0370	55 kDa		unknown	2
364	TRUE	Empty	| organism=Leishmania_infantum | product=ATP-dependent DEAD/H RNA helicase, putative | location=LinJ.07:57082-58539(+) | length=485	GeneDB|LinJ.07.0130	53 kDa		unknown	2
365	TRUE	Empty	| organism=Leishmania_infantum | product=60S ribosomal protein L13a, putative | location=LinJ.15:82892-83560(-) | length=222	GeneDB|LinJ.15.0220 (+1)	25 kDa		unknown	2
366	TRUE	Empty	| organism=Leishmania_infantum | product=60S Ribosomal protein L36, putative | location=LinJ.21:230459-230776(+) | length=105	GeneDB|LinJ.21.0800 (+1)	12 kDa		unknown	2
367	TRUE	Empty	| organism=Leishmania_infantum | product=hypothetical protein, conserved | location=LinJ.21:535184-536935(-) | length=583	GeneDB|LinJ.21.1550	62 kDa		unknown	2
368	TRUE	Empty	| organism=Leishmania_infantum | product=cysteine desulfurase, putative | location=LinJ.27:450165-451487(-) | length=440	GeneDB|LinJ.27.0930	48 kDa		unknown	2
369	TRUE	Empty	| organism=Leishmania_infantum | product=hypoxanthine-guanine phosphoribosyltransferase | location=LinJ.21:310948-311583(+) | length=211	GeneDB|LinJ.21.0980	24 kDa		unknown	2
370	TRUE	Empty	| organism=Leishmania_infantum | product=nuclear receptor binding factor-like protein | location=LinJ.05:168156-169178(+) | length=340	GeneDB|LinJ.05.0520	36 kDa		unknown	2
371	TRUE	Empty	| organism=Leishmania_infantum | product=hypothetical protein, conserved | location=LinJ.25:633526-634506(-) | length=326	GeneDB|LinJ.25.1670	37 kDa		unknown	2
372	TRUE	Empty	| organism=Leishmania_infantum | product=fumarate hydratase, putative | location=LinJ.29:863142-864848(-) | length=568	GeneDB|LinJ.29.2080	63 kDa		unknown	2
373	TRUE	Empty	| organism=Leishmania_infantum | product=META domain containing protein, putative;with=GeneDB:LmjF17.0870 | location=LinJ.17:397556-398890(+) | length=444	GeneDB|LinJ.17.0970	48 kDa		unknown	2
374	TRUE	Empty	| organism=Leishmania_infantum | product=cysteine synthase | location=LinJ.36:1387269-1388270(-) | length=333	GeneDB|LinJ.36.3750	35 kDa		unknown	2
375	TRUE	Empty	| organism=Leishmania_infantum | product=hypothetical protein, conserved | location=LinJ.35:874112-875434(+) | length=440	GeneDB|LinJ.35.2190	48 kDa		unknown	2
376	TRUE	Empty	| organism=Leishmania_infantum | product=40S ribosomal protein S23, putative | location=LinJ.21:435987-436418(+) | length=143	GeneDB|LinJ.21.1300 (+1)	16 kDa		unknown	2
377	TRUE	Empty	| organism=Leishmania_infantum | product=cell differentiation protein-like protein | location=LinJ.34:1648703-1649779(+) | length=358	GeneDB|LinJ.34.4180	41 kDa		unknown	2
378	TRUE	Empty	| organism=Leishmania_infantum | product=cation-transporting ATPase, putative | location=LinJ.07:539341-543075(+) | length=1244	GeneDB|LinJ.07.1210	140 kDa		unknown	2
379	TRUE	Empty	| organism=Leishmania_infantum | product=hypothetical protein, conserved | location=LinJ.32:8696-10180(-) | length=494	GeneDB|LinJ.32.0020	56 kDa		unknown	2
380	TRUE	Empty	| organism=Leishmania_infantum | product=hypothetical protein, conserved | location=LinJ.25:635759-636196(-) | length=145	GeneDB|LinJ.25.1680	17 kDa		unknown	2
END OF FILE
22176-22178 PapadopoulouB -TriTryp L infantum- 20160422, Samples report created on 05/11/2016
Experiment: 22176-22178 PapadopoulouB -TriTryp L infantum- 20160422
	Peak List Generator: unknown
		Version: unknown
		Charge States Calculated: unknown
		Deisotoped: unknown
		Textual Annotation: unknown
	Database Set: 1 Database
		Database Name: the TriTryp_LeishInfant_TriTrypDB-9.0_LinfantumJPCM5_AnnotatedProteins_20160422 database
			Version: unknown
			Taxonomy: All Entries
			Number of Proteins: 8239
		Does database contain common contaminants?: unknown
	Search Engine Set: 1 Search Engine
		Search Engine: Mascot
			Version: 2.5.1
			Samples: All Samples
			Fragment Tolerance: 0.100 Da (Monoisotopic)
			Parent Tolerance: 0.100 Da (Monoisotopic)
			Fixed Modifications: +57 on C (Carbamidomethyl)
			Variable Modifications: +1 on NQ (Deamidated), +16 on M (Oxidation)
			Database: the TriTryp_LeishInfant_TriTrypDB-9.0_LinfantumJPCM5_AnnotatedProteins_20160422 database (unknown version, 8239 entries)
			Digestion Enzyme: Trypsin
			Max Missed Cleavages: 2
			Probability Model:
				Ingel22177 (F066010): LFDR Model, Classifier data: Bayes, Good (58%) m:91.1/s:24.9 m:28.9/s:1.54 m:NA m:79.5/s:29.6, Bad (42%) m:8.47/s:7.21 m:28.9/s:1.55 m:NA m:3.51/s:3.69 [all charge states]
	Scaffold: Version: Scaffold_4.4.8
		Modification Metadata Set: 0 modifications
			Source: None
			Comment:
		Protein Grouping Strategy: Experiment-wide grouping with binary peptide-protein weights
		Peptide Thresholds: 95.0% minimum
		Protein Thresholds: 95.0% minimum and 2 peptides minimum
		Peptide FDR: 0.0% (Decoy)
		Protein FDR: 0.0% (Decoy)
		GO Annotation Source(s):
22176-22178 PapadopoulouB -TriTryp L infantum- 20160422	Displaying:Exclusive Unique Peptide Count							Uncategorized Sample
							22177_LinJ.36.1420_episomal_DkoHEL_Gel
#	Visible?	Starred?	Identified Proteins (398)	Accession Number	Molecular Weight	Protein Grouping Ambiguity	Taxonomy	Ingel22177 (F066010)
1	TRUE	Empty	| organism=Leishmania_infantum_JPCM5 | product=Transitional endoplasmic reticulum ATPase, putative,valosin-containing protein homolog | location=LinJ.36:491965-494036(-) | length=689 | sequence_SO=chromosome | SO=protein_coding	LinJ.36.1420	76 kDa		unknown	50
2	TRUE	Empty	| organism=Leishmania_infantum_JPCM5 | product=elongation factor 1-alpha | location=LinJ.17:23994-25343(-) | length=449 | sequence_SO=chromosome | SO=protein_coding	LinJ.17.0090 (+5)	49 kDa		unknown	18
3	TRUE	Empty	| organism=Leishmania_infantum_JPCM5 | product=heat-shock protein hsp70, putative | location=LinJ.28:1066959-1068923(-) | length=654 | sequence_SO=chromosome | SO=protein_coding	LinJ.28.2960 (+2)	71 kDa		unknown	31
4	TRUE	Empty	| organism=Leishmania_infantum_JPCM5 | product=heat shock protein 83 (HSP83-2) | location=LinJ.33:117668-119770(-) | length=700 | sequence_SO=chromosome | SO=protein_coding	LinJ.33.0360 (+1)	81 kDa		unknown	33
5	TRUE	Empty	| organism=Leishmania_infantum_JPCM5 | product=beta tubulin | location=LinJ.08:484341-485672(+) | length=443 | sequence_SO=chromosome | SO=protein_coding	LinJ.08.1280	50 kDa	TRUE	unknown	19
6	TRUE	Empty	| organism=Leishmania_infantum_JPCM5 | product=citrate synthase, putative | location=LinJ.18:281930-283342(+) | length=470 | sequence_SO=chromosome | SO=protein_coding	LinJ.18.0690	52 kDa	TRUE	unknown	19
7	TRUE	Empty	| organism=Leishmania_infantum_JPCM5 | product=glycosomal phosphoenolpyruvate carboxykinase, putative | location=LinJ.27:769494-771071(-) | length=525 | sequence_SO=chromosome | SO=protein_coding	LinJ.27.1710 (+1)	58 kDa		unknown	20
8	TRUE	Empty	| organism=Leishmania_infantum_JPCM5 | product=ATPase beta subunit, putative | location=LinJ.25:456394-457971(-) | length=525 | sequence_SO=chromosome | SO=protein_coding	LinJ.25.1210	56 kDa		unknown	18
9	TRUE	Empty	| organism=Leishmania_infantum_JPCM5 | product=hypothetical protein, conserved | location=LinJ.34:68981-70456(+) | length=491 | sequence_SO=chromosome | SO=protein_coding	LinJ.34.0210	56 kDa		unknown	17
10	TRUE	Empty	| organism=Leishmania_infantum_JPCM5 | product=stomatin-like protein | location=LinJ.05:381289-382362(-) | length=357 | sequence_SO=chromosome | SO=protein_coding	LinJ.05.1040	40 kDa		unknown	19
11	TRUE	Empty	| organism=Leishmania_infantum_JPCM5 | product=glyceraldehyde 3-phosphate dehydrogenase, glycosomal | location=LinJ.30:1081801-1082886(-) | length=361 | sequence_SO=chromosome | SO=protein_coding	LinJ.30.2990 (+1)	39 kDa	TRUE	unknown	15
12	TRUE	Empty	| organism=Leishmania_infantum_JPCM5 | product=hypothetical protein, conserved | location=LinJ.35:773526-774524(+) | length=332 | sequence_SO=chromosome | SO=protein_coding	LinJ.35.1960	37 kDa		unknown	12
13	TRUE	Empty	| organism=Leishmania_infantum_JPCM5 | product=3-hydroxy-3-methylglutaryl-CoA synthase, putative (HMGS) | location=LinJ.24:797428-798933(-) | length=501 | sequence_SO=chromosome | SO=protein_coding	LinJ.24.2200	55 kDa		unknown	16
14	TRUE	Empty	| organism=Leishmania_infantum_JPCM5 | product=aconitase, putative | location=LinJ.18:201933-204623(-) | length=896 | sequence_SO=chromosome | SO=protein_coding	LinJ.18.0510	97 kDa		unknown	19
15	TRUE	Empty	| organism=Leishmania_infantum_JPCM5 | product=fructose-1,6-bisphosphate aldolase (ALD) | location=LinJ.36:464823-465938(+) | length=371 | sequence_SO=chromosome | SO=protein_coding	LinJ.36.1320	41 kDa		unknown	14
16	TRUE	Empty	| organism=Leishmania_infantum_JPCM5 | product=clathrin heavy chain, putative | location=LinJ.36:626159-631240(-) | length=1693 | sequence_SO=chromosome | SO=protein_coding	LinJ.36.1700	191 kDa		unknown	28
17	TRUE	Empty	| organism=Leishmania_infantum_JPCM5 | product=hexokinase | location=LinJ.21:78469-79884(+) | length=471 | sequence_SO=chromosome | SO=protein_coding	LinJ.21.0300 (+1)	52 kDa		unknown	20
18	TRUE	Empty	| organism=Leishmania_infantum_JPCM5 | product=delta-1-pyrroline-5-carboxylate dehydrogenase, putative | location=LinJ.03:50496-52178(+) | length=560 | sequence_SO=chromosome | SO=protein_coding	LinJ.03.0190	62 kDa		unknown	18
19	TRUE	Empty	| organism=Leishmania_infantum_JPCM5 | product=heat shock 70-related protein 1, mitochondrial precursor, putative | location=LinJ.30:922115-924097(-) | length=660 | sequence_SO=chromosome | SO=protein_coding	LinJ.30.2480 (+1)	72 kDa	TRUE	unknown	16
20	TRUE	Empty	| organism=Leishmania_infantum_JPCM5 | product=elongation factor 2 (EF2-1) | location=LinJ.36:48610-51147(-) | length=845 | sequence_SO=chromosome | SO=protein_coding	LinJ.36.0190 (+2)	94 kDa		unknown	21
21	TRUE	Empty	| organism=Leishmania_infantum_JPCM5 | product=enolase (ENOL) | location=LinJ.14:513738-515027(+) | length=429 | sequence_SO=chromosome | SO=protein_coding	LinJ.14.1240	46 kDa		unknown	14
22	TRUE	Empty	| organism=Leishmania_infantum_JPCM5 | product=galactokinase-like protein | location=LinJ.35:1111651-1113081(-) | length=476 | sequence_SO=chromosome | SO=protein_coding	LinJ.35.2790	53 kDa		unknown	14
23	TRUE	Empty	| organism=Leishmania_infantum_JPCM5 | product=ATP-dependent RNA helicase, putative | location=LinJ.35:1263964-1266738(-) | length=924 | sequence_SO=chromosome | SO=protein_coding	LinJ.35.3150	101 kDa		unknown	19
24	TRUE	Empty	| organism=Leishmania_infantum_JPCM5 | product=glutamate dehydrogenase (GDH) | location=LinJ.15:428200-431262(-) | length=1020 | sequence_SO=chromosome | SO=protein_coding	LinJ.15.1070	115 kDa		unknown	20
25	TRUE	Empty	| organism=Leishmania_infantum_JPCM5 | product=NADH-dependent fumarate reductase, putative | location=LinJ.35:517686-521129(+) | length=1147 | sequence_SO=chromosome | SO=protein_coding	LinJ.35.1190	123 kDa		unknown	24
26	TRUE	Empty	| organism=Leishmania_infantum_JPCM5 | product=glucose-6-phosphate isomerase (PGI) | location=LinJ.12:298791-300608(+) | length=605 | sequence_SO=chromosome | SO=protein_coding	LinJ.12.0490	67 kDa		unknown	15
27	TRUE	Empty	| organism=Leishmania_infantum_JPCM5 | product=heat shock protein 110, putative | location=LinJ.18:583215-585683(+) | length=822 | sequence_SO=chromosome | SO=protein_coding	LinJ.18.1350	92 kDa		unknown	18
28	TRUE	Empty	| organism=Leishmania_infantum_JPCM5 | product=ATPase alpha subunit | location=LinJ.05:160707-162431(+) | length=574 | sequence_SO=chromosome | SO=protein_coding	LinJ.05.0500 (+1)	63 kDa		unknown	14
29	TRUE	Empty	| organism=Leishmania_infantum_JPCM5 | product=carboxypeptidase, putative,metallo-peptidase, Clan MA(E), family 32 | location=LinJ.13:24496-26007(-) | length=503 | sequence_SO=chromosome | SO=protein_coding	LinJ.13.0090	57 kDa		unknown	15
30	TRUE	Empty	| organism=Leishmania_infantum_JPCM5 | product=trypanothione reductase (TRYR) | location=LinJ.05:105717-107192(+) | length=491 | sequence_SO=chromosome | SO=protein_coding	LinJ.05.0350	53 kDa		unknown	14
31	TRUE	Empty	| organism=Leishmania_infantum_JPCM5 | product=transketolase | location=LinJ.24:784613-786628(-) | length=671 | sequence_SO=chromosome | SO=protein_coding	LinJ.24.2150	72 kDa		unknown	12
32	TRUE	Empty	| organism=Leishmania_infantum_JPCM5 | product=polyubiquitin | location=LinJ.09:352175-354775(-) | length=866 | sequence_SO=chromosome | SO=protein_coding	LinJ.09.0950 (+3)	98 kDa		unknown	5
33	TRUE	Empty	| organism=Leishmania_infantum_JPCM5 | product=alpha tubulin | location=LinJ.13:112107-113462(+) | length=451 | sequence_SO=chromosome | SO=protein_coding	LinJ.13.0330 (+1)	50 kDa		unknown	11
34	TRUE	Empty	| organism=Leishmania_infantum_JPCM5 | product=eukaryotic initiation factor 4a, putative | location=LinJ.01:239127-240338(+) | length=403 | sequence_SO=chromosome | SO=protein_coding	LinJ.01.0790 (+1)	45 kDa		unknown	9
35	TRUE	Empty	| organism=Leishmania_infantum_JPCM5 | product=heat shock protein 70-related protein (HSP70.4) | location=LinJ.26:406458-408383(+) | length=641 | sequence_SO=chromosome | SO=protein_coding	LinJ.26.1220	70 kDa		unknown	16
36	TRUE	Empty	| organism=Leishmania_infantum_JPCM5 | product=glucose-regulated protein 78, putative | location=LinJ.28:460332-462308(+) | length=658 | sequence_SO=chromosome | SO=protein_coding	LinJ.28.1310	72 kDa		unknown	15
37	TRUE	Empty	| organism=Leishmania_infantum_JPCM5 | product=isocitrate dehydrogenase [NADP], mitochondrial precursor, putative | location=LinJ.10:118941-120248(+) | length=435 | sequence_SO=chromosome | SO=protein_coding	LinJ.10.0310	48 kDa		unknown	15
38	TRUE	Empty	| organism=Leishmania_infantum_JPCM5 | product=mitochondrial ATP-dependent zinc metallopeptidase, putative,metallo-peptidase, Clan MA(E), Family M41 | location=LinJ.36:1099651-1101366(-) | length=571 | sequence_SO=chromosome | SO=protein_coding	LinJ.36.2850	62 kDa		unknown	15
39	TRUE	Empty	| organism=Leishmania_infantum_JPCM5 | product=hypothetical protein, conserved | location=LinJ.11:367726-369588(+) | length=620 | sequence_SO=chromosome | SO=protein_coding	LinJ.11.0920	67 kDa		unknown	10
40	TRUE	Empty	| organism=Leishmania_infantum_JPCM5 | product=S-adenosylhomocysteine hydrolase | location=LinJ.36:1483753-1485066(+) | length=437 | sequence_SO=chromosome | SO=protein_coding	LinJ.36.4100	48 kDa		unknown	11
41	TRUE	Empty	| organism=Leishmania_infantum_JPCM5 | product=ubiquitin fusion degradation protein, putative | location=LinJ.36:2504696-2505673(-) | length=325 | sequence_SO=chromosome | SO=protein_coding	LinJ.36.6780	35 kDa		unknown	9
42	TRUE	Empty	| organism=Leishmania_infantum_JPCM5 | product=2,3-bisphosphoglycerate-independent phosphoglycerate mutase (PGAM) | location=LinJ.36:2561981-2563642(-) | length=553 | sequence_SO=chromosome | SO=protein_coding	LinJ.36.6960	61 kDa		unknown	12
43	TRUE	Empty	| organism=Leishmania_infantum_JPCM5 | product=protein phosphatase type 1 regulator-like protein | location=LinJ.05:436530-437720(-) | length=396 | sequence_SO=chromosome | SO=protein_coding	LinJ.05.1200	45 kDa		unknown	13
44	TRUE	Empty	| organism=Leishmania_infantum_JPCM5 | product=cystathione gamma lyase, putative | location=LinJ.35:1321315-1322544(-) | length=409 | sequence_SO=chromosome | SO=protein_coding	LinJ.35.3280	45 kDa		unknown	8
45	TRUE	Empty	| organism=Leishmania_infantum_JPCM5 | product=long chain fatty Acyl CoA synthetase, putative | location=LinJ.03:58064-60178(+) | length=704 | sequence_SO=chromosome | SO=protein_coding	LinJ.03.0220	79 kDa		unknown	12
46	TRUE	Empty	| organism=Leishmania_infantum_JPCM5 | product=pyruvate kinase | location=LinJ.00:87763-89286(-) | length=507 | sequence_SO=random_sequence | SO=protein_coding	LinJ.35.5450	55 kDa		unknown	9
47	TRUE	Empty	| organism=Leishmania_infantum_JPCM5 | product=adenylosuccinate synthetase, putative | location=LinJ.13:386707-388839(-) | length=710 | sequence_SO=chromosome | SO=protein_coding	LinJ.13.1090	78 kDa		unknown	11
48	TRUE	Empty	| organism=Leishmania_infantum_JPCM5 | product=malic enzyme, putative | location=LinJ.24:281276-282997(+) | length=573 | sequence_SO=chromosome | SO=protein_coding	LinJ.24.0790	63 kDa	TRUE	unknown	8
49	TRUE	Empty	| organism=Leishmania_infantum_JPCM5 | product=hypothetical protein, conserved | location=LinJ.25:867556-870441(+) | length=961 | sequence_SO=chromosome | SO=protein_coding	LinJ.25.2520	109 kDa		unknown	15
50	TRUE	Empty	| organism=Leishmania_infantum_JPCM5 | product=vacuolar ATP synthase subunit b, putative | location=LinJ.28:958879-960366(+) | length=495 | sequence_SO=chromosome | SO=protein_coding	LinJ.28.2610	56 kDa		unknown	9
51	TRUE	Empty	| organism=Leishmania_infantum_JPCM5 | product=malate dehydrogenase | location=LinJ.34:47697-48650(+) | length=317 | sequence_SO=chromosome | SO=protein_coding	LinJ.34.0150	33 kDa		unknown	11
52	TRUE	Empty	| organism=Leishmania_infantum_JPCM5 | product=casein kinase, putative | location=LinJ.35:428833-429894(+) | length=353 | sequence_SO=chromosome | SO=protein_coding	LinJ.35.1030	40 kDa		unknown	8
53	TRUE	Empty	| organism=Leishmania_infantum_JPCM5 | product=actin (ACT) | location=LinJ.04:462093-463223(-) | length=376 | sequence_SO=chromosome | SO=protein_coding	LinJ.04.1250	42 kDa		unknown	10
54	TRUE	Empty	| organism=Leishmania_infantum_JPCM5 | product=elongation factor-1 gamma (EF1G) | location=LinJ.09:371404-372765(-) | length=453 | sequence_SO=chromosome | SO=protein_coding	LinJ.09.1020 (+1)	52 kDa		unknown	9
55	TRUE	Empty	| organism=Leishmania_infantum_JPCM5 | product=GP63, leishmanolysin (GP63-1) | location=LinJ.10:206839-208638(+) | length=599 | sequence_SO=chromosome | SO=protein_coding	LinJ.10.0490 (+1)	64 kDa		unknown	8
56	TRUE	Empty	| organism=Leishmania_infantum_JPCM5 | product=aldehyde dehydrogenase, mitochondrial precursor (ALDH2) | location=LinJ.25:440332-441831(-) | length=499 | sequence_SO=chromosome | SO=protein_coding	LinJ.25.1160	54 kDa		unknown	10
57	TRUE	Empty	| organism=Leishmania_infantum_JPCM5 | product=hypothetical protein, conserved | location=LinJ.36:1870533-1872365(+) | length=610 | sequence_SO=chromosome | SO=protein_coding	LinJ.36.5080	67 kDa		unknown	13
58	TRUE	Empty	| organism=Leishmania_infantum_JPCM5 | product=dipeptidyl-peptidase III, putative,metallo-peptidase, Clan M-, Family M49 | location=LinJ.05:354919-356958(+) | length=679 | sequence_SO=chromosome | SO=protein_coding	LinJ.05.0960	76 kDa		unknown	15
59	TRUE	Empty	| organism=Leishmania_infantum_JPCM5 | product=tryparedoxin peroxidase (TRYP) | location=LinJ.15:446136-446735(-) | length=199 | sequence_SO=chromosome | SO=protein_coding	LinJ.15.1140 (+2)	22 kDa		unknown	4
60	TRUE	Empty	| organism=Leishmania_infantum_JPCM5 | product=RNA helicase, putative | location=LinJ.21:633788-635341(-) | length=517 | sequence_SO=chromosome | SO=protein_coding	LinJ.21.1820	59 kDa		unknown	10
61	TRUE	Empty	| organism=Leishmania_infantum_JPCM5 | product=dihydrolipoamide dehydrogenase, putative (GCVL-2) | location=LinJ.32:1329520-1330950(+) | length=476 | sequence_SO=chromosome | SO=protein_coding	LinJ.32.3510	51 kDa		unknown	10
62	TRUE	Empty	| organism=Leishmania_infantum_JPCM5 | product=hypothetical protein, conserved | location=LinJ.25:500550-501293(-) | length=247 | sequence_SO=chromosome | SO=protein_coding	LinJ.25.1320	27 kDa		unknown	6
63	TRUE	Empty	| organism=Leishmania_infantum_JPCM5 | product=aspartyl-tRNA synthetase, putative | location=LinJ.30:151820-153472(-) | length=550 | sequence_SO=chromosome | SO=protein_coding	LinJ.30.0470	63 kDa		unknown	9
64	TRUE	Empty	| organism=Leishmania_infantum_JPCM5 | product=3-hydroxy-3-methylglutaryl-CoA reductase, putative (HMGR) | location=LinJ.30:1171090-1172394(-) | length=434 | sequence_SO=chromosome | SO=protein_coding	LinJ.30.3230	46 kDa		unknown	9
65	TRUE	Empty	| organism=Leishmania_infantum_JPCM5 | product=mitochondrial processing peptidase, beta subunit, putative,metallo-peptidase, Clan ME, Family M16 | location=LinJ.35:577549-579021(+) | length=490 | sequence_SO=chromosome | SO=protein_coding	LinJ.35.1390	55 kDa		unknown	11
66	TRUE	Empty	| organism=Leishmania_infantum_JPCM5 | product=nucleoside diphosphate kinase b | location=LinJ.32:1162844-1163299(-) | length=151 | sequence_SO=chromosome | SO=protein_coding	LinJ.32.3100 (+1)	17 kDa		unknown	7
67	TRUE	Empty	| organism=Leishmania_infantum_JPCM5 | product=myosin XXI | location=LinJ.32:1488055-1491207(+) | length=1050 | sequence_SO=chromosome | SO=protein_coding	LinJ.32.4020	119 kDa		unknown	12
68	TRUE	Empty	| organism=Leishmania_infantum_JPCM5 | product=14-3-3 protein-like protein | location=LinJ.36:1277839-1278615(-) | length=258 | sequence_SO=chromosome | SO=protein_coding	LinJ.36.3360	30 kDa		unknown	9
69	TRUE	Empty	| organism=Leishmania_infantum_JPCM5 | product=protein disulfide isomerase (PDI-2) | location=LinJ.36:2654759-2656192(-) | length=477 | sequence_SO=chromosome | SO=protein_coding	LinJ.36.7280	52 kDa		unknown	13
70	TRUE	Empty	| organism=Leishmania_infantum_JPCM5 | product=prostaglandin f2-alpha synthase/D-arabinose dehydrogenase (PGFS) | location=LinJ.31:1034722-1035576(-) | length=284 | sequence_SO=chromosome | SO=protein_coding	LinJ.31.2210	32 kDa		unknown	7
71	TRUE	Empty	| organism=Leishmania_infantum_JPCM5 | product=heat shock protein, putative | location=LinJ.33:974212-976116(+) | length=634 | sequence_SO=chromosome | SO=protein_coding	LinJ.33.2520	72 kDa		unknown	10
72	TRUE	Empty	| organism=Leishmania_infantum_JPCM5 | product=malic enzyme | location=LinJ.24:276191-277906(+) | length=571 | sequence_SO=chromosome | SO=protein_coding	LinJ.24.0780	63 kDa	TRUE	unknown	10
73	TRUE	Empty	| organism=Leishmania_infantum_JPCM5 | product=2,4-dihydroxyhept-2-ene-1,7-dioic acid aldolase, putative | location=LinJ.25:760142-760981(-) | length=279 | sequence_SO=chromosome | SO=protein_coding	LinJ.25.2090	30 kDa		unknown	5
74	TRUE	Empty	| organism=Leishmania_infantum_JPCM5 | product=glutamate dehydrogenase, putative | location=LinJ.28:1130064-1131422(-) | length=452 | sequence_SO=chromosome | SO=protein_coding	LinJ.28.3140	49 kDa		unknown	9
75	TRUE	Empty	| organism=Leishmania_infantum_JPCM5 | product=carboxypeptidase, putative,metallo-peptidase, Clan MA(E), Family M32 | location=LinJ.33:1030159-1031658(+) | length=499 | sequence_SO=chromosome | SO=protein_coding	LinJ.33.2670	57 kDa		unknown	9
76	TRUE	Empty	| organism=Leishmania_infantum_JPCM5 | product=arginase | location=LinJ.35:627854-628843(-) | length=329 | sequence_SO=chromosome | SO=protein_coding	LinJ.35.1490	36 kDa		unknown	3
77	TRUE	Empty	| organism=Leishmania_infantum_JPCM5 | product=glycyl tRNA synthetase, putative | location=LinJ.36:1462711-1464597(+) | length=628 | sequence_SO=chromosome | SO=protein_coding	LinJ.36.4030	70 kDa		unknown	11
78	TRUE	Empty	| organism=Leishmania_infantum_JPCM5 | product=fumarate hydratase, putative | location=LinJ.24:94989-96638(+) | length=549 | sequence_SO=chromosome | SO=protein_coding	LinJ.24.0310	61 kDa		unknown	10
79	TRUE	Empty	| organism=Leishmania_infantum_JPCM5 | product=trypanothione synthetase, putative (TRYS) | location=LinJ.27:799097-801055(-) | length=652 | sequence_SO=chromosome | SO=protein_coding	LinJ.27.1770	74 kDa		unknown	7
80	TRUE	Empty	| organism=Leishmania_infantum_JPCM5 | product=S-adenosylmethionine synthetase (METK1) | location=LinJ.30:1288057-1289235(+) | length=392 | sequence_SO=chromosome | SO=protein_coding	LinJ.30.3560 (+1)	43 kDa		unknown	6
81	TRUE	Empty	| organism=Leishmania_infantum_JPCM5 | product=d-isomer specific 2-hydroxyacid dehydrogenase- like protein | location=LinJ.00:69704-70711(+) | length=335 | sequence_SO=random_sequence | SO=protein_coding	LinJ.34.4360	37 kDa		unknown	8
82	TRUE	Empty	| organism=Leishmania_infantum_JPCM5 | product=oxidoreductase, putative | location=LinJ.36:1585674-1586696(+) | length=340 | sequence_SO=chromosome | SO=protein_coding	LinJ.36.4380	36 kDa		unknown	5
83	TRUE	Empty	| organism=Leishmania_infantum_JPCM5 | product=calpain-like cysteine peptidase, putative,cysteine peptidase, Clan CA, family C2, putative | location=LinJ.04:164345-166912(-) | length=855 | sequence_SO=chromosome | SO=protein_coding	LinJ.04.0430	95 kDa		unknown	8
84	TRUE	Empty	| organism=Leishmania_infantum_JPCM5 | product=pyruvate phosphate dikinase, putative | location=LinJ.11:397386-400130(+) | length=914 | sequence_SO=chromosome | SO=protein_coding	LinJ.11.1000	101 kDa		unknown	10
85	TRUE	Empty	| organism=Leishmania_infantum_JPCM5 | product=hypothetical protein, conserved | location=LinJ.17:5073-7397(-) | length=774 | sequence_SO=chromosome | SO=protein_coding	LinJ.17.0010	88 kDa		unknown	8
86	TRUE	Empty	| organism=Leishmania_infantum_JPCM5 | product=hypothetical protein, conserved | location=LinJ.22:115361-116416(-) | length=351 | sequence_SO=chromosome | SO=protein_coding	LinJ.22.0200	38 kDa		unknown	10
87	TRUE	Empty	| organism=Leishmania_infantum_JPCM5 | product=6-phosphogluconate dehydrogenase, decarboxylating, putative | location=LinJ.35:1356089-1357528(-) | length=479 | sequence_SO=chromosome | SO=protein_coding	LinJ.35.3390	52 kDa		unknown	6
88	TRUE	Empty	| organism=Leishmania_infantum_JPCM5 | product=fructose-1,6-bisphosphatase, cytosolic, putative | location=LinJ.04:423346-424401(-) | length=351 | sequence_SO=chromosome | SO=protein_coding	LinJ.04.1170	39 kDa		unknown	6
89	TRUE	Empty	| organism=Leishmania_infantum_JPCM5 | product=hypothetical protein, conserved | location=LinJ.21:636749-637936(-) | length=395 | sequence_SO=chromosome | SO=protein_coding	LinJ.21.1830	47 kDa		unknown	6
90	TRUE	Empty	| organism=Leishmania_infantum_JPCM5 | product=3-ketoacyl-CoA thiolase, putative,ERG10 | location=LinJ.23:329735-331060(-) | length=441 | sequence_SO=chromosome | SO=protein_coding	LinJ.23.0860	47 kDa		unknown	8
91	TRUE	Empty	| organism=Leishmania_infantum_JPCM5 | product=cysteine peptidase, Clan CA, family C2, putative | location=LinJ.27:200651-213682(+) | length=4343 | sequence_SO=chromosome | SO=protein_coding	LinJ.27.2520	490 kDa		unknown	4
92	TRUE	Empty	| organism=Leishmania_infantum_JPCM5 | product=hydrolase, alpha/beta fold family, putative | location=LinJ.28:595827-596867(+) | length=346 | sequence_SO=chromosome | SO=protein_coding	LinJ.28.1700	38 kDa		unknown	6
93	TRUE	Empty	| organism=Leishmania_infantum_JPCM5 | product=2-oxoglutarate dehydrogenase, E2 component, dihydrolipoamide succinyltransferase, putative | location=LinJ.28:954703-955872(+) | length=389 | sequence_SO=chromosome | SO=protein_coding	LinJ.28.2600	42 kDa		unknown	6
94	TRUE	Empty	| organism=Leishmania_infantum_JPCM5 | product=carnitine/choline acetyltransferase, putative | location=LinJ.29:527552-529435(+) | length=627 | sequence_SO=chromosome | SO=protein_coding	LinJ.29.1400	69 kDa		unknown	10
95	TRUE	Empty	| organism=Leishmania_infantum_JPCM5 | product=aldose 1-epimerase, putative | location=LinJ.35:413775-414890(+) | length=371 | sequence_SO=chromosome | SO=protein_coding	LinJ.35.0990	42 kDa		unknown	3
96	TRUE	Empty	| organism=Leishmania_infantum_JPCM5 | product=mitochondrial associated ribonuclease, putative | location=LinJ.08:109294-109971(+) | length=225 | sequence_SO=chromosome | SO=protein_coding	LinJ.08.0330	25 kDa		unknown	3
97	TRUE	Empty	| organism=Leishmania_infantum_JPCM5 | product=hypothetical protein, conserved | location=LinJ.09:403163-405010(+) | length=615 | sequence_SO=chromosome | SO=protein_coding	LinJ.09.1070	67 kDa		unknown	7
98	TRUE	Empty	| organism=Leishmania_infantum_JPCM5 | product=aminopeptidase, putative,metallo-peptidase, Clan MF, Family M17 | location=LinJ.11:241472-243079(+) | length=535 | sequence_SO=chromosome | SO=protein_coding	LinJ.11.0640	57 kDa		unknown	6
99	TRUE	Empty	| organism=Leishmania_infantum_JPCM5 | product=NADP-dependent alcohol dehydrogenase, putative | location=LinJ.23:135086-136144(+) | length=352 | sequence_SO=chromosome | SO=protein_coding	LinJ.23.0410	38 kDa		unknown	6
100	TRUE	Empty	| organism=Leishmania_infantum_JPCM5 | product=heat shock protein DNAJ, putative | location=LinJ.27:1004464-1005654(+) | length=396 | sequence_SO=chromosome | SO=protein_coding	LinJ.27.2350	44 kDa		unknown	6
101	TRUE	Empty	| organism=Leishmania_infantum_JPCM5 | product=replication factor A, 51kDa subunit, putative (RPA1) | location=LinJ.28:716528-717931(-) | length=467 | sequence_SO=chromosome | SO=protein_coding	LinJ.28.1940	52 kDa		unknown	7
102	TRUE	Empty	| organism=Leishmania_infantum_JPCM5 | product=receptor for activated C kinase 1 (RACK1) | location=LinJ.28:1062210-1063148(-) | length=312 | sequence_SO=chromosome | SO=protein_coding	LinJ.28.2940 (+1)	34 kDa		unknown	4
103	TRUE	Empty	| organism=Leishmania_infantum_JPCM5 | product=alkyldihydroxyacetonephosphate synthase (ADS1) | location=LinJ.30:41096-42961(-) | length=621 | sequence_SO=chromosome | SO=protein_coding	LinJ.30.0120	69 kDa		unknown	8
104	TRUE	Empty	| organism=Leishmania_infantum_JPCM5 | product=PAS-domain containing phosphoglycerate kinase, putative | location=LinJ.30:1236151-1237734(+) | length=527 | sequence_SO=chromosome | SO=protein_coding	LinJ.30.3430	58 kDa		unknown	7
105	TRUE	Empty	| organism=Leishmania_infantum_JPCM5 | product=3-ketoacyl-CoA reductase, putative | location=LinJ.33:648917-649897(+) | length=326 | sequence_SO=chromosome | SO=protein_coding	LinJ.33.1690	36 kDa		unknown	6
106	TRUE	Empty	| organism=Leishmania_infantum_JPCM5 | product=eukaryotic translation initiation factor 3 subunit L, putative | location=LinJ.36:70910-72544(-) | length=544 | sequence_SO=chromosome | SO=protein_coding	LinJ.36.0270	63 kDa		unknown	7
107	TRUE	Empty	| organism=Leishmania_infantum_JPCM5 | product=proteasome regulatory non-ATPase subunit 6, putative | location=LinJ.02:164977-166566(-) | length=529 | sequence_SO=chromosome | SO=protein_coding	LinJ.02.0340	59 kDa		unknown	7
108	TRUE	Empty	| organism=Leishmania_infantum_JPCM5 | product=hypothetical protein, conserved | location=LinJ.06:13840-15867(-) | length=675 | sequence_SO=chromosome | SO=protein_coding	LinJ.06.0030	75 kDa		unknown	4
109	TRUE	Empty	| organism=Leishmania_infantum_JPCM5 | product=seryl-tRNA synthetase, putative | location=LinJ.11:31670-33094(+) | length=474 | sequence_SO=chromosome | SO=protein_coding	LinJ.11.0100	53 kDa		unknown	4
110	TRUE	Empty	| organism=Leishmania_infantum_JPCM5 | product=cysteinyl-tRNA synthetase, putative | location=LinJ.12:91960-94314(+) | length=784 | sequence_SO=chromosome | SO=protein_coding	LinJ.12.0230	88 kDa		unknown	8
111	TRUE	Empty	| organism=Leishmania_infantum_JPCM5 | product=40S ribosomal protein S3, putative | location=LinJ.15:413244-413903(-) | length=219 | sequence_SO=chromosome | SO=protein_coding	LinJ.15.1010 (+1)	24 kDa		unknown	6
112	TRUE	Empty	| organism=Leishmania_infantum_JPCM5 | product=hypothetical protein, conserved | location=LinJ.17:84512-85465(-) | length=317 | sequence_SO=chromosome | SO=protein_coding	LinJ.17.0230	36 kDa		unknown	5
113	TRUE	Empty	| organism=Leishmania_infantum_JPCM5 | product=Elongation factor Tu, mitochondrial, putative (EF-Tu) | location=LinJ.18:307413-308813(+) | length=466 | sequence_SO=chromosome | SO=protein_coding	LinJ.18.0740	52 kDa		unknown	6
114	TRUE	Empty	| organism=Leishmania_infantum_JPCM5 | product=ADP,ATP carrier protein 1, mitochondrial precursor, putative,ADP/ATP translocase 1, putative (ANC1) | location=LinJ.19:52740-53693(-) | length=317 | sequence_SO=chromosome | SO=protein_coding	LinJ.19.0190 (+1)	35 kDa		unknown	5
115	TRUE	Empty	| organism=Leishmania_infantum_JPCM5 | product=hypothetical protein, conserved | location=LinJ.24:623658-624848(+) | length=396 | sequence_SO=chromosome | SO=protein_coding	LinJ.24.1650	43 kDa		unknown	7
116	TRUE	Empty	| organism=Leishmania_infantum_JPCM5 | product=succinate dehydrogenase flavoprotein, putative | location=LinJ.24:635731-637554(+) | length=607 | sequence_SO=chromosome | SO=protein_coding	LinJ.24.1700	67 kDa		unknown	8
117	TRUE	Empty	| organism=Leishmania_infantum_JPCM5 | product=eukaryotic translation release factor, putative | location=LinJ.27:706539-707900(+) | length=453 | sequence_SO=chromosome | SO=protein_coding	LinJ.27.1610	51 kDa		unknown	6
118	TRUE	Empty	| organism=Leishmania_infantum_JPCM5 | product=hypothetical protein, conserved | location=LinJ.27:711948-712967(+) | length=339 | sequence_SO=chromosome | SO=protein_coding	LinJ.27.1630	38 kDa		unknown	6
119	TRUE	Empty	| organism=Leishmania_infantum_JPCM5 | product=ribonucleoside-diphosphate reductase large chain, putative | location=LinJ.28:331999-334398(+) | length=799 | sequence_SO=chromosome | SO=protein_coding	LinJ.28.0980	91 kDa		unknown	6
120	TRUE	Empty	| organism=Leishmania_infantum_JPCM5 | product=glutamyl-tRNA synthetase, putative | location=LinJ.30:1184895-1186679(+) | length=594 | sequence_SO=chromosome | SO=protein_coding	LinJ.30.3290	68 kDa		unknown	7
121	TRUE	Empty	| organism=Leishmania_infantum_JPCM5 | product=enoyl-CoA hydratase/isomerase family protein, conserved | location=LinJ.35:92261-93154(+) | length=297 | sequence_SO=chromosome | SO=protein_coding	LinJ.35.0360	31 kDa		unknown	8
122	TRUE	Empty	| organism=Leishmania_infantum_JPCM5 | product=aspartate aminotransferase, putative | location=LinJ.35:359909-361147(+) | length=412 | sequence_SO=chromosome | SO=protein_coding	LinJ.35.0840	46 kDa		unknown	8
123	TRUE	Empty	| organism=Leishmania_infantum_JPCM5 | product=calcium motive p-type ATPase, putative | location=LinJ.35:823447-826776(+) | length=1109 | sequence_SO=chromosome | SO=protein_coding	LinJ.35.2080	122 kDa		unknown	4
124	TRUE	Empty	| organism=Leishmania_infantum_JPCM5 | product=poly(A)-binding protein 2,poly(a) binding protein, putative (PABP2) | location=LinJ.35:1630915-1632672(+) | length=585 | sequence_SO=chromosome | SO=protein_coding	LinJ.35.4200	65 kDa		unknown	7
125	TRUE	Empty	| organism=Leishmania_infantum_JPCM5 | product=DEAD box RNA helicase, putative | location=LinJ.36:847857-849572(+) | length=571 | sequence_SO=chromosome | SO=protein_coding	LinJ.36.2260	63 kDa	TRUE	unknown	4
126	TRUE	Empty	| organism=Leishmania_infantum_JPCM5 | product=40S ribosomal protein SA, putative | location=LinJ.36:1935498-1936238(-) | length=246 | sequence_SO=chromosome | SO=protein_coding	LinJ.36.5240 (+1)	28 kDa		unknown	5
127	TRUE	Empty	| organism=Leishmania_infantum_JPCM5 | product=eukaryotic translation initiation factor 3 subunit 8, putative | location=LinJ.36:2662622-2664817(-) | length=731 | sequence_SO=chromosome | SO=protein_coding	LinJ.36.7320	82 kDa		unknown	7
128	TRUE	Empty	| organism=Leishmania_infantum_JPCM5 | product=dipeptylcarboxypeptidase (DCP) | location=LinJ.02:322597-324633(+) | length=678 | sequence_SO=chromosome | SO=protein_coding	LinJ.02.0710	77 kDa		unknown	5
129	TRUE	Empty	| organism=Leishmania_infantum_JPCM5 | product=methylthioadenosine phosphorylase, putative | location=LinJ.05:301359-302279(+) | length=306 | sequence_SO=chromosome | SO=protein_coding	LinJ.05.0830	33 kDa		unknown	4
130	TRUE	Empty	| organism=Leishmania_infantum_JPCM5 | product=hypothetical protein, conserved | location=LinJ.08:428519-429616(+) | length=365 | sequence_SO=chromosome | SO=protein_coding	LinJ.08.1010	42 kDa		unknown	3
131	TRUE	Empty	| organism=Leishmania_infantum_JPCM5 | product=oligopeptidase b (OPB) | location=LinJ.09:309084-311279(-) | length=731 | sequence_SO=chromosome | SO=protein_coding	LinJ.09.0820	83 kDa		unknown	7
132	TRUE	Empty	| organism=Leishmania_infantum_JPCM5 | product=serine hydroxymethyltranferase (SHMT-S) (SHMT-S) | location=LinJ.14:562358-563755(+) | length=465 | sequence_SO=chromosome | SO=protein_coding	LinJ.14.1400	51 kDa		unknown	4
133	TRUE	Empty	| organism=Leishmania_infantum_JPCM5 | product=transaldolase, putative | location=LinJ.16:272119-273111(-) | length=330 | sequence_SO=chromosome | SO=protein_coding	LinJ.16.0760	37 kDa		unknown	4
134	TRUE	Empty	| organism=Leishmania_infantum_JPCM5 | product=guanosine monophosphate reductase, putative | location=LinJ.17:365782-367260(-) | length=492 | sequence_SO=chromosome | SO=protein_coding	LinJ.17.0870	52 kDa		unknown	7
135	TRUE	Empty	| organism=Leishmania_infantum_JPCM5 | product=proteasome regulatory non-ATP-ase subunit 9, putative,19S proteasome regulatory subunit 9, putative (RPN9) | location=LinJ.19:462803-464041(+) | length=412 | sequence_SO=chromosome | SO=protein_coding	LinJ.19.1100	47 kDa		unknown	6
136	TRUE	Empty	| organism=Leishmania_infantum_JPCM5 | product=mitochondrial processing peptidase alpha subunit, putative,metallo-peptidase, Clan ME, Family M16 | location=LinJ.21:109349-110752(+) | length=467 | sequence_SO=chromosome | SO=protein_coding	LinJ.21.0400	51 kDa		unknown	6
137	TRUE	Empty	| organism=Leishmania_infantum_JPCM5 | product=peroxidoxin,tryparedoxin peroxidase | location=LinJ.23:16567-17247(+) | length=226 | sequence_SO=chromosome | SO=protein_coding	LinJ.23.0050	25 kDa		unknown	4
138	TRUE	Empty	| organism=Leishmania_infantum_JPCM5 | product=triosephosphate isomerase | location=LinJ.24:310284-311039(+) | length=251 | sequence_SO=chromosome | SO=protein_coding	LinJ.24.0870	27 kDa		unknown	7
139	TRUE	Empty	| organism=Leishmania_infantum_JPCM5 | product=proline oxidase, mitochondrial precursor-like protein | location=LinJ.26:579888-581573(+) | length=561 | sequence_SO=chromosome | SO=protein_coding	LinJ.26.1590	64 kDa		unknown	6
140	TRUE	Empty	| organism=Leishmania_infantum_JPCM5 | product=ribosomal protein L1a, putative | location=LinJ.29:422018-423139(+) | length=373 | sequence_SO=chromosome | SO=protein_coding	LinJ.29.1160 (+2)	41 kDa		unknown	4
141	TRUE	Empty	| organism=Leishmania_infantum_JPCM5 | product=ADP-ribosylation factor, putative | location=LinJ.31:1328182-1328718(-) | length=178 | sequence_SO=chromosome | SO=protein_coding	LinJ.31.2890	20 kDa		unknown	5
142	TRUE	Empty	| organism=Leishmania_infantum_JPCM5 | product=vacuolar ATP synthase catalytic subunit A, putative | location=LinJ.34:1415049-1416881(+) | length=610 | sequence_SO=chromosome | SO=protein_coding	LinJ.34.3460	68 kDa		unknown	7
143	TRUE	Empty	| organism=Leishmania_infantum_JPCM5 | product=ATP-dependent DEAD-box RNA helicase, putative | location=LinJ.35:93836-95053(+) | length=405 | sequence_SO=chromosome | SO=protein_coding	LinJ.35.0370	46 kDa		unknown	5
144	TRUE	Empty	| organism=Leishmania_infantum_JPCM5 | product=threonyl-tRNA synthetase, putative | location=LinJ.35:588807-591173(+) | length=788 | sequence_SO=chromosome | SO=protein_coding	LinJ.35.1420	90 kDa		unknown	7
145	TRUE	Empty	| organism=Leishmania_infantum_JPCM5 | product=aminopeptidase P, putative,metallo-peptidase, Clan MG, Family M24 | location=LinJ.35:958791-960245(+) | length=484 | sequence_SO=chromosome | SO=protein_coding	LinJ.35.2400	54 kDa		unknown	6
146	TRUE	Empty	| organism=Leishmania_infantum_JPCM5 | product=ubiquitin-activating enzyme E1, putative | location=LinJ.35:1239249-1242713(-) | length=1154 | sequence_SO=chromosome | SO=protein_coding	LinJ.35.3110	126 kDa		unknown	6
147	TRUE	Empty	| organism=Leishmania_infantum_JPCM5 | product=chaperonin HSP60, mitochondrial precursor | location=LinJ.36:793828-795516(+) | length=562 | sequence_SO=chromosome | SO=protein_coding	LinJ.36.2140	59 kDa	TRUE	unknown	6
148	TRUE	Empty	| organism=Leishmania_infantum_JPCM5 | product=aldose 1-epimerase-like protein | location=LinJ.35:418161-419292(+) | length=377 | sequence_SO=chromosome | SO=protein_coding	LinJ.35.1000	40 kDa		unknown	2
149	TRUE	Empty	| organism=Leishmania_infantum_JPCM5 | product=citrate synthase, putative | location=LinJ.18:287829-289193(+) | length=454 | sequence_SO=chromosome | SO=protein_coding	LinJ.18.0700	50 kDa	TRUE	unknown	2
150	TRUE	Empty	| organism=Leishmania_infantum_JPCM5 | product=voltage-dependent anion-selective channel, putative (VDAC) | location=LinJ.02:197171-198046(-) | length=291 | sequence_SO=chromosome | SO=protein_coding	LinJ.02.0430	32 kDa		unknown	4
151	TRUE	Empty	| organism=Leishmania_infantum_JPCM5 | product=eukaryotic initiation factor 2a, putative | location=LinJ.03:378810-380051(-) | length=413 | sequence_SO=chromosome | SO=protein_coding	LinJ.03.0960	47 kDa		unknown	5
152	TRUE	Empty	| organism=Leishmania_infantum_JPCM5 | product=glutamine synthetase, putative | location=LinJ.06:128870-130324(+) | length=484 | sequence_SO=chromosome | SO=protein_coding	LinJ.06.0370	55 kDa		unknown	4
153	TRUE	Empty	| organism=Leishmania_infantum_JPCM5 | product=sterol 14-alpha-demethylase (CYP51) | location=LinJ.11:453693-455135(+) | length=480 | sequence_SO=chromosome | SO=protein_coding	LinJ.11.1100	54 kDa		unknown	3
154	TRUE	Empty	| organism=Leishmania_infantum_JPCM5 | product=hypothetical protein, conserved | location=LinJ.14:566351-568075(+) | length=574 | sequence_SO=chromosome | SO=protein_coding	LinJ.14.1410	65 kDa		unknown	5
155	TRUE	Empty	| organism=Leishmania_infantum_JPCM5 | product=lysyl-tRNA synthetase, putative | location=LinJ.15:93752-95512(+) | length=586 | sequence_SO=chromosome | SO=protein_coding	LinJ.15.0270	67 kDa		unknown	5
156	TRUE	Empty	| organism=Leishmania_infantum_JPCM5 | product=aspartate carbamoyltransferase, putative | location=LinJ.16:197923-198906(-) | length=327 | sequence_SO=chromosome | SO=protein_coding	LinJ.16.0550	35 kDa		unknown	6
157	TRUE	Empty	| organism=Leishmania_infantum_JPCM5 | product=mevalonate-diphosphate decarboxylase, putative | location=LinJ.18:10260-11411(-) | length=383 | sequence_SO=chromosome | SO=protein_coding	LinJ.18.0020	42 kDa		unknown	4
158	TRUE	Empty	| organism=Leishmania_infantum_JPCM5 | product=phosphoglycerate kinase C, glycosomal (PGKC) | location=LinJ.20:33795-35234(-) | length=479 | sequence_SO=chromosome | SO=protein_coding	LinJ.20.0110 (+1)	51 kDa		unknown	7
159	TRUE	Empty	| organism=Leishmania_infantum_JPCM5 | product=succinyl-CoA synthetase alpha subunit, putative | location=LinJ.25:792332-793231(-) | length=299 | sequence_SO=chromosome | SO=protein_coding	LinJ.25.2220 (+1)	31 kDa		unknown	4
160	TRUE	Empty	| organism=Leishmania_infantum_JPCM5 | product=thimet oligopeptidase, putative,metallo-peptidase, Clan MA(E), Family M3 | location=LinJ.26:565938-567995(+) | length=685 | sequence_SO=chromosome | SO=protein_coding	LinJ.26.1550	77 kDa		unknown	5
161	TRUE	Empty	| organism=Leishmania_infantum_JPCM5 | product=heat shock protein 90, putative,lipophosphoglycan biosynthetic protein, putative,glucose regulated protein 94, putative (LPG3) | location=LinJ.29:279079-281394(-) | length=771 | sequence_SO=chromosome | SO=protein_coding	LinJ.29.0790	87 kDa		unknown	6
162	TRUE	Empty	| organism=Leishmania_infantum_JPCM5 | product=hypothetical protein, unknown function | location=LinJ.29:491838-494015(+) | length=725 | sequence_SO=chromosome | SO=protein_coding	LinJ.29.1330	79 kDa		unknown	6
163	TRUE	Empty	| organism=Leishmania_infantum_JPCM5 | product=fumarate hydratase, putative | location=LinJ.29:863142-864848(-) | length=568 | sequence_SO=chromosome | SO=protein_coding	LinJ.29.2080	63 kDa		unknown	4
164	TRUE	Empty	| organism=Leishmania_infantum_JPCM5 | product=hypothetical protein, conserved | location=LinJ.29:927518-929440(-) | length=640 | sequence_SO=chromosome | SO=protein_coding	LinJ.29.2220	69 kDa		unknown	3
165	TRUE	Empty	| organism=Leishmania_infantum_JPCM5 | product=ATP-dependent phosphofructokinase | location=LinJ.29:1094688-1096148(+) | length=486 | sequence_SO=chromosome | SO=protein_coding	LinJ.29.2620	54 kDa		unknown	4
166	TRUE	Empty	| organism=Leishmania_infantum_JPCM5 | product=vacuolar-type proton translocating pyrophosphatase 1, putative | location=LinJ.31:480206-482611(-) | length=801 | sequence_SO=chromosome | SO=protein_coding	LinJ.31.1240	83 kDa		unknown	6
167	TRUE	Empty	| organism=Leishmania_infantum_JPCM5 | product=RNA binding protein, putative | location=LinJ.32:263828-264535(+) | length=235 | sequence_SO=chromosome | SO=protein_coding	LinJ.32.0790	25 kDa		unknown	4
168	TRUE	Empty	| organism=Leishmania_infantum_JPCM5 | product=hypothetical protein, conserved | location=LinJ.32:363249-366053(+) | length=934 | sequence_SO=chromosome | SO=protein_coding	LinJ.32.1000	102 kDa		unknown	5
169	TRUE	Empty	| organism=Leishmania_infantum_JPCM5 | product=iron superoxide dismutase, putative (SODB2) | location=LinJ.32:716735-717361(-) | length=208 | sequence_SO=chromosome | SO=protein_coding	LinJ.32.1920	23 kDa		unknown	4
170	TRUE	Empty	| organism=Leishmania_infantum_JPCM5 | product=succinyl-coA:3-ketoacid-coenzyme A transferase, mitochondrial precursor, putative | location=LinJ.33:950216-951685(+) | length=489 | sequence_SO=chromosome | SO=protein_coding	LinJ.33.2470	53 kDa		unknown	7
171	TRUE	Empty	| organism=Leishmania_infantum_JPCM5 | product=succinyl-CoA ligase [GDP-forming] beta-chain, putative | location=LinJ.36:1206742-1207983(-) | length=413 | sequence_SO=chromosome | SO=protein_coding	LinJ.36.3100	44 kDa		unknown	5
172	TRUE	Empty	| organism=Leishmania_infantum_JPCM5 | product=prolyl oligopeptidase, putative,serine peptidase clan SC, family S9A, putative | location=LinJ.36:2590404-2592497(-) | length=697 | sequence_SO=chromosome | SO=protein_coding	LinJ.36.7060	78 kDa		unknown	8
173	TRUE	Empty	| organism=Leishmania_infantum_JPCM5 | product=eukaryotic translation initiation factor 2 subunit, putative | location=LinJ.09:429859-431298(-) | length=479 | sequence_SO=chromosome | SO=protein_coding	LinJ.09.1130	53 kDa		unknown	6
174	TRUE	Empty	| organism=Leishmania_infantum_JPCM5 | product=leucyl-tRNA synthetase, putative | location=LinJ.13:362989-366216(-) | length=1075 | sequence_SO=chromosome | SO=protein_coding	LinJ.13.1000	122 kDa		unknown	4
175	TRUE	Empty	| organism=Leishmania_infantum_JPCM5 | product=metallo-peptidase, Clan MG, Family M24,aminopeptidase, putative | location=LinJ.19:34605-35747(-) | length=380 | sequence_SO=chromosome | SO=protein_coding	LinJ.19.0150	43 kDa		unknown	6
176	TRUE	Empty	| organism=Leishmania_infantum_JPCM5 | product=coatomer beta subunit, putative | location=LinJ.20:602435-605434(+) | length=999 | sequence_SO=chromosome | SO=protein_coding	LinJ.20.1390	110 kDa		unknown	7
177	TRUE	Empty	| organism=Leishmania_infantum_JPCM5 | product=hypothetical protein, conserved | location=LinJ.21:270463-273609(+) | length=1048 | sequence_SO=chromosome | SO=protein_coding	LinJ.21.0900	116 kDa		unknown	6
178	TRUE	Empty	| organism=Leishmania_infantum_JPCM5 | product=ATP-binding cassette protein subfamily G, member 5 (ABCG5) | location=LinJ.23:142900-146640(+) | length=1246 | sequence_SO=chromosome | SO=protein_coding	LinJ.23.0430	135 kDa		unknown	5
179	TRUE	Empty	| organism=Leishmania_infantum_JPCM5 | product=hypothetical protein, conserved | location=LinJ.25:762185-763102(-) | length=305 | sequence_SO=chromosome | SO=protein_coding	LinJ.25.2100	33 kDa		unknown	5
180	TRUE	Empty	| organism=Leishmania_infantum_JPCM5 | product=60S acidic ribosomal subunit protein, putative | location=LinJ.27:577683-578654(+) | length=323 | sequence_SO=chromosome | SO=protein_coding	LinJ.27.1300 (+1)	35 kDa		unknown	5
181	TRUE	Empty	| organism=Leishmania_infantum_JPCM5 | product=proteasome regulatory non-ATP-ase subunit 2, putative | location=LinJ.28:675157-678132(-) | length=991 | sequence_SO=chromosome | SO=protein_coding	LinJ.28.1850	108 kDa		unknown	5
182	TRUE	Empty	| organism=Leishmania_infantum_JPCM5 | product=hypothetical protein, conserved | location=LinJ.30:546053-548593(+) | length=846 | sequence_SO=chromosome | SO=protein_coding	LinJ.30.1600	93 kDa		unknown	4
183	TRUE	Empty	| organism=Leishmania_infantum_JPCM5 | product=ruvb-like 1 DNA helicase, putative | location=LinJ.34:1352981-1354360(+) | length=459 | sequence_SO=chromosome | SO=protein_coding	LinJ.34.3280	50 kDa		unknown	5
184	TRUE	Empty	| organism=Leishmania_infantum_JPCM5 | product=40S ribosomal protein S3A, putative | location=LinJ.35:113796-114590(+) | length=264 | sequence_SO=chromosome | SO=protein_coding	LinJ.35.0400 (+1)	30 kDa		unknown	4
185	TRUE	Empty	| organism=Leishmania_infantum_JPCM5 | product=kinesin, putative | location=LinJ.35:829799-831895(+) | length=698 | sequence_SO=chromosome | SO=protein_coding	LinJ.35.2090	77 kDa		unknown	4
186	TRUE	Empty	| organism=Leishmania_infantum_JPCM5 | product=mitochondrial phosphate transporter, putative | location=LinJ.35:1756019-1756972(+) | length=317 | sequence_SO=chromosome | SO=protein_coding	LinJ.35.4500	35 kDa		unknown	3
187	TRUE	Empty	| organism=Leishmania_infantum_JPCM5 | product=hypothetical protein, conserved | location=LinJ.35:1874335-1875384(+) | length=349 | sequence_SO=chromosome | SO=protein_coding	LinJ.35.4920	39 kDa		unknown	5
188	TRUE	Empty	| organism=Leishmania_infantum_JPCM5 | product=N-acetyltransferase subunit Nat1, putative | location=LinJ.36:480380-482515(+) | length=711 | sequence_SO=chromosome | SO=protein_coding	LinJ.36.1390	81 kDa		unknown	4
189	TRUE	Empty	| organism=Leishmania_infantum_JPCM5 | product=cysteine synthase | location=LinJ.36:1387269-1388270(-) | length=333 | sequence_SO=chromosome | SO=protein_coding	LinJ.36.3750	35 kDa		unknown	6
190	TRUE	Empty	| organism=Leishmania_infantum_JPCM5 | product=hypothetical protein, conserved | location=LinJ.36:2261518-2262642(-) | length=374 | sequence_SO=chromosome | SO=protein_coding	LinJ.36.6170	41 kDa		unknown	4
191	TRUE	Empty	| organism=Leishmania_infantum_JPCM5 | product=isoleucyl-tRNA synthetase, putative (ILERS) | location=LinJ.36:2159959-2163261(-) | length=1100 | sequence_SO=chromosome | SO=protein_coding	LinJ.36.5870	126 kDa		unknown	2
192	TRUE	Empty	| organism=Leishmania_infantum_JPCM5 | product=sterol 24-c-methyltransferase, putative | location=LinJ.36:953295-954356(+) | length=353 | sequence_SO=chromosome | SO=protein_coding	LinJ.36.2510 (+1)	40 kDa		unknown	2
193	TRUE	Empty	| organism=Leishmania_infantum_JPCM5 | product=stress-induced protein sti1 | location=LinJ.08:430618-432258(+) | length=546 | sequence_SO=chromosome | SO=protein_coding	LinJ.08.1020	62 kDa		unknown	4
194	TRUE	Empty	| organism=Leishmania_infantum_JPCM5 | product=14-3-3 protein, putative | location=LinJ.11:113572-114333(+) | length=253 | sequence_SO=chromosome | SO=protein_coding	LinJ.11.0350	29 kDa		unknown	5
195	TRUE	Empty	| organism=Leishmania_infantum_JPCM5 | product=alanine aminotransferase (ALAT) | location=LinJ.12:348436-349929(+) | length=497 | sequence_SO=chromosome | SO=protein_coding	LinJ.12.0580	55 kDa		unknown	4
196	TRUE	Empty	| organism=Leishmania_infantum_JPCM5 | product=cytochrome c oxidase subunit IV | location=LinJ.12:368203-369234(+) | length=343 | sequence_SO=chromosome | SO=protein_coding	LinJ.12.0620	40 kDa		unknown	6
197	TRUE	Empty	| organism=Leishmania_infantum_JPCM5 | product=protein kinase A regulatory subunit, putative | location=LinJ.13:47283-48791(-) | length=502 | sequence_SO=chromosome | SO=protein_coding	LinJ.13.0160	56 kDa		unknown	5
198	TRUE	Empty	| organism=Leishmania_infantum_JPCM5 | product=40S ribosomal protein S4, putative | location=LinJ.13:399634-400455(-) | length=273 | sequence_SO=chromosome | SO=protein_coding	LinJ.13.1120 (+1)	31 kDa		unknown	4
199	TRUE	Empty	| organism=Leishmania_infantum_JPCM5 | product=glutaminyl-tRNA synthetase, putative | location=LinJ.15:570096-571808(-) | length=570 | sequence_SO=chromosome | SO=protein_coding	LinJ.15.1490	66 kDa		unknown	6
200	TRUE	Empty	| organism=Leishmania_infantum_JPCM5 | product=vesicle-fusing ATPase, putative,N-ethylmaleimide-sensitive factor, putative | location=LinJ.20:329938-332154(+) | length=738 | sequence_SO=chromosome | SO=protein_coding	LinJ.20.0820	81 kDa	TRUE	unknown	5
201	TRUE	Empty	| organism=Leishmania_infantum_JPCM5 | product=hypothetical protein, conserved | location=LinJ.21:255343-262104(+) | length=2253 | sequence_SO=chromosome | SO=protein_coding	LinJ.21.0880	249 kDa		unknown	3
202	TRUE	Empty	| organism=Leishmania_infantum_JPCM5 | product=adenylate kinase, putative | location=LinJ.21:514913-515722(-) | length=269 | sequence_SO=chromosome | SO=protein_coding	LinJ.21.1490	30 kDa		unknown	4
203	TRUE	Empty	| organism=Leishmania_infantum_JPCM5 | product=acetyl-CoA synthetase, putative | location=LinJ.23:336603-338690(-) | length=695 | sequence_SO=chromosome | SO=protein_coding	LinJ.23.0880	77 kDa		unknown	6
204	TRUE	Empty	| organism=Leishmania_infantum_JPCM5 | product=T-complex protein 1, gamma subunit, putative | location=LinJ.23:571414-573069(+) | length=551 | sequence_SO=chromosome | SO=protein_coding	LinJ.23.1460	60 kDa		unknown	5
205	TRUE	Empty	| organism=Leishmania_infantum_JPCM5 | product=pyruvate dehydrogenase E1 beta subunit, putative | location=LinJ.25:668142-669194(-) | length=350 | sequence_SO=chromosome | SO=protein_coding	LinJ.25.1790	38 kDa		unknown	4
206	TRUE	Empty	| organism=Leishmania_infantum_JPCM5 | product=3-oxo-5-alpha-steroid 4-dehydrogenase, putative,polyprenol reductase | location=LinJ.25:686664-687584(-) | length=306 | sequence_SO=chromosome | SO=protein_coding	LinJ.25.1850	34 kDa		unknown	5
207	TRUE	Empty	| organism=Leishmania_infantum_JPCM5 | product=hypothetical protein, conserved | location=LinJ.25:711823-713727(-) | length=634 | sequence_SO=chromosome | SO=protein_coding	LinJ.25.1920	72 kDa		unknown	4
208	TRUE	Empty	| organism=Leishmania_infantum_JPCM5 | product=trifunctional enzyme alpha subunit, mitochondrial precursor-like protein | location=LinJ.26:551026-553206(+) | length=726 | sequence_SO=chromosome | SO=protein_coding	LinJ.26.1530	79 kDa		unknown	5
209	TRUE	Empty	| organism=Leishmania_infantum_JPCM5 | product=2-oxoglutarate dehydrogenase subunit, putative | location=LinJ.27:360417-363437(+) | length=1006 | sequence_SO=chromosome | SO=protein_coding	LinJ.27.0740	113 kDa		unknown	4
210	TRUE	Empty	| organism=Leishmania_infantum_JPCM5 | product=hypothetical protein, conserved | location=LinJ.27:543787-545376(+) | length=529 | sequence_SO=chromosome | SO=protein_coding	LinJ.27.1220	60 kDa		unknown	5
211	TRUE	Empty	| organism=Leishmania_infantum_JPCM5 | product=valyl-tRNA synthetase, putative | location=LinJ.30:1140612-1143515(-) | length=967 | sequence_SO=chromosome | SO=protein_coding	LinJ.30.3170	110 kDa		unknown	4
212	TRUE	Empty	| organism=Leishmania_infantum_JPCM5 | product=hypothetical protein, conserved | location=LinJ.32:137308-140193(-) | length=961 | sequence_SO=chromosome | SO=protein_coding	LinJ.32.0380	106 kDa		unknown	5
213	TRUE	Empty	| organism=Leishmania_infantum_JPCM5 | product=60S ribosomal protein L18a, putative | location=LinJ.32:336243-336782(+) | length=179 | sequence_SO=chromosome | SO=protein_coding	LinJ.32.0930 (+1)	21 kDa		unknown	3
214	TRUE	Empty	| organism=Leishmania_infantum_JPCM5 | product=chaperonin containing t-complex protein, putative | location=LinJ.32:405975-407591(+) | length=538 | sequence_SO=chromosome | SO=protein_coding	LinJ.32.1060	59 kDa		unknown	3
215	TRUE	Empty	| organism=Leishmania_infantum_JPCM5 | product=thiol-dependent reductase 1 (TDR1) | location=LinJ.33:76536-77888(-) | length=450 | sequence_SO=chromosome | SO=protein_coding	LinJ.33.0260	50 kDa		unknown	4
216	TRUE	Empty	| organism=Leishmania_infantum_JPCM5 | product=2,4-dienoyl-coa reductase fadh1, putative | location=LinJ.33:292095-294287(+) | length=730 | sequence_SO=chromosome | SO=protein_coding	LinJ.33.0870	79 kDa		unknown	4
217	TRUE	Empty	| organism=Leishmania_infantum_JPCM5 | product=regulatory subunit of protein kinase a-like protein | location=LinJ.34:1149354-1151297(+) | length=647 | sequence_SO=chromosome | SO=protein_coding	LinJ.34.2680	72 kDa		unknown	3
218	TRUE	Empty	| organism=Leishmania_infantum_JPCM5 | product=hypothetical protein, conserved | location=LinJ.34:1578220-1580667(+) | length=815 | sequence_SO=chromosome | SO=protein_coding	LinJ.34.3960	87 kDa		unknown	4
219	TRUE	Empty	| organism=Leishmania_infantum_JPCM5 | product=prohibitin, putative | location=LinJ.35:19603-20481(-) | length=292 | sequence_SO=chromosome | SO=protein_coding	LinJ.35.0070	32 kDa		unknown	4
220	TRUE	Empty	| organism=Leishmania_infantum_JPCM5 | product=glyceraldehyde 3-phosphate dehydrogenase, cytosolic | location=LinJ.36:931385-932380(+) | length=331 | sequence_SO=chromosome | SO=protein_coding	LinJ.36.2480	35 kDa	TRUE	unknown	3
221	TRUE	Empty	| organism=Leishmania_infantum_JPCM5 | product=dihydrolipoamide acetyltransferase precursor, putative | location=LinJ.36:1082714-1084105(-) | length=463 | sequence_SO=chromosome | SO=protein_coding	LinJ.36.2790	49 kDa		unknown	4
222	TRUE	Empty	| organism=Leishmania_infantum_JPCM5 | product=hypothetical protein, conserved | location=LinJ.36:1736019-1739183(+) | length=1054 | sequence_SO=chromosome | SO=protein_coding	LinJ.36.4740	114 kDa		unknown	5
223	TRUE	Empty	| organism=Leishmania_infantum_JPCM5 | product=prohibitin | location=LinJ.16:666707-667513(+) | length=268 | sequence_SO=chromosome | SO=protein_coding	LinJ.16.1710	30 kDa		unknown	3
224	TRUE	Empty	| organism=Leishmania_infantum_JPCM5 | product=60S ribosomal protein L5, putative | location=LinJ.35:755177-756094(+) | length=305 | sequence_SO=chromosome | SO=protein_coding	LinJ.35.1870 (+1)	34 kDa		unknown	3
225	TRUE	Empty	| organism=Leishmania_infantum_JPCM5 | product=serine/threonine-protein kinase, putative,protein kinase, putative | location=LinJ.25:845288-846457(+) | length=389 | sequence_SO=chromosome | SO=protein_coding	LinJ.25.2450	44 kDa		unknown	2
226	TRUE	Empty	| organism=Leishmania_infantum_JPCM5 | product=adenosine kinase, putative | location=LinJ.30:281154-282191(+) | length=345 | sequence_SO=chromosome | SO=protein_coding	LinJ.30.0940	37 kDa		unknown	2
227	TRUE	Empty	| organism=Leishmania_infantum_JPCM5 | product=phosphoprotein phosphatase, putative | location=LinJ.05:28985-30898(+) | length=637 | sequence_SO=chromosome | SO=protein_coding	LinJ.05.0100	72 kDa		unknown	2
228	TRUE	Empty	| organism=Leishmania_infantum_JPCM5 | product=rab-GDP dissociation inhibitor, putative | location=LinJ.29:962649-963986(-) | length=445 | sequence_SO=chromosome | SO=protein_coding	LinJ.29.2270	50 kDa		unknown	2
229	TRUE	Empty	| organism=Leishmania_infantum_JPCM5 | product=beta tubulin | location=LinJ.08:487889-489220(+) | length=443 | sequence_SO=chromosome | SO=protein_coding	LinJ.08.1290 (+1)	50 kDa	TRUE	unknown	2
230	TRUE	Empty	| organism=Leishmania_infantum_JPCM5 | product=ras-related protein RAB1A, putative (Rab1A) | location=LinJ.27:307568-308170(+) | length=200 | sequence_SO=chromosome | SO=protein_coding	LinJ.27.0620	22 kDa	TRUE	unknown	2
231	TRUE	Empty	| organism=Leishmania_infantum_JPCM5 | product=mitochondrial RNA binding protein 2,MRP2, gBP25 | location=LinJ.09:442405-443133(-) | length=242 | sequence_SO=chromosome | SO=protein_coding	LinJ.09.1180	27 kDa		unknown	4
232	TRUE	Empty	| organism=Leishmania_infantum_JPCM5 | product=glycerol-3-phosphate dehydrogenase [NAD+], glycosomal (GPD) | location=LinJ.10:255468-256571(+) | length=367 | sequence_SO=chromosome | SO=protein_coding	LinJ.10.0560	39 kDa		unknown	4
233	TRUE	Empty	| organism=Leishmania_infantum_JPCM5 | product=myo-inositol-1-phosphate synthase,inositol-3-phosphate synthase, putative,inositol-3-phosphate synthase, putative (INO1) | location=LinJ.14:577705-578958(+) | length=417 | sequence_SO=chromosome | SO=protein_coding	LinJ.14.1450	46 kDa		unknown	4
234	TRUE	Empty	| organism=Leishmania_infantum_JPCM5 | product=FK506-binding protein (FKBP)-type peptidyl-prolyl isomerase, putative | location=LinJ.19:648058-649356(+) | length=432 | sequence_SO=chromosome | SO=protein_coding	LinJ.19.1560	48 kDa		unknown	5
235	TRUE	Empty	| organism=Leishmania_infantum_JPCM5 | product=inosine-5'-monophosphate dehydrogenase | location=LinJ.19:659898-661442(+) | length=514 | sequence_SO=chromosome | SO=protein_coding	LinJ.19.1590	56 kDa		unknown	4
236	TRUE	Empty	| organism=Leishmania_infantum_JPCM5 | product=proteasome regulatory non-ATP-ase subunit 5, putative,19S proteasome regulatory subunit 5, putative (RPN5) | location=LinJ.21:235890-237314(+) | length=474 | sequence_SO=chromosome | SO=protein_coding	LinJ.21.0840	54 kDa		unknown	4
237	TRUE	Empty	| organism=Leishmania_infantum_JPCM5 | product=methionyl-tRNA synthetase, putative (MetRS) | location=LinJ.21:263449-265692(+) | length=747 | sequence_SO=chromosome | SO=protein_coding	LinJ.21.0890	84 kDa		unknown	3
238	TRUE	Empty	| organism=Leishmania_infantum_JPCM5 | product=farnesyl pyrophosphate synthase,geranyltranstransferase,farnesyl diphosphate synthase (FPPS) | location=LinJ.22:528144-529232(-) | length=362 | sequence_SO=chromosome | SO=protein_coding	LinJ.22.1210	41 kDa		unknown	4
239	TRUE	Empty	| organism=Leishmania_infantum_JPCM5 | product=acyl-CoA dehydrogenase, putative | location=LinJ.28:985302-987191(+) | length=629 | sequence_SO=chromosome | SO=protein_coding	LinJ.28.2700	69 kDa		unknown	4
240	TRUE	Empty	| organism=Leishmania_infantum_JPCM5 | product=cytosolic malate dehydrogenase (cMDH) | location=LinJ.28:1103768-1104742(-) | length=324 | sequence_SO=chromosome | SO=protein_coding	LinJ.28.3090	34 kDa		unknown	5
241	TRUE	Empty	| organism=Leishmania_infantum_JPCM5 | product=CPC cysteine peptidase, Clan CA, family C1, Cathepsin B-like | location=LinJ.29:307918-308940(-) | length=340 | sequence_SO=chromosome | SO=protein_coding	LinJ.29.0860	37 kDa		unknown	3
242	TRUE	Empty	| organism=Leishmania_infantum_JPCM5 | product=kinesin, putative | location=LinJ.30:513845-517480(+) | length=1211 | sequence_SO=chromosome | SO=protein_coding	LinJ.30.1510	133 kDa		unknown	5
243	TRUE	Empty	| organism=Leishmania_infantum_JPCM5 | product=protein mkt1, putative | location=LinJ.30:1259564-1261963(+) | length=799 | sequence_SO=chromosome | SO=protein_coding	LinJ.30.3480	91 kDa		unknown	3
244	TRUE	Empty	| organism=Leishmania_infantum_JPCM5 | product=mevalonate kinase, putative | location=LinJ.31:201004-201993(-) | length=329 | sequence_SO=chromosome | SO=protein_coding	LinJ.31.0580	36 kDa		unknown	5
245	TRUE	Empty	| organism=Leishmania_infantum_JPCM5 | product=succinyl-diaminopimelate desuccinylase-like protein | location=LinJ.31:973653-975068(-) | length=471 | sequence_SO=chromosome | SO=protein_coding	LinJ.31.2060	51 kDa		unknown	3
246	TRUE	Empty	| organism=Leishmania_infantum_JPCM5 | product=acetyl-CoA carboxylase, putative | location=LinJ.31:1378813-1385319(-) | length=2168 | sequence_SO=chromosome | SO=protein_coding	LinJ.31.3080	241 kDa		unknown	4
247	TRUE	Empty	| organism=Leishmania_infantum_JPCM5 | product=nuclear segregation protein, putative | location=LinJ.32:8696-10180(-) | length=494 | sequence_SO=chromosome | SO=protein_coding	LinJ.32.0020	56 kDa		unknown	4
248	TRUE	Empty	| organism=Leishmania_infantum_JPCM5 | product=N-myristoyltransferase (NMT) | location=LinJ.32:28605-29870(-) | length=421 | sequence_SO=chromosome | SO=protein_coding	LinJ.32.0080	49 kDa		unknown	4
249	TRUE	Empty	| organism=Leishmania_infantum_JPCM5 | product=chaperonin alpha subunit, putative | location=LinJ.32:1310814-1312454(+) | length=546 | sequence_SO=chromosome | SO=protein_coding	LinJ.32.3470	59 kDa		unknown	4
250	TRUE	Empty	| organism=Leishmania_infantum_JPCM5 | product=hypothetical protein, conserved | location=LinJ.34:6104-7024(-) | length=306 | sequence_SO=chromosome | SO=protein_coding	LinJ.34.0010	33 kDa		unknown	3
251	TRUE	Empty	| organism=Leishmania_infantum_JPCM5 | product=adaptor gamma-1 chain, putative | location=LinJ.34:1533112-1535607(+) | length=831 | sequence_SO=chromosome | SO=protein_coding	LinJ.34.3800	91 kDa		unknown	4
252	TRUE	Empty	| organism=Leishmania_infantum_JPCM5 | product=RNA-binding protein, putative | location=LinJ.35:888197-889021(+) | length=274 | sequence_SO=chromosome | SO=protein_coding	LinJ.35.2240	30 kDa		unknown	5
253	TRUE	Empty	| organism=Leishmania_infantum_JPCM5 | product=translation elongation factor 1-beta, putative | location=LinJ.36:520716-521351(-) | length=211 | sequence_SO=chromosome | SO=protein_coding	LinJ.36.1490	23 kDa		unknown	4
254	TRUE	Empty	| organism=Leishmania_infantum_JPCM5 | product=hypothetical protein, conserved,nima-related protein kinase, putative | location=LinJ.36:567628-569160(-) | length=510 | sequence_SO=chromosome | SO=protein_coding	LinJ.36.1580	57 kDa		unknown	4
255	TRUE	Empty	| organism=Leishmania_infantum_JPCM5 | product=eukaryotic translation initiation factor 3 subunit 2, putative | location=LinJ.36:1477368-1478438(+) | length=356 | sequence_SO=chromosome | SO=protein_coding	LinJ.36.4070	39 kDa		unknown	5
256	TRUE	Empty	| organism=Leishmania_infantum_JPCM5 | product=hypothetical protein, conserved | location=LinJ.36:1970306-1971142(-) | length=278 | sequence_SO=chromosome | SO=protein_coding	LinJ.36.5360	30 kDa		unknown	4
257	TRUE	Empty	| organism=Leishmania_infantum_JPCM5 | product=4-coumarate:coa ligase-like protein | location=LinJ.19:404085-405896(+) | length=603 | sequence_SO=chromosome | SO=protein_coding	LinJ.19.0970	66 kDa		unknown	2
258	TRUE	Empty	| organism=Leishmania_infantum_JPCM5 | product=hypothetical protein, conserved | location=LinJ.32:316662-318197(+) | length=511 | sequence_SO=chromosome | SO=protein_coding	LinJ.32.0890	56 kDa		unknown	3
259	TRUE	Empty	| organism=Leishmania_infantum_JPCM5 | product=hypothetical protein, conserved | location=LinJ.34:1034612-1035208(+) | length=198 | sequence_SO=chromosome | SO=protein_coding	LinJ.34.2410	22 kDa		unknown	3
260	TRUE	Empty	| organism=Leishmania_infantum_JPCM5 | product=phosphoribosylpyrophosphate synthetase, putative | location=LinJ.36:2081707-2082783(-) | length=358 | sequence_SO=chromosome | SO=protein_coding	LinJ.36.5630	39 kDa		unknown	3
261	TRUE	Empty	| organism=Leishmania_infantum_JPCM5 | product=eukaryotic translation initiation factor 3 subunit 7-like protein | location=LinJ.30:1101671-1103266(-) | length=531 | sequence_SO=chromosome | SO=protein_coding	LinJ.30.3080	61 kDa		unknown	3
262	TRUE	Empty	| organism=Leishmania_infantum_JPCM5 | product=vacuolar ATPase subunit-like protein | location=LinJ.05:417330-418403(-) | length=357 | sequence_SO=chromosome | SO=protein_coding	LinJ.05.1140	42 kDa		unknown	2
263	TRUE	Empty	| organism=Leishmania_infantum_JPCM5 | product=arginyl-tRNA synthetase, putative | location=LinJ.27:548593-550671(+) | length=692 | sequence_SO=chromosome | SO=protein_coding	LinJ.27.1230	78 kDa		unknown	2
264	TRUE	Empty	| organism=Leishmania_infantum_JPCM5 | product=GTP-binding protein, putative | location=LinJ.29:981102-983204(-) | length=700 | sequence_SO=chromosome | SO=protein_coding	LinJ.29.2310	78 kDa		unknown	2
265	TRUE	Empty	| organism=Leishmania_infantum_JPCM5 | product=hypothetical protein, conserved | location=LinJ.35:1859242-1860342(+) | length=366 | sequence_SO=chromosome | SO=protein_coding	LinJ.35.4870	41 kDa		unknown	2
266	TRUE	Empty	| organism=Leishmania_infantum_JPCM5 | product=40S ribosomal protein S2 | location=LinJ.19:9594-10391(-) | length=265 | sequence_SO=chromosome | SO=protein_coding	LinJ.19.0050 (+1)	29 kDa		unknown	2
267	TRUE	Empty	| organism=Leishmania_infantum_JPCM5 | product=60S ribosomal protein L10a, putative | location=LinJ.18:255418-256062(+) | length=214 | sequence_SO=chromosome | SO=protein_coding	LinJ.18.0630 (+1)	25 kDa		unknown	2
268	TRUE	Empty	| organism=Leishmania_infantum_JPCM5 | product=coproporphyrinogen III oxidase | location=LinJ.06:509805-510710(-) | length=301 | sequence_SO=chromosome | SO=protein_coding	LinJ.06.1330	35 kDa		unknown	4
269	TRUE	Empty	| organism=Leishmania_infantum_JPCM5 | product=hypothetical protein, conserved | location=LinJ.07:185636-186400(-) | length=254 | sequence_SO=chromosome | SO=protein_coding	LinJ.07.0450	27 kDa		unknown	3
270	TRUE	Empty	| organism=Leishmania_infantum_JPCM5 | product=mitogen-activated protein kinase 3, putative,map kinase 3, putative (MPK3) | location=LinJ.10:227060-228226(+) | length=388 | sequence_SO=chromosome | SO=protein_coding	LinJ.10.0540	44 kDa		unknown	3
271	TRUE	Empty	| organism=Leishmania_infantum_JPCM5 | product=eukaryotic release factor 3, putative | location=LinJ.11:469179-471449(+) | length=756 | sequence_SO=chromosome | SO=protein_coding	LinJ.11.1160	83 kDa		unknown	3
272	TRUE	Empty	| organism=Leishmania_infantum_JPCM5 | product=hypothetical protein, conserved | location=LinJ.14:52632-53231(+) | length=199 | sequence_SO=chromosome | SO=protein_coding	LinJ.14.0190	22 kDa		unknown	3
273	TRUE	Empty	| organism=Leishmania_infantum_JPCM5 | product=UDP-glucose pyrophosphorylase | location=LinJ.18:405811-407295(+) | length=494 | sequence_SO=chromosome | SO=protein_coding	LinJ.18.0990	54 kDa		unknown	3
274	TRUE	Empty	| organism=Leishmania_infantum_JPCM5 | product=calpain-like cysteine peptidase, putative,cysteine peptidase, Clan CA, family C2, putative | location=LinJ.20:522195-525239(+) | length=1014 | sequence_SO=chromosome | SO=protein_coding	LinJ.20.1210 (+1)	112 kDa		unknown	3
275	TRUE	Empty	| organism=Leishmania_infantum_JPCM5 | product=phosphoglucomutase, putative,PGM | location=LinJ.21:196157-197926(-) | length=589 | sequence_SO=chromosome | SO=protein_coding	LinJ.21.0700	64 kDa		unknown	3
276	TRUE	Empty	| organism=Leishmania_infantum_JPCM5 | product=hypothetical protein, conserved | location=LinJ.27:595312-595959(+) | length=215 | sequence_SO=chromosome | SO=protein_coding	LinJ.27.1350	25 kDa		unknown	4
277	TRUE	Empty	| organism=Leishmania_infantum_JPCM5 | product=proteasome regulatory non-ATPase subunit, putative | location=LinJ.29:40576-43305(-) | length=909 | sequence_SO=chromosome | SO=protein_coding	LinJ.29.0120	99 kDa		unknown	4
278	TRUE	Empty	| organism=Leishmania_infantum_JPCM5 | product=N-acyl-L-amino acid amidohydrolase, putative | location=LinJ.30:475939-477264(+) | length=441 | sequence_SO=chromosome | SO=protein_coding	LinJ.30.1440	48 kDa		unknown	4
279	TRUE	Empty	| organism=Leishmania_infantum_JPCM5 | product=glucosamine-6-phosphate isomerase, putative | location=LinJ.32:1308285-1309124(+) | length=279 | sequence_SO=chromosome | SO=protein_coding	LinJ.32.3460	31 kDa		unknown	4
280	TRUE	Empty	| organism=Leishmania_infantum_JPCM5 | product=hypothetical protein, conserved | location=LinJ.34:1663786-1666191(+) | length=801 | sequence_SO=chromosome | SO=protein_coding	LinJ.34.4250	89 kDa		unknown	3
281	TRUE	Empty	| organism=Leishmania_infantum_JPCM5 | product=hypothetical protein, conserved | location=LinJ.35:564756-566435(+) | length=559 | sequence_SO=chromosome | SO=protein_coding	LinJ.35.1340	63 kDa		unknown	3
282	TRUE	Empty	| organism=Leishmania_infantum_JPCM5 | product=hypothetical protein, conserved | location=LinJ.35:733232-735451(+) | length=739 | sequence_SO=chromosome | SO=protein_coding	LinJ.35.1820	82 kDa		unknown	3
283	TRUE	Empty	| organism=Leishmania_infantum_JPCM5 | product=T-complex protein 1, eta subunit, putative | location=LinJ.35:1520364-1522076(-) | length=570 | sequence_SO=chromosome | SO=protein_coding	LinJ.35.3900	62 kDa		unknown	3
284	TRUE	Empty	| organism=Leishmania_infantum_JPCM5 | product=chaperonin HSP60, mitochondrial precursor | location=LinJ.36:789694-791394(+) | length=566 | sequence_SO=chromosome | SO=protein_coding	LinJ.36.2130	61 kDa	TRUE	unknown	3
285	TRUE	Empty	| organism=Leishmania_infantum_JPCM5 | product=acid phosphatase, putative | location=LinJ.36:993711-995048(+) | length=445 | sequence_SO=chromosome | SO=protein_coding	LinJ.36.2600	51 kDa		unknown	4
286	TRUE	Empty	| organism=Leishmania_infantum_JPCM5 | product=translation initiation factor, putative | location=LinJ.17:595188-597317(+) | length=709 | sequence_SO=chromosome | SO=protein_coding	LinJ.17.1390	81 kDa		unknown	4
287	TRUE	Empty	| organism=Leishmania_infantum_JPCM5 | product=C-terminal motor kinesin, putative | location=LinJ.19:82877-85402(+) | length=841 | sequence_SO=chromosome | SO=protein_coding	LinJ.19.0250	94 kDa		unknown	3
288	TRUE	Empty	| organism=Leishmania_infantum_JPCM5 | product=hypothetical protein, unknown function | location=LinJ.36:429754-431121(+) | length=455 | sequence_SO=chromosome | SO=protein_coding	LinJ.36.1190	50 kDa		unknown	3
289	TRUE	Empty	| organism=Leishmania_infantum_JPCM5 | product=Tob55, putative | location=LinJ.29:823362-824783(-) | length=473 | sequence_SO=chromosome | SO=protein_coding	LinJ.29.1940	53 kDa		unknown	3
290	TRUE	Empty	| organism=Leishmania_infantum_JPCM5 | product=N-acyl-L-amino acid amidohydrolase, putative | location=LinJ.31:436341-437558(-) | length=405 | sequence_SO=chromosome | SO=protein_coding	LinJ.31.1140	44 kDa		unknown	3
291	TRUE	Empty	| organism=Leishmania_infantum_JPCM5 | product=hypothetical protein, conserved | location=LinJ.32:835983-839231(-) | length=1082 | sequence_SO=chromosome | SO=protein_coding	LinJ.32.2280	118 kDa		unknown	3
292	TRUE	Empty	| organism=Leishmania_infantum_JPCM5 | product=iron superoxide dismutase (FESODA) | location=LinJ.08:103040-103732(+) | length=230 | sequence_SO=chromosome | SO=protein_coding	LinJ.08.0300	26 kDa		unknown	3
293	TRUE	Empty	| organism=Leishmania_infantum_JPCM5 | product=electron transfer flavoprotein, putative | location=LinJ.25:32146-32922(-) | length=258 | sequence_SO=chromosome | SO=protein_coding	LinJ.25.0120	28 kDa		unknown	3
294	TRUE	Empty	| organism=Leishmania_infantum_JPCM5 | product=vacuolar-type Ca2+-ATPase, putative | location=LinJ.07:293270-296056(+) | length=929 | sequence_SO=chromosome | SO=protein_coding	LinJ.07.0700	102 kDa		unknown	2
295	TRUE	Empty	| organism=Leishmania_infantum_JPCM5 | product=immunodominant antigen, putative,tc40 antigen-like | location=LinJ.14:394065-396650(-) | length=861 | sequence_SO=chromosome | SO=protein_coding	LinJ.14.0990	91 kDa		unknown	3
296	TRUE	Empty	| organism=Leishmania_infantum_JPCM5 | product=ATP synthase F1 subunit gamma protein, putative | location=LinJ.21:733331-734242(+) | length=303 | sequence_SO=chromosome | SO=protein_coding	LinJ.21.2140	34 kDa		unknown	3
297	TRUE	Empty	| organism=Leishmania_infantum_JPCM5 | product=tryparedoxin 1 (TXN1) | location=LinJ.29:459238-459675(+) | length=145 | sequence_SO=chromosome | SO=protein_coding	LinJ.29.1250	17 kDa		unknown	2
298	TRUE	Empty	| organism=Leishmania_infantum_JPCM5 | product=cytochrome c1, heme protein, mitochondrial precursor, putative | location=LinJ.07:77078-77854(+) | length=258 | sequence_SO=chromosome | SO=protein_coding	LinJ.07.0210	30 kDa		unknown	2
299	TRUE	Empty	| organism=Leishmania_infantum_JPCM5 | product=hypothetical predicted transmembrane protein | location=LinJ.24:152435-156562(+) | length=1375 | sequence_SO=chromosome | SO=protein_coding	LinJ.24.0440 (+1)	153 kDa		unknown	2
300	TRUE	Empty	| organism=Leishmania_infantum_JPCM5 | product=glucose-6-phosphate 1-dehydrogenase, putative (G6PD) | location=LinJ.34:27174-28862(+) | length=562 | sequence_SO=chromosome | SO=protein_coding	LinJ.34.0080	63 kDa		unknown	2
301	TRUE	Empty	| organism=Leishmania_infantum_JPCM5 | product=hypothetical protein, conserved | location=LinJ.27:690702-692318(+) | length=538 | sequence_SO=chromosome | SO=protein_coding	LinJ.27.1580	59 kDa		unknown	2
302	TRUE	Empty	| organism=Leishmania_infantum_JPCM5 | product=5-histidylcysteine sulfoxide synthase, putative | location=LinJ.29:360304-362577(+) | length=757 | sequence_SO=chromosome | SO=protein_coding	LinJ.29.1030	87 kDa		unknown	2
303	TRUE	Empty	| organism=Leishmania_infantum_JPCM5 | product=chaperonin TCP20, putative | location=LinJ.13:530753-532369(-) | length=538 | sequence_SO=chromosome | SO=protein_coding	LinJ.13.1400	59 kDa		unknown	2
304	TRUE	Empty	| organism=Leishmania_infantum_JPCM5 | product=kinesin, putative | location=LinJ.30:113063-114895(-) | length=610 | sequence_SO=chromosome | SO=protein_coding	LinJ.30.0350	68 kDa		unknown	2
305	TRUE	Empty	| organism=Leishmania_infantum_JPCM5 | product=hypothetical protein, conserved | location=LinJ.09:425421-426173(-) | length=250 | sequence_SO=chromosome | SO=protein_coding	LinJ.09.1110	27 kDa		unknown	2
306	TRUE	Empty	| organism=Leishmania_infantum_JPCM5 | product=hypothetical protein, conserved | location=LinJ.03:65963-66871(+) | length=302 | sequence_SO=chromosome | SO=protein_coding	LinJ.03.0250	33 kDa		unknown	2
307	TRUE	Empty	| organism=Leishmania_infantum_JPCM5 | product=prolyl-tRNA synthetase, putative,bifunctional aminoacyl-tRNA synthetase, putative | location=LinJ.18:507691-509859(+) | length=722 | sequence_SO=chromosome | SO=protein_coding	LinJ.18.1230 (+1)	81 kDa		unknown	2
308	TRUE	Empty	| organism=Leishmania_infantum_JPCM5 | product=cysteine desulfurase, putative | location=LinJ.27:450165-451487(-) | length=440 | sequence_SO=chromosome | SO=protein_coding	LinJ.27.0930	48 kDa		unknown	2
309	TRUE	Empty	| organism=Leishmania_infantum_JPCM5 | product=protein phosphatase, putative (PP2C) | location=LinJ.25:264940-266160(+) | length=406 | sequence_SO=chromosome | SO=protein_coding	LinJ.25.0780	45 kDa		unknown	3
310	TRUE	Empty	| organism=Leishmania_infantum_JPCM5 | product=hypothetical protein, conserved | location=LinJ.36:2095844-2097412(-) | length=522 | sequence_SO=chromosome | SO=protein_coding	LinJ.36.5700	57 kDa		unknown	3
311	TRUE	Empty	| organism=Leishmania_infantum_JPCM5 | product=peroxin 12, putative,peroxisome assembly protein, putative (PEX12) | location=LinJ.19:532909-534294(+) | length=461 | sequence_SO=chromosome | SO=protein_coding	LinJ.19.1240	51 kDa		unknown	3
312	TRUE	Empty	| organism=Leishmania_infantum_JPCM5 | product=vacuolar proton translocating ATPase subunit A, putative | location=LinJ.23:742809-745136(+) | length=775 | sequence_SO=chromosome | SO=protein_coding	LinJ.23.1910	88 kDa		unknown	3
313	TRUE	Empty	| organism=Leishmania_infantum_JPCM5 | product=60S ribosomal protein L7, putative | location=LinJ.26:42603-43418(-) | length=271 | sequence_SO=chromosome | SO=protein_coding	LinJ.26.0150 (+1)	31 kDa		unknown	3
314	TRUE	Empty	| organism=Leishmania_infantum_JPCM5 | product=40S ribosomal protein S16, putative | location=LinJ.26:251220-251669(-) | length=149 | sequence_SO=chromosome | SO=protein_coding	LinJ.26.0840 (+1)	17 kDa		unknown	3
315	TRUE	Empty	| organism=Leishmania_infantum_JPCM5 | product=serine/threonine protein phosphatase catalytic subunit, putative | location=LinJ.28:264999-265904(-) | length=301 | sequence_SO=chromosome | SO=protein_coding	LinJ.28.0730	34 kDa		unknown	3
316	TRUE	Empty	| organism=Leishmania_infantum_JPCM5 | product=nucleosome assembly protein-like protein | location=LinJ.31:802252-803463(-) | length=403 | sequence_SO=chromosome | SO=protein_coding	LinJ.31.1770	45 kDa		unknown	3
317	TRUE	Empty	| organism=Leishmania_infantum_JPCM5 | product=beta prime cop protein, putative | location=LinJ.33:1425805-1428459(+) | length=884 | sequence_SO=chromosome | SO=protein_coding	LinJ.33.3360	98 kDa		unknown	3
318	TRUE	Empty	| organism=Leishmania_infantum_JPCM5 | product=aldehyde dehydrogenase, putative | location=LinJ.36:1987221-1988819(-) | length=532 | sequence_SO=chromosome | SO=protein_coding	LinJ.36.5410	58 kDa		unknown	3
319	TRUE	Empty	| organism=Leishmania_infantum_JPCM5 | product=glycosomal malate dehydrogenase | location=LinJ.19:319007-319975(+) | length=322 | sequence_SO=chromosome | SO=protein_coding	LinJ.19.0710	34 kDa		unknown	3
320	TRUE	Empty	| organism=Leishmania_infantum_JPCM5 | product=phosphomannose isomerase (PMI) | location=LinJ.32:625270-626535(-) | length=421 | sequence_SO=chromosome | SO=protein_coding	LinJ.32.1660	47 kDa		unknown	3
321	TRUE	Empty	| organism=Leishmania_infantum_JPCM5 | product=40S ribosomal protein S6, putative (RPS6) | location=LinJ.21:735162-735911(+) | length=249 | sequence_SO=chromosome | SO=protein_coding	LinJ.21.2150 (+1)	28 kDa		unknown	2
322	TRUE	Empty	| organism=Leishmania_infantum_JPCM5 | product=la RNA binding protein, putative | location=LinJ.21:169186-170196(-) | length=336 | sequence_SO=chromosome | SO=protein_coding	LinJ.21.0600	37 kDa		unknown	2
323	TRUE	Empty	| organism=Leishmania_infantum_JPCM5 | product=phosphomannomutase, putative (PMM) | location=LinJ.36:774008-774751(+) | length=247 | sequence_SO=chromosome | SO=protein_coding	LinJ.36.2070	28 kDa		unknown	2
324	TRUE	Empty	| organism=Leishmania_infantum_JPCM5 | product=ATP-dependent DNA helicase, putative,ruvb DNA helicase-like protein, putative | location=LinJ.34:1046907-1048358(+) | length=483 | sequence_SO=chromosome | SO=protein_coding	LinJ.34.2440	54 kDa		unknown	2
325	TRUE	Empty	| organism=Leishmania_infantum_JPCM5 | product=hypothetical protein, unknown function | location=LinJ.08:476466-477326(+) | length=286 | sequence_SO=chromosome | SO=protein_coding	LinJ.08.1220	31 kDa		unknown	2
326	TRUE	Empty	| organism=Leishmania_infantum_JPCM5 | product=paraflagellar rod protein 2C | location=LinJ.16:583361-585160(-) | length=599 | sequence_SO=chromosome | SO=protein_coding	LinJ.16.1510 (+1)	69 kDa		unknown	2
327	TRUE	Empty	| organism=Leishmania_infantum_JPCM5 | product=translation initiation factor IF-2, putative | location=LinJ.33:1124006-1126459(+) | length=817 | sequence_SO=chromosome | SO=protein_coding	LinJ.33.2880	93 kDa		unknown	2
328	TRUE	Empty	| organism=Leishmania_infantum_JPCM5 | product=vacuolar ATP synthase subunit c, putative | location=LinJ.18:221080-222318(-) | length=412 | sequence_SO=chromosome | SO=protein_coding	LinJ.18.0560	47 kDa		unknown	2
329	TRUE	Empty	| organism=Leishmania_infantum_JPCM5 | product=3-ketoacyl-CoA thiolase-like protein, putative | location=LinJ.31:760893-762215(-) | length=440 | sequence_SO=chromosome | SO=protein_coding	LinJ.31.1660	47 kDa		unknown	2
330	TRUE	Empty	| organism=Leishmania_infantum_JPCM5 | product=glycerol-3-phosphate dehydrogenase (FAD-dependent), mitochondrial | location=LinJ.28:78320-80146(+) | length=608 | sequence_SO=chromosome | SO=protein_coding	LinJ.28.0240	67 kDa		unknown	2
331	TRUE	Empty	| organism=Leishmania_infantum_JPCM5 | product=ribosomal protein L3, putative | location=LinJ.32:1236041-1237300(+) | length=419 | sequence_SO=chromosome | SO=protein_coding	LinJ.32.3330 (+2)	48 kDa		unknown	2
332	TRUE	Empty	| organism=Leishmania_infantum_JPCM5 | product=protein kinase, putative,MAP kinase kinase-like protein | location=LinJ.35:1580063-1584094(+) | length=1343 | sequence_SO=chromosome | SO=protein_coding	LinJ.35.4050	147 kDa		unknown	2
333	TRUE	Empty	| organism=Leishmania_infantum_JPCM5 | product=poly(A)-binding protein 3, putative (PABP3) | location=LinJ.25:19799-21433(-) | length=544 | sequence_SO=chromosome | SO=protein_coding	LinJ.25.0080	61 kDa		unknown	2
334	TRUE	Empty	| organism=Leishmania_infantum_JPCM5 | product=hypothetical protein, conserved | location=LinJ.27:525311-526276(-) | length=321 | sequence_SO=chromosome | SO=protein_coding	LinJ.27.1140	35 kDa		unknown	2
335	TRUE	Empty	| organism=Leishmania_infantum_JPCM5 | product=protein disulfide isomerase, putative | location=LinJ.26:178427-179560(-) | length=377 | sequence_SO=chromosome | SO=protein_coding	LinJ.26.0630	41 kDa		unknown	2
336	TRUE	Empty	| organism=Leishmania_infantum_JPCM5 | product=serine/threonine protein kinase, putative | location=LinJ.29:886885-889332(-) | length=815 | sequence_SO=chromosome | SO=protein_coding	LinJ.29.2140	88 kDa		unknown	2
337	TRUE	Empty	| organism=Leishmania_infantum_JPCM5 | product=coatomer gamma subunit, putative | location=LinJ.28:1031296-1033893(+) | length=865 | sequence_SO=chromosome | SO=protein_coding	LinJ.28.2820	96 kDa		unknown	2
338	TRUE	Empty	| organism=Leishmania_infantum_JPCM5 | product=RNA guanylyltransferase, putative | location=LinJ.32:531466-534783(+) | length=1105 | sequence_SO=chromosome | SO=protein_coding	LinJ.32.1420	118 kDa		unknown	2
339	TRUE	Empty	| organism=Leishmania_infantum_JPCM5 | product=glycerol kinase, glycosomal, putative | location=LinJ.35:1252855-1254393(-) | length=512 | sequence_SO=chromosome | SO=protein_coding	LinJ.35.3130	56 kDa		unknown	2
340	TRUE	Empty	| organism=Leishmania_infantum_JPCM5 | product=formate--tetrahydrofolate ligase (FTHS) | location=LinJ.30:974039-975907(-) | length=622 | sequence_SO=chromosome | SO=protein_coding	LinJ.30.2590	67 kDa		unknown	2
341	TRUE	Empty	| organism=Leishmania_infantum_JPCM5 | product=60S ribosomal protein L7a, putative | location=LinJ.07:239094-240140(+) | length=348 | sequence_SO=chromosome | SO=protein_coding	LinJ.07.0550 (+1)	39 kDa		unknown	2
342	TRUE	Empty	| organism=Leishmania_infantum_JPCM5 | product=nonspecific nucleoside hydrolase (NH) | location=LinJ.18:683396-684340(+) | length=314 | sequence_SO=chromosome | SO=protein_coding	LinJ.18.1570	34 kDa		unknown	2
343	TRUE	Empty	| organism=Leishmania_infantum_JPCM5 | product=aminoacylase, putative,N-acyl-L-amino acid amidohydrolase, putative | location=LinJ.20:712756-713961(-) | length=401 | sequence_SO=chromosome | SO=protein_coding	LinJ.20.1720 (+2)	44 kDa		unknown	2
344	TRUE	Empty	| organism=Leishmania_infantum_JPCM5 | product=hypothetical protein, conserved | location=LinJ.21:135688-136932(+) | length=414 | sequence_SO=chromosome | SO=protein_coding	LinJ.21.0490	47 kDa		unknown	2
345	TRUE	Empty	| organism=Leishmania_infantum_JPCM5 | product=Gim5A protein, putative,glycosomal membrane protein | location=LinJ.35:1486935-1487612(-) | length=225 | sequence_SO=chromosome | SO=protein_coding	LinJ.35.3750	25 kDa		unknown	2
346	TRUE	Empty	| organism=Leishmania_infantum_JPCM5 | product=cyclophilin 40 (CYP40) | location=LinJ.35:1847179-1848243(+) | length=354 | sequence_SO=chromosome | SO=protein_coding	LinJ.35.4830	39 kDa		unknown	2
347	TRUE	Empty	| organism=Leishmania_infantum_JPCM5 | product=catalytic subunit of the vacuolar transporter chaperone 4, putative | location=LinJ.09:142193-144634(+) | length=813 | sequence_SO=chromosome | SO=protein_coding	LinJ.09.0430	93 kDa		unknown	2
348	TRUE	Empty	| organism=Leishmania_infantum_JPCM5 | product=P-type H+-ATPase, putative (H1A-1) | location=LinJ.18:656653-659577(+) | length=974 | sequence_SO=chromosome | SO=protein_coding	LinJ.18.1500 (+1)	107 kDa		unknown	2
349	TRUE	Empty	| organism=Leishmania_infantum_JPCM5 | product=hypothetical protein, conserved | location=LinJ.18:329420-337405(+) | length=2661 | sequence_SO=chromosome | SO=protein_coding	LinJ.18.0820	290 kDa		unknown	2
350	TRUE	Empty	| organism=Leishmania_infantum_JPCM5 | product=GTP-binding protein, putative | location=LinJ.25:545974-546624(-) | length=216 | sequence_SO=chromosome | SO=protein_coding	LinJ.25.1460	24 kDa		unknown	2
351	TRUE	Empty	| organism=Leishmania_infantum_JPCM5 | product=acyl-CoA dehydrogenase, mitochondrial precursor, putative | location=LinJ.07:65103-66662(+) | length=519 | sequence_SO=chromosome | SO=protein_coding	LinJ.07.0150	56 kDa		unknown	2
352	TRUE	Empty	| organism=Leishmania_infantum_JPCM5 | product=1,2-Dihydroxy-3-keto-5-methylthiopentene dioxygenase, putative | location=LinJ.34:1659382-1660221(+) | length=279 | sequence_SO=chromosome | SO=protein_coding	LinJ.34.4230	33 kDa		unknown	2
353	TRUE	Empty	| organism=Leishmania_infantum_JPCM5 | product=MAR1 ribonuclease, putative | location=LinJ.12:18072-18650(+) | length=192 | sequence_SO=chromosome | SO=protein_coding	LinJ.12.0007	22 kDa		unknown	2
354	TRUE	Empty	| organism=Leishmania_infantum_JPCM5 | product=sucrose-phosphate synthase-like protein | location=LinJ.16:348445-349839(+) | length=464 | sequence_SO=chromosome | SO=protein_coding	LinJ.16.0960	52 kDa		unknown	2
355	TRUE	Empty	| organism=Leishmania_infantum_JPCM5 | product=alanyl-tRNA synthetase, putative | location=LinJ.22:578516-581404(+) | length=962 | sequence_SO=chromosome | SO=protein_coding	LinJ.22.1390	106 kDa		unknown	2
356	TRUE	Empty	| organism=Leishmania_infantum_JPCM5 | product=60S ribosomal protein L27A/L29, putative | location=LinJ.35:1502761-1503198(-) | length=145 | sequence_SO=chromosome | SO=protein_coding	LinJ.35.3810 (+1)	16 kDa		unknown	2
357	TRUE	Empty	| organism=Leishmania_infantum_JPCM5 | product=Na/H antiporter-like protein | location=LinJ.23:405073-409575(-) | length=1500 | sequence_SO=chromosome | SO=protein_coding	LinJ.23.1000	166 kDa		unknown	2
358	TRUE	Empty	| organism=Leishmania_infantum_JPCM5 | product=hypothetical protein, conserved | location=LinJ.18:273717-275852(+) | length=711 | sequence_SO=chromosome | SO=protein_coding	LinJ.18.0670	77 kDa		unknown	2
359	TRUE	Empty	| organism=Leishmania_infantum_JPCM5 | product=proteasome alpha 7 subunit, putative | location=LinJ.11:68533-69276(+) | length=247 | sequence_SO=chromosome | SO=protein_coding	LinJ.11.0240	28 kDa		unknown	2
360	TRUE	Empty	| organism=Leishmania_infantum_JPCM5 | product=glucokinase | location=LinJ.36:923328-924563(+) | length=411 | sequence_SO=chromosome | SO=protein_coding	LinJ.36.2450	44 kDa		unknown	2
361	TRUE	Empty	| organism=Leishmania_infantum_JPCM5 | product=hypothetical protein, conserved | location=LinJ.29:50322-52403(-) | length=693 | sequence_SO=chromosome | SO=protein_coding	LinJ.29.0160	79 kDa		unknown	2
362	TRUE	Empty	| organism=Leishmania_infantum_JPCM5 | product=sphingosine 1-phosphate lyase, putative,sphingosine phosphate lyase-like protein, putative (SPL) | location=LinJ.30:873184-874797(-) | length=537 | sequence_SO=chromosome | SO=protein_coding	LinJ.30.2360	59 kDa		unknown	2
363	TRUE	Empty	| organism=Leishmania_infantum_JPCM5 | product=60S ribosomal protein L23a, putative | location=LinJ.06:202832-203269(+) | length=145 | sequence_SO=chromosome | SO=protein_coding	LinJ.06.0590 (+1)	16 kDa		unknown	2
364	TRUE	Empty	| organism=Leishmania_infantum_JPCM5 | product=ATP-dependent DEAD/H RNA helicase, putative | location=LinJ.07:57082-58539(+) | length=485 | sequence_SO=chromosome | SO=protein_coding	LinJ.07.0130	53 kDa	TRUE	unknown	2
365	TRUE	Empty	| organism=Leishmania_infantum_JPCM5 | product=hypothetical protein, conserved | location=LinJ.11:414828-415634(+) | length=268 | sequence_SO=chromosome | SO=protein_coding	LinJ.11.1030	28 kDa		unknown	2
366	TRUE	Empty	| organism=Leishmania_infantum_JPCM5 | product=ribonucleoprotein p18, mitochondrial precursor, putative | location=LinJ.15:114088-114651(+) | length=187 | sequence_SO=chromosome | SO=protein_coding	LinJ.15.0330	21 kDa		unknown	2
367	TRUE	Empty	| organism=Leishmania_infantum_JPCM5 | product=receptor-type adenylate cyclase b (RAC-B2) | location=LinJ.17:55218-59417(-) | length=1399 | sequence_SO=chromosome | SO=protein_coding	LinJ.17.0140	152 kDa		unknown	2
368	TRUE	Empty	| organism=Leishmania_infantum_JPCM5 | product=hypothetical protein, conserved | location=LinJ.18:104664-105719(-) | length=351 | sequence_SO=chromosome | SO=protein_coding	LinJ.18.0210	38 kDa		unknown	2
369	TRUE	Empty	| organism=Leishmania_infantum_JPCM5 | product=pyruvate dehydrogenase E1 component alpha subunit, putative | location=LinJ.18:588489-589625(+) | length=378 | sequence_SO=chromosome | SO=protein_coding	LinJ.18.1360	43 kDa		unknown	2
370	TRUE	Empty	| organism=Leishmania_infantum_JPCM5 | product=hypothetical protein, conserved | location=LinJ.19:21767-22642(-) | length=291 | sequence_SO=chromosome | SO=protein_coding	LinJ.19.0100	30 kDa		unknown	2
371	TRUE	Empty	| organism=Leishmania_infantum_JPCM5 | product=phenylalanyl-tRNA synthetase, putative | location=LinJ.19:417973-419874(+) | length=633 | sequence_SO=chromosome | SO=protein_coding	LinJ.19.1010	71 kDa		unknown	2
372	TRUE	Empty	| organism=Leishmania_infantum_JPCM5 | product=1,2-Dihydroxy-3-keto-5-methylthiopentene dioxygenase, putative | location=LinJ.20:391639-392673(+) | length=344 | sequence_SO=chromosome | SO=protein_coding	LinJ.20.0980	39 kDa		unknown	2
373	TRUE	Empty	| organism=Leishmania_infantum_JPCM5 | product=60S ribosomal protein L9, putative | location=LinJ.21:434204-434776(+) | length=190 | sequence_SO=chromosome | SO=protein_coding	LinJ.21.1290 (+1)	22 kDa		unknown	2
374	TRUE	Empty	| organism=Leishmania_infantum_JPCM5 | product=ATP synthase, putative | location=LinJ.21:550066-551517(-) | length=483 | sequence_SO=chromosome | SO=protein_coding	LinJ.21.1590	54 kDa		unknown	2
375	TRUE	Empty	| organism=Leishmania_infantum_JPCM5 | product=mitochondrial RNA binding complex 1 subunit, putative | location=LinJ.25:597178-599418(-) | length=746 | sequence_SO=chromosome | SO=protein_coding	LinJ.25.1600	80 kDa		unknown	2
376	TRUE	Empty	| organism=Leishmania_infantum_JPCM5 | product=hypothetical protein, conserved | location=LinJ.28:351040-352275(+) | length=411 | sequence_SO=chromosome | SO=protein_coding	LinJ.28.1020	46 kDa		unknown	2
377	TRUE	Empty	| organism=Leishmania_infantum_JPCM5 | product=hypothetical protein, conserved | location=LinJ.30:305012-306751(+) | length=579 | sequence_SO=chromosome | SO=protein_coding	LinJ.30.0990	63 kDa		unknown	2
378	TRUE	Empty	| organism=Leishmania_infantum_JPCM5 | product=aldehyde dehydrogenase, putative | location=LinJ.30:1059492-1061249(-) | length=585 | sequence_SO=chromosome | SO=protein_coding	LinJ.30.2920	64 kDa		unknown	2
379	TRUE	Empty	| organism=Leishmania_infantum_JPCM5 | product=CAS/CSE/importin domain protein, putative | location=LinJ.30:1240877-1243804(+) | length=975 | sequence_SO=chromosome | SO=protein_coding	LinJ.30.3440	108 kDa		unknown	2
380	TRUE	Empty	| organism=Leishmania_infantum_JPCM5 | product=ATP synthase, epsilon chain, putative | location=LinJ.30:1313406-1313951(+) | length=181 | sequence_SO=chromosome | SO=protein_coding	LinJ.30.3660	20 kDa		unknown	2
381	TRUE	Empty	| organism=Leishmania_infantum_JPCM5 | product=OSM3-like kinesin, putative | location=LinJ.32:233918-237271(+) | length=1117 | sequence_SO=chromosome | SO=protein_coding	LinJ.32.0710	127 kDa		unknown	2
382	TRUE	Empty	| organism=Leishmania_infantum_JPCM5 | product=aminopeptidase, putative,metallo-peptidase, Clan MF, Family M17 | location=LinJ.33:1048538-1050121(+) | length=527 | sequence_SO=chromosome | SO=protein_coding	LinJ.33.2700	56 kDa		unknown	2
383	TRUE	Empty	| organism=Leishmania_infantum_JPCM5 | product=proteasome regulatory ATPase subunit (RPT6) | location=LinJ.36:1686303-1687532(+) | length=409 | sequence_SO=chromosome | SO=protein_coding	LinJ.36.4570	46 kDa	TRUE	unknown	2
384	TRUE	Empty	| organism=Leishmania_infantum_JPCM5 | product=cystathionine beta-synthase (CYSB) | location=LinJ.17:115901-116980(-) | length=359 | sequence_SO=chromosome | SO=protein_coding	LinJ.17.0300	39 kDa		unknown	2
385	TRUE	Empty	| organism=Leishmania_infantum_JPCM5 | product=PTP1-interacting protein, 39 kDa, putative | location=LinJ.34:562917-563993(-) | length=358 | sequence_SO=chromosome | SO=protein_coding	LinJ.34.1360	41 kDa		unknown	2
386	TRUE	Empty	| organism=Leishmania_infantum_JPCM5 | product=26S protease regulatory subunit, putative,serine peptidase, Clan SJ, family S16, putative | location=LinJ.03:204172-205362(+) | length=396 | sequence_SO=chromosome | SO=protein_coding	LinJ.03.0520	44 kDa	TRUE	unknown	2
387	TRUE	Empty	| organism=Leishmania_infantum_JPCM5 | product=hypothetical protein, conserved | location=LinJ.14:134841-135773(+) | length=310 | sequence_SO=chromosome | SO=protein_coding	LinJ.14.0390	35 kDa		unknown	2
388	TRUE	Empty	| organism=Leishmania_infantum_JPCM5 | product=carboxypeptidase, putative,metallo-peptidase, Clan MA(E), Family M32 | location=LinJ.14:50020-51534(+) | length=504 | sequence_SO=chromosome | SO=protein_coding	LinJ.14.0180	57 kDa		unknown	2
389	TRUE	Empty	| organism=Leishmania_infantum_JPCM5 | product=GTP binding protein, putative | location=LinJ.27:973786-974964(-) | length=392 | sequence_SO=chromosome | SO=protein_coding	LinJ.27.2260	44 kDa		unknown	2
390	TRUE	Empty	| organism=Leishmania_infantum_JPCM5 | product=spermidine synthase, putative,SPDSYN | location=LinJ.04:232425-233327(-) | length=300 | sequence_SO=chromosome | SO=protein_coding	LinJ.04.0570	33 kDa		unknown	2
391	TRUE	Empty	| organism=Leishmania_infantum_JPCM5 | product=ATP-dependent Clp protease subunit, heat shock protein 78 (HSP78), putative | location=LinJ.02:314252-316705(+) | length=817 | sequence_SO=chromosome | SO=protein_coding	LinJ.02.0680	91 kDa		unknown	2
392	TRUE	Empty	| organism=Leishmania_infantum_JPCM5 | product=xanthine phosphoribosyltransferase (XRPT) | location=LinJ.21:313763-314488(+) | length=241 | sequence_SO=chromosome | SO=protein_coding	LinJ.21.0990	27 kDa		unknown	2
393	TRUE	Empty	| organism=Leishmania_infantum_JPCM5 | product=60S ribosomal protein L10, putative | location=LinJ.04:295348-295989(-) | length=213 | sequence_SO=chromosome | SO=protein_coding	LinJ.04.0750 (+1)	25 kDa		unknown	2
394	TRUE	Empty	| organism=Leishmania_infantum_JPCM5 | product=hypothetical protein, conserved | location=LinJ.35:1796411-1800850(+) | length=1479 | sequence_SO=chromosome | SO=protein_coding	LinJ.35.4620	161 kDa		unknown	2
395	TRUE	Empty	| organism=Leishmania_infantum_JPCM5 | product=G5-interacting protein, putative (G5-IP) | location=LinJ.32:538397-540769(+) | length=790 | sequence_SO=chromosome | SO=protein_coding	LinJ.32.1430	86 kDa		unknown	2
396	TRUE	Empty	| organism=Leishmania_infantum_JPCM5 | product=RNA binding protein, putative | location=LinJ.18:234270-235535(+) | length=421 | sequence_SO=chromosome | SO=protein_coding	LinJ.18.0590	44 kDa		unknown	2
397	TRUE	Empty	| organism=Leishmania_infantum_JPCM5 | product=proteasome regulatory ATPase subunittcc1l8.3, putative | location=LinJ.12:77120-78355(+) | length=411 | sequence_SO=chromosome | SO=protein_coding	LinJ.12.0190	46 kDa	TRUE	unknown	2
398	TRUE	Empty	| organism=Leishmania_infantum_JPCM5 | product=cytochrome-b5 reductase, putative | location=LinJ.32:935932-936948(+) | length=338 | sequence_SO=chromosome | SO=protein_coding	LinJ.32.2540	37 kDa		unknown	2
END OF FILE

## Sheet: Peptide_Lip97VCP-HA in DDX3_KO
Supplementary Table S5. Protein, peptide and spectrum reports of LC-MS/MS analysis of L. infantum (Li) p97/VCP/Cdc48-HA immunoprecipitations in the LiDDX3(-/-) background.
This Table presents the protein, peptide and spectrum results of three representative p97/VCP/Cdc48-HA immunoprecipitation experiments from the L. infantum DDX3(-/-) strain episomally expressing p97/VCP/Cdc48-HA analyzed by LC-MS/MS. Each experiment is highlighted by a different color.
22013-22016 PapadopoulouB --LeishmaniaInf-- 20160308_val in dko hel_DEAD_ATP_HEL, Peptide report created on 05/11/2016
Experiment: 22013-22016 PapadopoulouB --LeishmaniaInf-- 20160308_val in dko hel_DEAD_ATP_HEL
	Peak List Generator: unknown
		Version: unknown
		Charge States Calculated: unknown
		Deisotoped: unknown
		Textual Annotation: unknown
	Database Set: 1 Database
		Database Name: the LeishInfant_LinfantumAnnotatedProteins_TriTrypDB-4.0_20120202 database
			Version: unknown
			Taxonomy: All Entries
			Number of Proteins: 8241
		Does database contain common contaminants?: unknown
	Search Engine Set: 1 Search Engine
		Search Engine: Mascot
			Version: 2.5.1
			Samples: All Samples
			Fragment Tolerance: 0.100 Da (Monoisotopic)
			Parent Tolerance: 0.100 Da (Monoisotopic)
			Fixed Modifications: +57 on C (Carbamidomethyl)
			Variable Modifications: +1 on NQ (Deamidated), +16 on M (Oxidation)
			Database: the LeishInfant_LinfantumAnnotatedProteins_TriTrypDB-4.0_20120202 database (unknown version, 8241 entries)
			Digestion Enzyme: Trypsin
			Max Missed Cleavages: 2
			Probability Model:
				Ingel22015 (F065205): LFDR Model, Classifier data: Bayes, Good (50%) m:89.4/s:25.8 m:28.7/s:1.34 m:NA m:77.7/s:31.2, Bad (50%) m:12.5/s:6.61 m:28.8/s:1.30 m:NA m:4.68/s:3.98 [all charge states]
	Scaffold: Version: Scaffold_4.4.8
		Modification Metadata Set: 0 modifications
			Source: None
			Comment:
		Protein Grouping Strategy: Experiment-wide grouping with binary peptide-protein weights
		Peptide Thresholds: 95.0% minimum
		Protein Thresholds: 95.0% minimum and 2 peptides minimum
		Peptide FDR: 0.0% (Decoy)
		Protein FDR: 0.0% (Decoy)
		GO Annotation Source(s):
Experiment name	Biological sample category	Biological sample name	MS/MS sample name	Protein name	Protein accession numbers	Database sources	Protein molecular weight (Da)	Protein identification probability	Exclusive unique peptide count	Exclusive unique spectrum count	Exclusive spectrum count	Percentage of total spectra	Percentage sequence coverage	Peptide sequence	Previous amino acid	Next amino acid	Best Peptide identification probability	Best Mascot Ion score	Best Mascot Identity score	Best Mascot Delta Ion score	Number of identified +1H spectra	Number of identified +2H spectra	Number of identified +3H spectra	Number of identified +4H spectra	Number of enzymatic termini	Calculated +1H Peptide Mass (AMU)	Median Retention Time	Total Precursor Intensity	Total TIC	Peptide start index	Peptide stop index	Star Category	Assigned	Other Proteins
22013-22016 PapadopoulouB --LeishmaniaInf-- 20160308_val in dko hel_DEAD_ATP_HEL	Uncategorized Sample	22015_Hel Val	Ingel22015 (F065205)	| organism=Leishmania_infantum | product=adenylosuccinate synthetase, putative | location=LinJ.13:386707-388839(-) | length=710	GeneDB|LinJ.13.1090	LeishInfant_LinfantumAnnotatedProteins_TriTrypDB-4.0_20120202.fasta	78411.4	1	9	10	13	0.00084	0.177	DMDTYLGLLK	K	V	0.997	40.4	28.6	33.9	0	2	0	0	2	1168.59	1688		55163.8	331	340	Empty	TRUE
22013-22016 PapadopoulouB --LeishmaniaInf-- 20160308_val in dko hel_DEAD_ATP_HEL	Uncategorized Sample	22015_Hel Val	Ingel22015 (F065205)	| organism=Leishmania_infantum | product=adenylosuccinate synthetase, putative | location=LinJ.13:386707-388839(-) | length=710	GeneDB|LinJ.13.1090	LeishInfant_LinfantumAnnotatedProteins_TriTrypDB-4.0_20120202.fasta	78411.4	1	9	10	13	0.00084	0.177	EIIQLIDAGIDYR	K	D	0.997	66.1	29.5	58.5	0	3	0	0	2	1518.82	1877		98118	254	266	Empty	TRUE
22013-22016 PapadopoulouB --LeishmaniaInf-- 20160308_val in dko hel_DEAD_ATP_HEL	Uncategorized Sample	22015_Hel Val	Ingel22015 (F065205)	| organism=Leishmania_infantum | product=adenylosuccinate synthetase, putative | location=LinJ.13:386707-388839(-) | length=710	GeneDB|LinJ.13.1090	LeishInfant_LinfantumAnnotatedProteins_TriTrypDB-4.0_20120202.fasta	78411.4	1	9	10	13	0.00084	0.177	IIEAHDVIMVAGAFFGDEGK	R	G	0.997	83.2	29.1	81.4	0	0	1	0	2	2119.05	2137		21175.5	165	184	Empty	TRUE
22013-22016 PapadopoulouB --LeishmaniaInf-- 20160308_val in dko hel_DEAD_ATP_HEL	Uncategorized Sample	22015_Hel Val	Ingel22015 (F065205)	| organism=Leishmania_infantum | product=adenylosuccinate synthetase, putative | location=LinJ.13:386707-388839(-) | length=710	GeneDB|LinJ.13.1090	LeishInfant_LinfantumAnnotatedProteins_TriTrypDB-4.0_20120202.fasta	78411.4	1	9	10	13	0.00084	0.177	ILSIGNGPNGDDIIYLR	K	-	0.997	89.9	33.4	82.6	0	1	0	0	2	1829.98	1720		18105.6	693	709	Empty	TRUE
22013-22016 PapadopoulouB --LeishmaniaInf-- 20160308_val in dko hel_DEAD_ATP_HEL	Uncategorized Sample	22015_Hel Val	Ingel22015 (F065205)	| organism=Leishmania_infantum | product=adenylosuccinate synthetase, putative | location=LinJ.13:386707-388839(-) | length=710	GeneDB|LinJ.13.1090	LeishInfant_LinfantumAnnotatedProteins_TriTrypDB-4.0_20120202.fasta	78411.4	1	9	10	13	0.00084	0.177	LLDLLGSAANSSTLK	K	G	0.997	102	28.2	83.8	0	1	0	0	2	1502.84	1590		51479.9	283	297	Empty	TRUE
22013-22016 PapadopoulouB --LeishmaniaInf-- 20160308_val in dko hel_DEAD_ATP_HEL	Uncategorized Sample	22015_Hel Val	Ingel22015 (F065205)	| organism=Leishmania_infantum | product=adenylosuccinate synthetase, putative | location=LinJ.13:386707-388839(-) | length=710	GeneDB|LinJ.13.1090	LeishInfant_LinfantumAnnotatedProteins_TriTrypDB-4.0_20120202.fasta	78411.4	1	9	10	13	0.00084	0.177	NAITASGYTFYTNER	R	Q	0.997	78.6	33.3	71.7	0	1	0	0	2	1707.8	1284		31762.7	113	127	Empty	TRUE
22013-22016 PapadopoulouB --LeishmaniaInf-- 20160308_val in dko hel_DEAD_ATP_HEL	Uncategorized Sample	22015_Hel Val	Ingel22015 (F065205)	| organism=Leishmania_infantum | product=adenylosuccinate synthetase, putative | location=LinJ.13:386707-388839(-) | length=710	GeneDB|LinJ.13.1090	LeishInfant_LinfantumAnnotatedProteins_TriTrypDB-4.0_20120202.fasta	78411.4	1	9	10	13	0.00084	0.177	NLSDADVVR	K	L	0.997	60.8	30.9	34.1	0	1	0	0	2	988.506	770		63464	343	351	Empty	TRUE
22013-22016 PapadopoulouB --LeishmaniaInf-- 20160308_val in dko hel_DEAD_ATP_HEL	Uncategorized Sample	22015_Hel Val	Ingel22015 (F065205)	| organism=Leishmania_infantum | product=adenylosuccinate synthetase, putative | location=LinJ.13:386707-388839(-) | length=710	GeneDB|LinJ.13.1090	LeishInfant_LinfantumAnnotatedProteins_TriTrypDB-4.0_20120202.fasta	78411.4	1	9	10	13	0.00084	0.177	VLLEGPQSYWLSNAR	K	T	0.997	98.3	29.5	87.9	0	2	0	0	2	1732.9	1680.5		49268.3	415	429	Empty	TRUE
22013-22016 PapadopoulouB --LeishmaniaInf-- 20160308_val in dko hel_DEAD_ATP_HEL	Uncategorized Sample	22015_Hel Val	Ingel22015 (F065205)	| organism=Leishmania_infantum | product=adenylosuccinate synthetase, putative | location=LinJ.13:386707-388839(-) | length=710	GeneDB|LinJ.13.1090	LeishInfant_LinfantumAnnotatedProteins_TriTrypDB-4.0_20120202.fasta	78411.4	1	9	10	13	0.00084	0.177	VPDYVIAFAQAK	R	D	0.997	63	29	56	0	1	0	0	2	1321.72	1583		56209.8	364	375	Empty	TRUE
22013-22016 PapadopoulouB --LeishmaniaInf-- 20160308_val in dko hel_DEAD_ATP_HEL	Uncategorized Sample	22015_Hel Val	Ingel22015 (F065205)	| organism=Leishmania_infantum | product=glycosomal phosphoenolpyruvate carboxykinase, putative | location=LinJ.27:769494-771071(-) | length=525	GeneDB|LinJ.27.1710,GeneDB|LinJ.27.2500	LeishInfant_LinfantumAnnotatedProteins_TriTrypDB-4.0_20120202.fasta	58273.3	1	27	44	108	0.00697	0.63	AMDFLNSR	R	D	0.99	69.8	28.2	43.1	0	3	0	0	2	953.451	1156		506670	81	88	Empty	TRUE
22013-22016 PapadopoulouB --LeishmaniaInf-- 20160308_val in dko hel_DEAD_ATP_HEL	Uncategorized Sample	22015_Hel Val	Ingel22015 (F065205)	| organism=Leishmania_infantum | product=glycosomal phosphoenolpyruvate carboxykinase, putative | location=LinJ.27:769494-771071(-) | length=525	GeneDB|LinJ.27.1710,GeneDB|LinJ.27.2500	LeishInfant_LinfantumAnnotatedProteins_TriTrypDB-4.0_20120202.fasta	58273.3	1	27	44	108	0.00697	0.63	ATHEIDFNDESICK	K	N	0.997	85.4	29.4	83.1	0	0	1	0	2	1678.74	951		27881.4	291	304	Empty	TRUE
22013-22016 PapadopoulouB --LeishmaniaInf-- 20160308_val in dko hel_DEAD_ATP_HEL	Uncategorized Sample	22015_Hel Val	Ingel22015 (F065205)	| organism=Leishmania_infantum | product=glycosomal phosphoenolpyruvate carboxykinase, putative | location=LinJ.27:769494-771071(-) | length=525	GeneDB|LinJ.27.1710,GeneDB|LinJ.27.2500	LeishInfant_LinfantumAnnotatedProteins_TriTrypDB-4.0_20120202.fasta	58273.3	1	27	44	108	0.00697	0.63	AVIDAIHDGSLDK	R	E	0.997	56.2	29.5	49.4	0	0	1	0	2	1353.7	981		14263.6	436	448	Empty	TRUE
22013-22016 PapadopoulouB --LeishmaniaInf-- 20160308_val in dko hel_DEAD_ATP_HEL	Uncategorized Sample	22015_Hel Val	Ingel22015 (F065205)	| organism=Leishmania_infantum | product=glycosomal phosphoenolpyruvate carboxykinase, putative | location=LinJ.27:769494-771071(-) | length=525	GeneDB|LinJ.27.1710,GeneDB|LinJ.27.2500	LeishInfant_LinfantumAnnotatedProteins_TriTrypDB-4.0_20120202.fasta	58273.3	1	27	44	108	0.00697	0.63	ELVAMFQASFQK	K	R	0.997	83.1	29.2	76.5	0	15	0	0	2	1398.71	1474		1148080	491	502	Empty	TRUE
22013-22016 PapadopoulouB --LeishmaniaInf-- 20160308_val in dko hel_DEAD_ATP_HEL	Uncategorized Sample	22015_Hel Val	Ingel22015 (F065205)	| organism=Leishmania_infantum | product=glycosomal phosphoenolpyruvate carboxykinase, putative | location=LinJ.27:769494-771071(-) | length=525	GeneDB|LinJ.27.1710,GeneDB|LinJ.27.2500	LeishInfant_LinfantumAnnotatedProteins_TriTrypDB-4.0_20120202.fasta	58273.3	1	27	44	108	0.00697	0.63	ENVDWGSVNVK	R	L	0.997	50.7	29.7	28.3	0	1	0	0	2	1246.61	1091		131582	58	68	Empty	TRUE
22013-22016 PapadopoulouB --LeishmaniaInf-- 20160308_val in dko hel_DEAD_ATP_HEL	Uncategorized Sample	22015_Hel Val	Ingel22015 (F065205)	| organism=Leishmania_infantum | product=glycosomal phosphoenolpyruvate carboxykinase, putative | location=LinJ.27:769494-771071(-) | length=525	GeneDB|LinJ.27.1710,GeneDB|LinJ.27.2500	LeishInfant_LinfantumAnnotatedProteins_TriTrypDB-4.0_20120202.fasta	58273.3	1	27	44	108	0.00697	0.63	FGAVAENCTLDK	K	A	0.997	82.2	28.6	68.4	0	1	0	0	2	1324.62	856		111880	279	290	Empty	TRUE
22013-22016 PapadopoulouB --LeishmaniaInf-- 20160308_val in dko hel_DEAD_ATP_HEL	Uncategorized Sample	22015_Hel Val	Ingel22015 (F065205)	| organism=Leishmania_infantum | product=glycosomal phosphoenolpyruvate carboxykinase, putative | location=LinJ.27:769494-771071(-) | length=525	GeneDB|LinJ.27.1710,GeneDB|LinJ.27.2500	LeishInfant_LinfantumAnnotatedProteins_TriTrypDB-4.0_20120202.fasta	58273.3	1	27	44	108	0.00697	0.63	GALCVLSYAK	R	T	0.997	49	28.5	43.2	0	1	0	0	2	1081.57	1265		38193.9	31	40	Empty	TRUE
22013-22016 PapadopoulouB --LeishmaniaInf-- 20160308_val in dko hel_DEAD_ATP_HEL	Uncategorized Sample	22015_Hel Val	Ingel22015 (F065205)	| organism=Leishmania_infantum | product=glycosomal phosphoenolpyruvate carboxykinase, putative | location=LinJ.27:769494-771071(-) | length=525	GeneDB|LinJ.27.1710,GeneDB|LinJ.27.2500	LeishInfant_LinfantumAnnotatedProteins_TriTrypDB-4.0_20120202.fasta	58273.3	1	27	44	108	0.00697	0.63	GDVTVFFGLSGTGK	K	T	0.997	91.8	29.2	72.5	0	6	0	0	2	1384.71	1721.5		447592	214	227	Empty	TRUE
22013-22016 PapadopoulouB --LeishmaniaInf-- 20160308_val in dko hel_DEAD_ATP_HEL	Uncategorized Sample	22015_Hel Val	Ingel22015 (F065205)	| organism=Leishmania_infantum | product=glycosomal phosphoenolpyruvate carboxykinase, putative | location=LinJ.27:769494-771071(-) | length=525	GeneDB|LinJ.27.1710,GeneDB|LinJ.27.2500	LeishInfant_LinfantumAnnotatedProteins_TriTrypDB-4.0_20120202.fasta	58273.3	1	27	44	108	0.00697	0.63	GILTVMFELMPR	K	Q	0.997	100	29.1	68.1	0	9	0	0	2	1422.75	1920		389743	187	198	Empty	TRUE
22013-22016 PapadopoulouB --LeishmaniaInf-- 20160308_val in dko hel_DEAD_ATP_HEL	Uncategorized Sample	22015_Hel Val	Ingel22015 (F065205)	| organism=Leishmania_infantum | product=glycosomal phosphoenolpyruvate carboxykinase, putative | location=LinJ.27:769494-771071(-) | length=525	GeneDB|LinJ.27.1710,GeneDB|LinJ.27.2500	LeishInfant_LinfantumAnnotatedProteins_TriTrypDB-4.0_20120202.fasta	58273.3	1	27	44	108	0.00697	0.63	GVFNIEGGCYAK	R	A	0.997	44.3	28.5	33.2	0	1	0	0	2	1314.61	1212		31965.5	250	261	Empty	TRUE
22013-22016 PapadopoulouB --LeishmaniaInf-- 20160308_val in dko hel_DEAD_ATP_HEL	Uncategorized Sample	22015_Hel Val	Ingel22015 (F065205)	| organism=Leishmania_infantum | product=glycosomal phosphoenolpyruvate carboxykinase, putative | location=LinJ.27:769494-771071(-) | length=525	GeneDB|LinJ.27.1710,GeneDB|LinJ.27.2500	LeishInfant_LinfantumAnnotatedProteins_TriTrypDB-4.0_20120202.fasta	58273.3	1	27	44	108	0.00697	0.63	HATYYGEQLAR	R	K	0.997	72.1	29.1	48.8	0	1	3	0	2	1308.63	763		1252350	391	401	Empty	TRUE
22013-22016 PapadopoulouB --LeishmaniaInf-- 20160308_val in dko hel_DEAD_ATP_HEL	Uncategorized Sample	22015_Hel Val	Ingel22015 (F065205)	| organism=Leishmania_infantum | product=glycosomal phosphoenolpyruvate carboxykinase, putative | location=LinJ.27:769494-771071(-) | length=525	GeneDB|LinJ.27.1710,GeneDB|LinJ.27.2500	LeishInfant_LinfantumAnnotatedProteins_TriTrypDB-4.0_20120202.fasta	58273.3	1	27	44	108	0.00697	0.63	KGDVTVFFGLSGTGK	K	T	0.997	88.7	29.4	85.4	0	1	1	0	2	1512.81	1442		342582	213	227	Empty	TRUE
22013-22016 PapadopoulouB --LeishmaniaInf-- 20160308_val in dko hel_DEAD_ATP_HEL	Uncategorized Sample	22015_Hel Val	Ingel22015 (F065205)	| organism=Leishmania_infantum | product=glycosomal phosphoenolpyruvate carboxykinase, putative | location=LinJ.27:769494-771071(-) | length=525	GeneDB|LinJ.27.1710,GeneDB|LinJ.27.2500	LeishInfant_LinfantumAnnotatedProteins_TriTrypDB-4.0_20120202.fasta	58273.3	1	27	44	108	0.00697	0.63	LSEESFAK	K	V	0.99	49	28.2	36.8	0	2	0	0	2	910.452	761		272316	69	76	Empty	TRUE
22013-22016 PapadopoulouB --LeishmaniaInf-- 20160308_val in dko hel_DEAD_ATP_HEL	Uncategorized Sample	22015_Hel Val	Ingel22015 (F065205)	| organism=Leishmania_infantum | product=glycosomal phosphoenolpyruvate carboxykinase, putative | location=LinJ.27:769494-771071(-) | length=525	GeneDB|LinJ.27.1710,GeneDB|LinJ.27.2500	LeishInfant_LinfantumAnnotatedProteins_TriTrypDB-4.0_20120202.fasta	58273.3	1	27	44	108	0.00697	0.63	MLIGDDEHVWTDR	R	G	0.997	89.2	28.4	86.7	0	0	4	0	2	1602.72	1197		289871	237	249	Empty	TRUE
22013-22016 PapadopoulouB --LeishmaniaInf-- 20160308_val in dko hel_DEAD_ATP_HEL	Uncategorized Sample	22015_Hel Val	Ingel22015 (F065205)	| organism=Leishmania_infantum | product=glycosomal phosphoenolpyruvate carboxykinase, putative | location=LinJ.27:769494-771071(-) | length=525	GeneDB|LinJ.27.1710,GeneDB|LinJ.27.2500	LeishInfant_LinfantumAnnotatedProteins_TriTrypDB-4.0_20120202.fasta	58273.3	1	27	44	108	0.00697	0.63	NLTAPELVQWALK	R	L	0.997	77.3	27.9	66.2	0	4	0	0	2	1482.83	2049		1099460	8	20	Empty	TRUE
22013-22016 PapadopoulouB --LeishmaniaInf-- 20160308_val in dko hel_DEAD_ATP_HEL	Uncategorized Sample	22015_Hel Val	Ingel22015 (F065205)	| organism=Leishmania_infantum | product=glycosomal phosphoenolpyruvate carboxykinase, putative | location=LinJ.27:769494-771071(-) | length=525	GeneDB|LinJ.27.1710,GeneDB|LinJ.27.2500	LeishInfant_LinfantumAnnotatedProteins_TriTrypDB-4.0_20120202.fasta	58273.3	1	27	44	108	0.00697	0.63	NLTAPELVQWALKLEK	R	D	0.997	64	26.1	64	0	0	1	0	2	1853.05	2209		12196.7	8	23	Empty	TRUE
22013-22016 PapadopoulouB --LeishmaniaInf-- 20160308_val in dko hel_DEAD_ATP_HEL	Uncategorized Sample	22015_Hel Val	Ingel22015 (F065205)	| organism=Leishmania_infantum | product=glycosomal phosphoenolpyruvate carboxykinase, putative | location=LinJ.27:769494-771071(-) | length=525	GeneDB|LinJ.27.1710,GeneDB|LinJ.27.2500	LeishInfant_LinfantumAnnotatedProteins_TriTrypDB-4.0_20120202.fasta	58273.3	1	27	44	108	0.00697	0.63	QELESFGEPEYTIYNAGEHLADPSVPGITSTTSVSLNFK	R	T	0.997	86.3	26.9	86.3	0	0	0	2	2	4228.02	1978.5		112972	131	169	Empty	TRUE
22013-22016 PapadopoulouB --LeishmaniaInf-- 20160308_val in dko hel_DEAD_ATP_HEL	Uncategorized Sample	22015_Hel Val	Ingel22015 (F065205)	| organism=Leishmania_infantum | product=glycosomal phosphoenolpyruvate carboxykinase, putative | location=LinJ.27:769494-771071(-) | length=525	GeneDB|LinJ.27.1710,GeneDB|LinJ.27.2500	LeishInfant_LinfantumAnnotatedProteins_TriTrypDB-4.0_20120202.fasta	58273.3	1	27	44	108	0.00697	0.63	TEEEIYNAVK	K	F	0.997	76.6	28.7	38	0	5	0	0	2	1195.58	920		538859	269	278	Empty	TRUE
22013-22016 PapadopoulouB --LeishmaniaInf-- 20160308_val in dko hel_DEAD_ATP_HEL	Uncategorized Sample	22015_Hel Val	Ingel22015 (F065205)	| organism=Leishmania_infantum | product=glycosomal phosphoenolpyruvate carboxykinase, putative | location=LinJ.27:769494-771071(-) | length=525	GeneDB|LinJ.27.1710,GeneDB|LinJ.27.2500	LeishInfant_LinfantumAnnotatedProteins_TriTrypDB-4.0_20120202.fasta	58273.3	1	27	44	108	0.00697	0.63	TGEEVILGTEYAGEMK	K	K	0.997	102	28.7	94.9	0	4	1	0	2	1742.82	1349		229558	170	185	Empty	TRUE
22013-22016 PapadopoulouB --LeishmaniaInf-- 20160308_val in dko hel_DEAD_ATP_HEL	Uncategorized Sample	22015_Hel Val	Ingel22015 (F065205)	| organism=Leishmania_infantum | product=glycosomal phosphoenolpyruvate carboxykinase, putative | location=LinJ.27:769494-771071(-) | length=525	GeneDB|LinJ.27.1710,GeneDB|LinJ.27.2500	LeishInfant_LinfantumAnnotatedProteins_TriTrypDB-4.0_20120202.fasta	58273.3	1	27	44	108	0.00697	0.63	TGEEVILGTEYAGEMKK	K	G	0.997	113	29.3	95.5	0	2	4	0	2	1854.92	1103.5		470619	170	186	Empty	TRUE
22013-22016 PapadopoulouB --LeishmaniaInf-- 20160308_val in dko hel_DEAD_ATP_HEL	Uncategorized Sample	22015_Hel Val	Ingel22015 (F065205)	| organism=Leishmania_infantum | product=glycosomal phosphoenolpyruvate carboxykinase, putative | location=LinJ.27:769494-771071(-) | length=525	GeneDB|LinJ.27.1710,GeneDB|LinJ.27.2500	LeishInfant_LinfantumAnnotatedProteins_TriTrypDB-4.0_20120202.fasta	58273.3	1	27	44	108	0.00697	0.63	TTLSADPNR	K	M	0.997	73.1	30.3	52.8	0	4	0	0	2	974.49	555.5		71465.5	228	236	Empty	TRUE
22013-22016 PapadopoulouB --LeishmaniaInf-- 20160308_val in dko hel_DEAD_ATP_HEL	Uncategorized Sample	22015_Hel Val	Ingel22015 (F065205)	| organism=Leishmania_infantum | product=glycosomal phosphoenolpyruvate carboxykinase, putative | location=LinJ.27:769494-771071(-) | length=525	GeneDB|LinJ.27.1710,GeneDB|LinJ.27.2500	LeishInfant_LinfantumAnnotatedProteins_TriTrypDB-4.0_20120202.fasta	58273.3	1	27	44	108	0.00697	0.63	VADTDDVR	R	E	0.971	34.6	30.1	23.9	0	1	0	0	2	890.422	468		3199.45	50	57	Empty	TRUE
22013-22016 PapadopoulouB --LeishmaniaInf-- 20160308_val in dko hel_DEAD_ATP_HEL	Uncategorized Sample	22015_Hel Val	Ingel22015 (F065205)	| organism=Leishmania_infantum | product=glycosomal phosphoenolpyruvate carboxykinase, putative | location=LinJ.27:769494-771071(-) | length=525	GeneDB|LinJ.27.1710,GeneDB|LinJ.27.2500	LeishInfant_LinfantumAnnotatedProteins_TriTrypDB-4.0_20120202.fasta	58273.3	1	27	44	108	0.00697	0.63	VADTDDVRENVDWGSVNVK	R	L	0.997	110	29	99.4	0	0	4	1	2	2118.01	1162		475974	50	68	Empty	TRUE
22013-22016 PapadopoulouB --LeishmaniaInf-- 20160308_val in dko hel_DEAD_ATP_HEL	Uncategorized Sample	22015_Hel Val	Ingel22015 (F065205)	| organism=Leishmania_infantum | product=glycosomal phosphoenolpyruvate carboxykinase, putative | location=LinJ.27:769494-771071(-) | length=525	GeneDB|LinJ.27.1710,GeneDB|LinJ.27.2500	LeishInfant_LinfantumAnnotatedProteins_TriTrypDB-4.0_20120202.fasta	58273.3	1	27	44	108	0.00697	0.63	VAYPLEHIPGALTHAVAGHPNNVIFLTNDAFGVMPPVAR	R	L	0.997	111	25	111	0	0	0	5	2	4122.14	1952.5		1010080	308	346	Empty	TRUE
22013-22016 PapadopoulouB --LeishmaniaInf-- 20160308_val in dko hel_DEAD_ATP_HEL	Uncategorized Sample	22015_Hel Val	Ingel22015 (F065205)	| organism=Leishmania_infantum | product=glycosomal phosphoenolpyruvate carboxykinase, putative | location=LinJ.27:769494-771071(-) | length=525	GeneDB|LinJ.27.1710,GeneDB|LinJ.27.2500	LeishInfant_LinfantumAnnotatedProteins_TriTrypDB-4.0_20120202.fasta	58273.3	1	27	44	108	0.00697	0.63	VITTRPYHALFMYNMLIRPTR	R	Q	0.997	52.4	26.3	51.1	0	0	0	1	2	2593.39	1580		59605.7	110	130	Empty	TRUE
22013-22016 PapadopoulouB --LeishmaniaInf-- 20160308_val in dko hel_DEAD_ATP_HEL	Uncategorized Sample	22015_Hel Val	Ingel22015 (F065205)	| organism=Leishmania_infantum | product=glycosomal phosphoenolpyruvate carboxykinase, putative | location=LinJ.27:769494-771071(-) | length=525	GeneDB|LinJ.27.1710,GeneDB|LinJ.27.2500	LeishInfant_LinfantumAnnotatedProteins_TriTrypDB-4.0_20120202.fasta	58273.3	1	27	44	108	0.00697	0.63	VPAQLLDPR	R	K	0.997	56	27.7	43.8	0	4	0	0	2	1008.58	1019		1711310	468	476	Empty	TRUE
22013-22016 PapadopoulouB --LeishmaniaInf-- 20160308_val in dko hel_DEAD_ATP_HEL	Uncategorized Sample	22015_Hel Val	Ingel22015 (F065205)	| organism=Leishmania_infantum | product=glycosomal phosphoenolpyruvate carboxykinase, putative | location=LinJ.27:769494-771071(-) | length=525	GeneDB|LinJ.27.1710,GeneDB|LinJ.27.2500	LeishInfant_LinfantumAnnotatedProteins_TriTrypDB-4.0_20120202.fasta	58273.3	1	27	44	108	0.00697	0.63	VWLLNTGYAGGR	R	A	0.997	74.7	29.8	56.6	0	7	0	0	2	1306.69	1545		1469900	410	421	Empty	TRUE
22013-22016 PapadopoulouB --LeishmaniaInf-- 20160308_val in dko hel_DEAD_ATP_HEL	Uncategorized Sample	22015_Hel Val	Ingel22015 (F065205)	| organism=Leishmania_infantum | product=galactokinase-like protein | location=LinJ.35:1111651-1113081(-) | length=476	GeneDB|LinJ.35.2790	LeishInfant_LinfantumAnnotatedProteins_TriTrypDB-4.0_20120202.fasta	53465.5	1	3	3	3	0.000194	0.103	AGEILNAGHVGMR	K	E	0.997	54.8	28.9	46.2	0	0	1	0	2	1340.67	738		54543.7	370	382	Empty	TRUE
22013-22016 PapadopoulouB --LeishmaniaInf-- 20160308_val in dko hel_DEAD_ATP_HEL	Uncategorized Sample	22015_Hel Val	Ingel22015 (F065205)	| organism=Leishmania_infantum | product=galactokinase-like protein | location=LinJ.35:1111651-1113081(-) | length=476	GeneDB|LinJ.35.2790	LeishInfant_LinfantumAnnotatedProteins_TriTrypDB-4.0_20120202.fasta	53465.5	1	3	3	3	0.000194	0.103	AGSGGFVVSLEGK	R	K	0.99	34.3	29.7	27.3	0	1	0	0	2	1207.63	1266		21972.5	455	467	Empty	TRUE
22013-22016 PapadopoulouB --LeishmaniaInf-- 20160308_val in dko hel_DEAD_ATP_HEL	Uncategorized Sample	22015_Hel Val	Ingel22015 (F065205)	| organism=Leishmania_infantum | product=galactokinase-like protein | location=LinJ.35:1111651-1113081(-) | length=476	GeneDB|LinJ.35.2790	LeishInfant_LinfantumAnnotatedProteins_TriTrypDB-4.0_20120202.fasta	53465.5	1	3	3	3	0.000194	0.103	ITTPELDYIQELINEDKDVAGGR	K	M	0.997	72.4	28.5	72.4	0	0	1	0	2	2589.3	2026		26031.8	387	409	Empty	TRUE
22013-22016 PapadopoulouB --LeishmaniaInf-- 20160308_val in dko hel_DEAD_ATP_HEL	Uncategorized Sample	22015_Hel Val	Ingel22015 (F065205)	| organism=Leishmania_infantum | product=clathrin heavy chain, putative | location=LinJ.36:626159-631240(-) | length=1693	GeneDB|LinJ.36.1700	LeishInfant_LinfantumAnnotatedProteins_TriTrypDB-4.0_20120202.fasta	191101	1	65	111	178	0.0115	0.444	AFMNANLTEELTSLLGQIVVHGR	R	F	0.997	136	28.1	136	0	0	4	1	2	2529.31	2490		187150	1010	1032	Empty	TRUE
22013-22016 PapadopoulouB --LeishmaniaInf-- 20160308_val in dko hel_DEAD_ATP_HEL	Uncategorized Sample	22015_Hel Val	Ingel22015 (F065205)	| organism=Leishmania_infantum | product=clathrin heavy chain, putative | location=LinJ.36:626159-631240(-) | length=1693	GeneDB|LinJ.36.1700	LeishInfant_LinfantumAnnotatedProteins_TriTrypDB-4.0_20120202.fasta	191101	1	65	111	178	0.0115	0.444	AKDNKIDTALVITYAK	R	T	0.997	74.9	26.7	68.9	0	0	0	1	2	1763.99	1097		45419.1	1181	1196	Empty	TRUE
22013-22016 PapadopoulouB --LeishmaniaInf-- 20160308_val in dko hel_DEAD_ATP_HEL	Uncategorized Sample	22015_Hel Val	Ingel22015 (F065205)	| organism=Leishmania_infantum | product=clathrin heavy chain, putative | location=LinJ.36:626159-631240(-) | length=1693	GeneDB|LinJ.36.1700	LeishInfant_LinfantumAnnotatedProteins_TriTrypDB-4.0_20120202.fasta	191101	1	65	111	178	0.0115	0.444	AKNPDLVVEVTSAAER	R	T	0.997	109	29.1	100	0	2	0	0	2	1698.9	1255		67954.2	1146	1161	Empty	TRUE
22013-22016 PapadopoulouB --LeishmaniaInf-- 20160308_val in dko hel_DEAD_ATP_HEL	Uncategorized Sample	22015_Hel Val	Ingel22015 (F065205)	| organism=Leishmania_infantum | product=clathrin heavy chain, putative | location=LinJ.36:626159-631240(-) | length=1693	GeneDB|LinJ.36.1700	LeishInfant_LinfantumAnnotatedProteins_TriTrypDB-4.0_20120202.fasta	191101	1	65	111	178	0.0115	0.444	ALLYSVENR	K	S	0.997	58.5	29.4	29.5	0	2	0	0	2	1064.57	1024		359616	186	194	Empty	TRUE
22013-22016 PapadopoulouB --LeishmaniaInf-- 20160308_val in dko hel_DEAD_ATP_HEL	Uncategorized Sample	22015_Hel Val	Ingel22015 (F065205)	| organism=Leishmania_infantum | product=clathrin heavy chain, putative | location=LinJ.36:626159-631240(-) | length=1693	GeneDB|LinJ.36.1700	LeishInfant_LinfantumAnnotatedProteins_TriTrypDB-4.0_20120202.fasta	191101	1	65	111	178	0.0115	0.444	ALYNALAK	K	I	0.99	46.7	29	34.8	0	1	0	0	2	863.499	931		114855	890	897	Empty	TRUE
22013-22016 PapadopoulouB --LeishmaniaInf-- 20160308_val in dko hel_DEAD_ATP_HEL	Uncategorized Sample	22015_Hel Val	Ingel22015 (F065205)	| organism=Leishmania_infantum | product=clathrin heavy chain, putative | location=LinJ.36:626159-631240(-) | length=1693	GeneDB|LinJ.36.1700	LeishInfant_LinfantumAnnotatedProteins_TriTrypDB-4.0_20120202.fasta	191101	1	65	111	178	0.0115	0.444	ANFSPDWR	R	V	0.99	47.4	29.4	29.9	0	1	0	0	2	992.458	1069		100124	511	518	Empty	TRUE
22013-22016 PapadopoulouB --LeishmaniaInf-- 20160308_val in dko hel_DEAD_ATP_HEL	Uncategorized Sample	22015_Hel Val	Ingel22015 (F065205)	| organism=Leishmania_infantum | product=clathrin heavy chain, putative | location=LinJ.36:626159-631240(-) | length=1693	GeneDB|LinJ.36.1700	LeishInfant_LinfantumAnnotatedProteins_TriTrypDB-4.0_20120202.fasta	191101	1	65	111	178	0.0115	0.444	ATLFHEDVAYWR	K	W	0.997	77.4	29.7	71.7	0	0	2	0	2	1507.73	1396.5		204298	102	113	Empty	TRUE
22013-22016 PapadopoulouB --LeishmaniaInf-- 20160308_val in dko hel_DEAD_ATP_HEL	Uncategorized Sample	22015_Hel Val	Ingel22015 (F065205)	| organism=Leishmania_infantum | product=clathrin heavy chain, putative | location=LinJ.36:626159-631240(-) | length=1693	GeneDB|LinJ.36.1700	LeishInfant_LinfantumAnnotatedProteins_TriTrypDB-4.0_20120202.fasta	191101	1	65	111	178	0.0115	0.444	AVYHWSLDTAADDAPQHIFDR	K	S	0.997	111	28.4	111	0	0	0	2	2	2428.13	1531		252787	127	147	Empty	TRUE
22013-22016 PapadopoulouB --LeishmaniaInf-- 20160308_val in dko hel_DEAD_ATP_HEL	Uncategorized Sample	22015_Hel Val	Ingel22015 (F065205)	| organism=Leishmania_infantum | product=clathrin heavy chain, putative | location=LinJ.36:626159-631240(-) | length=1693	GeneDB|LinJ.36.1700	LeishInfant_LinfantumAnnotatedProteins_TriTrypDB-4.0_20120202.fasta	191101	1	65	111	178	0.0115	0.444	DAVSHLGASDLLYTAIGFYLK	K	T	0.997	78.2	28.7	67.4	0	0	1	0	2	2254.18	2443		63688.5	1410	1430	Empty	TRUE
22013-22016 PapadopoulouB --LeishmaniaInf-- 20160308_val in dko hel_DEAD_ATP_HEL	Uncategorized Sample	22015_Hel Val	Ingel22015 (F065205)	| organism=Leishmania_infantum | product=clathrin heavy chain, putative | location=LinJ.36:626159-631240(-) | length=1693	GeneDB|LinJ.36.1700	LeishInfant_LinfantumAnnotatedProteins_TriTrypDB-4.0_20120202.fasta	191101	1	65	111	178	0.0115	0.444	DHNDESTMELQTK	R	L	0.997	63.8	25.6	57.8	0	0	4	0	2	1563.66	592.5		40320.1	577	589	Empty	TRUE
22013-22016 PapadopoulouB --LeishmaniaInf-- 20160308_val in dko hel_DEAD_ATP_HEL	Uncategorized Sample	22015_Hel Val	Ingel22015 (F065205)	| organism=Leishmania_infantum | product=clathrin heavy chain, putative | location=LinJ.36:626159-631240(-) | length=1693	GeneDB|LinJ.36.1700	LeishInfant_LinfantumAnnotatedProteins_TriTrypDB-4.0_20120202.fasta	191101	1	65	111	178	0.0115	0.444	DIAHVASGAGMHEIAFVVYTR	K	H	0.997	113	29.5	112	0	0	2	1	2	2260.12	1478		173950	1069	1089	Empty	TRUE
22013-22016 PapadopoulouB --LeishmaniaInf-- 20160308_val in dko hel_DEAD_ATP_HEL	Uncategorized Sample	22015_Hel Val	Ingel22015 (F065205)	| organism=Leishmania_infantum | product=clathrin heavy chain, putative | location=LinJ.36:626159-631240(-) | length=1693	GeneDB|LinJ.36.1700	LeishInfant_LinfantumAnnotatedProteins_TriTrypDB-4.0_20120202.fasta	191101	1	65	111	178	0.0115	0.444	DKVMEYVTTLEDYDAK	K	D	0.997	93.9	32.4	89.3	0	0	1	2	2	1935.89	1495		71578.5	1053	1068	Empty	TRUE
22013-22016 PapadopoulouB --LeishmaniaInf-- 20160308_val in dko hel_DEAD_ATP_HEL	Uncategorized Sample	22015_Hel Val	Ingel22015 (F065205)	| organism=Leishmania_infantum | product=clathrin heavy chain, putative | location=LinJ.36:626159-631240(-) | length=1693	GeneDB|LinJ.36.1700	LeishInfant_LinfantumAnnotatedProteins_TriTrypDB-4.0_20120202.fasta	191101	1	65	111	178	0.0115	0.444	DNKIDTALVITYAK	K	T	0.997	69.8	27.9	60.1	0	0	1	0	2	1564.86	1334		103232	1183	1196	Empty	TRUE
22013-22016 PapadopoulouB --LeishmaniaInf-- 20160308_val in dko hel_DEAD_ATP_HEL	Uncategorized Sample	22015_Hel Val	Ingel22015 (F065205)	| organism=Leishmania_infantum | product=clathrin heavy chain, putative | location=LinJ.36:626159-631240(-) | length=1693	GeneDB|LinJ.36.1700	LeishInfant_LinfantumAnnotatedProteins_TriTrypDB-4.0_20120202.fasta	191101	1	65	111	178	0.0115	0.444	DPSGIMVGK	R	A	0.997	48.5	30.7	24.7	0	1	0	0	2	903.461	826		125103	177	185	Empty	TRUE
22013-22016 PapadopoulouB --LeishmaniaInf-- 20160308_val in dko hel_DEAD_ATP_HEL	Uncategorized Sample	22015_Hel Val	Ingel22015 (F065205)	| organism=Leishmania_infantum | product=clathrin heavy chain, putative | location=LinJ.36:626159-631240(-) | length=1693	GeneDB|LinJ.36.1700	LeishInfant_LinfantumAnnotatedProteins_TriTrypDB-4.0_20120202.fasta	191101	1	65	111	178	0.0115	0.444	DVQGDGPTSLVIVDLEK	R	R	0.997	120	29.2	109	0	3	0	0	2	1784.93	1746		83776.5	42	58	Empty	TRUE
22013-22016 PapadopoulouB --LeishmaniaInf-- 20160308_val in dko hel_DEAD_ATP_HEL	Uncategorized Sample	22015_Hel Val	Ingel22015 (F065205)	| organism=Leishmania_infantum | product=clathrin heavy chain, putative | location=LinJ.36:626159-631240(-) | length=1693	GeneDB|LinJ.36.1700	LeishInfant_LinfantumAnnotatedProteins_TriTrypDB-4.0_20120202.fasta	191101	1	65	111	178	0.0115	0.444	DVQGDGPTSLVIVDLEKR	R	E	0.997	118	28.4	113	0	2	0	0	2	1941.03	1608.5		55161.9	42	59	Empty	TRUE
22013-22016 PapadopoulouB --LeishmaniaInf-- 20160308_val in dko hel_DEAD_ATP_HEL	Uncategorized Sample	22015_Hel Val	Ingel22015 (F065205)	| organism=Leishmania_infantum | product=clathrin heavy chain, putative | location=LinJ.36:626159-631240(-) | length=1693	GeneDB|LinJ.36.1700	LeishInfant_LinfantumAnnotatedProteins_TriTrypDB-4.0_20120202.fasta	191101	1	65	111	178	0.0115	0.444	EAITVLLQDMNDVSR	K	G	0.997	104	30.1	92.9	0	2	3	0	2	1719.86	1461		389075	1095	1109	Empty	TRUE
22013-22016 PapadopoulouB --LeishmaniaInf-- 20160308_val in dko hel_DEAD_ATP_HEL	Uncategorized Sample	22015_Hel Val	Ingel22015 (F065205)	| organism=Leishmania_infantum | product=clathrin heavy chain, putative | location=LinJ.36:626159-631240(-) | length=1693	GeneDB|LinJ.36.1700	LeishInfant_LinfantumAnnotatedProteins_TriTrypDB-4.0_20120202.fasta	191101	1	65	111	178	0.0115	0.444	EQNLDLWASVLGQNSAER	K	Q	0.997	126	29.2	115	0	2	2	0	2	2029.99	1927.5		198896	966	983	Empty	TRUE
22013-22016 PapadopoulouB --LeishmaniaInf-- 20160308_val in dko hel_DEAD_ATP_HEL	Uncategorized Sample	22015_Hel Val	Ingel22015 (F065205)	| organism=Leishmania_infantum | product=clathrin heavy chain, putative | location=LinJ.36:626159-631240(-) | length=1693	GeneDB|LinJ.36.1700	LeishInfant_LinfantumAnnotatedProteins_TriTrypDB-4.0_20120202.fasta	191101	1	65	111	178	0.0115	0.444	FLENLLIMSAVR	R	A	0.997	97.1	28.4	91.1	0	4	0	0	2	1421.78	2051.5		418093	1038	1049	Empty	TRUE
22013-22016 PapadopoulouB --LeishmaniaInf-- 20160308_val in dko hel_DEAD_ATP_HEL	Uncategorized Sample	22015_Hel Val	Ingel22015 (F065205)	| organism=Leishmania_infantum | product=clathrin heavy chain, putative | location=LinJ.36:626159-631240(-) | length=1693	GeneDB|LinJ.36.1700	LeishInfant_LinfantumAnnotatedProteins_TriTrypDB-4.0_20120202.fasta	191101	1	65	111	178	0.0115	0.444	FMQMPQQPGQPPAISTYFK	R	I	0.997	106	28.9	106	0	5	2	0	2	2196.06	1548		347414	404	422	Empty	TRUE
22013-22016 PapadopoulouB --LeishmaniaInf-- 20160308_val in dko hel_DEAD_ATP_HEL	Uncategorized Sample	22015_Hel Val	Ingel22015 (F065205)	| organism=Leishmania_infantum | product=clathrin heavy chain, putative | location=LinJ.36:626159-631240(-) | length=1693	GeneDB|LinJ.36.1700	LeishInfant_LinfantumAnnotatedProteins_TriTrypDB-4.0_20120202.fasta	191101	1	65	111	178	0.0115	0.444	GLWEELFSVLR	R	N	0.997	59.5	29.6	51.4	0	1	0	0	2	1348.73	2490		4625.99	1311	1321	Empty	TRUE
22013-22016 PapadopoulouB --LeishmaniaInf-- 20160308_val in dko hel_DEAD_ATP_HEL	Uncategorized Sample	22015_Hel Val	Ingel22015 (F065205)	| organism=Leishmania_infantum | product=clathrin heavy chain, putative | location=LinJ.36:626159-631240(-) | length=1693	GeneDB|LinJ.36.1700	LeishInfant_LinfantumAnnotatedProteins_TriTrypDB-4.0_20120202.fasta	191101	1	65	111	178	0.0115	0.444	HSVETYNNFDSEELSSR	R	L	0.997	110	25.6	106	0	2	2	0	2	2013.88	967		132840	1499	1515	Empty	TRUE
22013-22016 PapadopoulouB --LeishmaniaInf-- 20160308_val in dko hel_DEAD_ATP_HEL	Uncategorized Sample	22015_Hel Val	Ingel22015 (F065205)	| organism=Leishmania_infantum | product=clathrin heavy chain, putative | location=LinJ.36:626159-631240(-) | length=1693	GeneDB|LinJ.36.1700	LeishInfant_LinfantumAnnotatedProteins_TriTrypDB-4.0_20120202.fasta	191101	1	65	111	178	0.0115	0.444	IASTANLGGVDDLFK	R	V	0.997	139	29.3	133	0	3	1	0	2	1520.8	1614.5		322032	354	368	Empty	TRUE
22013-22016 PapadopoulouB --LeishmaniaInf-- 20160308_val in dko hel_DEAD_ATP_HEL	Uncategorized Sample	22015_Hel Val	Ingel22015 (F065205)	| organism=Leishmania_infantum | product=clathrin heavy chain, putative | location=LinJ.36:626159-631240(-) | length=1693	GeneDB|LinJ.36.1700	LeishInfant_LinfantumAnnotatedProteins_TriTrypDB-4.0_20120202.fasta	191101	1	65	111	178	0.0115	0.444	IDTALVITYAK	K	T	0.997	76.6	28	51.9	0	2	0	0	2	1207.69	1345.5		269540	1186	1196	Empty	TRUE
22013-22016 PapadopoulouB --LeishmaniaInf-- 20160308_val in dko hel_DEAD_ATP_HEL	Uncategorized Sample	22015_Hel Val	Ingel22015 (F065205)	| organism=Leishmania_infantum | product=clathrin heavy chain, putative | location=LinJ.36:626159-631240(-) | length=1693	GeneDB|LinJ.36.1700	LeishInfant_LinfantumAnnotatedProteins_TriTrypDB-4.0_20120202.fasta	191101	1	65	111	178	0.0115	0.444	IGPNDNGIIGFVK	R	N	0.997	124	29.7	40.8	0	6	0	0	2	1344.72	1526		427798	330	342	Empty	TRUE
22013-22016 PapadopoulouB --LeishmaniaInf-- 20160308_val in dko hel_DEAD_ATP_HEL	Uncategorized Sample	22015_Hel Val	Ingel22015 (F065205)	| organism=Leishmania_infantum | product=clathrin heavy chain, putative | location=LinJ.36:626159-631240(-) | length=1693	GeneDB|LinJ.36.1700	LeishInfant_LinfantumAnnotatedProteins_TriTrypDB-4.0_20120202.fasta	191101	1	65	111	178	0.0115	0.444	IYVDIGQSPEQFLSENEYYDSQVVGK	K	Y	0.997	139	27.7	136	0	0	4	0	2	3007.42	1958		202129	898	923	Empty	TRUE
22013-22016 PapadopoulouB --LeishmaniaInf-- 20160308_val in dko hel_DEAD_ATP_HEL	Uncategorized Sample	22015_Hel Val	Ingel22015 (F065205)	| organism=Leishmania_infantum | product=clathrin heavy chain, putative | location=LinJ.36:626159-631240(-) | length=1693	GeneDB|LinJ.36.1700	LeishInfant_LinfantumAnnotatedProteins_TriTrypDB-4.0_20120202.fasta	191101	1	65	111	178	0.0115	0.444	KVNEALNNLYIEEEDFK	K	A	0.997	115	29	110	0	0	1	0	2	2068.02	1421		79477	1479	1495	Empty	TRUE
22013-22016 PapadopoulouB --LeishmaniaInf-- 20160308_val in dko hel_DEAD_ATP_HEL	Uncategorized Sample	22015_Hel Val	Ingel22015 (F065205)	| organism=Leishmania_infantum | product=clathrin heavy chain, putative | location=LinJ.36:626159-631240(-) | length=1693	GeneDB|LinJ.36.1700	LeishInfant_LinfantumAnnotatedProteins_TriTrypDB-4.0_20120202.fasta	191101	1	65	111	178	0.0115	0.444	LAGVCAVPVVLK	K	A	0.997	49	28	33	0	1	0	0	2	1225.73	1354		40558.7	1285	1296	Empty	TRUE
22013-22016 PapadopoulouB --LeishmaniaInf-- 20160308_val in dko hel_DEAD_ATP_HEL	Uncategorized Sample	22015_Hel Val	Ingel22015 (F065205)	| organism=Leishmania_infantum | product=clathrin heavy chain, putative | location=LinJ.36:626159-631240(-) | length=1693	GeneDB|LinJ.36.1700	LeishInfant_LinfantumAnnotatedProteins_TriTrypDB-4.0_20120202.fasta	191101	1	65	111	178	0.0115	0.444	LEELEEFLK	R	E	0.995	30.3	29.9	24.6	0	2	0	0	2	1149.6	1655		142546	1200	1208	Empty	TRUE
22013-22016 PapadopoulouB --LeishmaniaInf-- 20160308_val in dko hel_DEAD_ATP_HEL	Uncategorized Sample	22015_Hel Val	Ingel22015 (F065205)	| organism=Leishmania_infantum | product=clathrin heavy chain, putative | location=LinJ.36:626159-631240(-) | length=1693	GeneDB|LinJ.36.1700	LeishInfant_LinfantumAnnotatedProteins_TriTrypDB-4.0_20120202.fasta	191101	1	65	111	178	0.0115	0.444	LEELEEFLKETHNVK	R	I	0.997	84.8	29.2	79.3	0	0	0	1	2	1857.96	1527		76851.9	1200	1214	Empty	TRUE
22013-22016 PapadopoulouB --LeishmaniaInf-- 20160308_val in dko hel_DEAD_ATP_HEL	Uncategorized Sample	22015_Hel Val	Ingel22015 (F065205)	| organism=Leishmania_infantum | product=clathrin heavy chain, putative | location=LinJ.36:626159-631240(-) | length=1693	GeneDB|LinJ.36.1700	LeishInfant_LinfantumAnnotatedProteins_TriTrypDB-4.0_20120202.fasta	191101	1	65	111	178	0.0115	0.444	LEKMELFEFR	R	K	0.997	64	29.7	60.3	0	0	1	0	2	1357.68	1268		62178.9	1516	1525	Empty	TRUE
22013-22016 PapadopoulouB --LeishmaniaInf-- 20160308_val in dko hel_DEAD_ATP_HEL	Uncategorized Sample	22015_Hel Val	Ingel22015 (F065205)	| organism=Leishmania_infantum | product=clathrin heavy chain, putative | location=LinJ.36:626159-631240(-) | length=1693	GeneDB|LinJ.36.1700	LeishInfant_LinfantumAnnotatedProteins_TriTrypDB-4.0_20120202.fasta	191101	1	65	111	178	0.0115	0.444	LLTVATSR	K	G	0.99	52.7	30.3	30.5	0	2	0	0	2	860.52	767.5		220011	275	282	Empty	TRUE
22013-22016 PapadopoulouB --LeishmaniaInf-- 20160308_val in dko hel_DEAD_ATP_HEL	Uncategorized Sample	22015_Hel Val	Ingel22015 (F065205)	| organism=Leishmania_infantum | product=clathrin heavy chain, putative | location=LinJ.36:626159-631240(-) | length=1693	GeneDB|LinJ.36.1700	LeishInfant_LinfantumAnnotatedProteins_TriTrypDB-4.0_20120202.fasta	191101	1	65	111	178	0.0115	0.444	LMEHVNMYAK	K	K	0.997	49.7	28.8	41.6	0	2	2	0	2	1251.59	666		248044	1349	1358	Empty	TRUE
22013-22016 PapadopoulouB --LeishmaniaInf-- 20160308_val in dko hel_DEAD_ATP_HEL	Uncategorized Sample	22015_Hel Val	Ingel22015 (F065205)	| organism=Leishmania_infantum | product=clathrin heavy chain, putative | location=LinJ.36:626159-631240(-) | length=1693	GeneDB|LinJ.36.1700	LeishInfant_LinfantumAnnotatedProteins_TriTrypDB-4.0_20120202.fasta	191101	1	65	111	178	0.0115	0.444	LTASEELGDLVQQADSNMALK	K	I	0.997	116	29.4	106	0	2	4	0	2	2233.1	1988.5		309549	460	480	Empty	TRUE
22013-22016 PapadopoulouB --LeishmaniaInf-- 20160308_val in dko hel_DEAD_ATP_HEL	Uncategorized Sample	22015_Hel Val	Ingel22015 (F065205)	| organism=Leishmania_infantum | product=clathrin heavy chain, putative | location=LinJ.36:626159-631240(-) | length=1693	GeneDB|LinJ.36.1700	LeishInfant_LinfantumAnnotatedProteins_TriTrypDB-4.0_20120202.fasta	191101	1	65	111	178	0.0115	0.444	MELFEFRK	K	I	0.99	39.6	29.1	26.6	0	1	0	0	2	1099.56	1306		10553	1519	1526	Empty	TRUE
22013-22016 PapadopoulouB --LeishmaniaInf-- 20160308_val in dko hel_DEAD_ATP_HEL	Uncategorized Sample	22015_Hel Val	Ingel22015 (F065205)	| organism=Leishmania_infantum | product=clathrin heavy chain, putative | location=LinJ.36:626159-631240(-) | length=1693	GeneDB|LinJ.36.1700	LeishInfant_LinfantumAnnotatedProteins_TriTrypDB-4.0_20120202.fasta	191101	1	65	111	178	0.0115	0.444	NASSHQGAHMSIFTEMGVLLAK	R	Y	0.997	84.7	28.9	68.2	0	0	0	4	2	2345.14	1243.5		219713	1322	1343	Empty	TRUE
22013-22016 PapadopoulouB --LeishmaniaInf-- 20160308_val in dko hel_DEAD_ATP_HEL	Uncategorized Sample	22015_Hel Val	Ingel22015 (F065205)	| organism=Leishmania_infantum | product=clathrin heavy chain, putative | location=LinJ.36:626159-631240(-) | length=1693	GeneDB|LinJ.36.1700	LeishInfant_LinfantumAnnotatedProteins_TriTrypDB-4.0_20120202.fasta	191101	1	65	111	178	0.0115	0.444	NGNVEEAVR	R	M	0.997	65.1	30.1	30.4	0	2	0	0	2	987.485	591		12559.2	377	385	Empty	TRUE
22013-22016 PapadopoulouB --LeishmaniaInf-- 20160308_val in dko hel_DEAD_ATP_HEL	Uncategorized Sample	22015_Hel Val	Ingel22015 (F065205)	| organism=Leishmania_infantum | product=clathrin heavy chain, putative | location=LinJ.36:626159-631240(-) | length=1693	GeneDB|LinJ.36.1700	LeishInfant_LinfantumAnnotatedProteins_TriTrypDB-4.0_20120202.fasta	191101	1	65	111	178	0.0115	0.444	NLQVFDVDASR	R	R	0.997	50.7	29.7	44.8	0	3	0	0	2	1263.63	1309		188871	88	98	Empty	TRUE
22013-22016 PapadopoulouB --LeishmaniaInf-- 20160308_val in dko hel_DEAD_ATP_HEL	Uncategorized Sample	22015_Hel Val	Ingel22015 (F065205)	| organism=Leishmania_infantum | product=clathrin heavy chain, putative | location=LinJ.36:626159-631240(-) | length=1693	GeneDB|LinJ.36.1700	LeishInfant_LinfantumAnnotatedProteins_TriTrypDB-4.0_20120202.fasta	191101	1	65	111	178	0.0115	0.444	NLQVFDVDASRR	R	L	0.997	40.5	29.8	33.9	0	1	0	0	2	1419.73	1129		29806.7	88	99	Empty	TRUE
22013-22016 PapadopoulouB --LeishmaniaInf-- 20160308_val in dko hel_DEAD_ATP_HEL	Uncategorized Sample	22015_Hel Val	Ingel22015 (F065205)	| organism=Leishmania_infantum | product=clathrin heavy chain, putative | location=LinJ.36:626159-631240(-) | length=1693	GeneDB|LinJ.36.1700	LeishInfant_LinfantumAnnotatedProteins_TriTrypDB-4.0_20120202.fasta	191101	1	65	111	178	0.0115	0.444	NPDLVVEVTSAAER	K	T	0.997	96.1	29.7	87	0	4	0	0	2	1499.77	1501.5		167583	1148	1161	Empty	TRUE
22013-22016 PapadopoulouB --LeishmaniaInf-- 20160308_val in dko hel_DEAD_ATP_HEL	Uncategorized Sample	22015_Hel Val	Ingel22015 (F065205)	| organism=Leishmania_infantum | product=clathrin heavy chain, putative | location=LinJ.36:626159-631240(-) | length=1693	GeneDB|LinJ.36.1700	LeishInfant_LinfantumAnnotatedProteins_TriTrypDB-4.0_20120202.fasta	191101	1	65	111	178	0.0115	0.444	QDSDLNNLASIR	K	R	0.997	88.5	29.9	63.9	0	2	0	0	2	1345.67	1162		115760	643	654	Empty	TRUE
22013-22016 PapadopoulouB --LeishmaniaInf-- 20160308_val in dko hel_DEAD_ATP_HEL	Uncategorized Sample	22015_Hel Val	Ingel22015 (F065205)	| organism=Leishmania_infantum | product=clathrin heavy chain, putative | location=LinJ.36:626159-631240(-) | length=1693	GeneDB|LinJ.36.1700	LeishInfant_LinfantumAnnotatedProteins_TriTrypDB-4.0_20120202.fasta	191101	1	65	111	178	0.0115	0.444	QQLIESVQQIALPESESSEEVSTTVR	R	A	0.997	119	28.2	119	0	0	2	0	2	2887.45	1646		216605	984	1009	Empty	TRUE
22013-22016 PapadopoulouB --LeishmaniaInf-- 20160308_val in dko hel_DEAD_ATP_HEL	Uncategorized Sample	22015_Hel Val	Ingel22015 (F065205)	| organism=Leishmania_infantum | product=clathrin heavy chain, putative | location=LinJ.36:626159-631240(-) | length=1693	GeneDB|LinJ.36.1700	LeishInfant_LinfantumAnnotatedProteins_TriTrypDB-4.0_20120202.fasta	191101	1	65	111	178	0.0115	0.444	RVYSVNIQPGDFPVAMNVSDR	R	H	0.997	64.9	29.3	63.1	0	0	2	0	2	2364.18	1452.5		148088	252	272	Empty	TRUE
22013-22016 PapadopoulouB --LeishmaniaInf-- 20160308_val in dko hel_DEAD_ATP_HEL	Uncategorized Sample	22015_Hel Val	Ingel22015 (F065205)	| organism=Leishmania_infantum | product=clathrin heavy chain, putative | location=LinJ.36:626159-631240(-) | length=1693	GeneDB|LinJ.36.1700	LeishInfant_LinfantumAnnotatedProteins_TriTrypDB-4.0_20120202.fasta	191101	1	65	111	178	0.0115	0.444	SADYDSSVQVLSYR	R	S	0.997	126	29.2	118	0	3	0	0	2	1589.74	1220		293583	148	161	Empty	TRUE
22013-22016 PapadopoulouB --LeishmaniaInf-- 20160308_val in dko hel_DEAD_ATP_HEL	Uncategorized Sample	22015_Hel Val	Ingel22015 (F065205)	| organism=Leishmania_infantum | product=clathrin heavy chain, putative | location=LinJ.36:626159-631240(-) | length=1693	GeneDB|LinJ.36.1700	LeishInfant_LinfantumAnnotatedProteins_TriTrypDB-4.0_20120202.fasta	191101	1	65	111	178	0.0115	0.444	SMMDAQTAAK	K	D	0.997	48.3	27.6	45.2	0	1	0	0	2	1053.47	598		6943.75	1632	1641	Empty	TRUE
22013-22016 PapadopoulouB --LeishmaniaInf-- 20160308_val in dko hel_DEAD_ATP_HEL	Uncategorized Sample	22015_Hel Val	Ingel22015 (F065205)	| organism=Leishmania_infantum | product=clathrin heavy chain, putative | location=LinJ.36:626159-631240(-) | length=1693	GeneDB|LinJ.36.1700	LeishInfant_LinfantumAnnotatedProteins_TriTrypDB-4.0_20120202.fasta	191101	1	65	111	178	0.0115	0.444	TDAAVVWSVLGEYLVK	K	Q	0.997	119	28.3	106	0	1	2	0	2	1749.94	2463		298021	1117	1132	Empty	TRUE
22013-22016 PapadopoulouB --LeishmaniaInf-- 20160308_val in dko hel_DEAD_ATP_HEL	Uncategorized Sample	22015_Hel Val	Ingel22015 (F065205)	| organism=Leishmania_infantum | product=clathrin heavy chain, putative | location=LinJ.36:626159-631240(-) | length=1693	GeneDB|LinJ.36.1700	LeishInfant_LinfantumAnnotatedProteins_TriTrypDB-4.0_20120202.fasta	191101	1	65	111	178	0.0115	0.444	TEMAMPYMIQVLQDYSNK	R	I	0.997	79.6	28.2	78	0	1	1	0	2	2162	2160.5		30225.7	1608	1625	Empty	TRUE
22013-22016 PapadopoulouB --LeishmaniaInf-- 20160308_val in dko hel_DEAD_ATP_HEL	Uncategorized Sample	22015_Hel Val	Ingel22015 (F065205)	| organism=Leishmania_infantum | product=clathrin heavy chain, putative | location=LinJ.36:626159-631240(-) | length=1693	GeneDB|LinJ.36.1700	LeishInfant_LinfantumAnnotatedProteins_TriTrypDB-4.0_20120202.fasta	191101	1	65	111	178	0.0115	0.444	TEMAMPYMIQVLQDYSNKIEK	R	M	0.989	33.6	29.2	20.7	0	0	1	0	2	2533.2	2249		38906.2	1608	1628	Empty	TRUE
22013-22016 PapadopoulouB --LeishmaniaInf-- 20160308_val in dko hel_DEAD_ATP_HEL	Uncategorized Sample	22015_Hel Val	Ingel22015 (F065205)	| organism=Leishmania_infantum | product=clathrin heavy chain, putative | location=LinJ.36:626159-631240(-) | length=1693	GeneDB|LinJ.36.1700	LeishInfant_LinfantumAnnotatedProteins_TriTrypDB-4.0_20120202.fasta	191101	1	65	111	178	0.0115	0.444	THPEQLNDFLSSIFK	K	R	0.997	82.2	29.8	75.5	0	2	2	0	2	1775.9	2088.5		416517	1431	1445	Empty	TRUE
22013-22016 PapadopoulouB --LeishmaniaInf-- 20160308_val in dko hel_DEAD_ATP_HEL	Uncategorized Sample	22015_Hel Val	Ingel22015 (F065205)	| organism=Leishmania_infantum | product=clathrin heavy chain, putative | location=LinJ.36:626159-631240(-) | length=1693	GeneDB|LinJ.36.1700	LeishInfant_LinfantumAnnotatedProteins_TriTrypDB-4.0_20120202.fasta	191101	1	65	111	178	0.0115	0.444	THPEQLNDFLSSIFKR	K	V	0.997	57.9	29.2	57.7	0	0	2	0	2	1932	1934.5		75218.5	1431	1446	Empty	TRUE
22013-22016 PapadopoulouB --LeishmaniaInf-- 20160308_val in dko hel_DEAD_ATP_HEL	Uncategorized Sample	22015_Hel Val	Ingel22015 (F065205)	| organism=Leishmania_infantum | product=clathrin heavy chain, putative | location=LinJ.36:626159-631240(-) | length=1693	GeneDB|LinJ.36.1700	LeishInfant_LinfantumAnnotatedProteins_TriTrypDB-4.0_20120202.fasta	191101	1	65	111	178	0.0115	0.444	TNQFGDLIK	R	Y	0.997	63.2	29.1	51.4	0	2	0	0	2	1035.55	1213.5		173129	1162	1170	Empty	TRUE
22013-22016 PapadopoulouB --LeishmaniaInf-- 20160308_val in dko hel_DEAD_ATP_HEL	Uncategorized Sample	22015_Hel Val	Ingel22015 (F065205)	| organism=Leishmania_infantum | product=clathrin heavy chain, putative | location=LinJ.36:626159-631240(-) | length=1693	GeneDB|LinJ.36.1700	LeishInfant_LinfantumAnnotatedProteins_TriTrypDB-4.0_20120202.fasta	191101	1	65	111	178	0.0115	0.444	TYLEAAQER	R	N	0.997	77.6	28.8	61.4	0	4	0	0	2	1080.53	757		455580	1467	1475	Empty	TRUE
22013-22016 PapadopoulouB --LeishmaniaInf-- 20160308_val in dko hel_DEAD_ATP_HEL	Uncategorized Sample	22015_Hel Val	Ingel22015 (F065205)	| organism=Leishmania_infantum | product=clathrin heavy chain, putative | location=LinJ.36:626159-631240(-) | length=1693	GeneDB|LinJ.36.1700	LeishInfant_LinfantumAnnotatedProteins_TriTrypDB-4.0_20120202.fasta	191101	1	65	111	178	0.0115	0.444	VAPQDAVNLGLMLYR	R	E	0.997	131	29.2	121	0	4	2	0	2	1675.88	1718		272016	527	541	Empty	TRUE
22013-22016 PapadopoulouB --LeishmaniaInf-- 20160308_val in dko hel_DEAD_ATP_HEL	Uncategorized Sample	22015_Hel Val	Ingel22015 (F065205)	| organism=Leishmania_infantum | product=clathrin heavy chain, putative | location=LinJ.36:626159-631240(-) | length=1693	GeneDB|LinJ.36.1700	LeishInfant_LinfantumAnnotatedProteins_TriTrypDB-4.0_20120202.fasta	191101	1	65	111	178	0.0115	0.444	VASTEVMLSNLSAAVEAAK	R	K	0.997	139	29	131	0	6	2	0	2	1906.98	1613.5		531930	1244	1262	Empty	TRUE
22013-22016 PapadopoulouB --LeishmaniaInf-- 20160308_val in dko hel_DEAD_ATP_HEL	Uncategorized Sample	22015_Hel Val	Ingel22015 (F065205)	| organism=Leishmania_infantum | product=clathrin heavy chain, putative | location=LinJ.36:626159-631240(-) | length=1693	GeneDB|LinJ.36.1700	LeishInfant_LinfantumAnnotatedProteins_TriTrypDB-4.0_20120202.fasta	191101	1	65	111	178	0.0115	0.444	VASTEVMLSNLSAAVEAAKK	R	A	0.997	147	28.7	139	0	0	1	0	2	2035.07	1431		45483.8	1244	1263	Empty	TRUE
22013-22016 PapadopoulouB --LeishmaniaInf-- 20160308_val in dko hel_DEAD_ATP_HEL	Uncategorized Sample	22015_Hel Val	Ingel22015 (F065205)	| organism=Leishmania_infantum | product=clathrin heavy chain, putative | location=LinJ.36:626159-631240(-) | length=1693	GeneDB|LinJ.36.1700	LeishInfant_LinfantumAnnotatedProteins_TriTrypDB-4.0_20120202.fasta	191101	1	65	111	178	0.0115	0.444	VIMNNFIR	R	V	0.99	67	28.9	48.8	0	5	0	0	2	1022.55	1194		447434	519	526	Empty	TRUE
22013-22016 PapadopoulouB --LeishmaniaInf-- 20160308_val in dko hel_DEAD_ATP_HEL	Uncategorized Sample	22015_Hel Val	Ingel22015 (F065205)	| organism=Leishmania_infantum | product=clathrin heavy chain, putative | location=LinJ.36:626159-631240(-) | length=1693	GeneDB|LinJ.36.1700	LeishInfant_LinfantumAnnotatedProteins_TriTrypDB-4.0_20120202.fasta	191101	1	65	111	178	0.0115	0.444	VIVQVATK	K	Y	0.99	57.1	28.6	38.3	0	1	0	0	2	857.545	709		100070	697	704	Empty	TRUE
22013-22016 PapadopoulouB --LeishmaniaInf-- 20160308_val in dko hel_DEAD_ATP_HEL	Uncategorized Sample	22015_Hel Val	Ingel22015 (F065205)	| organism=Leishmania_infantum | product=clathrin heavy chain, putative | location=LinJ.36:626159-631240(-) | length=1693	GeneDB|LinJ.36.1700	LeishInfant_LinfantumAnnotatedProteins_TriTrypDB-4.0_20120202.fasta	191101	1	65	111	178	0.0115	0.444	VLNLLLQR	K	N	0.99	66.3	25	30	0	1	0	0	2	968.625	1439		123400	491	498	Empty	TRUE
22013-22016 PapadopoulouB --LeishmaniaInf-- 20160308_val in dko hel_DEAD_ATP_HEL	Uncategorized Sample	22015_Hel Val	Ingel22015 (F065205)	| organism=Leishmania_infantum | product=clathrin heavy chain, putative | location=LinJ.36:626159-631240(-) | length=1693	GeneDB|LinJ.36.1700	LeishInfant_LinfantumAnnotatedProteins_TriTrypDB-4.0_20120202.fasta	191101	1	65	111	178	0.0115	0.444	VLYTVANNYAR	R	V	0.997	74.5	28.6	61	0	1	1	0	2	1283.67	989.5		593634	1233	1243	Empty	TRUE
22013-22016 PapadopoulouB --LeishmaniaInf-- 20160308_val in dko hel_DEAD_ATP_HEL	Uncategorized Sample	22015_Hel Val	Ingel22015 (F065205)	| organism=Leishmania_infantum | product=clathrin heavy chain, putative | location=LinJ.36:626159-631240(-) | length=1693	GeneDB|LinJ.36.1700	LeishInfant_LinfantumAnnotatedProteins_TriTrypDB-4.0_20120202.fasta	191101	1	65	111	178	0.0115	0.444	VMEYVTTLEDYDAK	K	D	0.997	82.8	28.7	78.8	0	3	0	0	2	1676.77	1462		127133	1055	1068	Empty	TRUE
22013-22016 PapadopoulouB --LeishmaniaInf-- 20160308_val in dko hel_DEAD_ATP_HEL	Uncategorized Sample	22015_Hel Val	Ingel22015 (F065205)	| organism=Leishmania_infantum | product=clathrin heavy chain, putative | location=LinJ.36:626159-631240(-) | length=1693	GeneDB|LinJ.36.1700	LeishInfant_LinfantumAnnotatedProteins_TriTrypDB-4.0_20120202.fasta	191101	1	65	111	178	0.0115	0.444	VNEALNNLYIEEEDFK	K	A	0.997	114	28.9	109	0	2	0	0	2	1939.93	1587.5		81650.4	1480	1495	Empty	TRUE
22013-22016 PapadopoulouB --LeishmaniaInf-- 20160308_val in dko hel_DEAD_ATP_HEL	Uncategorized Sample	22015_Hel Val	Ingel22015 (F065205)	| organism=Leishmania_infantum | product=clathrin heavy chain, putative | location=LinJ.36:626159-631240(-) | length=1693	GeneDB|LinJ.36.1700	LeishInfant_LinfantumAnnotatedProteins_TriTrypDB-4.0_20120202.fasta	191101	1	65	111	178	0.0115	0.444	VQLDNFLR	K	N	0.99	54.2	30.3	28.9	0	2	0	0	2	1004.55	1434.5		170772	369	376	Empty	TRUE
22013-22016 PapadopoulouB --LeishmaniaInf-- 20160308_val in dko hel_DEAD_ATP_HEL	Uncategorized Sample	22015_Hel Val	Ingel22015 (F065205)	| organism=Leishmania_infantum | product=clathrin heavy chain, putative | location=LinJ.36:626159-631240(-) | length=1693	GeneDB|LinJ.36.1700	LeishInfant_LinfantumAnnotatedProteins_TriTrypDB-4.0_20120202.fasta	191101	1	65	111	178	0.0115	0.444	VYSVNIQPGDFPVAMNVSDR	R	H	0.997	88.7	29.3	83.3	0	3	2	0	2	2208.08	1539		223141	253	272	Empty	TRUE
22013-22016 PapadopoulouB --LeishmaniaInf-- 20160308_val in dko hel_DEAD_ATP_HEL	Uncategorized Sample	22015_Hel Val	Ingel22015 (F065205)	| organism=Leishmania_infantum | product=clathrin heavy chain, putative | location=LinJ.36:626159-631240(-) | length=1693	GeneDB|LinJ.36.1700	LeishInfant_LinfantumAnnotatedProteins_TriTrypDB-4.0_20120202.fasta	191101	1	65	111	178	0.0115	0.444	WLVVTGVAR	K	D	0.997	42.6	29.1	23.6	0	2	0	0	2	1000.59	1349		216433	168	176	Empty	TRUE
22013-22016 PapadopoulouB --LeishmaniaInf-- 20160308_val in dko hel_DEAD_ATP_HEL	Uncategorized Sample	22015_Hel Val	Ingel22015 (F065205)	| organism=Leishmania_infantum | product=clathrin heavy chain, putative | location=LinJ.36:626159-631240(-) | length=1693	GeneDB|LinJ.36.1700	LeishInfant_LinfantumAnnotatedProteins_TriTrypDB-4.0_20120202.fasta	191101	1	65	111	178	0.0115	0.444	YIEAAAEMGQMQELER	R	M	0.997	106	28.7	43.8	0	2	1	1	2	1884.85	1114		131269	747	762	Empty	TRUE
22013-22016 PapadopoulouB --LeishmaniaInf-- 20160308_val in dko hel_DEAD_ATP_HEL	Uncategorized Sample	22015_Hel Val	Ingel22015 (F065205)	| organism=Leishmania_infantum | product=d-isomer specific 2-hydroxyacid dehydrogenase- like protein | location=LinJ.00:69704-70711(+) | length=335	GeneDB|LinJ.34.4360	LeishInfant_LinfantumAnnotatedProteins_TriTrypDB-4.0_20120202.fasta	36807.1	1	6	6	7	0.000452	0.245	AAALDVFDVEPLPK	R	D	0.997	98.4	28.9	79.6	0	1	0	0	2	1484.8	1743		44089.9	265	278	Empty	TRUE
22013-22016 PapadopoulouB --LeishmaniaInf-- 20160308_val in dko hel_DEAD_ATP_HEL	Uncategorized Sample	22015_Hel Val	Ingel22015 (F065205)	| organism=Leishmania_infantum | product=d-isomer specific 2-hydroxyacid dehydrogenase- like protein | location=LinJ.00:69704-70711(+) | length=335	GeneDB|LinJ.34.4360	LeishInfant_LinfantumAnnotatedProteins_TriTrypDB-4.0_20120202.fasta	36807.1	1	6	6	7	0.000452	0.245	AVALGMQVTGIR	K	R	0.997	69.2	29.1	57.8	0	1	0	0	2	1215.69	1282		32282.4	171	182	Empty	TRUE
22013-22016 PapadopoulouB --LeishmaniaInf-- 20160308_val in dko hel_DEAD_ATP_HEL	Uncategorized Sample	22015_Hel Val	Ingel22015 (F065205)	| organism=Leishmania_infantum | product=d-isomer specific 2-hydroxyacid dehydrogenase- like protein | location=LinJ.00:69704-70711(+) | length=335	GeneDB|LinJ.34.4360	LeishInfant_LinfantumAnnotatedProteins_TriTrypDB-4.0_20120202.fasta	36807.1	1	6	6	7	0.000452	0.245	EADFVVSVLPGTEHTR	R	R	0.964	16.7	29.6	16.7	0	0	1	0	2	1756.89	1373		56334.1	208	223	Empty	TRUE
22013-22016 PapadopoulouB --LeishmaniaInf-- 20160308_val in dko hel_DEAD_ATP_HEL	Uncategorized Sample	22015_Hel Val	Ingel22015 (F065205)	| organism=Leishmania_infantum | product=d-isomer specific 2-hydroxyacid dehydrogenase- like protein | location=LinJ.00:69704-70711(+) | length=335	GeneDB|LinJ.34.4360	LeishInfant_LinfantumAnnotatedProteins_TriTrypDB-4.0_20120202.fasta	36807.1	1	6	6	7	0.000452	0.245	GNDALDESIR	R	E	0.997	35.2	29.8	26.5	0	1	0	0	2	1089.52	839		21596.1	198	207	Empty	TRUE
22013-22016 PapadopoulouB --LeishmaniaInf-- 20160308_val in dko hel_DEAD_ATP_HEL	Uncategorized Sample	22015_Hel Val	Ingel22015 (F065205)	| organism=Leishmania_infantum | product=d-isomer specific 2-hydroxyacid dehydrogenase- like protein | location=LinJ.00:69704-70711(+) | length=335	GeneDB|LinJ.34.4360	LeishInfant_LinfantumAnnotatedProteins_TriTrypDB-4.0_20120202.fasta	36807.1	1	6	6	7	0.000452	0.245	LIYSLYAGVDAYK	K	L	0.997	34.6	29.6	34.6	0	2	0	0	2	1475.78	1561		66111.2	79	91	Empty	TRUE
22013-22016 PapadopoulouB --LeishmaniaInf-- 20160308_val in dko hel_DEAD_ATP_HEL	Uncategorized Sample	22015_Hel Val	Ingel22015 (F065205)	| organism=Leishmania_infantum | product=d-isomer specific 2-hydroxyacid dehydrogenase- like protein | location=LinJ.00:69704-70711(+) | length=335	GeneDB|LinJ.34.4360	LeishInfant_LinfantumAnnotatedProteins_TriTrypDB-4.0_20120202.fasta	36807.1	1	6	6	7	0.000452	0.245	LLLSAHSANLTEDVIER	K	T	0.997	115	28.3	113	0	0	1	0	2	1881.01	1350		99299.7	290	306	Empty	TRUE
22013-22016 PapadopoulouB --LeishmaniaInf-- 20160308_val in dko hel_DEAD_ATP_HEL	Uncategorized Sample	22015_Hel Val	Ingel22015 (F065205)	| organism=Leishmania_infantum | product=ubiquitin fusion degradation protein, putative | location=LinJ.36:2504696-2505673(-) | length=325	GeneDB|LinJ.36.6780	LeishInfant_LinfantumAnnotatedProteins_TriTrypDB-4.0_20120202.fasta	34657.9	1	12	14	24	0.00155	0.474	ADGAPVELK	R	V	0.997	48	28.8	39.9	0	1	0	0	2	899.483	723		24137.1	174	182	Empty	TRUE
22013-22016 PapadopoulouB --LeishmaniaInf-- 20160308_val in dko hel_DEAD_ATP_HEL	Uncategorized Sample	22015_Hel Val	Ingel22015 (F065205)	| organism=Leishmania_infantum | product=ubiquitin fusion degradation protein, putative | location=LinJ.36:2504696-2505673(-) | length=325	GeneDB|LinJ.36.6780	LeishInfant_LinfantumAnnotatedProteins_TriTrypDB-4.0_20120202.fasta	34657.9	1	12	14	24	0.00155	0.474	ALVMFENPR	K	H	0.997	56.3	29.8	48.3	0	2	0	0	2	1076.56	1265.5		124906	115	123	Empty	TRUE
22013-22016 PapadopoulouB --LeishmaniaInf-- 20160308_val in dko hel_DEAD_ATP_HEL	Uncategorized Sample	22015_Hel Val	Ingel22015 (F065205)	| organism=Leishmania_infantum | product=ubiquitin fusion degradation protein, putative | location=LinJ.36:2504696-2505673(-) | length=325	GeneDB|LinJ.36.6780	LeishInfant_LinfantumAnnotatedProteins_TriTrypDB-4.0_20120202.fasta	34657.9	1	12	14	24	0.00155	0.474	EFQLDLVDIIDMK	R	Q	0.997	89.1	29.6	82.7	0	2	0	0	2	1578.81	2301.5		19671	150	162	Empty	TRUE
22013-22016 PapadopoulouB --LeishmaniaInf-- 20160308_val in dko hel_DEAD_ATP_HEL	Uncategorized Sample	22015_Hel Val	Ingel22015 (F065205)	| organism=Leishmania_infantum | product=ubiquitin fusion degradation protein, putative | location=LinJ.36:2504696-2505673(-) | length=325	GeneDB|LinJ.36.6780	LeishInfant_LinfantumAnnotatedProteins_TriTrypDB-4.0_20120202.fasta	34657.9	1	12	14	24	0.00155	0.474	EFQLDLVDIIDMKQER	R	V	0.997	45.3	29	45.3	0	0	1	0	2	2008.01	1934		18608.6	150	165	Empty	TRUE
22013-22016 PapadopoulouB --LeishmaniaInf-- 20160308_val in dko hel_DEAD_ATP_HEL	Uncategorized Sample	22015_Hel Val	Ingel22015 (F065205)	| organism=Leishmania_infantum | product=ubiquitin fusion degradation protein, putative | location=LinJ.36:2504696-2505673(-) | length=325	GeneDB|LinJ.36.6780	LeishInfant_LinfantumAnnotatedProteins_TriTrypDB-4.0_20120202.fasta	34657.9	1	12	14	24	0.00155	0.474	GILSSENQTNEASASAPAAPPAARPSAEELR	R	A	0.996	190	28.5	190	0	0	1	0	2	3092.52	1030		66758.4	282	312	Empty	TRUE
22013-22016 PapadopoulouB --LeishmaniaInf-- 20160308_val in dko hel_DEAD_ATP_HEL	Uncategorized Sample	22015_Hel Val	Ingel22015 (F065205)	| organism=Leishmania_infantum | product=ubiquitin fusion degradation protein, putative | location=LinJ.36:2504696-2505673(-) | length=325	GeneDB|LinJ.36.6780	LeishInfant_LinfantumAnnotatedProteins_TriTrypDB-4.0_20120202.fasta	34657.9	1	12	14	24	0.00155	0.474	GSNSAAEPEQPTFAGAGR	K	T	0.997	81.8	28.5	79.3	0	2	1	0	2	1746.8	829		213964	261	278	Empty	TRUE
22013-22016 PapadopoulouB --LeishmaniaInf-- 20160308_val in dko hel_DEAD_ATP_HEL	Uncategorized Sample	22015_Hel Val	Ingel22015 (F065205)	| organism=Leishmania_infantum | product=ubiquitin fusion degradation protein, putative | location=LinJ.36:2504696-2505673(-) | length=325	GeneDB|LinJ.36.6780	LeishInfant_LinfantumAnnotatedProteins_TriTrypDB-4.0_20120202.fasta	34657.9	1	12	14	24	0.00155	0.474	GTTIVISYVDR	K	E	0.997	67.9	29.1	56.7	0	2	0	0	2	1223.66	1228		66870.5	139	149	Empty	TRUE
22013-22016 PapadopoulouB --LeishmaniaInf-- 20160308_val in dko hel_DEAD_ATP_HEL	Uncategorized Sample	22015_Hel Val	Ingel22015 (F065205)	| organism=Leishmania_infantum | product=ubiquitin fusion degradation protein, putative | location=LinJ.36:2504696-2505673(-) | length=325	GeneDB|LinJ.36.6780	LeishInfant_LinfantumAnnotatedProteins_TriTrypDB-4.0_20120202.fasta	34657.9	1	12	14	24	0.00155	0.474	HLPGQSSSPSSGPK	K	G	0.997	49	29.3	24.2	0	0	1	0	2	1365.68	465		12964.2	247	260	Empty	TRUE
22013-22016 PapadopoulouB --LeishmaniaInf-- 20160308_val in dko hel_DEAD_ATP_HEL	Uncategorized Sample	22015_Hel Val	Ingel22015 (F065205)	| organism=Leishmania_infantum | product=ubiquitin fusion degradation protein, putative | location=LinJ.36:2504696-2505673(-) | length=325	GeneDB|LinJ.36.6780	LeishInfant_LinfantumAnnotatedProteins_TriTrypDB-4.0_20120202.fasta	34657.9	1	12	14	24	0.00155	0.474	ITMVYPLQFEIITPAK	R	K	0.997	75.2	27.2	75.2	0	3	0	0	2	1864.03	1870		128357	44	59	Empty	TRUE
22013-22016 PapadopoulouB --LeishmaniaInf-- 20160308_val in dko hel_DEAD_ATP_HEL	Uncategorized Sample	22015_Hel Val	Ingel22015 (F065205)	| organism=Leishmania_infantum | product=ubiquitin fusion degradation protein, putative | location=LinJ.36:2504696-2505673(-) | length=325	GeneDB|LinJ.36.6780	LeishInfant_LinfantumAnnotatedProteins_TriTrypDB-4.0_20120202.fasta	34657.9	1	12	14	24	0.00155	0.474	LVAVSASSVHQQR	R	I	0.997	95.9	28.3	92.9	0	0	5	0	2	1381.75	663		285614	12	24	Empty	TRUE
22013-22016 PapadopoulouB --LeishmaniaInf-- 20160308_val in dko hel_DEAD_ATP_HEL	Uncategorized Sample	22015_Hel Val	Ingel22015 (F065205)	| organism=Leishmania_infantum | product=ubiquitin fusion degradation protein, putative | location=LinJ.36:2504696-2505673(-) | length=325	GeneDB|LinJ.36.6780	LeishInfant_LinfantumAnnotatedProteins_TriTrypDB-4.0_20120202.fasta	34657.9	1	12	14	24	0.00155	0.474	VAAGTPPLK	K	H	0.997	49.3	26.6	43.9	0	2	0	0	2	853.514	611		15996.2	238	246	Empty	TRUE
22013-22016 PapadopoulouB --LeishmaniaInf-- 20160308_val in dko hel_DEAD_ATP_HEL	Uncategorized Sample	22015_Hel Val	Ingel22015 (F065205)	| organism=Leishmania_infantum | product=ubiquitin fusion degradation protein, putative | location=LinJ.36:2504696-2505673(-) | length=325	GeneDB|LinJ.36.6780	LeishInfant_LinfantumAnnotatedProteins_TriTrypDB-4.0_20120202.fasta	34657.9	1	12	14	24	0.00155	0.474	VNGILTVR	R	A	0.99	50.9	29.6	31.5	0	1	0	0	2	872.52	1035		167198	166	173	Empty	TRUE
22013-22016 PapadopoulouB --LeishmaniaInf-- 20160308_val in dko hel_DEAD_ATP_HEL	Uncategorized Sample	22015_Hel Val	Ingel22015 (F065205)	| organism=Leishmania_infantum | product=hypothetical protein, conserved | location=LinJ.36:1970306-1971142(-) | length=278	GeneDB|LinJ.36.5360	LeishInfant_LinfantumAnnotatedProteins_TriTrypDB-4.0_20120202.fasta	30064.2	1	2	2	2	0.000129	0.101	GDLLGQYSLR	K	N	0.997	55	29.3	37.7	0	1	0	0	2	1121.6	1344		30782.6	174	183	Empty	TRUE
22013-22016 PapadopoulouB --LeishmaniaInf-- 20160308_val in dko hel_DEAD_ATP_HEL	Uncategorized Sample	22015_Hel Val	Ingel22015 (F065205)	| organism=Leishmania_infantum | product=hypothetical protein, conserved | location=LinJ.36:1970306-1971142(-) | length=278	GeneDB|LinJ.36.5360	LeishInfant_LinfantumAnnotatedProteins_TriTrypDB-4.0_20120202.fasta	30064.2	1	2	2	2	0.000129	0.101	VNNTSNEIEVDAAAASVK	K	V	0.997	46.3	33.4	46.3	0	1	0	0	2	1831.9	1096		11171.2	90	107	Empty	TRUE
22013-22016 PapadopoulouB --LeishmaniaInf-- 20160308_val in dko hel_DEAD_ATP_HEL	Uncategorized Sample	22015_Hel Val	Ingel22015 (F065205)	| organism=Leishmania_infantum | product=acyl-CoA dehydrogenase, putative | location=LinJ.28:985302-987191(+) | length=629	GeneDB|LinJ.28.2700	LeishInfant_LinfantumAnnotatedProteins_TriTrypDB-4.0_20120202.fasta	68825.2	1	3	3	3	0.000194	0.0572	ALGGTKEPEMVADR	R	I	0.997	33.7	30	25.4	0	0	1	0	2	1489.73	582		6688.13	355	368	Empty	TRUE
22013-22016 PapadopoulouB --LeishmaniaInf-- 20160308_val in dko hel_DEAD_ATP_HEL	Uncategorized Sample	22015_Hel Val	Ingel22015 (F065205)	| organism=Leishmania_infantum | product=acyl-CoA dehydrogenase, putative | location=LinJ.28:985302-987191(+) | length=629	GeneDB|LinJ.28.2700	LeishInfant_LinfantumAnnotatedProteins_TriTrypDB-4.0_20120202.fasta	68825.2	1	3	3	3	0.000194	0.0572	ALLLDVGR	R	L	0.99	30.6	27.4	18.3	0	1	0	0	2	856.525	1282		28332.3	391	398	Empty	TRUE
22013-22016 PapadopoulouB --LeishmaniaInf-- 20160308_val in dko hel_DEAD_ATP_HEL	Uncategorized Sample	22015_Hel Val	Ingel22015 (F065205)	| organism=Leishmania_infantum | product=acyl-CoA dehydrogenase, putative | location=LinJ.28:985302-987191(+) | length=629	GeneDB|LinJ.28.2700	LeishInfant_LinfantumAnnotatedProteins_TriTrypDB-4.0_20120202.fasta	68825.2	1	3	3	3	0.000194	0.0572	VAAGQDADGFYQTK	K	L	0.997	119	28.1	110	0	1	0	0	2	1470.69	837		12299.7	578	591	Empty	TRUE
22013-22016 PapadopoulouB --LeishmaniaInf-- 20160308_val in dko hel_DEAD_ATP_HEL	Uncategorized Sample	22015_Hel Val	Ingel22015 (F065205)	| organism=Leishmania_infantum | product=40S ribosomal protein SA, putative | location=LinJ.36:1935498-1936238(-) | length=246	GeneDB|LinJ.36.5240,GeneDB|LinJ.36.5350	LeishInfant_LinfantumAnnotatedProteins_TriTrypDB-4.0_20120202.fasta	27527.8	1	2	2	2	0.000129	0.0813	FIPGTFTNQIQK	R	K	0.994	41.6	29.5	30.1	0	1	0	0	2	1393.75	1205		51747.6	106	117	Empty	TRUE
22013-22016 PapadopoulouB --LeishmaniaInf-- 20160308_val in dko hel_DEAD_ATP_HEL	Uncategorized Sample	22015_Hel Val	Ingel22015 (F065205)	| organism=Leishmania_infantum | product=40S ribosomal protein SA, putative | location=LinJ.36:1935498-1936238(-) | length=246	GeneDB|LinJ.36.5240,GeneDB|LinJ.36.5350	LeishInfant_LinfantumAnnotatedProteins_TriTrypDB-4.0_20120202.fasta	27527.8	1	2	2	2	0.000129	0.0813	VLVVTDPR	R	T	0.99	54.2	27	38.1	0	1	0	0	2	898.536	831		27421.4	124	131	Empty	TRUE
22013-22016 PapadopoulouB --LeishmaniaInf-- 20160308_val in dko hel_DEAD_ATP_HEL	Uncategorized Sample	22015_Hel Val	Ingel22015 (F065205)	| organism=Leishmania_infantum | product=hypothetical protein, conserved | location=LinJ.25:74197-77667(-) | length=1156	GeneDB|LinJ.25.0270	LeishInfant_LinfantumAnnotatedProteins_TriTrypDB-4.0_20120202.fasta	126765	1	2	2	2	0.000129	0.019	AAATEATAALQR	R	V	0.997	88.3	30.4	67.3	0	1	0	0	2	1173.62	739		9679.49	487	498	Empty	TRUE
22013-22016 PapadopoulouB --LeishmaniaInf-- 20160308_val in dko hel_DEAD_ATP_HEL	Uncategorized Sample	22015_Hel Val	Ingel22015 (F065205)	| organism=Leishmania_infantum | product=hypothetical protein, conserved | location=LinJ.25:74197-77667(-) | length=1156	GeneDB|LinJ.25.0270	LeishInfant_LinfantumAnnotatedProteins_TriTrypDB-4.0_20120202.fasta	126765	1	2	2	2	0.000129	0.019	LAQSVSTQYR	R	A	0.948	33.3	28.6	21.5	0	1	0	0	2	1152.6	649		7962.16	477	486	Empty	TRUE
22013-22016 PapadopoulouB --LeishmaniaInf-- 20160308_val in dko hel_DEAD_ATP_HEL	Uncategorized Sample	22015_Hel Val	Ingel22015 (F065205)	| organism=Leishmania_infantum | product=ATP-binding cassette protein subfamily F, member 1, putative | location=LinJ.03:41208-43382(+) | length=724	GeneDB|LinJ.03.0150	LeishInfant_LinfantumAnnotatedProteins_TriTrypDB-4.0_20120202.fasta	82343.9	1	3	3	3	0.000194	0.0539	GEGTSYSTDIR	K	C	0.997	51.9	27.1	37.4	0	1	0	0	2	1185.54	700		6073.26	194	204	Empty	TRUE
22013-22016 PapadopoulouB --LeishmaniaInf-- 20160308_val in dko hel_DEAD_ATP_HEL	Uncategorized Sample	22015_Hel Val	Ingel22015 (F065205)	| organism=Leishmania_infantum | product=ATP-binding cassette protein subfamily F, member 1, putative | location=LinJ.03:41208-43382(+) | length=724	GeneDB|LinJ.03.0150	LeishInfant_LinfantumAnnotatedProteins_TriTrypDB-4.0_20120202.fasta	82343.9	1	3	3	3	0.000194	0.0539	LDAIDAHSAEAR	R	A	0.997	58.8	28.7	39.7	0	0	1	0	2	1268.62	651		17082.7	316	327	Empty	TRUE
22013-22016 PapadopoulouB --LeishmaniaInf-- 20160308_val in dko hel_DEAD_ATP_HEL	Uncategorized Sample	22015_Hel Val	Ingel22015 (F065205)	| organism=Leishmania_infantum | product=ATP-binding cassette protein subfamily F, member 1, putative | location=LinJ.03:41208-43382(+) | length=724	GeneDB|LinJ.03.0150	LeishInfant_LinfantumAnnotatedProteins_TriTrypDB-4.0_20120202.fasta	82343.9	1	3	3	3	0.000194	0.0539	QVLLDDTDLVLLTGHK	K	Y	0.997	89.6	27.9	85.4	0	0	1	0	2	1779.99	1759		29400.5	215	230	Empty	TRUE
22013-22016 PapadopoulouB --LeishmaniaInf-- 20160308_val in dko hel_DEAD_ATP_HEL	Uncategorized Sample	22015_Hel Val	Ingel22015 (F065205)	| organism=Leishmania_infantum | product=mitochondrial phosphate transporter, putative | location=LinJ.35:1756019-1756972(+) | length=317	GeneDB|LinJ.35.4500	LeishInfant_LinfantumAnnotatedProteins_TriTrypDB-4.0_20120202.fasta	34602.4	1	3	3	3	0.000194	0.0852	FGLYEYFK	K	D	0.99	50	28.6	39.7	0	1	0	0	2	1066.52	1704		15034.8	99	106	Empty	TRUE
22013-22016 PapadopoulouB --LeishmaniaInf-- 20160308_val in dko hel_DEAD_ATP_HEL	Uncategorized Sample	22015_Hel Val	Ingel22015 (F065205)	| organism=Leishmania_infantum | product=mitochondrial phosphate transporter, putative | location=LinJ.35:1756019-1756972(+) | length=317	GeneDB|LinJ.35.4500	LeishInfant_LinfantumAnnotatedProteins_TriTrypDB-4.0_20120202.fasta	34602.4	1	3	3	3	0.000194	0.0852	MFYQYVFTKPK	R	E	0.945	18.7	28.9	17.3	0	0	1	0	2	1467.73	1197		42303.1	207	217	Empty	TRUE
22013-22016 PapadopoulouB --LeishmaniaInf-- 20160308_val in dko hel_DEAD_ATP_HEL	Uncategorized Sample	22015_Hel Val	Ingel22015 (F065205)	| organism=Leishmania_infantum | product=mitochondrial phosphate transporter, putative | location=LinJ.35:1756019-1756972(+) | length=317	GeneDB|LinJ.35.4500	LeishInfant_LinfantumAnnotatedProteins_TriTrypDB-4.0_20120202.fasta	34602.4	1	3	3	3	0.000194	0.0852	SLVPLWGR	K	Q	0.963	32.9	28.3	10.6	0	1	0	0	2	927.541	1561		29833.7	182	189	Empty	TRUE
22013-22016 PapadopoulouB --LeishmaniaInf-- 20160308_val in dko hel_DEAD_ATP_HEL	Uncategorized Sample	22015_Hel Val	Ingel22015 (F065205)	| organism=Leishmania_infantum | product=hypothetical protein, conserved | location=LinJ.36:1736019-1739183(+) | length=1054	GeneDB|LinJ.36.4740	LeishInfant_LinfantumAnnotatedProteins_TriTrypDB-4.0_20120202.fasta	114126	1	10	11	11	0.00071	0.148	AVEGNSAAAAESAR	R	G	0.997	105	29.5	93.2	0	2	0	0	2	1303.62	503.5		5582.53	105	118	Empty	TRUE
22013-22016 PapadopoulouB --LeishmaniaInf-- 20160308_val in dko hel_DEAD_ATP_HEL	Uncategorized Sample	22015_Hel Val	Ingel22015 (F065205)	| organism=Leishmania_infantum | product=hypothetical protein, conserved | location=LinJ.36:1736019-1739183(+) | length=1054	GeneDB|LinJ.36.4740	LeishInfant_LinfantumAnnotatedProteins_TriTrypDB-4.0_20120202.fasta	114126	1	10	11	11	0.00071	0.148	EFDNVEEVAAK	R	L	0.997	70.4	29	58.8	0	1	0	0	2	1250.59	937		20343.2	302	312	Empty	TRUE
22013-22016 PapadopoulouB --LeishmaniaInf-- 20160308_val in dko hel_DEAD_ATP_HEL	Uncategorized Sample	22015_Hel Val	Ingel22015 (F065205)	| organism=Leishmania_infantum | product=hypothetical protein, conserved | location=LinJ.36:1736019-1739183(+) | length=1054	GeneDB|LinJ.36.4740	LeishInfant_LinfantumAnnotatedProteins_TriTrypDB-4.0_20120202.fasta	114126	1	10	11	11	0.00071	0.148	ENSAAAAANPAVVSPAPHAR	K	A	0.997	120	29.5	116	0	0	1	0	2	1900.96	693		9773.41	568	587	Empty	TRUE
22013-22016 PapadopoulouB --LeishmaniaInf-- 20160308_val in dko hel_DEAD_ATP_HEL	Uncategorized Sample	22015_Hel Val	Ingel22015 (F065205)	| organism=Leishmania_infantum | product=hypothetical protein, conserved | location=LinJ.36:1736019-1739183(+) | length=1054	GeneDB|LinJ.36.4740	LeishInfant_LinfantumAnnotatedProteins_TriTrypDB-4.0_20120202.fasta	114126	1	10	11	11	0.00071	0.148	GGSVGGTPSSSSPAPAPAHTFVYTNVSK	R	V	0.997	124	33.5	124	0	0	1	0	2	2660.3	989		31212.4	119	146	Empty	TRUE
22013-22016 PapadopoulouB --LeishmaniaInf-- 20160308_val in dko hel_DEAD_ATP_HEL	Uncategorized Sample	22015_Hel Val	Ingel22015 (F065205)	| organism=Leishmania_infantum | product=hypothetical protein, conserved | location=LinJ.36:1736019-1739183(+) | length=1054	GeneDB|LinJ.36.4740	LeishInfant_LinfantumAnnotatedProteins_TriTrypDB-4.0_20120202.fasta	114126	1	10	11	11	0.00071	0.148	IAQVDIDVVAR	R	L	0.997	69.4	27.9	59.4	0	1	0	0	2	1198.68	1205		63980.6	183	193	Empty	TRUE
22013-22016 PapadopoulouB --LeishmaniaInf-- 20160308_val in dko hel_DEAD_ATP_HEL	Uncategorized Sample	22015_Hel Val	Ingel22015 (F065205)	| organism=Leishmania_infantum | product=hypothetical protein, conserved | location=LinJ.36:1736019-1739183(+) | length=1054	GeneDB|LinJ.36.4740	LeishInfant_LinfantumAnnotatedProteins_TriTrypDB-4.0_20120202.fasta	114126	1	10	11	11	0.00071	0.148	LFEEAASR	R	E	0.99	40.4	29.2	24.4	0	1	0	0	2	922.463	743		56223.1	896	903	Empty	TRUE
22013-22016 PapadopoulouB --LeishmaniaInf-- 20160308_val in dko hel_DEAD_ATP_HEL	Uncategorized Sample	22015_Hel Val	Ingel22015 (F065205)	| organism=Leishmania_infantum | product=hypothetical protein, conserved | location=LinJ.36:1736019-1739183(+) | length=1054	GeneDB|LinJ.36.4740	LeishInfant_LinfantumAnnotatedProteins_TriTrypDB-4.0_20120202.fasta	114126	1	10	11	11	0.00071	0.148	STYSPLPVSVIQHFAR	R	M	0.997	108	29	102	0	0	1	0	2	1801.96	1735		75056.9	861	876	Empty	TRUE
22013-22016 PapadopoulouB --LeishmaniaInf-- 20160308_val in dko hel_DEAD_ATP_HEL	Uncategorized Sample	22015_Hel Val	Ingel22015 (F065205)	| organism=Leishmania_infantum | product=hypothetical protein, conserved | location=LinJ.36:1736019-1739183(+) | length=1054	GeneDB|LinJ.36.4740	LeishInfant_LinfantumAnnotatedProteins_TriTrypDB-4.0_20120202.fasta	114126	1	10	11	11	0.00071	0.148	TLVPMSTMTGQADQLQLALFEAYLR	R	S	0.997	57.8	28.5	53.5	0	0	1	0	2	2829.42	2227		10302	754	778	Empty	TRUE
22013-22016 PapadopoulouB --LeishmaniaInf-- 20160308_val in dko hel_DEAD_ATP_HEL	Uncategorized Sample	22015_Hel Val	Ingel22015 (F065205)	| organism=Leishmania_infantum | product=hypothetical protein, conserved | location=LinJ.36:1736019-1739183(+) | length=1054	GeneDB|LinJ.36.4740	LeishInfant_LinfantumAnnotatedProteins_TriTrypDB-4.0_20120202.fasta	114126	1	10	11	11	0.00071	0.148	VGIAEWFLK	K	M	0.997	68.3	29.6	33.4	0	1	0	0	2	1062.6	1924		14624.6	1030	1038	Empty	TRUE
22013-22016 PapadopoulouB --LeishmaniaInf-- 20160308_val in dko hel_DEAD_ATP_HEL	Uncategorized Sample	22015_Hel Val	Ingel22015 (F065205)	| organism=Leishmania_infantum | product=hypothetical protein, conserved | location=LinJ.36:1736019-1739183(+) | length=1054	GeneDB|LinJ.36.4740	LeishInfant_LinfantumAnnotatedProteins_TriTrypDB-4.0_20120202.fasta	114126	1	10	11	11	0.00071	0.148	YVSSVVDAVQGPSK	K	V	0.997	92.2	29.6	84.7	0	1	0	0	2	1435.74	992		59208.2	1016	1029	Empty	TRUE
22013-22016 PapadopoulouB --LeishmaniaInf-- 20160308_val in dko hel_DEAD_ATP_HEL	Uncategorized Sample	22015_Hel Val	Ingel22015 (F065205)	| organism=Leishmania_infantum | product=60S ribosomal protein L32 | location=LinJ.21:723648-724049(-) | length=133	GeneDB|LinJ.21.2090,GeneDB|LinJ.35.2040	LeishInfant_LinfantumAnnotatedProteins_TriTrypDB-4.0_20120202.fasta	15362.3	1	2	2	2	0.000129	0.0977	KYAGVISHTVGAR	R	S	0.997	41.6	29.4	34.7	0	0	1	0	2	1358.75	620		5884.27	92	104	Empty	TRUE
22013-22016 PapadopoulouB --LeishmaniaInf-- 20160308_val in dko hel_DEAD_ATP_HEL	Uncategorized Sample	22015_Hel Val	Ingel22015 (F065205)	| organism=Leishmania_infantum | product=60S ribosomal protein L32 | location=LinJ.21:723648-724049(-) | length=133	GeneDB|LinJ.21.2090,GeneDB|LinJ.35.2040	LeishInfant_LinfantumAnnotatedProteins_TriTrypDB-4.0_20120202.fasta	15362.3	1	2	2	2	0.000129	0.0977	YAGVISHTVGAR	K	S	0.997	82.4	29.9	78.7	0	0	1	0	2	1230.66	713		27890.5	93	104	Empty	TRUE
22013-22016 PapadopoulouB --LeishmaniaInf-- 20160308_val in dko hel_DEAD_ATP_HEL	Uncategorized Sample	22015_Hel Val	Ingel22015 (F065205)	| organism=Leishmania_infantum | product=60S ribosomal protein L7a, putative | location=LinJ.07:239094-240140(+) | length=348	GeneDB|LinJ.07.0550,GeneDB|LinJ.07.0560	LeishInfant_LinfantumAnnotatedProteins_TriTrypDB-4.0_20120202.fasta	39103.1	1	2	2	4	0.000258	0.0747	APLAVVTGLQEVTR	R	A	0.997	87.6	27.1	87.1	0	2	0	0	2	1453.84	1581		67157.4	213	226	Empty	TRUE
22013-22016 PapadopoulouB --LeishmaniaInf-- 20160308_val in dko hel_DEAD_ATP_HEL	Uncategorized Sample	22015_Hel Val	Ingel22015 (F065205)	| organism=Leishmania_infantum | product=60S ribosomal protein L7a, putative | location=LinJ.07:239094-240140(+) | length=348	GeneDB|LinJ.07.0550,GeneDB|LinJ.07.0560	LeishInfant_LinfantumAnnotatedProteins_TriTrypDB-4.0_20120202.fasta	39103.1	1	2	2	4	0.000258	0.0747	NFGIGQDVPYAR	K	D	0.997	71.1	29.5	62.1	0	2	0	0	2	1336.66	1264		53138.5	118	129	Empty	TRUE
22013-22016 PapadopoulouB --LeishmaniaInf-- 20160308_val in dko hel_DEAD_ATP_HEL	Uncategorized Sample	22015_Hel Val	Ingel22015 (F065205)	| organism=Leishmania_infantum | product=hypothetical protein, conserved | location=LinJ.29:927518-929440(-) | length=640	GeneDB|LinJ.29.2220	LeishInfant_LinfantumAnnotatedProteins_TriTrypDB-4.0_20120202.fasta	69484.9	1	3	3	4	0.000258	0.0609	LLNNEGIVEIER	R	R	0.997	46.6	29	43.3	0	1	0	0	2	1398.76	1227		16748.7	602	613	Empty	TRUE
22013-22016 PapadopoulouB --LeishmaniaInf-- 20160308_val in dko hel_DEAD_ATP_HEL	Uncategorized Sample	22015_Hel Val	Ingel22015 (F065205)	| organism=Leishmania_infantum | product=hypothetical protein, conserved | location=LinJ.29:927518-929440(-) | length=640	GeneDB|LinJ.29.2220	LeishInfant_LinfantumAnnotatedProteins_TriTrypDB-4.0_20120202.fasta	69484.9	1	3	3	4	0.000258	0.0609	LVEHIPISSEELLQVR	K	L	0.997	84.6	26.8	66.4	0	0	1	0	2	1862.04	1508		60459.6	557	572	Empty	TRUE
22013-22016 PapadopoulouB --LeishmaniaInf-- 20160308_val in dko hel_DEAD_ATP_HEL	Uncategorized Sample	22015_Hel Val	Ingel22015 (F065205)	| organism=Leishmania_infantum | product=hypothetical protein, conserved | location=LinJ.29:927518-929440(-) | length=640	GeneDB|LinJ.29.2220	LeishInfant_LinfantumAnnotatedProteins_TriTrypDB-4.0_20120202.fasta	69484.9	1	3	3	4	0.000258	0.0609	SDGTVAVEATR	R	V	0.997	90.9	29.9	61.2	0	2	0	0	2	1105.55	595		22446	104	114	Empty	TRUE
22013-22016 PapadopoulouB --LeishmaniaInf-- 20160308_val in dko hel_DEAD_ATP_HEL	Uncategorized Sample	22015_Hel Val	Ingel22015 (F065205)	| organism=Leishmania_infantum | product=DEAD box RNA helicase, putative | location=LinJ.36:847857-849572(+) | length=571	GeneDB|LinJ.36.2260	LeishInfant_LinfantumAnnotatedProteins_TriTrypDB-4.0_20120202.fasta	63074.2	1	11	11	11	0.00071	0.254	APTPIQAQSWSIVLSGR	K	D	0.997	105	28.1	105	0	1	0	0	2	1810.98	1753		31856.9	126	142	Empty	TRUE
22013-22016 PapadopoulouB --LeishmaniaInf-- 20160308_val in dko hel_DEAD_ATP_HEL	Uncategorized Sample	22015_Hel Val	Ingel22015 (F065205)	| organism=Leishmania_infantum | product=DEAD box RNA helicase, putative | location=LinJ.36:847857-849572(+) | length=571	GeneDB|LinJ.36.2260	LeishInfant_LinfantumAnnotatedProteins_TriTrypDB-4.0_20120202.fasta	63074.2	1	11	11	11	0.00071	0.254	DIQNLAASFQK	R	N	0.997	57.1	29.7	47.2	0	1	0	0	2	1234.64	1385		66899.5	294	304	Empty	TRUE
22013-22016 PapadopoulouB --LeishmaniaInf-- 20160308_val in dko hel_DEAD_ATP_HEL	Uncategorized Sample	22015_Hel Val	Ingel22015 (F065205)	| organism=Leishmania_infantum | product=DEAD box RNA helicase, putative | location=LinJ.36:847857-849572(+) | length=571	GeneDB|LinJ.36.2260	LeishInfant_LinfantumAnnotatedProteins_TriTrypDB-4.0_20120202.fasta	63074.2	1	11	11	11	0.00071	0.254	DVTQHFILTSEAAK	K	L	0.997	60.7	33.3	50.3	0	1	0	0	2	1559.81	1165		20710	321	334	Empty	TRUE
22013-22016 PapadopoulouB --LeishmaniaInf-- 20160308_val in dko hel_DEAD_ATP_HEL	Uncategorized Sample	22015_Hel Val	Ingel22015 (F065205)	| organism=Leishmania_infantum | product=DEAD box RNA helicase, putative | location=LinJ.36:847857-849572(+) | length=571	GeneDB|LinJ.36.2260	LeishInfant_LinfantumAnnotatedProteins_TriTrypDB-4.0_20120202.fasta	63074.2	1	11	11	11	0.00071	0.254	ELAQQIEQEAIK	R	V	0.997	83.5	29.4	50.3	0	1	0	0	2	1399.74	1257		44288	188	199	Empty	TRUE
22013-22016 PapadopoulouB --LeishmaniaInf-- 20160308_val in dko hel_DEAD_ATP_HEL	Uncategorized Sample	22015_Hel Val	Ingel22015 (F065205)	| organism=Leishmania_infantum | product=DEAD box RNA helicase, putative | location=LinJ.36:847857-849572(+) | length=571	GeneDB|LinJ.36.2260	LeishInfant_LinfantumAnnotatedProteins_TriTrypDB-4.0_20120202.fasta	63074.2	1	11	11	11	0.00071	0.254	GPQLGLLR	K	Q	0.99	43.3	25.9	38.2	0	1	0	0	2	853.526	1147		39450.4	217	224	Empty	TRUE
22013-22016 PapadopoulouB --LeishmaniaInf-- 20160308_val in dko hel_DEAD_ATP_HEL	Uncategorized Sample	22015_Hel Val	Ingel22015 (F065205)	| organism=Leishmania_infantum | product=DEAD box RNA helicase, putative | location=LinJ.36:847857-849572(+) | length=571	GeneDB|LinJ.36.2260	LeishInfant_LinfantumAnnotatedProteins_TriTrypDB-4.0_20120202.fasta	63074.2	1	11	11	11	0.00071	0.254	HETQLNASTVFQLVELVER	K	A	0.945	17.7	28.6	16.5	0	0	1	0	2	2213.16	2288		9534.14	454	472	Empty	TRUE
22013-22016 PapadopoulouB --LeishmaniaInf-- 20160308_val in dko hel_DEAD_ATP_HEL	Uncategorized Sample	22015_Hel Val	Ingel22015 (F065205)	| organism=Leishmania_infantum | product=DEAD box RNA helicase, putative | location=LinJ.36:847857-849572(+) | length=571	GeneDB|LinJ.36.2260	LeishInfant_LinfantumAnnotatedProteins_TriTrypDB-4.0_20120202.fasta	63074.2	1	11	11	11	0.00071	0.254	INVGSMELLANK	R	D	0.997	60.2	29.3	53.5	0	1	0	0	2	1304.69	1055		15210.8	309	320	Empty	TRUE
22013-22016 PapadopoulouB --LeishmaniaInf-- 20160308_val in dko hel_DEAD_ATP_HEL	Uncategorized Sample	22015_Hel Val	Ingel22015 (F065205)	| organism=Leishmania_infantum | product=DEAD box RNA helicase, putative | location=LinJ.36:847857-849572(+) | length=571	GeneDB|LinJ.36.2260	LeishInfant_LinfantumAnnotatedProteins_TriTrypDB-4.0_20120202.fasta	63074.2	1	11	11	11	0.00071	0.254	QGVHILVATPGR	R	L	0.997	35.9	27.9	24.1	0	0	1	0	2	1247.72	917		53334.6	225	236	Empty	TRUE
22013-22016 PapadopoulouB --LeishmaniaInf-- 20160308_val in dko hel_DEAD_ATP_HEL	Uncategorized Sample	22015_Hel Val	Ingel22015 (F065205)	| organism=Leishmania_infantum | product=DEAD box RNA helicase, putative | location=LinJ.36:847857-849572(+) | length=571	GeneDB|LinJ.36.2260	LeishInfant_LinfantumAnnotatedProteins_TriTrypDB-4.0_20120202.fasta	63074.2	1	11	11	11	0.00071	0.254	QTLMFSATWPR	R	D	0.996	43.9	33.9	38	0	0	1	0	2	1353.66	1442		11016.9	283	293	Empty	TRUE	GeneDB|LinJ.07.0130
22013-22016 PapadopoulouB --LeishmaniaInf-- 20160308_val in dko hel_DEAD_ATP_HEL	Uncategorized Sample	22015_Hel Val	Ingel22015 (F065205)	| organism=Leishmania_infantum | product=DEAD box RNA helicase, putative | location=LinJ.36:847857-849572(+) | length=571	GeneDB|LinJ.36.2260	LeishInfant_LinfantumAnnotatedProteins_TriTrypDB-4.0_20120202.fasta	63074.2	1	11	11	11	0.00071	0.254	TADYLEFQLK	K	R	0.997	43	29.1	36.3	0	1	0	0	2	1227.63	1501		26240.5	359	368	Empty	TRUE
22013-22016 PapadopoulouB --LeishmaniaInf-- 20160308_val in dko hel_DEAD_ATP_HEL	Uncategorized Sample	22015_Hel Val	Ingel22015 (F065205)	| organism=Leishmania_infantum | product=DEAD box RNA helicase, putative | location=LinJ.36:847857-849572(+) | length=571	GeneDB|LinJ.36.2260	LeishInfant_LinfantumAnnotatedProteins_TriTrypDB-4.0_20120202.fasta	63074.2	1	11	11	11	0.00071	0.254	TLAFIVPALAHIALQEPLK	K	V	0.997	76.1	25	76.1	0	0	1	0	2	2045.22	2259		20494	155	173	Empty	TRUE
22013-22016 PapadopoulouB --LeishmaniaInf-- 20160308_val in dko hel_DEAD_ATP_HEL	Uncategorized Sample	22015_Hel Val	Ingel22015 (F065205)	| organism=Leishmania_infantum | product=arginase | location=LinJ.35:627854-628843(-) | length=329	GeneDB|LinJ.35.1490	LeishInfant_LinfantumAnnotatedProteins_TriTrypDB-4.0_20120202.fasta	36151.2	1	3	5	7	0.000452	0.198	GTEPVMVSYDIDTIDPLYVPATGTPVR	K	G	0.997	84.7	28.3	83.1	0	0	2	0	2	2922.44	1927.5		155892	234	260	Empty	TRUE
22013-22016 PapadopoulouB --LeishmaniaInf-- 20160308_val in dko hel_DEAD_ATP_HEL	Uncategorized Sample	22015_Hel Val	Ingel22015 (F065205)	| organism=Leishmania_infantum | product=arginase | location=LinJ.35:627854-628843(-) | length=329	GeneDB|LinJ.35.1490	LeishInfant_LinfantumAnnotatedProteins_TriTrypDB-4.0_20120202.fasta	36151.2	1	3	5	7	0.000452	0.198	MSIVLAPFSGGQPHSGVELGPDYLLK	K	Q	0.997	104	28.3	99.2	0	0	1	0	2	2728.4	1810		47834.7	15	40	Empty	TRUE
22013-22016 PapadopoulouB --LeishmaniaInf-- 20160308_val in dko hel_DEAD_ATP_HEL	Uncategorized Sample	22015_Hel Val	Ingel22015 (F065205)	| organism=Leishmania_infantum | product=arginase | location=LinJ.35:627854-628843(-) | length=329	GeneDB|LinJ.35.1490	LeishInfant_LinfantumAnnotatedProteins_TriTrypDB-4.0_20120202.fasta	36151.2	1	3	5	7	0.000452	0.198	VVSMAIEAISPK	K	G	0.997	75.6	30.3	62.4	0	4	0	0	2	1260.69	1174		244853	222	233	Empty	TRUE
22013-22016 PapadopoulouB --LeishmaniaInf-- 20160308_val in dko hel_DEAD_ATP_HEL	Uncategorized Sample	22015_Hel Val	Ingel22015 (F065205)	| organism=Leishmania_infantum | product=hypothetical protein, conserved | location=LinJ.22:115361-116416(-) | length=351	GeneDB|LinJ.22.0200	LeishInfant_LinfantumAnnotatedProteins_TriTrypDB-4.0_20120202.fasta	37710.7	1	17	24	36	0.00232	0.661	ADSANYFVGGGDK	K	G	0.997	72.3	27.2	66.3	0	1	0	0	2	1300.58	911		53243.5	52	64	Empty	TRUE
22013-22016 PapadopoulouB --LeishmaniaInf-- 20160308_val in dko hel_DEAD_ATP_HEL	Uncategorized Sample	22015_Hel Val	Ingel22015 (F065205)	| organism=Leishmania_infantum | product=hypothetical protein, conserved | location=LinJ.22:115361-116416(-) | length=351	GeneDB|LinJ.22.0200	LeishInfant_LinfantumAnnotatedProteins_TriTrypDB-4.0_20120202.fasta	37710.7	1	17	24	36	0.00232	0.661	ASGGDGGTGVEDTEPR	K	A	0.997	148	27.2	138	0	3	0	0	2	1504.65	535		47826	109	124	Empty	TRUE
22013-22016 PapadopoulouB --LeishmaniaInf-- 20160308_val in dko hel_DEAD_ATP_HEL	Uncategorized Sample	22015_Hel Val	Ingel22015 (F065205)	| organism=Leishmania_infantum | product=hypothetical protein, conserved | location=LinJ.22:115361-116416(-) | length=351	GeneDB|LinJ.22.0200	LeishInfant_LinfantumAnnotatedProteins_TriTrypDB-4.0_20120202.fasta	37710.7	1	17	24	36	0.00232	0.661	AVVALQQL	R	-	0.99	66.7	26.4	54	0	1	0	0	2	841.514	1439		71596.6	344	351	Empty	TRUE
22013-22016 PapadopoulouB --LeishmaniaInf-- 20160308_val in dko hel_DEAD_ATP_HEL	Uncategorized Sample	22015_Hel Val	Ingel22015 (F065205)	| organism=Leishmania_infantum | product=hypothetical protein, conserved | location=LinJ.22:115361-116416(-) | length=351	GeneDB|LinJ.22.0200	LeishInfant_LinfantumAnnotatedProteins_TriTrypDB-4.0_20120202.fasta	37710.7	1	17	24	36	0.00232	0.661	FPALTVSDAR	R	A	0.997	51.2	29.7	45.1	0	1	0	0	2	1076.57	1181		21108.8	16	25	Empty	TRUE
22013-22016 PapadopoulouB --LeishmaniaInf-- 20160308_val in dko hel_DEAD_ATP_HEL	Uncategorized Sample	22015_Hel Val	Ingel22015 (F065205)	| organism=Leishmania_infantum | product=hypothetical protein, conserved | location=LinJ.22:115361-116416(-) | length=351	GeneDB|LinJ.22.0200	LeishInfant_LinfantumAnnotatedProteins_TriTrypDB-4.0_20120202.fasta	37710.7	1	17	24	36	0.00232	0.661	GSGQQVMAPPGESVSDR	K	S	0.997	107	28.2	96.2	0	2	3	0	2	1717.78	657		126914	65	81	Empty	TRUE
22013-22016 PapadopoulouB --LeishmaniaInf-- 20160308_val in dko hel_DEAD_ATP_HEL	Uncategorized Sample	22015_Hel Val	Ingel22015 (F065205)	| organism=Leishmania_infantum | product=hypothetical protein, conserved | location=LinJ.22:115361-116416(-) | length=351	GeneDB|LinJ.22.0200	LeishInfant_LinfantumAnnotatedProteins_TriTrypDB-4.0_20120202.fasta	37710.7	1	17	24	36	0.00232	0.661	GYVPPSLAAK	K	Y	0.997	42.5	30.4	40.1	0	2	0	0	2	1002.56	901		176218	187	196	Empty	TRUE
22013-22016 PapadopoulouB --LeishmaniaInf-- 20160308_val in dko hel_DEAD_ATP_HEL	Uncategorized Sample	22015_Hel Val	Ingel22015 (F065205)	| organism=Leishmania_infantum | product=hypothetical protein, conserved | location=LinJ.22:115361-116416(-) | length=351	GeneDB|LinJ.22.0200	LeishInfant_LinfantumAnnotatedProteins_TriTrypDB-4.0_20120202.fasta	37710.7	1	17	24	36	0.00232	0.661	HNWNVTIAGAEAER	R	G	0.997	73.8	29.3	57.7	0	0	1	0	2	1567.76	1031		64512.3	31	44	Empty	TRUE
22013-22016 PapadopoulouB --LeishmaniaInf-- 20160308_val in dko hel_DEAD_ATP_HEL	Uncategorized Sample	22015_Hel Val	Ingel22015 (F065205)	| organism=Leishmania_infantum | product=hypothetical protein, conserved | location=LinJ.22:115361-116416(-) | length=351	GeneDB|LinJ.22.0200	LeishInfant_LinfantumAnnotatedProteins_TriTrypDB-4.0_20120202.fasta	37710.7	1	17	24	36	0.00232	0.661	HTVDDLYSLAHAYQPELPNFILVER	R	G	0.997	83.9	28.3	81.6	0	0	1	2	2	2940.49	2054		117456	296	320	Empty	TRUE
22013-22016 PapadopoulouB --LeishmaniaInf-- 20160308_val in dko hel_DEAD_ATP_HEL	Uncategorized Sample	22015_Hel Val	Ingel22015 (F065205)	| organism=Leishmania_infantum | product=hypothetical protein, conserved | location=LinJ.22:115361-116416(-) | length=351	GeneDB|LinJ.22.0200	LeishInfant_LinfantumAnnotatedProteins_TriTrypDB-4.0_20120202.fasta	37710.7	1	17	24	36	0.00232	0.661	LAAPSSAAASSAAPADAQASPATAGSPGTPTYDPSR	R	A	0.997	129	28.6	129	0	0	1	0	2	3270.55	983		79062.1	229	264	Empty	TRUE
22013-22016 PapadopoulouB --LeishmaniaInf-- 20160308_val in dko hel_DEAD_ATP_HEL	Uncategorized Sample	22015_Hel Val	Ingel22015 (F065205)	| organism=Leishmania_infantum | product=hypothetical protein, conserved | location=LinJ.22:115361-116416(-) | length=351	GeneDB|LinJ.22.0200	LeishInfant_LinfantumAnnotatedProteins_TriTrypDB-4.0_20120202.fasta	37710.7	1	17	24	36	0.00232	0.661	LGYTANPSPYVASTLR	R	A	0.997	105	29.1	99.1	0	2	2	0	2	1709.89	1260.5		256091	133	148	Empty	TRUE
22013-22016 PapadopoulouB --LeishmaniaInf-- 20160308_val in dko hel_DEAD_ATP_HEL	Uncategorized Sample	22015_Hel Val	Ingel22015 (F065205)	| organism=Leishmania_infantum | product=hypothetical protein, conserved | location=LinJ.22:115361-116416(-) | length=351	GeneDB|LinJ.22.0200	LeishInfant_LinfantumAnnotatedProteins_TriTrypDB-4.0_20120202.fasta	37710.7	1	17	24	36	0.00232	0.661	LSSINTLR	K	T	0.99	52.7	30.4	17	0	1	0	0	2	903.526	812		25603.1	6	13	Empty	TRUE
22013-22016 PapadopoulouB --LeishmaniaInf-- 20160308_val in dko hel_DEAD_ATP_HEL	Uncategorized Sample	22015_Hel Val	Ingel22015 (F065205)	| organism=Leishmania_infantum | product=hypothetical protein, conserved | location=LinJ.22:115361-116416(-) | length=351	GeneDB|LinJ.22.0200	LeishInfant_LinfantumAnnotatedProteins_TriTrypDB-4.0_20120202.fasta	37710.7	1	17	24	36	0.00232	0.661	QFVEAMDK	R	G	0.99	59.3	27.7	41.6	0	2	0	0	2	967.455	695		36019.3	179	186	Empty	TRUE
22013-22016 PapadopoulouB --LeishmaniaInf-- 20160308_val in dko hel_DEAD_ATP_HEL	Uncategorized Sample	22015_Hel Val	Ingel22015 (F065205)	| organism=Leishmania_infantum | product=hypothetical protein, conserved | location=LinJ.22:115361-116416(-) | length=351	GeneDB|LinJ.22.0200	LeishInfant_LinfantumAnnotatedProteins_TriTrypDB-4.0_20120202.fasta	37710.7	1	17	24	36	0.00232	0.661	QVQVNPER	R	H	0.99	47	28	30.7	0	1	0	0	2	969.511	517		3397.87	288	295	Empty	TRUE
22013-22016 PapadopoulouB --LeishmaniaInf-- 20160308_val in dko hel_DEAD_ATP_HEL	Uncategorized Sample	22015_Hel Val	Ingel22015 (F065205)	| organism=Leishmania_infantum | product=hypothetical protein, conserved | location=LinJ.22:115361-116416(-) | length=351	GeneDB|LinJ.22.0200	LeishInfant_LinfantumAnnotatedProteins_TriTrypDB-4.0_20120202.fasta	37710.7	1	17	24	36	0.00232	0.661	SDEATSFVVLLNTR	R	G	0.997	84.2	29.5	76	0	4	0	0	2	1551.8	1802.5		225878	270	283	Empty	TRUE
22013-22016 PapadopoulouB --LeishmaniaInf-- 20160308_val in dko hel_DEAD_ATP_HEL	Uncategorized Sample	22015_Hel Val	Ingel22015 (F065205)	| organism=Leishmania_infantum | product=hypothetical protein, conserved | location=LinJ.22:115361-116416(-) | length=351	GeneDB|LinJ.22.0200	LeishInfant_LinfantumAnnotatedProteins_TriTrypDB-4.0_20120202.fasta	37710.7	1	17	24	36	0.00232	0.661	SGEIGSGSGVHSMIDR	R	I	0.997	115	28.6	97.3	0	1	2	0	2	1588.74	620		268620	82	97	Empty	TRUE
22013-22016 PapadopoulouB --LeishmaniaInf-- 20160308_val in dko hel_DEAD_ATP_HEL	Uncategorized Sample	22015_Hel Val	Ingel22015 (F065205)	| organism=Leishmania_infantum | product=hypothetical protein, conserved | location=LinJ.22:115361-116416(-) | length=351	GeneDB|LinJ.22.0200	LeishInfant_LinfantumAnnotatedProteins_TriTrypDB-4.0_20120202.fasta	37710.7	1	17	24	36	0.00232	0.661	TRFPALTVSDAR	R	A	0.997	66.8	29.6	49.8	0	1	1	0	2	1333.72	1035		500328	14	25	Empty	TRUE
22013-22016 PapadopoulouB --LeishmaniaInf-- 20160308_val in dko hel_DEAD_ATP_HEL	Uncategorized Sample	22015_Hel Val	Ingel22015 (F065205)	| organism=Leishmania_infantum | product=hypothetical protein, conserved | location=LinJ.22:115361-116416(-) | length=351	GeneDB|LinJ.22.0200	LeishInfant_LinfantumAnnotatedProteins_TriTrypDB-4.0_20120202.fasta	37710.7	1	17	24	36	0.00232	0.661	YPNTDLTVNLR	K	D	0.997	77.6	29.9	66.9	0	1	0	0	2	1305.68	1202		155021	197	207	Empty	TRUE
22013-22016 PapadopoulouB --LeishmaniaInf-- 20160308_val in dko hel_DEAD_ATP_HEL	Uncategorized Sample	22015_Hel Val	Ingel22015 (F065205)	| organism=Leishmania_infantum | product=ATP-binding cassette protein subfamily G, member 5, putative | location=LinJ.23:142900-146640(+) | length=1246	GeneDB|LinJ.23.0430	LeishInfant_LinfantumAnnotatedProteins_TriTrypDB-4.0_20120202.fasta	135239	1	5	5	5	0.000323	0.0602	ILYLDEPTSGLDAVSAK	R	R	0.997	68.2	29.3	65.5	0	1	0	0	2	1791.94	1512		48978.1	756	772	Empty	TRUE
22013-22016 PapadopoulouB --LeishmaniaInf-- 20160308_val in dko hel_DEAD_ATP_HEL	Uncategorized Sample	22015_Hel Val	Ingel22015 (F065205)	| organism=Leishmania_infantum | product=ATP-binding cassette protein subfamily G, member 5, putative | location=LinJ.23:142900-146640(+) | length=1246	GeneDB|LinJ.23.0430	LeishInfant_LinfantumAnnotatedProteins_TriTrypDB-4.0_20120202.fasta	135239	1	5	5	5	0.000323	0.0602	SGEVSGTIALNGTPITTTGFR	K	A	0.997	84.4	32.4	81	0	1	0	0	2	2080.06	1498		15860.9	643	663	Empty	TRUE
22013-22016 PapadopoulouB --LeishmaniaInf-- 20160308_val in dko hel_DEAD_ATP_HEL	Uncategorized Sample	22015_Hel Val	Ingel22015 (F065205)	| organism=Leishmania_infantum | product=ATP-binding cassette protein subfamily G, member 5, putative | location=LinJ.23:142900-146640(+) | length=1246	GeneDB|LinJ.23.0430	LeishInfant_LinfantumAnnotatedProteins_TriTrypDB-4.0_20120202.fasta	135239	1	5	5	5	0.000323	0.0602	TTLLDLLSAR	K	A	0.997	101	29.3	67.1	0	1	0	0	2	1102.65	2039		53894.1	631	640	Empty	TRUE
22013-22016 PapadopoulouB --LeishmaniaInf-- 20160308_val in dko hel_DEAD_ATP_HEL	Uncategorized Sample	22015_Hel Val	Ingel22015 (F065205)	| organism=Leishmania_infantum | product=ATP-binding cassette protein subfamily G, member 5, putative | location=LinJ.23:142900-146640(+) | length=1246	GeneDB|LinJ.23.0430	LeishInfant_LinfantumAnnotatedProteins_TriTrypDB-4.0_20120202.fasta	135239	1	5	5	5	0.000323	0.0602	VVEAVVALAK	R	D	0.997	66.7	25.6	44.7	0	1	0	0	2	998.624	1118		43870.5	774	783	Empty	TRUE
22013-22016 PapadopoulouB --LeishmaniaInf-- 20160308_val in dko hel_DEAD_ATP_HEL	Uncategorized Sample	22015_Hel Val	Ingel22015 (F065205)	| organism=Leishmania_infantum | product=ATP-binding cassette protein subfamily G, member 5, putative | location=LinJ.23:142900-146640(+) | length=1246	GeneDB|LinJ.23.0430	LeishInfant_LinfantumAnnotatedProteins_TriTrypDB-4.0_20120202.fasta	135239	1	5	5	5	0.000323	0.0602	YTLNTPLLGAADEGSQR	R	T	0.997	112	28.8	103	0	1	0	0	2	1805.9	1412		30210.3	588	604	Empty	TRUE
22013-22016 PapadopoulouB --LeishmaniaInf-- 20160308_val in dko hel_DEAD_ATP_HEL	Uncategorized Sample	22015_Hel Val	Ingel22015 (F065205)	| organism=Leishmania_infantum | product=hypothetical protein, conserved | location=LinJ.09:545339-545734(-) | length=131	GeneDB|LinJ.09.1530	LeishInfant_LinfantumAnnotatedProteins_TriTrypDB-4.0_20120202.fasta	15030.3	1	2	2	2	0.000129	0.16	ASSAATYLAAR	R	G	0.997	86.1	28.6	63.2	0	1	0	0	2	1081.56	853		55524.5	94	104	Empty	TRUE
22013-22016 PapadopoulouB --LeishmaniaInf-- 20160308_val in dko hel_DEAD_ATP_HEL	Uncategorized Sample	22015_Hel Val	Ingel22015 (F065205)	| organism=Leishmania_infantum | product=hypothetical protein, conserved | location=LinJ.09:545339-545734(-) | length=131	GeneDB|LinJ.09.1530	LeishInfant_LinfantumAnnotatedProteins_TriTrypDB-4.0_20120202.fasta	15030.3	1	2	2	2	0.000129	0.16	ILVYALNQVR	R	A	0.997	65	28	51	0	1	0	0	2	1188.71	1359		53812.3	84	93	Empty	TRUE
22013-22016 PapadopoulouB --LeishmaniaInf-- 20160308_val in dko hel_DEAD_ATP_HEL	Uncategorized Sample	22015_Hel Val	Ingel22015 (F065205)	| organism=Leishmania_infantum | product=cystathione gamma lyase, putative | location=LinJ.35:1321315-1322544(-) | length=409	GeneDB|LinJ.35.3280	LeishInfant_LinfantumAnnotatedProteins_TriTrypDB-4.0_20120202.fasta	44526.4	1	5	5	6	0.000387	0.191	LTQNILGNVMSPQVAFLQLQTVK	R	T	0.995	40.5	28.4	40.5	0	1	0	0	2	2542.41	2195		8385.04	246	268	Empty	TRUE
22013-22016 PapadopoulouB --LeishmaniaInf-- 20160308_val in dko hel_DEAD_ATP_HEL	Uncategorized Sample	22015_Hel Val	Ingel22015 (F065205)	| organism=Leishmania_infantum | product=cystathione gamma lyase, putative | location=LinJ.35:1321315-1322544(-) | length=409	GeneDB|LinJ.35.3280	LeishInfant_LinfantumAnnotatedProteins_TriTrypDB-4.0_20120202.fasta	44526.4	1	5	5	6	0.000387	0.191	LVISETPANPTLILIDVAAVSK	K	I	0.997	81	25	81	0	1	0	0	2	2264.31	2327		14313.9	162	183	Empty	TRUE
22013-22016 PapadopoulouB --LeishmaniaInf-- 20160308_val in dko hel_DEAD_ATP_HEL	Uncategorized Sample	22015_Hel Val	Ingel22015 (F065205)	| organism=Leishmania_infantum | product=cystathione gamma lyase, putative | location=LinJ.35:1321315-1322544(-) | length=409	GeneDB|LinJ.35.3280	LeishInfant_LinfantumAnnotatedProteins_TriTrypDB-4.0_20120202.fasta	44526.4	1	5	5	6	0.000387	0.191	SANPTVAVLEQK	R	L	0.997	66.2	29.3	59.4	0	1	0	0	2	1256.68	997		48913.5	71	82	Empty	TRUE
22013-22016 PapadopoulouB --LeishmaniaInf-- 20160308_val in dko hel_DEAD_ATP_HEL	Uncategorized Sample	22015_Hel Val	Ingel22015 (F065205)	| organism=Leishmania_infantum | product=cystathione gamma lyase, putative | location=LinJ.35:1321315-1322544(-) | length=409	GeneDB|LinJ.35.3280	LeishInfant_LinfantumAnnotatedProteins_TriTrypDB-4.0_20120202.fasta	44526.4	1	5	5	6	0.000387	0.191	VGITDGFVR	K	V	0.997	62	29.8	44.8	0	1	0	0	2	963.526	1158		40513.5	378	386	Empty	TRUE
22013-22016 PapadopoulouB --LeishmaniaInf-- 20160308_val in dko hel_DEAD_ATP_HEL	Uncategorized Sample	22015_Hel Val	Ingel22015 (F065205)	| organism=Leishmania_infantum | product=cystathione gamma lyase, putative | location=LinJ.35:1321315-1322544(-) | length=409	GeneDB|LinJ.35.3280	LeishInfant_LinfantumAnnotatedProteins_TriTrypDB-4.0_20120202.fasta	44526.4	1	5	5	6	0.000387	0.191	VVYPGLASHPQK	R	E	0.997	67.9	28.2	58.4	0	0	2	0	2	1295.71	756		52296.1	297	308	Empty	TRUE
22013-22016 PapadopoulouB --LeishmaniaInf-- 20160308_val in dko hel_DEAD_ATP_HEL	Uncategorized Sample	22015_Hel Val	Ingel22015 (F065205)	| organism=Leishmania_infantum | product=hypothetical protein, conserved | location=LinJ.09:360995-364681(-) | length=1228	GeneDB|LinJ.09.0990	LeishInfant_LinfantumAnnotatedProteins_TriTrypDB-4.0_20120202.fasta	132496	1	3	3	3	0.000194	0.0228	GKDVQSTELLVR	R	R	0.997	66.5	29.2	32.1	0	0	1	0	2	1344.75	860		39706.7	600	611	Empty	TRUE
22013-22016 PapadopoulouB --LeishmaniaInf-- 20160308_val in dko hel_DEAD_ATP_HEL	Uncategorized Sample	22015_Hel Val	Ingel22015 (F065205)	| organism=Leishmania_infantum | product=hypothetical protein, conserved | location=LinJ.09:360995-364681(-) | length=1228	GeneDB|LinJ.09.0990	LeishInfant_LinfantumAnnotatedProteins_TriTrypDB-4.0_20120202.fasta	132496	1	3	3	3	0.000194	0.0228	LLQLFTAR	K	A	0.99	39	28.6	22.4	0	1	0	0	2	961.583	1515		28643	1132	1139	Empty	TRUE
22013-22016 PapadopoulouB --LeishmaniaInf-- 20160308_val in dko hel_DEAD_ATP_HEL	Uncategorized Sample	22015_Hel Val	Ingel22015 (F065205)	| organism=Leishmania_infantum | product=hypothetical protein, conserved | location=LinJ.09:360995-364681(-) | length=1228	GeneDB|LinJ.09.0990	LeishInfant_LinfantumAnnotatedProteins_TriTrypDB-4.0_20120202.fasta	132496	1	3	3	3	0.000194	0.0228	VQLLELQR	R	R	0.99	63.4	26.6	37	0	1	0	0	2	998.599	1218		55723.6	936	943	Empty	TRUE
22013-22016 PapadopoulouB --LeishmaniaInf-- 20160308_val in dko hel_DEAD_ATP_HEL	Uncategorized Sample	22015_Hel Val	Ingel22015 (F065205)	| organism=Leishmania_infantum | product=60S ribosomal protein L7, putative | location=LinJ.26:42603-43418(-) | length=271	GeneDB|LinJ.26.0150,GeneDB|LinJ.26.0160	LeishInfant_LinfantumAnnotatedProteins_TriTrypDB-4.0_20120202.fasta	28874.6	1	2	2	2	0.000129	0.0959	AVEPYIAYGYPSLATVR	R	A	0.997	48.1	29.4	48.1	0	1	0	0	2	1869.97	1639		25147.7	139	155	Empty	TRUE
22013-22016 PapadopoulouB --LeishmaniaInf-- 20160308_val in dko hel_DEAD_ATP_HEL	Uncategorized Sample	22015_Hel Val	Ingel22015 (F065205)	| organism=Leishmania_infantum | product=60S ribosomal protein L7, putative | location=LinJ.26:42603-43418(-) | length=271	GeneDB|LinJ.26.0150,GeneDB|LinJ.26.0160	LeishInfant_LinfantumAnnotatedProteins_TriTrypDB-4.0_20120202.fasta	28874.6	1	2	2	2	0.000129	0.0959	QIFNTVFVK	R	M	0.997	41.4	27.7	26.8	0	1	0	0	2	1095.62	1408		45427	120	128	Empty	TRUE
22013-22016 PapadopoulouB --LeishmaniaInf-- 20160308_val in dko hel_DEAD_ATP_HEL	Uncategorized Sample	22015_Hel Val	Ingel22015 (F065205)	| organism=Leishmania_infantum | product=hypothetical protein, unknown function | location=LinJ.36:429754-431121(+) | length=455	GeneDB|LinJ.36.1190	LeishInfant_LinfantumAnnotatedProteins_TriTrypDB-4.0_20120202.fasta	49616.8	1	2	2	2	0.000129	0.0637	EALAFLSTHITDTVAALVAK	R	A	0.997	116	28.7	99.1	0	0	1	0	2	2071.14	2297		14384.4	235	254	Empty	TRUE
22013-22016 PapadopoulouB --LeishmaniaInf-- 20160308_val in dko hel_DEAD_ATP_HEL	Uncategorized Sample	22015_Hel Val	Ingel22015 (F065205)	| organism=Leishmania_infantum | product=hypothetical protein, unknown function | location=LinJ.36:429754-431121(+) | length=455	GeneDB|LinJ.36.1190	LeishInfant_LinfantumAnnotatedProteins_TriTrypDB-4.0_20120202.fasta	49616.8	1	2	2	2	0.000129	0.0637	LEEAVAVTR	K	G	0.994	74.8	30.5	0	0	1	0	0	2	987.547	721		21740.9	438	446	Empty	TRUE
22013-22016 PapadopoulouB --LeishmaniaInf-- 20160308_val in dko hel_DEAD_ATP_HEL	Uncategorized Sample	22015_Hel Val	Ingel22015 (F065205)	| organism=Leishmania_infantum | product=polyubiquitin | location=LinJ.09:352175-354775(-) | length=866	GeneDB|LinJ.09.0950	LeishInfant_LinfantumAnnotatedProteins_TriTrypDB-4.0_20120202.fasta	97649.4	1	5	7	29	0.00187	0.0647	EGIPPDQQR	K	L	0.997	67.7	28.5	51.7	0	4	0	0	2	1039.52	508.5		17554.8	12	20	Empty	TRUE
22013-22016 PapadopoulouB --LeishmaniaInf-- 20160308_val in dko hel_DEAD_ATP_HEL	Uncategorized Sample	22015_Hel Val	Ingel22015 (F065205)	| organism=Leishmania_infantum | product=polyubiquitin | location=LinJ.09:352175-354775(-) | length=866	GeneDB|LinJ.09.0950	LeishInfant_LinfantumAnnotatedProteins_TriTrypDB-4.0_20120202.fasta	97649.4	1	5	7	29	0.00187	0.0647	ESTLHLVLR	K	L	0.997	74.1	26.6	64.7	0	2	0	0	2	1067.62	1067		114966	42	50	Empty	TRUE
22013-22016 PapadopoulouB --LeishmaniaInf-- 20160308_val in dko hel_DEAD_ATP_HEL	Uncategorized Sample	22015_Hel Val	Ingel22015 (F065205)	| organism=Leishmania_infantum | product=polyubiquitin | location=LinJ.09:352175-354775(-) | length=866	GeneDB|LinJ.09.0950	LeishInfant_LinfantumAnnotatedProteins_TriTrypDB-4.0_20120202.fasta	97649.4	1	5	7	29	0.00187	0.0647	IQDKEGIPPDQQR	K	L	0.997	112	29.4	92.3	0	1	14	0	2	1523.78	567		447771	84	96	Empty	TRUE
22013-22016 PapadopoulouB --LeishmaniaInf-- 20160308_val in dko hel_DEAD_ATP_HEL	Uncategorized Sample	22015_Hel Val	Ingel22015 (F065205)	| organism=Leishmania_infantum | product=polyubiquitin | location=LinJ.09:352175-354775(-) | length=866	GeneDB|LinJ.09.0950	LeishInfant_LinfantumAnnotatedProteins_TriTrypDB-4.0_20120202.fasta	97649.4	1	5	7	29	0.00187	0.0647	TIALEVEPSDTIENVK	K	A	0.997	93.2	29.7	77.1	0	4	1	0	2	1757.92	1358		773657	66	81	Empty	TRUE
22013-22016 PapadopoulouB --LeishmaniaInf-- 20160308_val in dko hel_DEAD_ATP_HEL	Uncategorized Sample	22015_Hel Val	Ingel22015 (F065205)	| organism=Leishmania_infantum | product=polyubiquitin | location=LinJ.09:352175-354775(-) | length=866	GeneDB|LinJ.09.0950	LeishInfant_LinfantumAnnotatedProteins_TriTrypDB-4.0_20120202.fasta	97649.4	1	5	7	29	0.00187	0.0647	TLSDYNIQK	R	E	0.997	70.9	28.6	54.7	0	3	0	0	2	1081.55	803		737265	33	41	Empty	TRUE
22013-22016 PapadopoulouB --LeishmaniaInf-- 20160308_val in dko hel_DEAD_ATP_HEL	Uncategorized Sample	22015_Hel Val	Ingel22015 (F065205)	| organism=Leishmania_infantum | product=inosine-5'-monophosphate dehydrogenase | location=LinJ.19:659898-661442(+) | length=514	GeneDB|LinJ.19.1590	LeishInfant_LinfantumAnnotatedProteins_TriTrypDB-4.0_20120202.fasta	55552	1	11	14	18	0.00116	0.288	GLQQSAQDIGEISFDAIR	K	E	0.997	90.5	29.4	90.5	0	3	1	0	2	1947.98	1756.5		165768	459	476	Empty	TRUE
22013-22016 PapadopoulouB --LeishmaniaInf-- 20160308_val in dko hel_DEAD_ATP_HEL	Uncategorized Sample	22015_Hel Val	Ingel22015 (F065205)	| organism=Leishmania_infantum | product=inosine-5'-monophosphate dehydrogenase | location=LinJ.19:659898-661442(+) | length=514	GeneDB|LinJ.19.1590	LeishInfant_LinfantumAnnotatedProteins_TriTrypDB-4.0_20120202.fasta	55552	1	11	14	18	0.00116	0.288	GMGSLEAMSQGK	R	E	0.997	63.1	28.1	51.1	0	1	0	0	2	1211.54	690		8912.97	409	420	Empty	TRUE
22013-22016 PapadopoulouB --LeishmaniaInf-- 20160308_val in dko hel_DEAD_ATP_HEL	Uncategorized Sample	22015_Hel Val	Ingel22015 (F065205)	| organism=Leishmania_infantum | product=inosine-5'-monophosphate dehydrogenase | location=LinJ.19:659898-661442(+) | length=514	GeneDB|LinJ.19.1590	LeishInfant_LinfantumAnnotatedProteins_TriTrypDB-4.0_20120202.fasta	55552	1	11	14	18	0.00116	0.288	LHIPIVSSPMDTITENEMAK	R	T	0.997	61.8	33.9	61.8	0	0	1	0	2	2258.1	1295		30342.4	59	78	Empty	TRUE
22013-22016 PapadopoulouB --LeishmaniaInf-- 20160308_val in dko hel_DEAD_ATP_HEL	Uncategorized Sample	22015_Hel Val	Ingel22015 (F065205)	| organism=Leishmania_infantum | product=inosine-5'-monophosphate dehydrogenase | location=LinJ.19:659898-661442(+) | length=514	GeneDB|LinJ.19.1590	LeishInfant_LinfantumAnnotatedProteins_TriTrypDB-4.0_20120202.fasta	55552	1	11	14	18	0.00116	0.288	MYAGQVLFSR	K	R	0.997	67.1	30.1	58.1	0	2	0	0	2	1187.59	1185.5		193790	479	488	Empty	TRUE
22013-22016 PapadopoulouB --LeishmaniaInf-- 20160308_val in dko hel_DEAD_ATP_HEL	Uncategorized Sample	22015_Hel Val	Ingel22015 (F065205)	| organism=Leishmania_infantum | product=inosine-5'-monophosphate dehydrogenase | location=LinJ.19:659898-661442(+) | length=514	GeneDB|LinJ.19.1590	LeishInfant_LinfantumAnnotatedProteins_TriTrypDB-4.0_20120202.fasta	55552	1	11	14	18	0.00116	0.288	NKDTPVSAVMTR	K	R	0.997	55.1	30	41.8	0	0	1	0	2	1318.68	762		14237.4	166	177	Empty	TRUE
22013-22016 PapadopoulouB --LeishmaniaInf-- 20160308_val in dko hel_DEAD_ATP_HEL	Uncategorized Sample	22015_Hel Val	Ingel22015 (F065205)	| organism=Leishmania_infantum | product=inosine-5'-monophosphate dehydrogenase | location=LinJ.19:659898-661442(+) | length=514	GeneDB|LinJ.19.1590	LeishInfant_LinfantumAnnotatedProteins_TriTrypDB-4.0_20120202.fasta	55552	1	11	14	18	0.00116	0.288	NLIDAGADGIR	K	I	0.997	42.5	29.5	32.9	0	2	0	0	2	1114.59	1092.5		104138	308	318	Empty	TRUE
22013-22016 PapadopoulouB --LeishmaniaInf-- 20160308_val in dko hel_DEAD_ATP_HEL	Uncategorized Sample	22015_Hel Val	Ingel22015 (F065205)	| organism=Leishmania_infantum | product=inosine-5'-monophosphate dehydrogenase | location=LinJ.19:659898-661442(+) | length=514	GeneDB|LinJ.19.1590	LeishInfant_LinfantumAnnotatedProteins_TriTrypDB-4.0_20120202.fasta	55552	1	11	14	18	0.00116	0.288	RSPTAQGEGGVHSLHSYEK	R	K	0.997	65.9	29.1	61.8	0	0	1	0	2	2039.99	542		25890.6	489	507	Empty	TRUE
22013-22016 PapadopoulouB --LeishmaniaInf-- 20160308_val in dko hel_DEAD_ATP_HEL	Uncategorized Sample	22015_Hel Val	Ingel22015 (F065205)	| organism=Leishmania_infantum | product=inosine-5'-monophosphate dehydrogenase | location=LinJ.19:659898-661442(+) | length=514	GeneDB|LinJ.19.1590	LeishInfant_LinfantumAnnotatedProteins_TriTrypDB-4.0_20120202.fasta	55552	1	11	14	18	0.00116	0.288	SPTAQGEGGVHSLHSYEK	R	K	0.997	123	29	123	0	0	1	0	2	1883.89	613		13186.1	490	507	Empty	TRUE
22013-22016 PapadopoulouB --LeishmaniaInf-- 20160308_val in dko hel_DEAD_ATP_HEL	Uncategorized Sample	22015_Hel Val	Ingel22015 (F065205)	| organism=Leishmania_infantum | product=inosine-5'-monophosphate dehydrogenase | location=LinJ.19:659898-661442(+) | length=514	GeneDB|LinJ.19.1590	LeishInfant_LinfantumAnnotatedProteins_TriTrypDB-4.0_20120202.fasta	55552	1	11	14	18	0.00116	0.288	STYPHLEVVAGNVVTQDQAK	K	N	0.997	67.8	29.3	59.3	0	0	2	0	2	2156.1	1205		69778.8	288	307	Empty	TRUE
22013-22016 PapadopoulouB --LeishmaniaInf-- 20160308_val in dko hel_DEAD_ATP_HEL	Uncategorized Sample	22015_Hel Val	Ingel22015 (F065205)	| organism=Leishmania_infantum | product=inosine-5'-monophosphate dehydrogenase | location=LinJ.19:659898-661442(+) | length=514	GeneDB|LinJ.19.1590	LeishInfant_LinfantumAnnotatedProteins_TriTrypDB-4.0_20120202.fasta	55552	1	11	14	18	0.00116	0.288	YLSENEAVQVAQGVSGNVVDK	R	G	0.997	94	29.4	86.3	0	0	1	0	2	2206.1	1492		42029.4	426	446	Empty	TRUE
22013-22016 PapadopoulouB --LeishmaniaInf-- 20160308_val in dko hel_DEAD_ATP_HEL	Uncategorized Sample	22015_Hel Val	Ingel22015 (F065205)	| organism=Leishmania_infantum | product=inosine-5'-monophosphate dehydrogenase | location=LinJ.19:659898-661442(+) | length=514	GeneDB|LinJ.19.1590	LeishInfant_LinfantumAnnotatedProteins_TriTrypDB-4.0_20120202.fasta	55552	1	11	14	18	0.00116	0.288	YLSENEAVQVAQGVSGNVVDKGSAAK	R	L	0.997	166	28.9	163	0	0	1	0	2	2620.32	1405		49287	426	451	Empty	TRUE
22013-22016 PapadopoulouB --LeishmaniaInf-- 20160308_val in dko hel_DEAD_ATP_HEL	Uncategorized Sample	22015_Hel Val	Ingel22015 (F065205)	| organism=Leishmania_infantum | product=hypothetical protein, conserved | location=LinJ.34:1034612-1035208(+) | length=198	GeneDB|LinJ.34.2410	LeishInfant_LinfantumAnnotatedProteins_TriTrypDB-4.0_20120202.fasta	21992.2	1	3	3	3	0.000194	0.152	ISGMGGAIYNAVNIAEIVK	K	R	0.997	72.8	32.1	72.8	0	1	0	0	2	1920.03	2036		19979	63	81	Empty	TRUE
22013-22016 PapadopoulouB --LeishmaniaInf-- 20160308_val in dko hel_DEAD_ATP_HEL	Uncategorized Sample	22015_Hel Val	Ingel22015 (F065205)	| organism=Leishmania_infantum | product=hypothetical protein, conserved | location=LinJ.34:1034612-1035208(+) | length=198	GeneDB|LinJ.34.2410	LeishInfant_LinfantumAnnotatedProteins_TriTrypDB-4.0_20120202.fasta	21992.2	1	3	3	3	0.000194	0.152	NPENVVVER	R	K	0.997	44.5	28.5	33.4	0	1	0	0	2	1055.55	695		5956.61	110	118	Empty	TRUE
22013-22016 PapadopoulouB --LeishmaniaInf-- 20160308_val in dko hel_DEAD_ATP_HEL	Uncategorized Sample	22015_Hel Val	Ingel22015 (F065205)	| organism=Leishmania_infantum | product=hypothetical protein, conserved | location=LinJ.34:1034612-1035208(+) | length=198	GeneDB|LinJ.34.2410	LeishInfant_LinfantumAnnotatedProteins_TriTrypDB-4.0_20120202.fasta	21992.2	1	3	3	3	0.000194	0.152	TRNPENVVVER	R	K	0.997	48.2	29.1	23.2	0	0	1	0	2	1312.7	627		38429.1	108	118	Empty	TRUE
22013-22016 PapadopoulouB --LeishmaniaInf-- 20160308_val in dko hel_DEAD_ATP_HEL	Uncategorized Sample	22015_Hel Val	Ingel22015 (F065205)	| organism=Leishmania_infantum | product=hypothetical protein, conserved | location=LinJ.06:401096-402445(+) | length=449	GeneDB|LinJ.06.0950	LeishInfant_LinfantumAnnotatedProteins_TriTrypDB-4.0_20120202.fasta	48861.3	1	2	2	2	0.000129	0.0445	GIQILNYVR	R	H	0.997	49.7	29.1	34.1	0	1	0	0	2	1075.63	1515		50219.9	58	66	Empty	TRUE
22013-22016 PapadopoulouB --LeishmaniaInf-- 20160308_val in dko hel_DEAD_ATP_HEL	Uncategorized Sample	22015_Hel Val	Ingel22015 (F065205)	| organism=Leishmania_infantum | product=hypothetical protein, conserved | location=LinJ.06:401096-402445(+) | length=449	GeneDB|LinJ.06.0950	LeishInfant_LinfantumAnnotatedProteins_TriTrypDB-4.0_20120202.fasta	48861.3	1	2	2	2	0.000129	0.0445	LLLAEGLDLLR	K	Q	0.997	80.3	25.4	56.5	0	1	0	0	2	1225.75	2059		19919.7	5	15	Empty	TRUE
22013-22016 PapadopoulouB --LeishmaniaInf-- 20160308_val in dko hel_DEAD_ATP_HEL	Uncategorized Sample	22015_Hel Val	Ingel22015 (F065205)	| organism=Leishmania_infantum | product=vacuolar ATP synthase subunit b, putative | location=LinJ.28:958879-960366(+) | length=495	GeneDB|LinJ.28.2610	LeishInfant_LinfantumAnnotatedProteins_TriTrypDB-4.0_20120202.fasta	55588.3	1	6	6	8	0.000517	0.168	AVNGPLVILEDVR	R	K	0.997	73.2	28.1	68.9	0	1	0	0	2	1394.8	1915		15008.3	41	53	Empty	TRUE
22013-22016 PapadopoulouB --LeishmaniaInf-- 20160308_val in dko hel_DEAD_ATP_HEL	Uncategorized Sample	22015_Hel Val	Ingel22015 (F065205)	| organism=Leishmania_infantum | product=vacuolar ATP synthase subunit b, putative | location=LinJ.28:958879-960366(+) | length=495	GeneDB|LinJ.28.2610	LeishInfant_LinfantumAnnotatedProteins_TriTrypDB-4.0_20120202.fasta	55588.3	1	6	6	8	0.000517	0.168	AVVQVFEGTSGIDVVR	K	S	0.997	73.2	33.7	70.1	0	1	0	0	2	1675.9	1527		27827	83	98	Empty	TRUE
22013-22016 PapadopoulouB --LeishmaniaInf-- 20160308_val in dko hel_DEAD_ATP_HEL	Uncategorized Sample	22015_Hel Val	Ingel22015 (F065205)	| organism=Leishmania_infantum | product=vacuolar ATP synthase subunit b, putative | location=LinJ.28:958879-960366(+) | length=495	GeneDB|LinJ.28.2610	LeishInfant_LinfantumAnnotatedProteins_TriTrypDB-4.0_20120202.fasta	55588.3	1	6	6	8	0.000517	0.168	IELADGTVR	K	R	0.996	47.5	29.9	18.3	0	3	0	0	2	973.531	974		539883	63	71	Empty	TRUE
22013-22016 PapadopoulouB --LeishmaniaInf-- 20160308_val in dko hel_DEAD_ATP_HEL	Uncategorized Sample	22015_Hel Val	Ingel22015 (F065205)	| organism=Leishmania_infantum | product=vacuolar ATP synthase subunit b, putative | location=LinJ.28:958879-960366(+) | length=495	GeneDB|LinJ.28.2610	LeishInfant_LinfantumAnnotatedProteins_TriTrypDB-4.0_20120202.fasta	55588.3	1	6	6	8	0.000517	0.168	IPLFSGAGLPHNEIAAQIVR	K	Q	0.997	127	25.7	118	0	0	1	0	2	2103.17	1664		44771.3	178	197	Empty	TRUE
22013-22016 PapadopoulouB --LeishmaniaInf-- 20160308_val in dko hel_DEAD_ATP_HEL	Uncategorized Sample	22015_Hel Val	Ingel22015 (F065205)	| organism=Leishmania_infantum | product=vacuolar ATP synthase subunit b, putative | location=LinJ.28:958879-960366(+) | length=495	GeneDB|LinJ.28.2610	LeishInfant_LinfantumAnnotatedProteins_TriTrypDB-4.0_20120202.fasta	55588.3	1	6	6	8	0.000517	0.168	NIEGIPINPR	R	A	0.997	45.3	28.3	25.1	0	1	0	0	2	1122.63	1138		57950.4	141	150	Empty	TRUE
22013-22016 PapadopoulouB --LeishmaniaInf-- 20160308_val in dko hel_DEAD_ATP_HEL	Uncategorized Sample	22015_Hel Val	Ingel22015 (F065205)	| organism=Leishmania_infantum | product=vacuolar ATP synthase subunit b, putative | location=LinJ.28:958879-960366(+) | length=495	GeneDB|LinJ.28.2610	LeishInfant_LinfantumAnnotatedProteins_TriTrypDB-4.0_20120202.fasta	55588.3	1	6	6	8	0.000517	0.168	TVLFLNLANDPTIER	K	I	0.997	70	27.9	58.2	0	1	0	0	2	1715.93	1808		44461.6	241	255	Empty	TRUE
22013-22016 PapadopoulouB --LeishmaniaInf-- 20160308_val in dko hel_DEAD_ATP_HEL	Uncategorized Sample	22015_Hel Val	Ingel22015 (F065205)	| organism=Leishmania_infantum | product=mitochondrial ATP-dependent zinc metallopeptidase, putative,metallo-peptidase, Clan MA(E), Family M41 | location=LinJ.36:1099651-1101366(-) | length=571	GeneDB|LinJ.36.2850	LeishInfant_LinfantumAnnotatedProteins_TriTrypDB-4.0_20120202.fasta	62190.2	1	22	31	39	0.00252	0.522	AELESIANNLLK	R	Y	0.997	92	29.1	56.6	0	3	0	0	2	1314.73	1697		154942	507	518	Empty	TRUE
22013-22016 PapadopoulouB --LeishmaniaInf-- 20160308_val in dko hel_DEAD_ATP_HEL	Uncategorized Sample	22015_Hel Val	Ingel22015 (F065205)	| organism=Leishmania_infantum | product=mitochondrial ATP-dependent zinc metallopeptidase, putative,metallo-peptidase, Clan MA(E), Family M41 | location=LinJ.36:1099651-1101366(-) | length=571	GeneDB|LinJ.36.2850	LeishInfant_LinfantumAnnotatedProteins_TriTrypDB-4.0_20120202.fasta	62190.2	1	22	31	39	0.00252	0.522	AKVTSEEIEYAK	K	D	0.982	22.9	29	19	0	0	1	0	2	1367.71	685		15064	322	333	Empty	TRUE
22013-22016 PapadopoulouB --LeishmaniaInf-- 20160308_val in dko hel_DEAD_ATP_HEL	Uncategorized Sample	22015_Hel Val	Ingel22015 (F065205)	| organism=Leishmania_infantum | product=mitochondrial ATP-dependent zinc metallopeptidase, putative,metallo-peptidase, Clan MA(E), Family M41 | location=LinJ.36:1099651-1101366(-) | length=571	GeneDB|LinJ.36.2850	LeishInfant_LinfantumAnnotatedProteins_TriTrypDB-4.0_20120202.fasta	62190.2	1	22	31	39	0.00252	0.522	ANSPALIFIDEVDALGGR	K	R	0.997	134	29.1	132	0	1	0	0	2	1857.97	2360		105432	189	206	Empty	TRUE
22013-22016 PapadopoulouB --LeishmaniaInf-- 20160308_val in dko hel_DEAD_ATP_HEL	Uncategorized Sample	22015_Hel Val	Ingel22015 (F065205)	| organism=Leishmania_infantum | product=mitochondrial ATP-dependent zinc metallopeptidase, putative,metallo-peptidase, Clan MA(E), Family M41 | location=LinJ.36:1099651-1101366(-) | length=571	GeneDB|LinJ.36.2850	LeishInfant_LinfantumAnnotatedProteins_TriTrypDB-4.0_20120202.fasta	62190.2	1	22	31	39	0.00252	0.522	ANSPALIFIDEVDALGGRR	K	S	0.997	79.2	28.4	78.9	0	0	2	0	2	2014.07	2199		75620.4	189	207	Empty	TRUE
22013-22016 PapadopoulouB --LeishmaniaInf-- 20160308_val in dko hel_DEAD_ATP_HEL	Uncategorized Sample	22015_Hel Val	Ingel22015 (F065205)	| organism=Leishmania_infantum | product=mitochondrial ATP-dependent zinc metallopeptidase, putative,metallo-peptidase, Clan MA(E), Family M41 | location=LinJ.36:1099651-1101366(-) | length=571	GeneDB|LinJ.36.2850	LeishInfant_LinfantumAnnotatedProteins_TriTrypDB-4.0_20120202.fasta	62190.2	1	22	31	39	0.00252	0.522	EAGVSFFYATGSEFDEMFVGVGAR	K	R	0.997	89.9	27.3	89.9	0	0	1	0	2	2589.16	2088		25685.3	155	178	Empty	TRUE
22013-22016 PapadopoulouB --LeishmaniaInf-- 20160308_val in dko hel_DEAD_ATP_HEL	Uncategorized Sample	22015_Hel Val	Ingel22015 (F065205)	| organism=Leishmania_infantum | product=mitochondrial ATP-dependent zinc metallopeptidase, putative,metallo-peptidase, Clan MA(E), Family M41 | location=LinJ.36:1099651-1101366(-) | length=571	GeneDB|LinJ.36.2850	LeishInfant_LinfantumAnnotatedProteins_TriTrypDB-4.0_20120202.fasta	62190.2	1	22	31	39	0.00252	0.522	ELEEIVEFLKDPEK	K	F	0.997	70.6	29.6	67.9	0	0	1	0	2	1717.89	1878		52140	110	123	Empty	TRUE
22013-22016 PapadopoulouB --LeishmaniaInf-- 20160308_val in dko hel_DEAD_ATP_HEL	Uncategorized Sample	22015_Hel Val	Ingel22015 (F065205)	| organism=Leishmania_infantum | product=mitochondrial ATP-dependent zinc metallopeptidase, putative,metallo-peptidase, Clan MA(E), Family M41 | location=LinJ.36:1099651-1101366(-) | length=571	GeneDB|LinJ.36.2850	LeishInfant_LinfantumAnnotatedProteins_TriTrypDB-4.0_20120202.fasta	62190.2	1	22	31	39	0.00252	0.522	ERPIVVVSAPQK	K	A	0.997	64.6	25.6	45.7	0	2	1	0	2	1322.78	768		223082	19	30	Empty	TRUE
22013-22016 PapadopoulouB --LeishmaniaInf-- 20160308_val in dko hel_DEAD_ATP_HEL	Uncategorized Sample	22015_Hel Val	Ingel22015 (F065205)	| organism=Leishmania_infantum | product=mitochondrial ATP-dependent zinc metallopeptidase, putative,metallo-peptidase, Clan MA(E), Family M41 | location=LinJ.36:1099651-1101366(-) | length=571	GeneDB|LinJ.36.2850	LeishInfant_LinfantumAnnotatedProteins_TriTrypDB-4.0_20120202.fasta	62190.2	1	22	31	39	0.00252	0.522	GALLTGPPGCGK	K	T	0.956	23.9	28.9	21.4	0	1	0	0	2	1127.59	863		54832.1	134	145	Empty	TRUE
22013-22016 PapadopoulouB --LeishmaniaInf-- 20160308_val in dko hel_DEAD_ATP_HEL	Uncategorized Sample	22015_Hel Val	Ingel22015 (F065205)	| organism=Leishmania_infantum | product=mitochondrial ATP-dependent zinc metallopeptidase, putative,metallo-peptidase, Clan MA(E), Family M41 | location=LinJ.36:1099651-1101366(-) | length=571	GeneDB|LinJ.36.2850	LeishInfant_LinfantumAnnotatedProteins_TriTrypDB-4.0_20120202.fasta	62190.2	1	22	31	39	0.00252	0.522	GNGIMGLVQQQPDRDK	R	Y	0.997	64.4	29.5	61.9	0	0	1	0	2	1771.88	870		19997.3	385	400	Empty	TRUE
22013-22016 PapadopoulouB --LeishmaniaInf-- 20160308_val in dko hel_DEAD_ATP_HEL	Uncategorized Sample	22015_Hel Val	Ingel22015 (F065205)	| organism=Leishmania_infantum | product=mitochondrial ATP-dependent zinc metallopeptidase, putative,metallo-peptidase, Clan MA(E), Family M41 | location=LinJ.36:1099651-1101366(-) | length=571	GeneDB|LinJ.36.2850	LeishInfant_LinfantumAnnotatedProteins_TriTrypDB-4.0_20120202.fasta	62190.2	1	22	31	39	0.00252	0.522	GRAEVVQVYLDK	K	I	0.997	38.4	29.3	32.3	0	0	1	0	2	1376.75	1002		61395	270	281	Empty	TRUE
22013-22016 PapadopoulouB --LeishmaniaInf-- 20160308_val in dko hel_DEAD_ATP_HEL	Uncategorized Sample	22015_Hel Val	Ingel22015 (F065205)	| organism=Leishmania_infantum | product=mitochondrial ATP-dependent zinc metallopeptidase, putative,metallo-peptidase, Clan MA(E), Family M41 | location=LinJ.36:1099651-1101366(-) | length=571	GeneDB|LinJ.36.2850	LeishInfant_LinfantumAnnotatedProteins_TriTrypDB-4.0_20120202.fasta	62190.2	1	22	31	39	0.00252	0.522	GTTGFTGAELSNLVNLAAIR	R	A	0.997	139	28.3	126	0	1	2	0	2	2005.07	2122		168549	296	315	Empty	TRUE
22013-22016 PapadopoulouB --LeishmaniaInf-- 20160308_val in dko hel_DEAD_ATP_HEL	Uncategorized Sample	22015_Hel Val	Ingel22015 (F065205)	| organism=Leishmania_infantum | product=mitochondrial ATP-dependent zinc metallopeptidase, putative,metallo-peptidase, Clan MA(E), Family M41 | location=LinJ.36:1099651-1101366(-) | length=571	GeneDB|LinJ.36.2850	LeishInfant_LinfantumAnnotatedProteins_TriTrypDB-4.0_20120202.fasta	62190.2	1	22	31	39	0.00252	0.522	IIKGEAIPERPPR	K	L	0.973	22.8	25.8	22.8	0	0	1	0	2	1475.87	673		10701.9	530	542	Empty	TRUE
22013-22016 PapadopoulouB --LeishmaniaInf-- 20160308_val in dko hel_DEAD_ATP_HEL	Uncategorized Sample	22015_Hel Val	Ingel22015 (F065205)	| organism=Leishmania_infantum | product=mitochondrial ATP-dependent zinc metallopeptidase, putative,metallo-peptidase, Clan MA(E), Family M41 | location=LinJ.36:1099651-1101366(-) | length=571	GeneDB|LinJ.36.2850	LeishInfant_LinfantumAnnotatedProteins_TriTrypDB-4.0_20120202.fasta	62190.2	1	22	31	39	0.00252	0.522	IKTDSTVNAMDIAR	K	G	0.997	59.6	29.8	52.6	0	0	2	0	2	1534.79	809.5		123065	282	295	Empty	TRUE
22013-22016 PapadopoulouB --LeishmaniaInf-- 20160308_val in dko hel_DEAD_ATP_HEL	Uncategorized Sample	22015_Hel Val	Ingel22015 (F065205)	| organism=Leishmania_infantum | product=mitochondrial ATP-dependent zinc metallopeptidase, putative,metallo-peptidase, Clan MA(E), Family M41 | location=LinJ.36:1099651-1101366(-) | length=571	GeneDB|LinJ.36.2850	LeishInfant_LinfantumAnnotatedProteins_TriTrypDB-4.0_20120202.fasta	62190.2	1	22	31	39	0.00252	0.522	LDTTITVDPPDMK	R	G	0.997	84.4	29.9	75.5	0	2	0	0	2	1461.71	1013		63290.7	257	269	Empty	TRUE
22013-22016 PapadopoulouB --LeishmaniaInf-- 20160308_val in dko hel_DEAD_ATP_HEL	Uncategorized Sample	22015_Hel Val	Ingel22015 (F065205)	| organism=Leishmania_infantum | product=mitochondrial ATP-dependent zinc metallopeptidase, putative,metallo-peptidase, Clan MA(E), Family M41 | location=LinJ.36:1099651-1101366(-) | length=571	GeneDB|LinJ.36.2850	LeishInfant_LinfantumAnnotatedProteins_TriTrypDB-4.0_20120202.fasta	62190.2	1	22	31	39	0.00252	0.522	LVEQAYIETK	R	E	0.997	85.4	29	63.9	0	1	0	0	2	1193.64	875		53924.2	490	499	Empty	TRUE
22013-22016 PapadopoulouB --LeishmaniaInf-- 20160308_val in dko hel_DEAD_ATP_HEL	Uncategorized Sample	22015_Hel Val	Ingel22015 (F065205)	| organism=Leishmania_infantum | product=mitochondrial ATP-dependent zinc metallopeptidase, putative,metallo-peptidase, Clan MA(E), Family M41 | location=LinJ.36:1099651-1101366(-) | length=571	GeneDB|LinJ.36.2850	LeishInfant_LinfantumAnnotatedProteins_TriTrypDB-4.0_20120202.fasta	62190.2	1	22	31	39	0.00252	0.522	SGISGLFGSVDVKPVNLDNLEVTFDSIR	R	G	0.997	191	27.3	188	0	0	1	0	2	2978.55	2255		28217.5	75	102	Empty	TRUE
22013-22016 PapadopoulouB --LeishmaniaInf-- 20160308_val in dko hel_DEAD_ATP_HEL	Uncategorized Sample	22015_Hel Val	Ingel22015 (F065205)	| organism=Leishmania_infantum | product=mitochondrial ATP-dependent zinc metallopeptidase, putative,metallo-peptidase, Clan MA(E), Family M41 | location=LinJ.36:1099651-1101366(-) | length=571	GeneDB|LinJ.36.2850	LeishInfant_LinfantumAnnotatedProteins_TriTrypDB-4.0_20120202.fasta	62190.2	1	22	31	39	0.00252	0.522	TDSTVNAMDIAR	K	G	0.997	102	28.9	88.5	0	3	1	0	2	1293.61	732		129194	284	295	Empty	TRUE
22013-22016 PapadopoulouB --LeishmaniaInf-- 20160308_val in dko hel_DEAD_ATP_HEL	Uncategorized Sample	22015_Hel Val	Ingel22015 (F065205)	| organism=Leishmania_infantum | product=mitochondrial ATP-dependent zinc metallopeptidase, putative,metallo-peptidase, Clan MA(E), Family M41 | location=LinJ.36:1099651-1101366(-) | length=571	GeneDB|LinJ.36.2850	LeishInfant_LinfantumAnnotatedProteins_TriTrypDB-4.0_20120202.fasta	62190.2	1	22	31	39	0.00252	0.522	VGEEILLGPDDITTGAGSDFQQATNMAR	R	H	0.997	112	28.3	112	0	1	2	0	2	2922.38	1693		146841	420	447	Empty	TRUE
22013-22016 PapadopoulouB --LeishmaniaInf-- 20160308_val in dko hel_DEAD_ATP_HEL	Uncategorized Sample	22015_Hel Val	Ingel22015 (F065205)	| organism=Leishmania_infantum | product=mitochondrial ATP-dependent zinc metallopeptidase, putative,metallo-peptidase, Clan MA(E), Family M41 | location=LinJ.36:1099651-1101366(-) | length=571	GeneDB|LinJ.36.2850	LeishInfant_LinfantumAnnotatedProteins_TriTrypDB-4.0_20120202.fasta	62190.2	1	22	31	39	0.00252	0.522	VTAFHEGGHALSAILLKDEGADPVHK	R	A	0.997	54.7	27.3	54.7	0	0	0	0	2	2712.41	1225		46787.7	353	378	Empty	TRUE
22013-22016 PapadopoulouB --LeishmaniaInf-- 20160308_val in dko hel_DEAD_ATP_HEL	Uncategorized Sample	22015_Hel Val	Ingel22015 (F065205)	| organism=Leishmania_infantum | product=mitochondrial ATP-dependent zinc metallopeptidase, putative,metallo-peptidase, Clan MA(E), Family M41 | location=LinJ.36:1099651-1101366(-) | length=571	GeneDB|LinJ.36.2850	LeishInfant_LinfantumAnnotatedProteins_TriTrypDB-4.0_20120202.fasta	62190.2	1	22	31	39	0.00252	0.522	VTSEEIEYAK	K	D	0.997	66.1	28.5	53.9	0	2	0	0	2	1168.57	756		55985.5	324	333	Empty	TRUE
22013-22016 PapadopoulouB --LeishmaniaInf-- 20160308_val in dko hel_DEAD_ATP_HEL	Uncategorized Sample	22015_Hel Val	Ingel22015 (F065205)	| organism=Leishmania_infantum | product=mitochondrial ATP-dependent zinc metallopeptidase, putative,metallo-peptidase, Clan MA(E), Family M41 | location=LinJ.36:1099651-1101366(-) | length=571	GeneDB|LinJ.36.2850	LeishInfant_LinfantumAnnotatedProteins_TriTrypDB-4.0_20120202.fasta	62190.2	1	22	31	39	0.00252	0.522	VTSEEIEYAKDR	K	V	0.997	82.4	28.7	70.9	0	1	2	0	2	1439.7	720		176592	324	335	Empty	TRUE
22013-22016 PapadopoulouB --LeishmaniaInf-- 20160308_val in dko hel_DEAD_ATP_HEL	Uncategorized Sample	22015_Hel Val	Ingel22015 (F065205)	| organism=Leishmania_infantum | product=mitochondrial ATP-dependent zinc metallopeptidase, putative,metallo-peptidase, Clan MA(E), Family M41 | location=LinJ.36:1099651-1101366(-) | length=571	GeneDB|LinJ.36.2850	LeishInfant_LinfantumAnnotatedProteins_TriTrypDB-4.0_20120202.fasta	62190.2	1	22	31	39	0.00252	0.522	YETLSGKDLEK	K	I	0.981	25.9	28.6	21.8	0	0	1	0	2	1282.65	742		23000.9	519	529	Empty	TRUE
22013-22016 PapadopoulouB --LeishmaniaInf-- 20160308_val in dko hel_DEAD_ATP_HEL	Uncategorized Sample	22015_Hel Val	Ingel22015 (F065205)	| organism=Leishmania_infantum | product=elongation factor Tu, putative | location=LinJ.18:307413-308813(+) | length=466	GeneDB|LinJ.18.0740	LeishInfant_LinfantumAnnotatedProteins_TriTrypDB-4.0_20120202.fasta	51509.8	1	3	5	6	0.000387	0.0837	ELILTLAYPMPIEK	R	G	0.997	78	28.5	65.3	0	2	1	0	2	1646.91	1769		158081	407	420	Empty	TRUE
22013-22016 PapadopoulouB --LeishmaniaInf-- 20160308_val in dko hel_DEAD_ATP_HEL	Uncategorized Sample	22015_Hel Val	Ingel22015 (F065205)	| organism=Leishmania_infantum | product=elongation factor Tu, putative | location=LinJ.18:307413-308813(+) | length=466	GeneDB|LinJ.18.0740	LeishInfant_LinfantumAnnotatedProteins_TriTrypDB-4.0_20120202.fasta	51509.8	1	3	5	6	0.000387	0.0837	GMVMAATGSTNLYNK	R	V	0.997	105	28.9	94.8	0	2	0	0	2	1589.73	721		32702.2	309	323	Empty	TRUE
22013-22016 PapadopoulouB --LeishmaniaInf-- 20160308_val in dko hel_DEAD_ATP_HEL	Uncategorized Sample	22015_Hel Val	Ingel22015 (F065205)	| organism=Leishmania_infantum | product=elongation factor Tu, putative | location=LinJ.18:307413-308813(+) | length=466	GeneDB|LinJ.18.0740	LeishInfant_LinfantumAnnotatedProteins_TriTrypDB-4.0_20120202.fasta	51509.8	1	3	5	6	0.000387	0.0837	YEENILELVR	K	K	0.959	34	29.6	26	0	1	0	0	2	1277.67	1699		32782.2	195	204	Empty	TRUE
22013-22016 PapadopoulouB --LeishmaniaInf-- 20160308_val in dko hel_DEAD_ATP_HEL	Uncategorized Sample	22015_Hel Val	Ingel22015 (F065205)	| organism=Leishmania_infantum | product=hypothetical protein, conserved | location=LinJ.22:108751-110436(-) | length=561	GeneDB|LinJ.22.0180	LeishInfant_LinfantumAnnotatedProteins_TriTrypDB-4.0_20120202.fasta	60723.4	1	4	4	4	0.000258	0.0749	DIDASSDGSVNTAK	R	V	0.997	116	32.9	89.9	0	1	0	0	2	1379.63	559		8436.11	343	356	Empty	TRUE
22013-22016 PapadopoulouB --LeishmaniaInf-- 20160308_val in dko hel_DEAD_ATP_HEL	Uncategorized Sample	22015_Hel Val	Ingel22015 (F065205)	| organism=Leishmania_infantum | product=hypothetical protein, conserved | location=LinJ.22:108751-110436(-) | length=561	GeneDB|LinJ.22.0180	LeishInfant_LinfantumAnnotatedProteins_TriTrypDB-4.0_20120202.fasta	60723.4	1	4	4	4	0.000258	0.0749	TITEAFAAK	K	R	0.995	49.6	28.9	31.1	0	1	0	0	2	951.515	881		28828.5	474	482	Empty	TRUE
22013-22016 PapadopoulouB --LeishmaniaInf-- 20160308_val in dko hel_DEAD_ATP_HEL	Uncategorized Sample	22015_Hel Val	Ingel22015 (F065205)	| organism=Leishmania_infantum | product=hypothetical protein, conserved | location=LinJ.22:108751-110436(-) | length=561	GeneDB|LinJ.22.0180	LeishInfant_LinfantumAnnotatedProteins_TriTrypDB-4.0_20120202.fasta	60723.4	1	4	4	4	0.000258	0.0749	VLSTVDVR	R	E	0.99	49.6	30.6	30.4	0	1	0	0	2	888.515	769		14202.8	266	273	Empty	TRUE
22013-22016 PapadopoulouB --LeishmaniaInf-- 20160308_val in dko hel_DEAD_ATP_HEL	Uncategorized Sample	22015_Hel Val	Ingel22015 (F065205)	| organism=Leishmania_infantum | product=hypothetical protein, conserved | location=LinJ.22:108751-110436(-) | length=561	GeneDB|LinJ.22.0180	LeishInfant_LinfantumAnnotatedProteins_TriTrypDB-4.0_20120202.fasta	60723.4	1	4	4	4	0.000258	0.0749	VTAHLPINQDK	R	G	0.997	51.7	28.6	44.4	0	0	1	0	2	1235.67	733		25394.5	281	291	Empty	TRUE
22013-22016 PapadopoulouB --LeishmaniaInf-- 20160308_val in dko hel_DEAD_ATP_HEL	Uncategorized Sample	22015_Hel Val	Ingel22015 (F065205)	| organism=Leishmania_infantum | product=PAS-domain containing phosphoglycerate kinase, putative | location=LinJ.30:1236151-1237734(+) | length=527	GeneDB|LinJ.30.3430	LeishInfant_LinfantumAnnotatedProteins_TriTrypDB-4.0_20120202.fasta	57607.4	1	3	3	4	0.000258	0.0721	HVVSIVGGGETAAATK	K	G	0.997	95.3	28.5	87.8	0	0	2	0	2	1496.81	736		66568	473	488	Empty	TRUE
22013-22016 PapadopoulouB --LeishmaniaInf-- 20160308_val in dko hel_DEAD_ATP_HEL	Uncategorized Sample	22015_Hel Val	Ingel22015 (F065205)	| organism=Leishmania_infantum | product=PAS-domain containing phosphoglycerate kinase, putative | location=LinJ.30:1236151-1237734(+) | length=527	GeneDB|LinJ.30.3430	LeishInfant_LinfantumAnnotatedProteins_TriTrypDB-4.0_20120202.fasta	57607.4	1	3	3	4	0.000258	0.0721	LSVSDLDFK	K	N	0.997	57.5	28.7	31.3	0	1	0	0	2	1023.54	1389		19560.6	122	130	Empty	TRUE
22013-22016 PapadopoulouB --LeishmaniaInf-- 20160308_val in dko hel_DEAD_ATP_HEL	Uncategorized Sample	22015_Hel Val	Ingel22015 (F065205)	| organism=Leishmania_infantum | product=PAS-domain containing phosphoglycerate kinase, putative | location=LinJ.30:1236151-1237734(+) | length=527	GeneDB|LinJ.30.3430	LeishInfant_LinfantumAnnotatedProteins_TriTrypDB-4.0_20120202.fasta	57607.4	1	3	3	4	0.000258	0.0721	VLGAGVTGFLIEK	R	E	0.997	46.7	27.4	44.3	0	1	0	0	2	1303.76	1657		45453.9	283	295	Empty	TRUE
22013-22016 PapadopoulouB --LeishmaniaInf-- 20160308_val in dko hel_DEAD_ATP_HEL	Uncategorized Sample	22015_Hel Val	Ingel22015 (F065205)	| organism=Leishmania_infantum | product=hypothetical protein, conserved | location=LinJ.26:102325-103128(-) | length=267	GeneDB|LinJ.26.0370	LeishInfant_LinfantumAnnotatedProteins_TriTrypDB-4.0_20120202.fasta	29322.3	1	3	3	3	0.000194	0.116	LGMYTPPNDK	R	C	0.997	51.2	28.1	42	0	1	0	0	2	1135.55	858		13346.6	173	182	Empty	TRUE
22013-22016 PapadopoulouB --LeishmaniaInf-- 20160308_val in dko hel_DEAD_ATP_HEL	Uncategorized Sample	22015_Hel Val	Ingel22015 (F065205)	| organism=Leishmania_infantum | product=hypothetical protein, conserved | location=LinJ.26:102325-103128(-) | length=267	GeneDB|LinJ.26.0370	LeishInfant_LinfantumAnnotatedProteins_TriTrypDB-4.0_20120202.fasta	29322.3	1	3	3	3	0.000194	0.116	SVAELLALEK	R	Y	0.997	51.4	29.4	41.8	0	1	0	0	2	1072.62	1534		22072.2	47	56	Empty	TRUE
22013-22016 PapadopoulouB --LeishmaniaInf-- 20160308_val in dko hel_DEAD_ATP_HEL	Uncategorized Sample	22015_Hel Val	Ingel22015 (F065205)	| organism=Leishmania_infantum | product=hypothetical protein, conserved | location=LinJ.26:102325-103128(-) | length=267	GeneDB|LinJ.26.0370	LeishInfant_LinfantumAnnotatedProteins_TriTrypDB-4.0_20120202.fasta	29322.3	1	3	3	3	0.000194	0.116	VQLIAESKPLK	R	T	0.997	44.4	25.4	29.4	0	0	1	0	2	1225.75	847		35203.2	91	101	Empty	TRUE
22013-22016 PapadopoulouB --LeishmaniaInf-- 20160308_val in dko hel_DEAD_ATP_HEL	Uncategorized Sample	22015_Hel Val	Ingel22015 (F065205)	| organism=Leishmania_infantum | product=phenylalanine-4-hydroxylase, putative | location=LinJ.28:488298-489656(+) | length=452	GeneDB|LinJ.28.1390	LeishInfant_LinfantumAnnotatedProteins_TriTrypDB-4.0_20120202.fasta	51488.5	1	2	2	2	0.000129	0.073	DFLNALAFR	R	V	0.994	47.1	28.3	25.5	0	1	0	0	2	1066.57	1888		21362.8	262	270	Empty	TRUE
22013-22016 PapadopoulouB --LeishmaniaInf-- 20160308_val in dko hel_DEAD_ATP_HEL	Uncategorized Sample	22015_Hel Val	Ingel22015 (F065205)	| organism=Leishmania_infantum | product=phenylalanine-4-hydroxylase, putative | location=LinJ.28:488298-489656(+) | length=452	GeneDB|LinJ.28.1390	LeishInfant_LinfantumAnnotatedProteins_TriTrypDB-4.0_20120202.fasta	51488.5	1	2	2	2	0.000129	0.073	DVSEFLNEATGFTVRPVTGLLTSR	R	D	0.997	90	32.7	85.8	0	0	1	0	2	2609.36	2205		11866.3	238	261	Empty	TRUE
22013-22016 PapadopoulouB --LeishmaniaInf-- 20160308_val in dko hel_DEAD_ATP_HEL	Uncategorized Sample	22015_Hel Val	Ingel22015 (F065205)	| organism=Leishmania_infantum | product=paraflagellar rod protein 2C | location=LinJ.16:583361-585160(-) | length=599	GeneDB|LinJ.16.1510,GeneDB|LinJ.16.1520	LeishInfant_LinfantumAnnotatedProteins_TriTrypDB-4.0_20120202.fasta	68903.2	1	2	2	2	0.000129	0.0417	ADLEDAEALKR	K	Y	0.997	63.2	30	50.8	0	0	1	0	2	1230.63	809		41015.6	307	317	Empty	TRUE
22013-22016 PapadopoulouB --LeishmaniaInf-- 20160308_val in dko hel_DEAD_ATP_HEL	Uncategorized Sample	22015_Hel Val	Ingel22015 (F065205)	| organism=Leishmania_infantum | product=paraflagellar rod protein 2C | location=LinJ.16:583361-585160(-) | length=599	GeneDB|LinJ.16.1510,GeneDB|LinJ.16.1520	LeishInfant_LinfantumAnnotatedProteins_TriTrypDB-4.0_20120202.fasta	68903.2	1	2	2	2	0.000129	0.0417	IIGQTEDENKSFDR	R	I	0.997	47.7	29.5	47.7	0	0	1	0	2	1651.79	715		21855	254	267	Empty	TRUE
22013-22016 PapadopoulouB --LeishmaniaInf-- 20160308_val in dko hel_DEAD_ATP_HEL	Uncategorized Sample	22015_Hel Val	Ingel22015 (F065205)	| organism=Leishmania_infantum | product=serine/threonine protein kinase, putative,protein kinase, putative | location=LinJ.29:886885-889332(-) | length=815	GeneDB|LinJ.29.2140	LeishInfant_LinfantumAnnotatedProteins_TriTrypDB-4.0_20120202.fasta	88323.4	1	3	3	3	0.000194	0.0454	ELIQQILVVDPLVR	R	L	0.997	77.2	25	67.9	0	1	0	0	2	1634.98	2097		18048.8	263	276	Empty	TRUE
22013-22016 PapadopoulouB --LeishmaniaInf-- 20160308_val in dko hel_DEAD_ATP_HEL	Uncategorized Sample	22015_Hel Val	Ingel22015 (F065205)	| organism=Leishmania_infantum | product=serine/threonine protein kinase, putative,protein kinase, putative | location=LinJ.29:886885-889332(-) | length=815	GeneDB|LinJ.29.2140	LeishInfant_LinfantumAnnotatedProteins_TriTrypDB-4.0_20120202.fasta	88323.4	1	3	3	3	0.000194	0.0454	LIDFGLSNITK	K	D	0.997	81.6	28.8	67.4	0	1	0	0	2	1220.69	1640		37194.1	175	185	Empty	TRUE
22013-22016 PapadopoulouB --LeishmaniaInf-- 20160308_val in dko hel_DEAD_ATP_HEL	Uncategorized Sample	22015_Hel Val	Ingel22015 (F065205)	| organism=Leishmania_infantum | product=serine/threonine protein kinase, putative,protein kinase, putative | location=LinJ.29:886885-889332(-) | length=815	GeneDB|LinJ.29.2140	LeishInfant_LinfantumAnnotatedProteins_TriTrypDB-4.0_20120202.fasta	88323.4	1	3	3	3	0.000194	0.0454	YAIPSNMQTGPR	K	E	0.997	63.8	29.3	50.9	0	1	0	0	2	1350.65	756		22471.9	251	262	Empty	TRUE
22013-22016 PapadopoulouB --LeishmaniaInf-- 20160308_val in dko hel_DEAD_ATP_HEL	Uncategorized Sample	22015_Hel Val	Ingel22015 (F065205)	| organism=Leishmania_infantum | product=RNA helicase, putative | location=LinJ.21:633788-635341(-) | length=517	GeneDB|LinJ.21.1820	LeishInfant_LinfantumAnnotatedProteins_TriTrypDB-4.0_20120202.fasta	58798.6	1	7	7	8	0.000517	0.178	AMLGADILAQAK	K	S	0.997	76.6	29.8	75.5	0	1	0	0	2	1217.66	1252		31775.9	152	163	Empty	TRUE
22013-22016 PapadopoulouB --LeishmaniaInf-- 20160308_val in dko hel_DEAD_ATP_HEL	Uncategorized Sample	22015_Hel Val	Ingel22015 (F065205)	| organism=Leishmania_infantum | product=RNA helicase, putative | location=LinJ.21:633788-635341(-) | length=517	GeneDB|LinJ.21.1820	LeishInfant_LinfantumAnnotatedProteins_TriTrypDB-4.0_20120202.fasta	58798.6	1	7	7	8	0.000517	0.178	DVQEIFMK	R	L	0.986	31.1	28.2	15.3	0	1	0	0	2	1025.5	1107		36953.1	287	294	Empty	TRUE
22013-22016 PapadopoulouB --LeishmaniaInf-- 20160308_val in dko hel_DEAD_ATP_HEL	Uncategorized Sample	22015_Hel Val	Ingel22015 (F065205)	| organism=Leishmania_infantum | product=RNA helicase, putative | location=LinJ.21:633788-635341(-) | length=517	GeneDB|LinJ.21.1820	LeishInfant_LinfantumAnnotatedProteins_TriTrypDB-4.0_20120202.fasta	58798.6	1	7	7	8	0.000517	0.178	EVPAIIVGTPGR	K	M	0.997	61.5	26.7	57.8	0	1	0	0	2	1208.7	1188		68801.3	241	252	Empty	TRUE
22013-22016 PapadopoulouB --LeishmaniaInf-- 20160308_val in dko hel_DEAD_ATP_HEL	Uncategorized Sample	22015_Hel Val	Ingel22015 (F065205)	| organism=Leishmania_infantum | product=RNA helicase, putative | location=LinJ.21:633788-635341(-) | length=517	GeneDB|LinJ.21.1820	LeishInfant_LinfantumAnnotatedProteins_TriTrypDB-4.0_20120202.fasta	58798.6	1	7	7	8	0.000517	0.178	IMVATDLFGR	R	G	0.997	61.4	28.9	46.9	0	1	0	0	2	1122.6	1580		28973.8	417	426	Empty	TRUE
22013-22016 PapadopoulouB --LeishmaniaInf-- 20160308_val in dko hel_DEAD_ATP_HEL	Uncategorized Sample	22015_Hel Val	Ingel22015 (F065205)	| organism=Leishmania_infantum | product=RNA helicase, putative | location=LinJ.21:633788-635341(-) | length=517	GeneDB|LinJ.21.1820	LeishInfant_LinfantumAnnotatedProteins_TriTrypDB-4.0_20120202.fasta	58798.6	1	7	7	8	0.000517	0.178	QLQQMKFPSQAVHSR	R	M	0.997	40.4	29.4	38.2	0	0	0	1	2	1800.92	630		5120.47	383	397	Empty	TRUE
22013-22016 PapadopoulouB --LeishmaniaInf-- 20160308_val in dko hel_DEAD_ATP_HEL	Uncategorized Sample	22015_Hel Val	Ingel22015 (F065205)	| organism=Leishmania_infantum | product=RNA helicase, putative | location=LinJ.21:633788-635341(-) | length=517	GeneDB|LinJ.21.1820	LeishInfant_LinfantumAnnotatedProteins_TriTrypDB-4.0_20120202.fasta	58798.6	1	7	7	8	0.000517	0.178	TAVFVFALLEQVEK	K	V	0.997	93.1	27.8	88.5	0	2	0	0	2	1593.89	2466.5		23416.1	169	182	Empty	TRUE
22013-22016 PapadopoulouB --LeishmaniaInf-- 20160308_val in dko hel_DEAD_ATP_HEL	Uncategorized Sample	22015_Hel Val	Ingel22015 (F065205)	| organism=Leishmania_infantum | product=RNA helicase, putative | location=LinJ.21:633788-635341(-) | length=517	GeneDB|LinJ.21.1820	LeishInfant_LinfantumAnnotatedProteins_TriTrypDB-4.0_20120202.fasta	58798.6	1	7	7	8	0.000517	0.178	YLPYATTGVFFGGIPEDENVK	K	Q	0.997	47.5	29.2	41.7	0	0	1	0	2	2317.14	1891		35624.8	216	236	Empty	TRUE
22013-22016 PapadopoulouB --LeishmaniaInf-- 20160308_val in dko hel_DEAD_ATP_HEL	Uncategorized Sample	22015_Hel Val	Ingel22015 (F065205)	| organism=Leishmania_infantum | product=RNA binding protein, putative | location=LinJ.18:234270-235535(+) | length=421	GeneDB|LinJ.18.0590	LeishInfant_LinfantumAnnotatedProteins_TriTrypDB-4.0_20120202.fasta	43818.4	1	2	2	2	0.000129	0.0451	VQFAAPSTNR	R	I	0.95	25.9	30.2	13.4	0	1	0	0	2	1090.56	770		27115.1	259	268	Empty	TRUE
22013-22016 PapadopoulouB --LeishmaniaInf-- 20160308_val in dko hel_DEAD_ATP_HEL	Uncategorized Sample	22015_Hel Val	Ingel22015 (F065205)	| organism=Leishmania_infantum | product=RNA binding protein, putative | location=LinJ.18:234270-235535(+) | length=421	GeneDB|LinJ.18.0590	LeishInfant_LinfantumAnnotatedProteins_TriTrypDB-4.0_20120202.fasta	43818.4	1	2	2	2	0.000129	0.0451	YELEESAQR	R	A	0.997	60.3	28	50.1	0	1	0	0	2	1124.52	707		16300.8	231	239	Empty	TRUE
22013-22016 PapadopoulouB --LeishmaniaInf-- 20160308_val in dko hel_DEAD_ATP_HEL	Uncategorized Sample	22015_Hel Val	Ingel22015 (F065205)	| organism=Leishmania_infantum | product=hypothetical protein, conserved | location=LinJ.07:185636-186400(-) | length=254	GeneDB|LinJ.07.0450	LeishInfant_LinfantumAnnotatedProteins_TriTrypDB-4.0_20120202.fasta	27038.9	1	3	4	4	0.000258	0.126	LTDNGVSPLTK	R	K	0.997	68.4	30	55.3	0	2	0	0	2	1145.61	814		65639.1	120	130	Empty	TRUE
22013-22016 PapadopoulouB --LeishmaniaInf-- 20160308_val in dko hel_DEAD_ATP_HEL	Uncategorized Sample	22015_Hel Val	Ingel22015 (F065205)	| organism=Leishmania_infantum | product=hypothetical protein, conserved | location=LinJ.07:185636-186400(-) | length=254	GeneDB|LinJ.07.0450	LeishInfant_LinfantumAnnotatedProteins_TriTrypDB-4.0_20120202.fasta	27038.9	1	3	4	4	0.000258	0.126	MLDALQAR	K	L	0.99	48	30.7	26.6	0	1	0	0	2	917.487	938		32012.4	132	139	Empty	TRUE
22013-22016 PapadopoulouB --LeishmaniaInf-- 20160308_val in dko hel_DEAD_ATP_HEL	Uncategorized Sample	22015_Hel Val	Ingel22015 (F065205)	| organism=Leishmania_infantum | product=hypothetical protein, conserved | location=LinJ.07:185636-186400(-) | length=254	GeneDB|LinJ.07.0450	LeishInfant_LinfantumAnnotatedProteins_TriTrypDB-4.0_20120202.fasta	27038.9	1	3	4	4	0.000258	0.126	TISLPSQASADER	K	M	0.997	79.5	29.7	73.6	0	1	0	0	2	1374.69	915		25948.6	178	190	Empty	TRUE
22013-22016 PapadopoulouB --LeishmaniaInf-- 20160308_val in dko hel_DEAD_ATP_HEL	Uncategorized Sample	22015_Hel Val	Ingel22015 (F065205)	| organism=Leishmania_infantum | product=chaperonin HSP60, mitochondrial precursor | location=LinJ.36:793828-795516(+) | length=562	GeneDB|LinJ.36.2140	LeishInfant_LinfantumAnnotatedProteins_TriTrypDB-4.0_20120202.fasta	59358.4	1	3	3	3	0.000194	0.0658	AVAAVATTLGPK	R	G	0.997	67.1	27.4	39.8	0	1	0	0	2	1098.65	880		36186.9	30	41	Empty	TRUE
22013-22016 PapadopoulouB --LeishmaniaInf-- 20160308_val in dko hel_DEAD_ATP_HEL	Uncategorized Sample	22015_Hel Val	Ingel22015 (F065205)	| organism=Leishmania_infantum | product=chaperonin HSP60, mitochondrial precursor | location=LinJ.36:793828-795516(+) | length=562	GeneDB|LinJ.36.2140	LeishInfant_LinfantumAnnotatedProteins_TriTrypDB-4.0_20120202.fasta	59358.4	1	3	3	3	0.000194	0.0658	ELESLANDSSLTR	K	D	0.968	36.6	29.5	32.3	0	1	0	0	2	1434.71	1067		18064.3	435	447	Empty	TRUE
22013-22016 PapadopoulouB --LeishmaniaInf-- 20160308_val in dko hel_DEAD_ATP_HEL	Uncategorized Sample	22015_Hel Val	Ingel22015 (F065205)	| organism=Leishmania_infantum | product=chaperonin HSP60, mitochondrial precursor | location=LinJ.36:793828-795516(+) | length=562	GeneDB|LinJ.36.2140	LeishInfant_LinfantumAnnotatedProteins_TriTrypDB-4.0_20120202.fasta	59358.4	1	3	3	3	0.000194	0.0658	VGGGSEVEVNEK	K	K	0.997	82.1	30	65.8	0	1	0	0	2	1203.59	551		3316.72	391	402	Empty	TRUE
22013-22016 PapadopoulouB --LeishmaniaInf-- 20160308_val in dko hel_DEAD_ATP_HEL	Uncategorized Sample	22015_Hel Val	Ingel22015 (F065205)	| organism=Leishmania_infantum | product=glucose-regulated protein 78, putative | location=LinJ.28:460332-462308(+) | length=658	GeneDB|LinJ.28.1310	LeishInfant_LinfantumAnnotatedProteins_TriTrypDB-4.0_20120202.fasta	71863.3	1	2	2	2	0.000129	0.0365	IINEPTAAAIAYGLNK	R	A	0.986	106	29.2	0	0	1	0	0	2	1659.9	1548		50368.3	204	219	Empty	TRUE
22013-22016 PapadopoulouB --LeishmaniaInf-- 20160308_val in dko hel_DEAD_ATP_HEL	Uncategorized Sample	22015_Hel Val	Ingel22015 (F065205)	| organism=Leishmania_infantum | product=glucose-regulated protein 78, putative | location=LinJ.28:460332-462308(+) | length=658	GeneDB|LinJ.28.1310	LeishInfant_LinfantumAnnotatedProteins_TriTrypDB-4.0_20120202.fasta	71863.3	1	2	2	2	0.000129	0.0365	LSEEEIER	R	M	0.977	38.9	30.1	13.8	0	1	0	0	2	1004.49	712		16938.1	539	546	Empty	TRUE
22013-22016 PapadopoulouB --LeishmaniaInf-- 20160308_val in dko hel_DEAD_ATP_HEL	Uncategorized Sample	22015_Hel Val	Ingel22015 (F065205)	| organism=Leishmania_infantum | product=C-terminal motor kinesin, putative | location=LinJ.19:82877-85402(+) | length=841	GeneDB|LinJ.19.0250	LeishInfant_LinfantumAnnotatedProteins_TriTrypDB-4.0_20120202.fasta	93714.6	1	4	5	9	0.000581	0.0678	GGPQAAGTTAVETEVQELLSR	R	E	0.997	146	29.3	136	0	2	2	0	2	2114.07	2100.5		142513	8	28	Empty	TRUE
22013-22016 PapadopoulouB --LeishmaniaInf-- 20160308_val in dko hel_DEAD_ATP_HEL	Uncategorized Sample	22015_Hel Val	Ingel22015 (F065205)	| organism=Leishmania_infantum | product=C-terminal motor kinesin, putative | location=LinJ.19:82877-85402(+) | length=841	GeneDB|LinJ.19.0250	LeishInfant_LinfantumAnnotatedProteins_TriTrypDB-4.0_20120202.fasta	93714.6	1	4	5	9	0.000581	0.0678	GNGGAVLEGIR	R	Q	0.997	48	29.9	34.6	0	1	0	0	2	1043.55	1100		19897.3	52	62	Empty	TRUE
22013-22016 PapadopoulouB --LeishmaniaInf-- 20160308_val in dko hel_DEAD_ATP_HEL	Uncategorized Sample	22015_Hel Val	Ingel22015 (F065205)	| organism=Leishmania_infantum | product=C-terminal motor kinesin, putative | location=LinJ.19:82877-85402(+) | length=841	GeneDB|LinJ.19.0250	LeishInfant_LinfantumAnnotatedProteins_TriTrypDB-4.0_20120202.fasta	93714.6	1	4	5	9	0.000581	0.0678	NADGDPDATALLVEHIR	R	R	0.997	77.4	29.7	75.2	0	0	1	0	2	1806.9	1428		129660	34	50	Empty	TRUE
22013-22016 PapadopoulouB --LeishmaniaInf-- 20160308_val in dko hel_DEAD_ATP_HEL	Uncategorized Sample	22015_Hel Val	Ingel22015 (F065205)	| organism=Leishmania_infantum | product=C-terminal motor kinesin, putative | location=LinJ.19:82877-85402(+) | length=841	GeneDB|LinJ.19.0250	LeishInfant_LinfantumAnnotatedProteins_TriTrypDB-4.0_20120202.fasta	93714.6	1	4	5	9	0.000581	0.0678	VLGEPFQR	R	I	0.99	48	30.9	29.8	0	3	0	0	2	945.515	964		148401	148	155	Empty	TRUE
22013-22016 PapadopoulouB --LeishmaniaInf-- 20160308_val in dko hel_DEAD_ATP_HEL	Uncategorized Sample	22015_Hel Val	Ingel22015 (F065205)	| organism=Leishmania_infantum | product=heat shock protein DNAJ, putative | location=LinJ.27:1004464-1005654(+) | length=396	GeneDB|LinJ.27.2350	LeishInfant_LinfantumAnnotatedProteins_TriTrypDB-4.0_20120202.fasta	43648.2	1	2	2	2	0.000129	0.0808	EGMPVAHTGGMER	R	G	0.997	42.5	27.5	42.5	0	0	1	0	2	1371.61	648		10044.2	307	319	Empty	TRUE
22013-22016 PapadopoulouB --LeishmaniaInf-- 20160308_val in dko hel_DEAD_ATP_HEL	Uncategorized Sample	22015_Hel Val	Ingel22015 (F065205)	| organism=Leishmania_infantum | product=heat shock protein DNAJ, putative | location=LinJ.27:1004464-1005654(+) | length=396	GeneDB|LinJ.27.2350	LeishInfant_LinfantumAnnotatedProteins_TriTrypDB-4.0_20120202.fasta	43648.2	1	2	2	2	0.000129	0.0808	LSGDIIIILDQKPHQAFIR	K	K	0.997	99.2	25	92.2	0	0	0	1	2	2177.24	1630		64001.5	236	254	Empty	TRUE
22013-22016 PapadopoulouB --LeishmaniaInf-- 20160308_val in dko hel_DEAD_ATP_HEL	Uncategorized Sample	22015_Hel Val	Ingel22015 (F065205)	| organism=Leishmania_infantum | product=protein phosphatase type 1 regulator-like protein | location=LinJ.05:436530-437720(-) | length=396	GeneDB|LinJ.05.1200	LeishInfant_LinfantumAnnotatedProteins_TriTrypDB-4.0_20120202.fasta	44766.4	1	16	19	32	0.00207	0.462	AVPHAFYSLTK	K	L	0.997	65.4	29.4	53.7	0	0	1	0	2	1233.66	1042		149174	146	156	Empty	TRUE
22013-22016 PapadopoulouB --LeishmaniaInf-- 20160308_val in dko hel_DEAD_ATP_HEL	Uncategorized Sample	22015_Hel Val	Ingel22015 (F065205)	| organism=Leishmania_infantum | product=protein phosphatase type 1 regulator-like protein | location=LinJ.05:436530-437720(-) | length=396	GeneDB|LinJ.05.1200	LeishInfant_LinfantumAnnotatedProteins_TriTrypDB-4.0_20120202.fasta	44766.4	1	16	19	32	0.00207	0.462	DFFDSAMVPDPESGSLSK	R	K	0.997	107	26.7	99.9	0	1	0	0	2	1944.85	1534		63446.5	127	144	Empty	TRUE
22013-22016 PapadopoulouB --LeishmaniaInf-- 20160308_val in dko hel_DEAD_ATP_HEL	Uncategorized Sample	22015_Hel Val	Ingel22015 (F065205)	| organism=Leishmania_infantum | product=protein phosphatase type 1 regulator-like protein | location=LinJ.05:436530-437720(-) | length=396	GeneDB|LinJ.05.1200	LeishInfant_LinfantumAnnotatedProteins_TriTrypDB-4.0_20120202.fasta	44766.4	1	16	19	32	0.00207	0.462	EIGSGLSNLR	R	S	0.997	68.5	30.4	46.9	0	4	0	0	2	1045.56	1005		262194	211	220	Empty	TRUE
22013-22016 PapadopoulouB --LeishmaniaInf-- 20160308_val in dko hel_DEAD_ATP_HEL	Uncategorized Sample	22015_Hel Val	Ingel22015 (F065205)	| organism=Leishmania_infantum | product=protein phosphatase type 1 regulator-like protein | location=LinJ.05:436530-437720(-) | length=396	GeneDB|LinJ.05.1200	LeishInfant_LinfantumAnnotatedProteins_TriTrypDB-4.0_20120202.fasta	44766.4	1	16	19	32	0.00207	0.462	IHSIGDSLHNLR	K	E	0.997	39.4	29.9	39	0	0	1	0	2	1361.73	872		127440	232	243	Empty	TRUE
22013-22016 PapadopoulouB --LeishmaniaInf-- 20160308_val in dko hel_DEAD_ATP_HEL	Uncategorized Sample	22015_Hel Val	Ingel22015 (F065205)	| organism=Leishmania_infantum | product=protein phosphatase type 1 regulator-like protein | location=LinJ.05:436530-437720(-) | length=396	GeneDB|LinJ.05.1200	LeishInfant_LinfantumAnnotatedProteins_TriTrypDB-4.0_20120202.fasta	44766.4	1	16	19	32	0.00207	0.462	ILQAAAAPPSAATPAR	R	S	0.997	64.3	27.8	57.9	0	1	2	0	2	1505.84	809		114457	17	32	Empty	TRUE
22013-22016 PapadopoulouB --LeishmaniaInf-- 20160308_val in dko hel_DEAD_ATP_HEL	Uncategorized Sample	22015_Hel Val	Ingel22015 (F065205)	| organism=Leishmania_infantum | product=protein phosphatase type 1 regulator-like protein | location=LinJ.05:436530-437720(-) | length=396	GeneDB|LinJ.05.1200	LeishInfant_LinfantumAnnotatedProteins_TriTrypDB-4.0_20120202.fasta	44766.4	1	16	19	32	0.00207	0.462	ITGLDSLGSTLK	K	E	0.997	96	29.6	76.9	0	2	0	0	2	1204.68	1342		204006	167	178	Empty	TRUE
22013-22016 PapadopoulouB --LeishmaniaInf-- 20160308_val in dko hel_DEAD_ATP_HEL	Uncategorized Sample	22015_Hel Val	Ingel22015 (F065205)	| organism=Leishmania_infantum | product=protein phosphatase type 1 regulator-like protein | location=LinJ.05:436530-437720(-) | length=396	GeneDB|LinJ.05.1200	LeishInfant_LinfantumAnnotatedProteins_TriTrypDB-4.0_20120202.fasta	44766.4	1	16	19	32	0.00207	0.462	KITGLDSLGSTLK	R	E	0.997	115	27.3	65.9	0	0	1	0	2	1332.77	1173		134638	166	178	Empty	TRUE
22013-22016 PapadopoulouB --LeishmaniaInf-- 20160308_val in dko hel_DEAD_ATP_HEL	Uncategorized Sample	22015_Hel Val	Ingel22015 (F065205)	| organism=Leishmania_infantum | product=protein phosphatase type 1 regulator-like protein | location=LinJ.05:436530-437720(-) | length=396	GeneDB|LinJ.05.1200	LeishInfant_LinfantumAnnotatedProteins_TriTrypDB-4.0_20120202.fasta	44766.4	1	16	19	32	0.00207	0.462	LASITEEAFK	R	E	0.997	71.3	29.1	60.1	0	2	0	0	2	1108.59	1147		311808	255	264	Empty	TRUE
22013-22016 PapadopoulouB --LeishmaniaInf-- 20160308_val in dko hel_DEAD_ATP_HEL	Uncategorized Sample	22015_Hel Val	Ingel22015 (F065205)	| organism=Leishmania_infantum | product=protein phosphatase type 1 regulator-like protein | location=LinJ.05:436530-437720(-) | length=396	GeneDB|LinJ.05.1200	LeishInfant_LinfantumAnnotatedProteins_TriTrypDB-4.0_20120202.fasta	44766.4	1	16	19	32	0.00207	0.462	LDLSYNQLR	K	K	0.997	72.8	29.3	42	0	2	0	0	2	1121.6	1207		233983	157	165	Empty	TRUE
22013-22016 PapadopoulouB --LeishmaniaInf-- 20160308_val in dko hel_DEAD_ATP_HEL	Uncategorized Sample	22015_Hel Val	Ingel22015 (F065205)	| organism=Leishmania_infantum | product=protein phosphatase type 1 regulator-like protein | location=LinJ.05:436530-437720(-) | length=396	GeneDB|LinJ.05.1200	LeishInfant_LinfantumAnnotatedProteins_TriTrypDB-4.0_20120202.fasta	44766.4	1	16	19	32	0.00207	0.462	LDLSYNQLRK	K	I	0.997	51.3	29.1	33	0	0	1	0	2	1249.69	993		66035.4	157	166	Empty	TRUE
22013-22016 PapadopoulouB --LeishmaniaInf-- 20160308_val in dko hel_DEAD_ATP_HEL	Uncategorized Sample	22015_Hel Val	Ingel22015 (F065205)	| organism=Leishmania_infantum | product=protein phosphatase type 1 regulator-like protein | location=LinJ.05:436530-437720(-) | length=396	GeneDB|LinJ.05.1200	LeishInfant_LinfantumAnnotatedProteins_TriTrypDB-4.0_20120202.fasta	44766.4	1	16	19	32	0.00207	0.462	LVELDLFDNK	R	I	0.997	69.2	29.9	59.8	0	2	0	0	2	1205.64	1690		264598	112	121	Empty	TRUE
22013-22016 PapadopoulouB --LeishmaniaInf-- 20160308_val in dko hel_DEAD_ATP_HEL	Uncategorized Sample	22015_Hel Val	Ingel22015 (F065205)	| organism=Leishmania_infantum | product=protein phosphatase type 1 regulator-like protein | location=LinJ.05:436530-437720(-) | length=396	GeneDB|LinJ.05.1200	LeishInfant_LinfantumAnnotatedProteins_TriTrypDB-4.0_20120202.fasta	44766.4	1	16	19	32	0.00207	0.462	NLIHELSAFPQHLAGR	K	L	0.997	97.3	29	97.3	0	0	2	1	2	1802.97	1575		252228	96	111	Empty	TRUE
22013-22016 PapadopoulouB --LeishmaniaInf-- 20160308_val in dko hel_DEAD_ATP_HEL	Uncategorized Sample	22015_Hel Val	Ingel22015 (F065205)	| organism=Leishmania_infantum | product=protein phosphatase type 1 regulator-like protein | location=LinJ.05:436530-437720(-) | length=396	GeneDB|LinJ.05.1200	LeishInfant_LinfantumAnnotatedProteins_TriTrypDB-4.0_20120202.fasta	44766.4	1	16	19	32	0.00207	0.462	SLQSLWLGK	R	N	0.997	50.6	30	28.2	0	1	0	0	2	1031.59	1571		178670	221	229	Empty	TRUE
22013-22016 PapadopoulouB --LeishmaniaInf-- 20160308_val in dko hel_DEAD_ATP_HEL	Uncategorized Sample	22015_Hel Val	Ingel22015 (F065205)	| organism=Leishmania_infantum | product=protein phosphatase type 1 regulator-like protein | location=LinJ.05:436530-437720(-) | length=396	GeneDB|LinJ.05.1200	LeishInfant_LinfantumAnnotatedProteins_TriTrypDB-4.0_20120202.fasta	44766.4	1	16	19	32	0.00207	0.462	STDIDIANIR	K	L	0.997	75.8	30.3	47.4	0	3	0	0	2	1117.58	1164		542871	64	73	Empty	TRUE
22013-22016 PapadopoulouB --LeishmaniaInf-- 20160308_val in dko hel_DEAD_ATP_HEL	Uncategorized Sample	22015_Hel Val	Ingel22015 (F065205)	| organism=Leishmania_infantum | product=protein phosphatase type 1 regulator-like protein | location=LinJ.05:436530-437720(-) | length=396	GeneDB|LinJ.05.1200	LeishInfant_LinfantumAnnotatedProteins_TriTrypDB-4.0_20120202.fasta	44766.4	1	16	19	32	0.00207	0.462	VIEGLDSFVHLELLELGGNR	K	I	0.997	134	27.8	124	0	0	2	0	2	2210.18	2264.5		136956	189	208	Empty	TRUE
22013-22016 PapadopoulouB --LeishmaniaInf-- 20160308_val in dko hel_DEAD_ATP_HEL	Uncategorized Sample	22015_Hel Val	Ingel22015 (F065205)	| organism=Leishmania_infantum | product=protein phosphatase type 1 regulator-like protein | location=LinJ.05:436530-437720(-) | length=396	GeneDB|LinJ.05.1200	LeishInfant_LinfantumAnnotatedProteins_TriTrypDB-4.0_20120202.fasta	44766.4	1	16	19	32	0.00207	0.462	VYMNLPFVTQIDSWPVVNK	K	G	0.997	83	29.4	25.5	0	0	2	1	2	2251.15	2230		56170.8	364	382	Empty	TRUE
22013-22016 PapadopoulouB --LeishmaniaInf-- 20160308_val in dko hel_DEAD_ATP_HEL	Uncategorized Sample	22015_Hel Val	Ingel22015 (F065205)	| organism=Leishmania_infantum | product=hypothetical protein, conserved | location=LinJ.19:77784-80411(+) | length=875	GeneDB|LinJ.19.0240	LeishInfant_LinfantumAnnotatedProteins_TriTrypDB-4.0_20120202.fasta	94802.5	1	2	2	2	0.000129	0.0297	FDGIVLANTLR	R	I	0.997	57.4	29.4	49.2	0	1	0	0	2	1218.68	1545		54258.7	57	67	Empty	TRUE
22013-22016 PapadopoulouB --LeishmaniaInf-- 20160308_val in dko hel_DEAD_ATP_HEL	Uncategorized Sample	22015_Hel Val	Ingel22015 (F065205)	| organism=Leishmania_infantum | product=hypothetical protein, conserved | location=LinJ.19:77784-80411(+) | length=875	GeneDB|LinJ.19.0240	LeishInfant_LinfantumAnnotatedProteins_TriTrypDB-4.0_20120202.fasta	94802.5	1	2	2	2	0.000129	0.0297	SPTVGASDSAAAQEK	R	G	0.997	89.3	29	83	0	1	0	0	2	1418.68	497		2571.32	315	329	Empty	TRUE
22013-22016 PapadopoulouB --LeishmaniaInf-- 20160308_val in dko hel_DEAD_ATP_HEL	Uncategorized Sample	22015_Hel Val	Ingel22015 (F065205)	| organism=Leishmania_infantum | product=ATP-dependent RNA helicase, putative | location=LinJ.35:1263964-1266738(-) | length=924	GeneDB|LinJ.35.3150	LeishInfant_LinfantumAnnotatedProteins_TriTrypDB-4.0_20120202.fasta	100540	1	22	26	37	0.00239	0.306	AGEDVTSPAPQQTQSGIR	K	R	0.997	98.3	29.4	86.5	0	1	2	0	2	1841.9	708		77776.4	403	420	Empty	TRUE
22013-22016 PapadopoulouB --LeishmaniaInf-- 20160308_val in dko hel_DEAD_ATP_HEL	Uncategorized Sample	22015_Hel Val	Ingel22015 (F065205)	| organism=Leishmania_infantum | product=ATP-dependent RNA helicase, putative | location=LinJ.35:1263964-1266738(-) | length=924	GeneDB|LinJ.35.3150	LeishInfant_LinfantumAnnotatedProteins_TriTrypDB-4.0_20120202.fasta	100540	1	22	26	37	0.00239	0.306	DMFNEEYLSFSAIK	R	F	0.997	82.6	28.1	82.6	0	1	0	0	2	1693.78	1918		23004.3	606	619	Empty	TRUE
22013-22016 PapadopoulouB --LeishmaniaInf-- 20160308_val in dko hel_DEAD_ATP_HEL	Uncategorized Sample	22015_Hel Val	Ingel22015 (F065205)	| organism=Leishmania_infantum | product=ATP-dependent RNA helicase, putative | location=LinJ.35:1263964-1266738(-) | length=924	GeneDB|LinJ.35.3150	LeishInfant_LinfantumAnnotatedProteins_TriTrypDB-4.0_20120202.fasta	100540	1	22	26	37	0.00239	0.306	DVKPVEDFADLLVEPALAANIER	R	C	0.997	75.4	27.6	68.9	0	0	4	2	2	2524.33	2273		150347	467	489	Empty	TRUE
22013-22016 PapadopoulouB --LeishmaniaInf-- 20160308_val in dko hel_DEAD_ATP_HEL	Uncategorized Sample	22015_Hel Val	Ingel22015 (F065205)	| organism=Leishmania_infantum | product=ATP-dependent RNA helicase, putative | location=LinJ.35:1263964-1266738(-) | length=924	GeneDB|LinJ.35.3150	LeishInfant_LinfantumAnnotatedProteins_TriTrypDB-4.0_20120202.fasta	100540	1	22	26	37	0.00239	0.306	EAALEDFK	R	Q	0.99	53.3	29.1	40.9	0	1	0	0	2	922.452	936		63990.9	761	768	Empty	TRUE
22013-22016 PapadopoulouB --LeishmaniaInf-- 20160308_val in dko hel_DEAD_ATP_HEL	Uncategorized Sample	22015_Hel Val	Ingel22015 (F065205)	| organism=Leishmania_infantum | product=ATP-dependent RNA helicase, putative | location=LinJ.35:1263964-1266738(-) | length=924	GeneDB|LinJ.35.3150	LeishInfant_LinfantumAnnotatedProteins_TriTrypDB-4.0_20120202.fasta	100540	1	22	26	37	0.00239	0.306	EGISSTTIHGDR	R	R	0.991	33.1	29.5	29.3	0	0	1	0	2	1272.62	590		3664.66	744	755	Empty	TRUE
22013-22016 PapadopoulouB --LeishmaniaInf-- 20160308_val in dko hel_DEAD_ATP_HEL	Uncategorized Sample	22015_Hel Val	Ingel22015 (F065205)	| organism=Leishmania_infantum | product=ATP-dependent RNA helicase, putative | location=LinJ.35:1263964-1266738(-) | length=924	GeneDB|LinJ.35.3150	LeishInfant_LinfantumAnnotatedProteins_TriTrypDB-4.0_20120202.fasta	100540	1	22	26	37	0.00239	0.306	ELAVQIFDEVR	R	K	0.997	61.3	29.8	43.2	0	1	0	0	2	1318.7	1731		47688.7	559	569	Empty	TRUE
22013-22016 PapadopoulouB --LeishmaniaInf-- 20160308_val in dko hel_DEAD_ATP_HEL	Uncategorized Sample	22015_Hel Val	Ingel22015 (F065205)	| organism=Leishmania_infantum | product=ATP-dependent RNA helicase, putative | location=LinJ.35:1263964-1266738(-) | length=924	GeneDB|LinJ.35.3150	LeishInfant_LinfantumAnnotatedProteins_TriTrypDB-4.0_20120202.fasta	100540	1	22	26	37	0.00239	0.306	FLILDEADR	K	M	0.997	51.2	29.9	30.7	0	1	0	0	2	1091.57	1420		82629.5	620	628	Empty	TRUE
22013-22016 PapadopoulouB --LeishmaniaInf-- 20160308_val in dko hel_DEAD_ATP_HEL	Uncategorized Sample	22015_Hel Val	Ingel22015 (F065205)	| organism=Leishmania_infantum | product=ATP-dependent RNA helicase, putative | location=LinJ.35:1263964-1266738(-) | length=924	GeneDB|LinJ.35.3150	LeishInfant_LinfantumAnnotatedProteins_TriTrypDB-4.0_20120202.fasta	100540	1	22	26	37	0.00239	0.306	GIATAFYNR	K	N	0.997	57.1	28.1	47.6	0	1	0	0	2	1012.52	1062		69142.9	819	827	Empty	TRUE
22013-22016 PapadopoulouB --LeishmaniaInf-- 20160308_val in dko hel_DEAD_ATP_HEL	Uncategorized Sample	22015_Hel Val	Ingel22015 (F065205)	| organism=Leishmania_infantum | product=ATP-dependent RNA helicase, putative | location=LinJ.35:1263964-1266738(-) | length=924	GeneDB|LinJ.35.3150	LeishInfant_LinfantumAnnotatedProteins_TriTrypDB-4.0_20120202.fasta	100540	1	22	26	37	0.00239	0.306	LRDMFNEEYLSFSAIK	R	F	0.997	54.8	29.7	49.3	0	0	1	0	2	1962.96	1729		21458.3	604	619	Empty	TRUE
22013-22016 PapadopoulouB --LeishmaniaInf-- 20160308_val in dko hel_DEAD_ATP_HEL	Uncategorized Sample	22015_Hel Val	Ingel22015 (F065205)	| organism=Leishmania_infantum | product=ATP-dependent RNA helicase, putative | location=LinJ.35:1263964-1266738(-) | length=924	GeneDB|LinJ.35.3150	LeishInfant_LinfantumAnnotatedProteins_TriTrypDB-4.0_20120202.fasta	100540	1	22	26	37	0.00239	0.306	LTFNTDIFYDVVYGGTR	K	Y	0.997	109	31.3	106	0	1	0	0	2	1980.97	2263		13234.4	571	587	Empty	TRUE
22013-22016 PapadopoulouB --LeishmaniaInf-- 20160308_val in dko hel_DEAD_ATP_HEL	Uncategorized Sample	22015_Hel Val	Ingel22015 (F065205)	| organism=Leishmania_infantum | product=ATP-dependent RNA helicase, putative | location=LinJ.35:1263964-1266738(-) | length=924	GeneDB|LinJ.35.3150	LeishInfant_LinfantumAnnotatedProteins_TriTrypDB-4.0_20120202.fasta	100540	1	22	26	37	0.00239	0.306	NITQTIEHVPDNEK	K	M	0.997	79	29.4	78.8	0	0	1	0	2	1637.81	903		56803.1	694	707	Empty	TRUE
22013-22016 PapadopoulouB --LeishmaniaInf-- 20160308_val in dko hel_DEAD_ATP_HEL	Uncategorized Sample	22015_Hel Val	Ingel22015 (F065205)	| organism=Leishmania_infantum | product=ATP-dependent RNA helicase, putative | location=LinJ.35:1263964-1266738(-) | length=924	GeneDB|LinJ.35.3150	LeishInfant_LinfantumAnnotatedProteins_TriTrypDB-4.0_20120202.fasta	100540	1	22	26	37	0.00239	0.306	NITQTIEHVPDNEKMDR	K	L	0.997	31.8	29.1	31.8	0	0	0	1	2	2055.98	855		39484.9	694	710	Empty	TRUE
22013-22016 PapadopoulouB --LeishmaniaInf-- 20160308_val in dko hel_DEAD_ATP_HEL	Uncategorized Sample	22015_Hel Val	Ingel22015 (F065205)	| organism=Leishmania_infantum | product=ATP-dependent RNA helicase, putative | location=LinJ.35:1263964-1266738(-) | length=924	GeneDB|LinJ.35.3150	LeishInfant_LinfantumAnnotatedProteins_TriTrypDB-4.0_20120202.fasta	100540	1	22	26	37	0.00239	0.306	QTFMFSATFPQR	R	I	0.997	69	29.5	63.6	0	1	0	0	2	1460.7	1595		22171.6	656	667	Empty	TRUE
22013-22016 PapadopoulouB --LeishmaniaInf-- 20160308_val in dko hel_DEAD_ATP_HEL	Uncategorized Sample	22015_Hel Val	Ingel22015 (F065205)	| organism=Leishmania_infantum | product=ATP-dependent RNA helicase, putative | location=LinJ.35:1263964-1266738(-) | length=924	GeneDB|LinJ.35.3150	LeishInfant_LinfantumAnnotatedProteins_TriTrypDB-4.0_20120202.fasta	100540	1	22	26	37	0.00239	0.306	QTGISLENYDSIPVEMVPR	R	D	0.997	46.6	29.1	43.6	0	0	1	0	2	2164.06	1535		53918.2	448	466	Empty	TRUE
22013-22016 PapadopoulouB --LeishmaniaInf-- 20160308_val in dko hel_DEAD_ATP_HEL	Uncategorized Sample	22015_Hel Val	Ingel22015 (F065205)	| organism=Leishmania_infantum | product=ATP-dependent RNA helicase, putative | location=LinJ.35:1263964-1266738(-) | length=924	GeneDB|LinJ.35.3150	LeishInfant_LinfantumAnnotatedProteins_TriTrypDB-4.0_20120202.fasta	100540	1	22	26	37	0.00239	0.306	SYPIALVLAPTR	K	E	0.997	60.4	28	55.7	0	2	0	0	2	1300.76	1698.5		99923.1	547	558	Empty	TRUE
22013-22016 PapadopoulouB --LeishmaniaInf-- 20160308_val in dko hel_DEAD_ATP_HEL	Uncategorized Sample	22015_Hel Val	Ingel22015 (F065205)	| organism=Leishmania_infantum | product=ATP-dependent RNA helicase, putative | location=LinJ.35:1263964-1266738(-) | length=924	GeneDB|LinJ.35.3150	LeishInfant_LinfantumAnnotatedProteins_TriTrypDB-4.0_20120202.fasta	100540	1	22	26	37	0.00239	0.306	TAAFLIPVVQYMLVHGVSPAR	K	Q	0.997	115	26.1	99.3	0	0	6	0	2	2269.25	2000.5		201392	523	543	Empty	TRUE
22013-22016 PapadopoulouB --LeishmaniaInf-- 20160308_val in dko hel_DEAD_ATP_HEL	Uncategorized Sample	22015_Hel Val	Ingel22015 (F065205)	| organism=Leishmania_infantum | product=ATP-dependent RNA helicase, putative | location=LinJ.35:1263964-1266738(-) | length=924	GeneDB|LinJ.35.3150	LeishInfant_LinfantumAnnotatedProteins_TriTrypDB-4.0_20120202.fasta	100540	1	22	26	37	0.00239	0.306	TAPQESAPAPATTAGAVALR	R	S	0.997	71.1	32.5	70.6	0	1	0	0	2	1879.99	978		14549	375	394	Empty	TRUE
22013-22016 PapadopoulouB --LeishmaniaInf-- 20160308_val in dko hel_DEAD_ATP_HEL	Uncategorized Sample	22015_Hel Val	Ingel22015 (F065205)	| organism=Leishmania_infantum | product=ATP-dependent RNA helicase, putative | location=LinJ.35:1263964-1266738(-) | length=924	GeneDB|LinJ.35.3150	LeishInfant_LinfantumAnnotatedProteins_TriTrypDB-4.0_20120202.fasta	100540	1	22	26	37	0.00239	0.306	VMELFEHR	K	H	0.99	39.2	30.3	29.2	0	1	0	0	2	1060.52	1074		22940.5	438	445	Empty	TRUE
22013-22016 PapadopoulouB --LeishmaniaInf-- 20160308_val in dko hel_DEAD_ATP_HEL	Uncategorized Sample	22015_Hel Val	Ingel22015 (F065205)	| organism=Leishmania_infantum | product=ATP-dependent RNA helicase, putative | location=LinJ.35:1263964-1266738(-) | length=924	GeneDB|LinJ.35.3150	LeishInfant_LinfantumAnnotatedProteins_TriTrypDB-4.0_20120202.fasta	100540	1	22	26	37	0.00239	0.306	VTPILVATDVASR	K	G	0.997	72.2	27.4	67.8	0	1	0	0	2	1341.77	1352		90530.8	771	783	Empty	TRUE
22013-22016 PapadopoulouB --LeishmaniaInf-- 20160308_val in dko hel_DEAD_ATP_HEL	Uncategorized Sample	22015_Hel Val	Ingel22015 (F065205)	| organism=Leishmania_infantum | product=ATP-dependent RNA helicase, putative | location=LinJ.35:1263964-1266738(-) | length=924	GeneDB|LinJ.35.3150	LeishInfant_LinfantumAnnotatedProteins_TriTrypDB-4.0_20120202.fasta	100540	1	22	26	37	0.00239	0.306	WFQQEAELVEGEALLSR	K	D	0.997	96.5	29.4	81	0	0	1	0	2	2005	1992		41032.4	850	866	Empty	TRUE
22013-22016 PapadopoulouB --LeishmaniaInf-- 20160308_val in dko hel_DEAD_ATP_HEL	Uncategorized Sample	22015_Hel Val	Ingel22015 (F065205)	| organism=Leishmania_infantum | product=ATP-dependent RNA helicase, putative | location=LinJ.35:1263964-1266738(-) | length=924	GeneDB|LinJ.35.3150	LeishInfant_LinfantumAnnotatedProteins_TriTrypDB-4.0_20120202.fasta	100540	1	22	26	37	0.00239	0.306	YFSEHGQEIPK	K	W	0.997	33.4	29.5	30.2	0	0	1	0	2	1334.64	733		69506.3	839	849	Empty	TRUE
22013-22016 PapadopoulouB --LeishmaniaInf-- 20160308_val in dko hel_DEAD_ATP_HEL	Uncategorized Sample	22015_Hel Val	Ingel22015 (F065205)	| organism=Leishmania_infantum | product=ATP-dependent RNA helicase, putative | location=LinJ.35:1263964-1266738(-) | length=924	GeneDB|LinJ.35.3150	LeishInfant_LinfantumAnnotatedProteins_TriTrypDB-4.0_20120202.fasta	100540	1	22	26	37	0.00239	0.306	YTDMPTVDER	R	Q	0.997	71.2	25.8	58.7	0	3	0	0	2	1242.53	621		116297	646	655	Empty	TRUE
22013-22016 PapadopoulouB --LeishmaniaInf-- 20160308_val in dko hel_DEAD_ATP_HEL	Uncategorized Sample	22015_Hel Val	Ingel22015 (F065205)	| organism=Leishmania_infantum | product=mevalonate kinase, putative | location=LinJ.31:201004-201993(-) | length=329	GeneDB|LinJ.31.0580	LeishInfant_LinfantumAnnotatedProteins_TriTrypDB-4.0_20120202.fasta	35600.9	1	4	7	9	0.000581	0.228	LEINPGVPGLQVDDQRPAIPGYIAQK	R	R	0.997	88.2	25.9	87.9	0	0	2	1	2	2788.5	1579		144658	46	71	Empty	TRUE
22013-22016 PapadopoulouB --LeishmaniaInf-- 20160308_val in dko hel_DEAD_ATP_HEL	Uncategorized Sample	22015_Hel Val	Ingel22015 (F065205)	| organism=Leishmania_infantum | product=mevalonate kinase, putative | location=LinJ.31:201004-201993(-) | length=329	GeneDB|LinJ.31.0580	LeishInfant_LinfantumAnnotatedProteins_TriTrypDB-4.0_20120202.fasta	35600.9	1	4	7	9	0.000581	0.228	LYDNYTHIVSQAR	R	E	0.997	72.7	29.5	70.5	0	0	2	0	2	1579.79	1040.5		112416	219	231	Empty	TRUE
22013-22016 PapadopoulouB --LeishmaniaInf-- 20160308_val in dko hel_DEAD_ATP_HEL	Uncategorized Sample	22015_Hel Val	Ingel22015 (F065205)	| organism=Leishmania_infantum | product=mevalonate kinase, putative | location=LinJ.31:201004-201993(-) | length=329	GeneDB|LinJ.31.0580	LeishInfant_LinfantumAnnotatedProteins_TriTrypDB-4.0_20120202.fasta	35600.9	1	4	7	9	0.000581	0.228	MLIGGPLVPSSGIGASASDVVAFSR	K	A	0.997	111	28.8	107	0	1	1	0	2	2404.25	1817.5		92086.8	97	121	Empty	TRUE
22013-22016 PapadopoulouB --LeishmaniaInf-- 20160308_val in dko hel_DEAD_ATP_HEL	Uncategorized Sample	22015_Hel Val	Ingel22015 (F065205)	| organism=Leishmania_infantum | product=mevalonate kinase, putative | location=LinJ.31:201004-201993(-) | length=329	GeneDB|LinJ.31.0580	LeishInfant_LinfantumAnnotatedProteins_TriTrypDB-4.0_20120202.fasta	35600.9	1	4	7	9	0.000581	0.228	SAFKPIAFQQR	K	L	0.997	43.1	28.8	33.2	0	1	1	0	2	1292.71	996		155496	174	184	Empty	TRUE
22013-22016 PapadopoulouB --LeishmaniaInf-- 20160308_val in dko hel_DEAD_ATP_HEL	Uncategorized Sample	22015_Hel Val	Ingel22015 (F065205)	| organism=Leishmania_infantum | product=serine/threonine protein phosphatase catalytic subunit, putative | location=LinJ.28:264999-265904(-) | length=301	GeneDB|LinJ.28.0730	LeishInfant_LinfantumAnnotatedProteins_TriTrypDB-4.0_20120202.fasta	34388.9	1	6	7	9	0.000581	0.282	AHQVVEDGYQFFAK	R	R	0.997	99.8	29.2	84.2	0	1	2	0	2	1638.79	1244		175762	241	254	Empty	TRUE
22013-22016 PapadopoulouB --LeishmaniaInf-- 20160308_val in dko hel_DEAD_ATP_HEL	Uncategorized Sample	22015_Hel Val	Ingel22015 (F065205)	| organism=Leishmania_infantum | product=serine/threonine protein phosphatase catalytic subunit, putative | location=LinJ.28:264999-265904(-) | length=301	GeneDB|LinJ.28.0730	LeishInfant_LinfantumAnnotatedProteins_TriTrypDB-4.0_20120202.fasta	34388.9	1	6	7	9	0.000581	0.282	EILLSQPPLLELEAPIK	R	I	0.997	48.4	25	48.4	0	1	0	0	2	1903.12	2043		81297.4	38	54	Empty	TRUE
22013-22016 PapadopoulouB --LeishmaniaInf-- 20160308_val in dko hel_DEAD_ATP_HEL	Uncategorized Sample	22015_Hel Val	Ingel22015 (F065205)	| organism=Leishmania_infantum | product=serine/threonine protein phosphatase catalytic subunit, putative | location=LinJ.28:264999-265904(-) | length=301	GeneDB|LinJ.28.0730	LeishInfant_LinfantumAnnotatedProteins_TriTrypDB-4.0_20120202.fasta	34388.9	1	6	7	9	0.000581	0.282	FPENFFILR	K	G	0.997	44.9	28.2	38.2	0	1	0	0	2	1182.63	1914		27902.5	108	116	Empty	TRUE
22013-22016 PapadopoulouB --LeishmaniaInf-- 20160308_val in dko hel_DEAD_ATP_HEL	Uncategorized Sample	22015_Hel Val	Ingel22015 (F065205)	| organism=Leishmania_infantum | product=serine/threonine protein phosphatase catalytic subunit, putative | location=LinJ.28:264999-265904(-) | length=301	GeneDB|LinJ.28.0730	LeishInfant_LinfantumAnnotatedProteins_TriTrypDB-4.0_20120202.fasta	34388.9	1	6	7	9	0.000581	0.282	GVSFTFGQDIVEK	R	F	0.997	87.7	28.9	71.2	0	2	0	0	2	1426.72	1544		126425	216	228	Empty	TRUE
22013-22016 PapadopoulouB --LeishmaniaInf-- 20160308_val in dko hel_DEAD_ATP_HEL	Uncategorized Sample	22015_Hel Val	Ingel22015 (F065205)	| organism=Leishmania_infantum | product=serine/threonine protein phosphatase catalytic subunit, putative | location=LinJ.28:264999-265904(-) | length=301	GeneDB|LinJ.28.0730	LeishInfant_LinfantumAnnotatedProteins_TriTrypDB-4.0_20120202.fasta	34388.9	1	6	7	9	0.000581	0.282	LFENGGFPPTANYLFLGDYVDR	R	G	0.997	52.9	28.9	34.7	0	0	1	0	2	2506.19	2205		11347.8	69	90	Empty	TRUE
22013-22016 PapadopoulouB --LeishmaniaInf-- 20160308_val in dko hel_DEAD_ATP_HEL	Uncategorized Sample	22015_Hel Val	Ingel22015 (F065205)	| organism=Leishmania_infantum | product=serine/threonine protein phosphatase catalytic subunit, putative | location=LinJ.28:264999-265904(-) | length=301	GeneDB|LinJ.28.0730	LeishInfant_LinfantumAnnotatedProteins_TriTrypDB-4.0_20120202.fasta	34388.9	1	6	7	9	0.000581	0.282	QVQLAENDVK	K	Q	0.997	69.5	29.9	37.5	0	1	0	0	2	1143.6	705		20861.5	21	30	Empty	TRUE
22013-22016 PapadopoulouB --LeishmaniaInf-- 20160308_val in dko hel_DEAD_ATP_HEL	Uncategorized Sample	22015_Hel Val	Ingel22015 (F065205)	| organism=Leishmania_infantum | product=hypothetical protein, conserved | location=LinJ.04:394457-397087(-) | length=876	GeneDB|LinJ.04.1080	LeishInfant_LinfantumAnnotatedProteins_TriTrypDB-4.0_20120202.fasta	95242	1	2	2	2	0.000129	0.0251	MLSEPATGVR	R	A	0.977	35.7	29.7	25.8	0	1	0	0	2	1076.54	652		12724.2	692	701	Empty	TRUE
22013-22016 PapadopoulouB --LeishmaniaInf-- 20160308_val in dko hel_DEAD_ATP_HEL	Uncategorized Sample	22015_Hel Val	Ingel22015 (F065205)	| organism=Leishmania_infantum | product=hypothetical protein, conserved | location=LinJ.04:394457-397087(-) | length=876	GeneDB|LinJ.04.1080	LeishInfant_LinfantumAnnotatedProteins_TriTrypDB-4.0_20120202.fasta	95242	1	2	2	2	0.000129	0.0251	SANTLIFQVLQR	R	G	0.997	101	30.6	78.9	0	1	0	0	2	1389.78	1842		18645.6	429	440	Empty	TRUE
22013-22016 PapadopoulouB --LeishmaniaInf-- 20160308_val in dko hel_DEAD_ATP_HEL	Uncategorized Sample	22015_Hel Val	Ingel22015 (F065205)	| organism=Leishmania_infantum | product=ADP,ATP carrier protein 1, mitochondrial precursor, putative,ADP/ATP translocase 1, putative | location=LinJ.19:52740-53693(-) | length=317	GeneDB|LinJ.19.0190,GeneDB|LinJ.19.0200	LeishInfant_LinfantumAnnotatedProteins_TriTrypDB-4.0_20120202.fasta	35155	1	4	4	6	0.000387	0.164	GVAGALVLSGVDAIKPYYISAR	R	A	0.997	108	25	108	0	0	2	0	2	2220.24	1870		73233.9	292	313	Empty	TRUE
22013-22016 PapadopoulouB --LeishmaniaInf-- 20160308_val in dko hel_DEAD_ATP_HEL	Uncategorized Sample	22015_Hel Val	Ingel22015 (F065205)	| organism=Leishmania_infantum | product=ADP,ATP carrier protein 1, mitochondrial precursor, putative,ADP/ATP translocase 1, putative | location=LinJ.19:52740-53693(-) | length=317	GeneDB|LinJ.19.0190,GeneDB|LinJ.19.0200	LeishInfant_LinfantumAnnotatedProteins_TriTrypDB-4.0_20120202.fasta	35155	1	4	4	6	0.000387	0.164	NEGAASLFR	K	G	0.997	73.3	29.3	52.8	0	1	0	0	2	964.485	1016		75197.1	275	283	Empty	TRUE
22013-22016 PapadopoulouB --LeishmaniaInf-- 20160308_val in dko hel_DEAD_ATP_HEL	Uncategorized Sample	22015_Hel Val	Ingel22015 (F065205)	| organism=Leishmania_infantum | product=ADP,ATP carrier protein 1, mitochondrial precursor, putative,ADP/ATP translocase 1, putative | location=LinJ.19:52740-53693(-) | length=317	GeneDB|LinJ.19.0190,GeneDB|LinJ.19.0200	LeishInfant_LinfantumAnnotatedProteins_TriTrypDB-4.0_20120202.fasta	35155	1	4	4	6	0.000387	0.164	TDGLVGLYR	K	G	0.996	36.7	29.5	24.3	0	1	0	0	2	993.537	1178		63976.4	184	192	Empty	TRUE
22013-22016 PapadopoulouB --LeishmaniaInf-- 20160308_val in dko hel_DEAD_ATP_HEL	Uncategorized Sample	22015_Hel Val	Ingel22015 (F065205)	| organism=Leishmania_infantum | product=ADP,ATP carrier protein 1, mitochondrial precursor, putative,ADP/ATP translocase 1, putative | location=LinJ.19:52740-53693(-) | length=317	GeneDB|LinJ.19.0190,GeneDB|LinJ.19.0200	LeishInfant_LinfantumAnnotatedProteins_TriTrypDB-4.0_20120202.fasta	35155	1	4	4	6	0.000387	0.164	YFPTQALNFAFK	R	D	0.997	57.7	30.1	56.7	0	2	0	0	2	1446.74	1880		73658	97	108	Empty	TRUE
22013-22016 PapadopoulouB --LeishmaniaInf-- 20160308_val in dko hel_DEAD_ATP_HEL	Uncategorized Sample	22015_Hel Val	Ingel22015 (F065205)	| organism=Leishmania_infantum | product=eukaryotic initiation factor 5a, putative | location=LinJ.25:256010-256510(+) | length=166	GeneDB|LinJ.25.0740,GeneDB|LinJ.25.0750,GeneDB|LinJ.25.0760	LeishInfant_LinfantumAnnotatedProteins_TriTrypDB-4.0_20120202.fasta	17879.7	1	5	5	7	0.000452	0.289	LEDQAPSTHNVEVPFVK	R	T	0.997	97.9	29.1	83.5	0	0	2	0	2	1909.97	1166.5		179844	72	88	Empty	TRUE
22013-22016 PapadopoulouB --LeishmaniaInf-- 20160308_val in dko hel_DEAD_ATP_HEL	Uncategorized Sample	22015_Hel Val	Ingel22015 (F065205)	| organism=Leishmania_infantum | product=eukaryotic initiation factor 5a, putative | location=LinJ.25:256010-256510(+) | length=166	GeneDB|LinJ.25.0740,GeneDB|LinJ.25.0750,GeneDB|LinJ.25.0760	LeishInfant_LinfantumAnnotatedProteins_TriTrypDB-4.0_20120202.fasta	17879.7	1	5	5	7	0.000452	0.289	TYPLPAGALK	K	K	0.985	20.3	30	20.3	0	1	0	0	2	1030.59	1095		57712.2	20	29	Empty	TRUE
22013-22016 PapadopoulouB --LeishmaniaInf-- 20160308_val in dko hel_DEAD_ATP_HEL	Uncategorized Sample	22015_Hel Val	Ingel22015 (F065205)	| organism=Leishmania_infantum | product=eukaryotic initiation factor 5a, putative | location=LinJ.25:256010-256510(+) | length=166	GeneDB|LinJ.25.0740,GeneDB|LinJ.25.0750,GeneDB|LinJ.25.0760	LeishInfant_LinfantumAnnotatedProteins_TriTrypDB-4.0_20120202.fasta	17879.7	1	5	5	7	0.000452	0.289	VIDLSVSK	K	T	0.99	51.9	30.7	28.9	0	1	0	0	2	860.509	907		123045	43	50	Empty	TRUE
22013-22016 PapadopoulouB --LeishmaniaInf-- 20160308_val in dko hel_DEAD_ATP_HEL	Uncategorized Sample	22015_Hel Val	Ingel22015 (F065205)	| organism=Leishmania_infantum | product=eukaryotic initiation factor 5a, putative | location=LinJ.25:256010-256510(+) | length=166	GeneDB|LinJ.25.0740,GeneDB|LinJ.25.0750,GeneDB|LinJ.25.0760	LeishInfant_LinfantumAnnotatedProteins_TriTrypDB-4.0_20120202.fasta	17879.7	1	5	5	7	0.000452	0.289	VSIVATDIFTGNR	K	L	0.997	102	29.4	94.8	0	2	0	0	2	1392.75	1546		441842	59	71	Empty	TRUE
22013-22016 PapadopoulouB --LeishmaniaInf-- 20160308_val in dko hel_DEAD_ATP_HEL	Uncategorized Sample	22015_Hel Val	Ingel22015 (F065205)	| organism=Leishmania_infantum | product=eukaryotic initiation factor 5a, putative | location=LinJ.25:256010-256510(+) | length=166	GeneDB|LinJ.25.0740,GeneDB|LinJ.25.0750,GeneDB|LinJ.25.0760	LeishInfant_LinfantumAnnotatedProteins_TriTrypDB-4.0_20120202.fasta	17879.7	1	5	5	7	0.000452	0.289	VSIVATDIFTGNRLEDQAPSTHNVEVPFVK	K	T	0.997	117	27.2	117	0	0	0	1	2	3283.7	1674		89982	59	88	Empty	TRUE
22013-22016 PapadopoulouB --LeishmaniaInf-- 20160308_val in dko hel_DEAD_ATP_HEL	Uncategorized Sample	22015_Hel Val	Ingel22015 (F065205)	| organism=Leishmania_infantum | product=hypothetical protein, conserved | location=LinJ.17:84512-85465(-) | length=317	GeneDB|LinJ.17.0230	LeishInfant_LinfantumAnnotatedProteins_TriTrypDB-4.0_20120202.fasta	36315.6	1	2	2	2	0.000129	0.0694	IENATMYLNLLESR	R	F	0.997	55.8	31.4	54.3	0	1	0	0	2	1682.84	1753		24983.8	81	94	Empty	TRUE
22013-22016 PapadopoulouB --LeishmaniaInf-- 20160308_val in dko hel_DEAD_ATP_HEL	Uncategorized Sample	22015_Hel Val	Ingel22015 (F065205)	| organism=Leishmania_infantum | product=hypothetical protein, conserved | location=LinJ.17:84512-85465(-) | length=317	GeneDB|LinJ.17.0230	LeishInfant_LinfantumAnnotatedProteins_TriTrypDB-4.0_20120202.fasta	36315.6	1	2	2	2	0.000129	0.0694	LGELYYMK	R	R	0.99	42.4	30.2	31.6	0	1	0	0	2	1016.51	1204		29819.5	222	229	Empty	TRUE
22013-22016 PapadopoulouB --LeishmaniaInf-- 20160308_val in dko hel_DEAD_ATP_HEL	Uncategorized Sample	22015_Hel Val	Ingel22015 (F065205)	| organism=Leishmania_infantum | product=hypothetical protein, conserved | location=LinJ.29:853258-853878(-) | length=206	GeneDB|LinJ.29.2060	LeishInfant_LinfantumAnnotatedProteins_TriTrypDB-4.0_20120202.fasta	23113	1	2	2	4	0.000258	0.18	DITQFLASAR	K	A	0.997	46.9	29.3	38	0	2	0	0	2	1121.6	1646.5		60697	125	134	Empty	TRUE
22013-22016 PapadopoulouB --LeishmaniaInf-- 20160308_val in dko hel_DEAD_ATP_HEL	Uncategorized Sample	22015_Hel Val	Ingel22015 (F065205)	| organism=Leishmania_infantum | product=hypothetical protein, conserved | location=LinJ.29:853258-853878(-) | length=206	GeneDB|LinJ.29.2060	LeishInfant_LinfantumAnnotatedProteins_TriTrypDB-4.0_20120202.fasta	23113	1	2	2	4	0.000258	0.18	SPGLLPGSAAPLHHIPSEDTSYGGGSR	R	A	0.997	65.9	29	65.9	0	0	0	2	2	2660.31	1136		115637	50	76	Empty	TRUE
22013-22016 PapadopoulouB --LeishmaniaInf-- 20160308_val in dko hel_DEAD_ATP_HEL	Uncategorized Sample	22015_Hel Val	Ingel22015 (F065205)	| organism=Leishmania_infantum | product=hypothetical protein, conserved | location=LinJ.14:411759-412622(-) | length=287	GeneDB|LinJ.14.1030	LeishInfant_LinfantumAnnotatedProteins_TriTrypDB-4.0_20120202.fasta	31593.3	1	2	2	2	0.000129	0.0906	IVSVYEHQQQNLR	R	H	0.997	49.7	29.4	36.2	0	0	1	0	2	1613.84	751		24974.1	21	33	Empty	TRUE
22013-22016 PapadopoulouB --LeishmaniaInf-- 20160308_val in dko hel_DEAD_ATP_HEL	Uncategorized Sample	22015_Hel Val	Ingel22015 (F065205)	| organism=Leishmania_infantum | product=hypothetical protein, conserved | location=LinJ.14:411759-412622(-) | length=287	GeneDB|LinJ.14.1030	LeishInfant_LinfantumAnnotatedProteins_TriTrypDB-4.0_20120202.fasta	31593.3	1	2	2	2	0.000129	0.0906	VLVAVAGRPGSGK	R	S	0.997	45.3	26.7	39.6	0	0	1	0	2	1210.73	677		11912.6	47	59	Empty	TRUE
22013-22016 PapadopoulouB --LeishmaniaInf-- 20160308_val in dko hel_DEAD_ATP_HEL	Uncategorized Sample	22015_Hel Val	Ingel22015 (F065205)	| organism=Leishmania_infantum | product=hypothetical protein, conserved | location=LinJ.03:65963-66871(+) | length=302	GeneDB|LinJ.03.0250	LeishInfant_LinfantumAnnotatedProteins_TriTrypDB-4.0_20120202.fasta	33421.9	1	4	7	11	0.00071	0.278	FSSQYPPVANEASGLSASR	R	H	0.997	84.1	29.1	78.9	0	1	1	0	2	1967.95	1161.5		53942	154	172	Empty	TRUE
22013-22016 PapadopoulouB --LeishmaniaInf-- 20160308_val in dko hel_DEAD_ATP_HEL	Uncategorized Sample	22015_Hel Val	Ingel22015 (F065205)	| organism=Leishmania_infantum | product=hypothetical protein, conserved | location=LinJ.03:65963-66871(+) | length=302	GeneDB|LinJ.03.0250	LeishInfant_LinfantumAnnotatedProteins_TriTrypDB-4.0_20120202.fasta	33421.9	1	4	7	11	0.00071	0.278	GEVPLPASFTGSQQPTVEDLFASR	R	F	0.997	112	29.4	105	0	0	3	0	2	2533.26	1930		107173	32	55	Empty	TRUE
22013-22016 PapadopoulouB --LeishmaniaInf-- 20160308_val in dko hel_DEAD_ATP_HEL	Uncategorized Sample	22015_Hel Val	Ingel22015 (F065205)	| organism=Leishmania_infantum | product=hypothetical protein, conserved | location=LinJ.03:65963-66871(+) | length=302	GeneDB|LinJ.03.0250	LeishInfant_LinfantumAnnotatedProteins_TriTrypDB-4.0_20120202.fasta	33421.9	1	4	7	11	0.00071	0.278	GTSATDAPPPASPSAGVDALFTER	R	F	0.997	101	31.1	97.1	0	1	0	0	2	2315.12	1560		23140.9	66	89	Empty	TRUE
22013-22016 PapadopoulouB --LeishmaniaInf-- 20160308_val in dko hel_DEAD_ATP_HEL	Uncategorized Sample	22015_Hel Val	Ingel22015 (F065205)	| organism=Leishmania_infantum | product=hypothetical protein, conserved | location=LinJ.03:65963-66871(+) | length=302	GeneDB|LinJ.03.0250	LeishInfant_LinfantumAnnotatedProteins_TriTrypDB-4.0_20120202.fasta	33421.9	1	4	7	11	0.00071	0.278	INNSMGDRPSPAQPPAR	R	F	0.997	132	29.1	125	0	0	5	0	2	1823.88	514		83462.4	137	153	Empty	TRUE
22013-22016 PapadopoulouB --LeishmaniaInf-- 20160308_val in dko hel_DEAD_ATP_HEL	Uncategorized Sample	22015_Hel Val	Ingel22015 (F065205)	| organism=Leishmania_infantum | product=dihydrolipoamide acetyltransferase precursor, putative | location=LinJ.36:1082714-1084105(-) | length=463	GeneDB|LinJ.36.2790	LeishInfant_LinfantumAnnotatedProteins_TriTrypDB-4.0_20120202.fasta	48621.6	1	2	2	2	0.000129	0.0562	ITVNDYIVK	K	A	0.997	49.9	28.9	34.1	0	1	0	0	2	1064.6	1140		50867.5	284	292	Empty	TRUE
22013-22016 PapadopoulouB --LeishmaniaInf-- 20160308_val in dko hel_DEAD_ATP_HEL	Uncategorized Sample	22015_Hel Val	Ingel22015 (F065205)	| organism=Leishmania_infantum | product=dihydrolipoamide acetyltransferase precursor, putative | location=LinJ.36:1082714-1084105(-) | length=463	GeneDB|LinJ.36.2790	LeishInfant_LinfantumAnnotatedProteins_TriTrypDB-4.0_20120202.fasta	48621.6	1	2	2	2	0.000129	0.0562	TAAAAALAAPAKPAAAK	K	G	0.997	66.1	26	65.7	0	0	1	0	2	1464.85	658		30604.5	204	220	Empty	TRUE
22013-22016 PapadopoulouB --LeishmaniaInf-- 20160308_val in dko hel_DEAD_ATP_HEL	Uncategorized Sample	22015_Hel Val	Ingel22015 (F065205)	| organism=Leishmania_infantum | product=prohibitin, putative | location=LinJ.35:19603-20481(-) | length=292	GeneDB|LinJ.35.0070	LeishInfant_LinfantumAnnotatedProteins_TriTrypDB-4.0_20120202.fasta	32311.8	1	9	10	10	0.000646	0.387	AVIAQFNASDLLIK	R	R	0.997	79.6	27.9	79.4	0	1	0	0	2	1502.86	1770		39503.9	141	154	Empty	TRUE
22013-22016 PapadopoulouB --LeishmaniaInf-- 20160308_val in dko hel_DEAD_ATP_HEL	Uncategorized Sample	22015_Hel Val	Ingel22015 (F065205)	| organism=Leishmania_infantum | product=prohibitin, putative | location=LinJ.35:19603-20481(-) | length=292	GeneDB|LinJ.35.0070	LeishInfant_LinfantumAnnotatedProteins_TriTrypDB-4.0_20120202.fasta	32311.8	1	9	10	10	0.000646	0.387	DLQTVNMAVR	R	V	0.997	59.6	29.6	46.5	0	2	0	0	2	1162.59	890		52371.5	96	105	Empty	TRUE
22013-22016 PapadopoulouB --LeishmaniaInf-- 20160308_val in dko hel_DEAD_ATP_HEL	Uncategorized Sample	22015_Hel Val	Ingel22015 (F065205)	| organism=Leishmania_infantum | product=prohibitin, putative | location=LinJ.35:19603-20481(-) | length=292	GeneDB|LinJ.35.0070	LeishInfant_LinfantumAnnotatedProteins_TriTrypDB-4.0_20120202.fasta	32311.8	1	9	10	10	0.000646	0.387	IGVMLAER	R	A	0.99	65.4	30.1	19.3	0	1	0	0	2	904.492	869		59540.1	162	169	Empty	TRUE
22013-22016 PapadopoulouB --LeishmaniaInf-- 20160308_val in dko hel_DEAD_ATP_HEL	Uncategorized Sample	22015_Hel Val	Ingel22015 (F065205)	| organism=Leishmania_infantum | product=prohibitin, putative | location=LinJ.35:19603-20481(-) | length=292	GeneDB|LinJ.35.0070	LeishInfant_LinfantumAnnotatedProteins_TriTrypDB-4.0_20120202.fasta	32311.8	1	9	10	10	0.000646	0.387	NKPIEVPTASGSR	R	D	0.997	47.5	29.1	47	0	0	1	0	2	1355.73	641		23309.3	83	95	Empty	TRUE
22013-22016 PapadopoulouB --LeishmaniaInf-- 20160308_val in dko hel_DEAD_ATP_HEL	Uncategorized Sample	22015_Hel Val	Ingel22015 (F065205)	| organism=Leishmania_infantum | product=prohibitin, putative | location=LinJ.35:19603-20481(-) | length=292	GeneDB|LinJ.35.0070	LeishInfant_LinfantumAnnotatedProteins_TriTrypDB-4.0_20120202.fasta	32311.8	1	9	10	10	0.000646	0.387	NPAFLELR	R	G	0.99	68.1	30.8	50.1	0	1	0	0	2	959.531	1353		27546.7	243	250	Empty	TRUE
22013-22016 PapadopoulouB --LeishmaniaInf-- 20160308_val in dko hel_DEAD_ATP_HEL	Uncategorized Sample	22015_Hel Val	Ingel22015 (F065205)	| organism=Leishmania_infantum | product=prohibitin, putative | location=LinJ.35:19603-20481(-) | length=292	GeneDB|LinJ.35.0070	LeishInfant_LinfantumAnnotatedProteins_TriTrypDB-4.0_20120202.fasta	32311.8	1	9	10	10	0.000646	0.387	QAAILLAQGEAEAATLVGNAVK	K	R	0.997	127	26.6	121	0	0	1	0	2	2138.18	2145		92826	220	241	Empty	TRUE
22013-22016 PapadopoulouB --LeishmaniaInf-- 20160308_val in dko hel_DEAD_ATP_HEL	Uncategorized Sample	22015_Hel Val	Ingel22015 (F065205)	| organism=Leishmania_infantum | product=prohibitin, putative | location=LinJ.35:19603-20481(-) | length=292	GeneDB|LinJ.35.0070	LeishInfant_LinfantumAnnotatedProteins_TriTrypDB-4.0_20120202.fasta	32311.8	1	9	10	10	0.000646	0.387	SIFFVPGGFR	K	A	0.997	40.3	28.4	29.6	0	1	0	0	2	1126.6	1773		38912.8	38	47	Empty	TRUE
22013-22016 PapadopoulouB --LeishmaniaInf-- 20160308_val in dko hel_DEAD_ATP_HEL	Uncategorized Sample	22015_Hel Val	Ingel22015 (F065205)	| organism=Leishmania_infantum | product=prohibitin, putative | location=LinJ.35:19603-20481(-) | length=292	GeneDB|LinJ.35.0070	LeishInfant_LinfantumAnnotatedProteins_TriTrypDB-4.0_20120202.fasta	32311.8	1	9	10	10	0.000646	0.387	VLYQPNVENLYHIYR	R	H	0.997	102	29	101	0	0	1	0	2	1921	1516		53909.7	106	120	Empty	TRUE
22013-22016 PapadopoulouB --LeishmaniaInf-- 20160308_val in dko hel_DEAD_ATP_HEL	Uncategorized Sample	22015_Hel Val	Ingel22015 (F065205)	| organism=Leishmania_infantum | product=prohibitin, putative | location=LinJ.35:19603-20481(-) | length=292	GeneDB|LinJ.35.0070	LeishInfant_LinfantumAnnotatedProteins_TriTrypDB-4.0_20120202.fasta	32311.8	1	9	10	10	0.000646	0.387	YYLDSDSLYVNVK	R	D	0.997	86	29.5	83.2	0	1	0	0	2	1578.77	1434		33270.8	270	282	Empty	TRUE
22013-22016 PapadopoulouB --LeishmaniaInf-- 20160308_val in dko hel_DEAD_ATP_HEL	Uncategorized Sample	22015_Hel Val	Ingel22015 (F065205)	| organism=Leishmania_infantum | product=long chain fatty Acyl CoA synthetase, putative | location=LinJ.03:58064-60178(+) | length=704	GeneDB|LinJ.03.0220	LeishInfant_LinfantumAnnotatedProteins_TriTrypDB-4.0_20120202.fasta	78906.8	1	8	8	11	0.00071	0.135	AVEDKLPPPGSMK	R	R	0.995	29.8	29.2	21.4	0	0	2	0	2	1384.71	588.5		9691.04	381	393	Empty	TRUE
22013-22016 PapadopoulouB --LeishmaniaInf-- 20160308_val in dko hel_DEAD_ATP_HEL	Uncategorized Sample	22015_Hel Val	Ingel22015 (F065205)	| organism=Leishmania_infantum | product=long chain fatty Acyl CoA synthetase, putative | location=LinJ.03:58064-60178(+) | length=704	GeneDB|LinJ.03.0220	LeishInfant_LinfantumAnnotatedProteins_TriTrypDB-4.0_20120202.fasta	78906.8	1	8	8	11	0.00071	0.135	FWQNIVNFGR	R	G	0.997	70.1	29.5	48.8	0	2	0	0	2	1280.65	1730		79327	128	137	Empty	TRUE
22013-22016 PapadopoulouB --LeishmaniaInf-- 20160308_val in dko hel_DEAD_ATP_HEL	Uncategorized Sample	22015_Hel Val	Ingel22015 (F065205)	| organism=Leishmania_infantum | product=long chain fatty Acyl CoA synthetase, putative | location=LinJ.03:58064-60178(+) | length=704	GeneDB|LinJ.03.0220	LeishInfant_LinfantumAnnotatedProteins_TriTrypDB-4.0_20120202.fasta	78906.8	1	8	8	11	0.00071	0.135	GNTVSVYEETR	K	W	0.997	61.8	28.4	53.4	0	1	0	0	2	1254.6	768		35866.2	147	157	Empty	TRUE
22013-22016 PapadopoulouB --LeishmaniaInf-- 20160308_val in dko hel_DEAD_ATP_HEL	Uncategorized Sample	22015_Hel Val	Ingel22015 (F065205)	| organism=Leishmania_infantum | product=long chain fatty Acyl CoA synthetase, putative | location=LinJ.03:58064-60178(+) | length=704	GeneDB|LinJ.03.0220	LeishInfant_LinfantumAnnotatedProteins_TriTrypDB-4.0_20120202.fasta	78906.8	1	8	8	11	0.00071	0.135	GVIIGYGSPR	R	T	0.997	46.2	29.9	28.3	0	2	0	0	2	1018.57	970		46971.1	338	347	Empty	TRUE
22013-22016 PapadopoulouB --LeishmaniaInf-- 20160308_val in dko hel_DEAD_ATP_HEL	Uncategorized Sample	22015_Hel Val	Ingel22015 (F065205)	| organism=Leishmania_infantum | product=long chain fatty Acyl CoA synthetase, putative | location=LinJ.03:58064-60178(+) | length=704	GeneDB|LinJ.03.0220	LeishInfant_LinfantumAnnotatedProteins_TriTrypDB-4.0_20120202.fasta	78906.8	1	8	8	11	0.00071	0.135	IINENYADVISK	R	L	0.997	102	29.8	88.5	0	1	0	0	2	1378.72	1131		64719	688	699	Empty	TRUE
22013-22016 PapadopoulouB --LeishmaniaInf-- 20160308_val in dko hel_DEAD_ATP_HEL	Uncategorized Sample	22015_Hel Val	Ingel22015 (F065205)	| organism=Leishmania_infantum | product=long chain fatty Acyl CoA synthetase, putative | location=LinJ.03:58064-60178(+) | length=704	GeneDB|LinJ.03.0220	LeishInfant_LinfantumAnnotatedProteins_TriTrypDB-4.0_20120202.fasta	78906.8	1	8	8	11	0.00071	0.135	NSEFPAILDDAEFLK	K	M	0.997	76.3	29.3	67.3	0	1	0	0	2	1708.84	2009		39636.9	626	640	Empty	TRUE
22013-22016 PapadopoulouB --LeishmaniaInf-- 20160308_val in dko hel_DEAD_ATP_HEL	Uncategorized Sample	22015_Hel Val	Ingel22015 (F065205)	| organism=Leishmania_infantum | product=long chain fatty Acyl CoA synthetase, putative | location=LinJ.03:58064-60178(+) | length=704	GeneDB|LinJ.03.0220	LeishInfant_LinfantumAnnotatedProteins_TriTrypDB-4.0_20120202.fasta	78906.8	1	8	8	11	0.00071	0.135	SYITIIALTNEK	R	L	0.997	63.3	28.1	57.5	0	1	0	0	2	1365.76	1635		38726.3	602	613	Empty	TRUE
22013-22016 PapadopoulouB --LeishmaniaInf-- 20160308_val in dko hel_DEAD_ATP_HEL	Uncategorized Sample	22015_Hel Val	Ingel22015 (F065205)	| organism=Leishmania_infantum | product=long chain fatty Acyl CoA synthetase, putative | location=LinJ.03:58064-60178(+) | length=704	GeneDB|LinJ.03.0220	LeishInfant_LinfantumAnnotatedProteins_TriTrypDB-4.0_20120202.fasta	78906.8	1	8	8	11	0.00071	0.135	VLETYVFEPGQK	K	T	0.997	51.3	29.3	41.8	0	1	0	0	2	1409.73	1274		27070	110	121	Empty	TRUE
22013-22016 PapadopoulouB --LeishmaniaInf-- 20160308_val in dko hel_DEAD_ATP_HEL	Uncategorized Sample	22015_Hel Val	Ingel22015 (F065205)	| organism=Leishmania_infantum | product=hypothetical protein, conserved | location=LinJ.30:1210796-1211878(+) | length=360	GeneDB|LinJ.30.3370	LeishInfant_LinfantumAnnotatedProteins_TriTrypDB-4.0_20120202.fasta	39136.7	1	5	6	8	0.000517	0.139	ELADDVFEVGVK	R	L	0.997	66.4	29.7	62.7	0	2	0	0	2	1320.67	1489.5		61440.6	85	96	Empty	TRUE
22013-22016 PapadopoulouB --LeishmaniaInf-- 20160308_val in dko hel_DEAD_ATP_HEL	Uncategorized Sample	22015_Hel Val	Ingel22015 (F065205)	| organism=Leishmania_infantum | product=hypothetical protein, conserved | location=LinJ.30:1210796-1211878(+) | length=360	GeneDB|LinJ.30.3370	LeishInfant_LinfantumAnnotatedProteins_TriTrypDB-4.0_20120202.fasta	39136.7	1	5	6	8	0.000517	0.139	HHQLEYDFFK	R	S	0.982	36.8	29.6	30.9	0	0	1	0	2	1363.64	1142		35601	135	144	Empty	TRUE
22013-22016 PapadopoulouB --LeishmaniaInf-- 20160308_val in dko hel_DEAD_ATP_HEL	Uncategorized Sample	22015_Hel Val	Ingel22015 (F065205)	| organism=Leishmania_infantum | product=hypothetical protein, conserved | location=LinJ.30:1210796-1211878(+) | length=360	GeneDB|LinJ.30.3370	LeishInfant_LinfantumAnnotatedProteins_TriTrypDB-4.0_20120202.fasta	39136.7	1	5	6	8	0.000517	0.139	LMGELGTTLR	R	E	0.997	65.4	29.6	36.4	0	2	0	0	2	1106.59	1058		103335	58	67	Empty	TRUE
22013-22016 PapadopoulouB --LeishmaniaInf-- 20160308_val in dko hel_DEAD_ATP_HEL	Uncategorized Sample	22015_Hel Val	Ingel22015 (F065205)	| organism=Leishmania_infantum | product=hypothetical protein, conserved | location=LinJ.30:1210796-1211878(+) | length=360	GeneDB|LinJ.30.3370	LeishInfant_LinfantumAnnotatedProteins_TriTrypDB-4.0_20120202.fasta	39136.7	1	5	6	8	0.000517	0.139	NEQILENWR	R	V	0.997	59.2	30	39.6	0	2	0	0	2	1201.6	1240		61437.6	164	172	Empty	TRUE
22013-22016 PapadopoulouB --LeishmaniaInf-- 20160308_val in dko hel_DEAD_ATP_HEL	Uncategorized Sample	22015_Hel Val	Ingel22015 (F065205)	| organism=Leishmania_infantum | product=hypothetical protein, conserved | location=LinJ.30:1210796-1211878(+) | length=360	GeneDB|LinJ.30.3370	LeishInfant_LinfantumAnnotatedProteins_TriTrypDB-4.0_20120202.fasta	39136.7	1	5	6	8	0.000517	0.139	TEVSPEEMR	R	L	0.997	62	28.9	45.6	0	1	0	0	2	1077.49	685		22054.7	22	30	Empty	TRUE
22013-22016 PapadopoulouB --LeishmaniaInf-- 20160308_val in dko hel_DEAD_ATP_HEL	Uncategorized Sample	22015_Hel Val	Ingel22015 (F065205)	| organism=Leishmania_infantum | product=replication factor A, 51kDa subunit, putative | location=LinJ.28:716528-717931(-) | length=467	GeneDB|LinJ.28.1940	LeishInfant_LinfantumAnnotatedProteins_TriTrypDB-4.0_20120202.fasta	52384.5	1	2	2	2	0.000129	0.0471	QDTSTAALPMQR	R	Y	0.997	52.4	29.2	46.1	0	1	0	0	2	1334.64	628		3168.98	117	128	Empty	TRUE
22013-22016 PapadopoulouB --LeishmaniaInf-- 20160308_val in dko hel_DEAD_ATP_HEL	Uncategorized Sample	22015_Hel Val	Ingel22015 (F065205)	| organism=Leishmania_infantum | product=replication factor A, 51kDa subunit, putative | location=LinJ.28:716528-717931(-) | length=467	GeneDB|LinJ.28.1940	LeishInfant_LinfantumAnnotatedProteins_TriTrypDB-4.0_20120202.fasta	52384.5	1	2	2	2	0.000129	0.0471	VDEVSSITQK	K	S	0.997	62.8	29.9	47.1	0	1	0	0	2	1105.57	719		10300.5	155	164	Empty	TRUE
22013-22016 PapadopoulouB --LeishmaniaInf-- 20160308_val in dko hel_DEAD_ATP_HEL	Uncategorized Sample	22015_Hel Val	Ingel22015 (F065205)	| organism=Leishmania_infantum | product=40S ribosomal protein S3, putative | location=LinJ.15:413244-413903(-) | length=219	GeneDB|LinJ.15.1010,GeneDB|LinJ.33.0960	LeishInfant_LinfantumAnnotatedProteins_TriTrypDB-4.0_20120202.fasta	24472	1	2	2	2	0.000129	0.0913	GLSAMAQVESLR	R	F	0.997	56.3	29.9	49.7	0	1	0	0	2	1277.65	984		11932.6	94	105	Empty	TRUE
22013-22016 PapadopoulouB --LeishmaniaInf-- 20160308_val in dko hel_DEAD_ATP_HEL	Uncategorized Sample	22015_Hel Val	Ingel22015 (F065205)	| organism=Leishmania_infantum | product=40S ribosomal protein S3, putative | location=LinJ.15:413244-413903(-) | length=219	GeneDB|LinJ.15.1010,GeneDB|LinJ.33.0960	LeishInfant_LinfantumAnnotatedProteins_TriTrypDB-4.0_20120202.fasta	24472	1	2	2	2	0.000129	0.0913	LLSNLQVR	K	R	0.99	62.6	28.1	42.1	0	1	0	0	2	942.573	998		54025.3	108	115	Empty	TRUE
22013-22016 PapadopoulouB --LeishmaniaInf-- 20160308_val in dko hel_DEAD_ATP_HEL	Uncategorized Sample	22015_Hel Val	Ingel22015 (F065205)	| organism=Leishmania_infantum | product=kinesin, putative | location=LinJ.30:513845-517480(+) | length=1211	GeneDB|LinJ.30.1510	LeishInfant_LinfantumAnnotatedProteins_TriTrypDB-4.0_20120202.fasta	133136	1	2	2	2	0.000129	0.0231	AVDVSEGDLPLGAK	R	W	0.997	74.9	31.3	65.9	0	1	0	0	2	1370.72	1158		13287.7	632	645	Empty	TRUE
22013-22016 PapadopoulouB --LeishmaniaInf-- 20160308_val in dko hel_DEAD_ATP_HEL	Uncategorized Sample	22015_Hel Val	Ingel22015 (F065205)	| organism=Leishmania_infantum | product=kinesin, putative | location=LinJ.30:513845-517480(+) | length=1211	GeneDB|LinJ.30.1510	LeishInfant_LinfantumAnnotatedProteins_TriTrypDB-4.0_20120202.fasta	133136	1	2	2	2	0.000129	0.0231	VSQLIDETGMSLSK	K	G	0.997	51.2	29.1	50.7	0	1	0	0	2	1508.75	1260		22794.2	234	247	Empty	TRUE
22013-22016 PapadopoulouB --LeishmaniaInf-- 20160308_val in dko hel_DEAD_ATP_HEL	Uncategorized Sample	22015_Hel Val	Ingel22015 (F065205)	| organism=Leishmania_infantum | product=hypothetical protein, conserved | location=LinJ.30:305012-306751(+) | length=579	GeneDB|LinJ.30.0990	LeishInfant_LinfantumAnnotatedProteins_TriTrypDB-4.0_20120202.fasta	63005.2	1	3	3	5	0.000323	0.0743	IGEATDPAVAAAVLLQNISPVR	R	E	0.997	116	25.9	113	0	0	1	0	2	2205.22	2405		20762.1	58	79	Empty	TRUE
22013-22016 PapadopoulouB --LeishmaniaInf-- 20160308_val in dko hel_DEAD_ATP_HEL	Uncategorized Sample	22015_Hel Val	Ingel22015 (F065205)	| organism=Leishmania_infantum | product=hypothetical protein, conserved | location=LinJ.30:305012-306751(+) | length=579	GeneDB|LinJ.30.0990	LeishInfant_LinfantumAnnotatedProteins_TriTrypDB-4.0_20120202.fasta	63005.2	1	3	3	5	0.000323	0.0743	LEAVTVYGDR	K	A	0.997	59.7	29.1	41	0	2	0	0	2	1122.58	923		72665.2	10	19	Empty	TRUE
22013-22016 PapadopoulouB --LeishmaniaInf-- 20160308_val in dko hel_DEAD_ATP_HEL	Uncategorized Sample	22015_Hel Val	Ingel22015 (F065205)	| organism=Leishmania_infantum | product=hypothetical protein, conserved | location=LinJ.30:305012-306751(+) | length=579	GeneDB|LinJ.30.0990	LeishInfant_LinfantumAnnotatedProteins_TriTrypDB-4.0_20120202.fasta	63005.2	1	3	3	5	0.000323	0.0743	LSDLGGDSGVR	R	L	0.997	70	30.1	33.1	0	2	0	0	2	1075.54	716		37602.2	195	205	Empty	TRUE
22013-22016 PapadopoulouB --LeishmaniaInf-- 20160308_val in dko hel_DEAD_ATP_HEL	Uncategorized Sample	22015_Hel Val	Ingel22015 (F065205)	| organism=Leishmania_infantum | product=hypothetical protein, conserved | location=LinJ.35:773526-774524(+) | length=332	GeneDB|LinJ.35.1960	LeishInfant_LinfantumAnnotatedProteins_TriTrypDB-4.0_20120202.fasta	37438.9	1	11	13	33	0.00213	0.25	AAEELAAAER	R	L	0.997	75	30.3	49.9	0	2	0	0	2	1030.52	645		55489.5	190	199	Empty	TRUE
[truncated: 5,086 more rows]

## Sheet: Spectrum_Lip97VCP-HA in DDX3_KO
Supplementary Table S5. Protein, peptide and spectrum reports of LC-MS/MS analysis of L. infantum (Li) p97/VCP/Cdc48-HA immunoprecipitations in the LiDDX3(-/-) background.
[truncated: 11,790 more rows]
